# Supplementary material for: An integrative epigenome-based strategy for unbiased functional profiling of clinical kinase inhibitors
Source: Mol Syst Biol. 2024 May 9;20(6):626–50. doi: 10.1038/s44320-024-00040-x (PMC11148061; doi:10.1038/s44320-024-00040-x)
Supplement: Supplementary file 2 — Dataset EV1 [file 44320_2024_40_MOESM2_ESM.xlsx]

## Sheet: Dataset EV1
CKIs selected in the study and description of their properties

## Sheet: Column legend
CKIs selected in the study and description of their properties
Inhibitor annotations
	Column IDs:		Column
	DRUG NAME	Official name of the used drugs	A
	Supplier	Supplier	B
	Supplier catalouge n°	Supplier catalouge number	C
	Intended target	Intended target according to Suppl. Figure S1	D
	Most potent inhibited (kinobeads assay)	Most inhibited target based on the kinobeads data set from Klaeger et al., Science 2017	E
	nM used for intended target (kinobeads assay)	nM used based on the kinobeads assay	F
	Others inhibited at the concentration used (kinobeads assay)	Other kinases inhibited at the used concentration based on the kinobeads data set from Klaeger et al., Science 2017	G
	Designated target(s) (Supplier information)	Target(s) against which the compound was originally developed	H
	Other targets (Supplier information)	Other reported target(s) of the compound	I
	Concentration used in cell based assays	Reported range of concentrations used in cell based assays	J
	Citation (PubMed ID) - Concentration used in cell based assays	PubMED ID for the information in column J (Reported range of concentrations used in cell based assays)	K
	Concentration used in vivo (Supplier information)	Reported range of concentrations used in vivo (according to supplier and publications)	L
	Concentration used in cell-based assays (Supplier information)	Concentrations used in cell-based assays	M
	FDA	Approved by FDA	N
	EMA	Approved by EMA	O
	Nr. of clinical trials	Number of clinical trials conducted with the compound at the time of submission	P
	Indication(s) of approved CKI	Clinical indications	Q
	Most cited diseases		R
	Other disease terms		S
Nascent (Chromatin-associated) RNAseq results
	Column IDs:
Gene annotations	ID	Gene symbol followed by the entrez gene ID	A
	chromosome	chromosome n°	B
	start	start coordinate	C
	end	end coordinate	D
	width	gene width	E
	strand	sgene strand orientation	F
	type_of_gene	gene type (i.e. protein-coding; ncRNA; etc..)	G
	symbol	Official gene symbol	H
	mgi	MGI gene ID	I
	name	Extended gene name	J
	entrez.gene.id	Entrez gene ID	K
	Kinase name annotation	Kinase names are reported in catital letters	L
	TLR4 components	Annotated as being TLR4 signaling components (as of Reactome database)	M
	IL4 components	Annotated as being IL4R signaling components (as of Reactome database)	N
	LPS controlled	LPS controlled i.e. UP, DOWN,ns based on the ImpulseDE2 statistic	O
	IL4 controlled	IL4 controlled i.e. UP, DOWN,ns based on the ImpulseDE2 statistic	P
Normalized read counts	UTR_R1	Normalized read counts in the reported conditions and replicates	Q
	UTR_R2		R
	UTR_R3		S
	LPS_30_R1		T
	LPS_30_R2		U
	LPS_30_R3		V
	LPS_1h_R1		W
	LPS_1h_R2		X
	LPS_1h_R3		Y
	LPS_2h_R1		Z
	LPS_2h_R2		AA
	LPS_2h_R3		AB
	LPS_4h_R1		AC
	LPS_4h_R2		AD
	LPS_4h_R3		AE
ImpulseDE2 analysis for the LPS time course	pAdj	Adjusted p-value computed via ImpulseDE2	AF
	L2FC_FOLD_MONOT	Log2Fold change of the fitted monotonous curve	AG
	L2FC_FOLD_IMPULSE	Log2Fold change of the fitted sigmoial/impulse curve	AH
Normalized read counts	UTR_R1	Normalized read counts in the reported conditions and replicates	AI
	UTR_R2		AJ
	UTR_R3		AK
	IL4_30_R1		AL
	IL4_30_R2		AM
	IL4_30_R3		AN
	IL4_1h_R1		AO
	IL4_1h_R2		AP
	IL4_1h_R3		AQ
	IL4_2h_R1		AR
	IL4_2h_R2		AS
	IL4_2h_R3		AT
	IL4_4h_R1		AU
	IL4_4h_R2		AV
	IL4_4h_R3		AW
ImpulseDE2 analysis for the IL4 time course	pAdj	Adjusted p-value computed via ImpulseDE2	AX
	L2FC_FOLD_MONOT	Log2Fold change of the fitted monotonous curve	AY
	L2FC_FOLD_IMPULSE	Log2Fold change of the fitted sigmoial/impulse curve	AZ
Kinase-to-Inhibitor annotation (from Klaeger et al. 2017)
	Column IDs:
	Drug	Drug name
	Target	Target (view point) considered
	Mmu_id	Gene ID (as reported in the Nascent RNAseq table)
	EC50	reported kinobeads-based EC50
	CATDS	computed CATDs
Reactome	TLR4 signaling	Annotated as being TLR4 signaling components (as of Reactome database) yes/no (1/0)
	IL4 signaling	Annotated as being IL4R signaling components (as of Reactome database) yes/no (1/0)
RNAseq (Nascent)	LPS Transcriptionally controlled	Transcriptionally controlled by LPS yes/no (1/0)
	IL4 Transcriptionally controlled	Transcriptionally controlled by IL-4 yes/no (1/0)
	CKI #ID	Inhibitor ID (1-58)
	Selected for	Target name for which the CKI has been selected for
	nM used	nM used in the genome-wide screen

## Sheet: Inhibitor annotations
DRUG NAME	Supplier	Supplier order #	Intended target	Most potent inhibited (kinobeads assay)	nM used for intended target (kinobeads assay)	others inhibited at the concentration used (kinobeads assay)	Designated targets (Supplier information)	Other targets (Supplier informations)	Concentration used in cell based assays	Citation (PubMed ID) - Concentration used in cell based assays	Concentration used in vivo (Supplier information)	Description (Supplier information)	FDA approved	EMA approoved	Nr. of clinical trials	Indication(s) of approved KI	Most cited diseases	Other disease terms
AC-480	Selleckchem	S1056	EGFR	EGFR	2.54995	n/a	EGFR,ERBB2	ERBB4	500 nM	17062696	0-10 μM Sal2, BT474, N87, KPL-4, HCC202, HCC1954, HCC1419, AU565, ZR-75-30, MDA-MB-175, GEO, PC9, A2780 and MRC5	HER1: IC50 20nM, Ki 2nM HER2: IC50 30nM, Ki 5nM	NO	NO	5		Solid Tumors(3); HER2 or EGFR Expressing Solid Tumors(2); Glioma(1)	/
Afatinib	Selleckchem	S1011	MAPK9	EGFR	2542.88	MAPKAPK2; MAPK14; GAK	EGFR	ERBB2	1000-10,000nM	25537503	0-10 μM NSCLC	EGFRwt: IC50 0,5nM EGFR L858R : IC50 0,4nM EGFR L858R/T790M : IC50 10nM ErbB2 (HER2): IC50 14nM ErbB4 (HER4): IC50 1 nM	YES	YES	210	Non-small cell lung cancer	Non-Small Cell Lung cancer(89); Breast cancer(18)	Lung cancer(15); Squamous Cell cancer of the Head and Neck(19); EGFR Mutations(12); Esophageal cancer(8); Gastric cancer(7); Colorectal cancer(6); Pancreatic cancer(5); Bile tract cancer(2); Brain cancer(3); Thyroid Gland cancer(1); Central Nervous System Metastases(1); Plasma Cell Myeloma(3); Acute Myeloid Leukemia(2); Chronic Myelomonocytic Leukemia(2); Chronic Lymphocytic Leukemia(1); Immune-R…
AMG-208	Selleckchem	S1316	MET	MET	28.0999	n/a	MET	0	no informations	-	-	c-MET : IC50 9nM	NO	NO	2		Prostate Cancer(1); Solid Tumors(1)	/
Apatinib	Selleckchem	S2221	RIPK3	RET	2372.8	n/a	KDR	RET,KIT,SRC	10nM	21443688	25µM HUVEC	IC50 : 1nM	NO	NO	401		Gastric Cancer(72); Non-small Cell Lung Cancer(46); Hepatocellular Carcinoma(40)	Wilms Tumor(2); Soft Tissue Sarcoma(2); Rhabdomyosarcoma(2); Rhabdoid Tumor(1); Osteosarcoma(2); Lung Cancer(2); Hepatoblastoma(2); Ewing Sarcoma(2); Primary Central Nervous System Neoplasm(1); Peripheral Primitive Neuroectodermal Tumor(2); Neuroblastoma(2); Medulloblastoma(2); Brain Metastases(2); Melanoma(1); Malignant Germ Cell Tumor(1); Hematopoietic and Lymphoid Cell Neoplasm(1); Non-Hodgkin…
Apitolisib	Selleckchem	S2696	JAK1	JAK1	25.893	n/a	PIK3CA,PIK3CB,PIK3CD,PIK3CG,MTOR	0	100nM	21998291	0 to 10 μM PC3 and MCF7.1	PI3K: IC50 5 to 27nM mTOR: Ki 17nM inhibits PC3 and MCF7 cells proliferation : IC50 307 nM - 255 nM	NO	NO	1		Prostate Cancer(1)	/
AZD-1208	Selleckchem	S7104	PIM1	PIM1	1.09593	n/a	PIM1,PIM2,PIM3	0	40 nM-100 nM	24363397	-	PIM1: IC50 0,4nM	NO	NO	2		Acute Myeloid Leukemia(1); Malignant Lymphoma(1)	/
AZD-2014	Selleckchem	S2783	PFKP	PFKP	982.564	n/a	MTOR	PIK3CA,PIK3CB,PIK3CD,PIK3CG	140-600nM	25628925	-	mTOR : IC50 2,8nM	NO	NO	32		Breast Cancer(7); Non-Small Cell Lung Cancer(6)	Small Cell Lung Cancer(3); B-Cell Lymphoma(3); Cancer of stomach(2); Gastric Adenocarcinoma(1); Meningioma(2); Prostate Cancer(2); Richter Syndrome(1); Neurofibromatosis 2(1); Glioblastoma Multiforme(1); Muscle Invasive Bladder Cancer(1); Fallopian Tube Carcinoma(1); Uterine Corpus Carcinoma(1); Endometrial Carcinoma(2); Ovarian Carcinoma(1); Primary Peritoneal Carcinoma(1); Renal Carcinoma(1)
AZD-8186	Selleckchem	S7694	TOP2B	TOP2B	936.085	n/a	PIK3CB,PIK3CD	PIK3CA,PIK3CG	10-100nM	25220373	~30 μM A subset of cancer cell lines	PI3K: IC50 4 to 12nM	NO	NO	4		Stomach Cancer(2); Prostate Cancer(2); Breast Cancer(2)	Squamous Non-Small Cell Lung Cancer(1)
Bafetinib	Selleckchem	S1369	MAPKAPK3	ABL2	23.1085	ABL2	ABL1,LYN	PDGFRA,PDGFRB,KIT	11-22nM	16105974	0-10 μM K562, BaF3/wt, BaF3/E255K, and BaF3/T315I cells	Bcr-Abl/Lyn inhibitor: IC50 5,8 to 19 nM	NO	NO	4		Prostate Cancer(1); Chronic Lymphocytic Leukemia(1); Chronic Myeloid Leukemia(1); Acute Lymphocytic Leukemia(1); Anaplastic Astrocytoma(1); Brain tumor(1); Glioblastoma(1)	/
BGT-226	Selleckchem	S2749	CLK1	CLK1	246.293	n/a	PIK3CA,PIK3CB,PIK3CG,MTOR	0	30nM	21976531	20-250 nM NCI-H929, U266, RPMI-8226 and OPM2 MM cells	PI3K: IC50 4 to 63nM	NO	NO	2		Solid Tumors(2); Breast Cancer(1); Cowden Syndrome(1)	/
BMS-387032	Selleckchem	S1145	CDK17	CDK17	2.18776	n/a	CDK2,CDK7,CDK9	CDK1,CDK4,CDK6,GSK3A,CDK5,GSK3B	30 to 3000 nM	20663900	0–0.5 mM HUVECs and U87MG cells	CDK9-2-7-1-4: IC50 4 to 925nM	NO	NO	2		Chronic Lymphocytic Leukemia(1); Multiple Myeloma(1)	/
BMS-911543	Selleckchem	S7144	NQO2	NQO2	5864.28	n/a	JAK2	JAK1,JAK3,LYN,CSF1R	260 nM	22015772	dose-response format Ba/F3 and SET2 cell lines	JAK2: IC50 1,1nM	NO	NO	1		Myelofibrosis	/
Capmatinib	Selleckchem	S2788	MET	MET	0.337514	n/a	MET	0	0.24, 1, 4, 16, 63 nM	28164434	0.24, 1, 4, 16, 63 nM in H441 cells	c-MET : IC50 0,13nM	YES	NO	41	MET-mutated non-small cell lung cancer	Non-small Cell Lung Cancer(19); MET Gene Mutation(8); Melanoma(4)	Hepatocellular Carcinoma(3); Colorectal Cancer(2); Glioblastoma(2); Lung Cancer Metastatic(1); Renal Cell Carcinoma(1); Kidney Cancer(1); Hepatic Impairment(1); Squamous Cell Carcinoma of Head and Neck(1); Breast cancer(1); Soft Tissue Sarcoma(1)
Encorafenib	Selleckchem	S7108	IRAK1	LIMK1	247.059	LIMK1; LIMK2; CDK4; BRAF	BRAF	0	1-10nM	26586345	-	RAF: 4nM	YES	YES	54	BRAFV600-positive melanoma BRAFV600-positive colon cancer	Melanoma(26); BRAF V600 Mutation(13); Colorectal Cancer(10)	Hepatic Impairment(1); Pancreatic Carcer(1); Hairy Cell Leukemia(1); Myeloma(1); Thyroid Carcinoma(1); Brain cancer(2); Gliosarcoma(1); Glioblastoma(1); Glioma(1); Anaplastic Astrocytoma(1); Anaplastic Pleomorphic Xanthoastrocytoma(1); Brain Metastases(1)
Filgotinib	Selleckchem	S7605	IRAK1	STK10	4714.38	STK10; ADCK1; CAMKK2	JAK1	JAK2,JAK3,TYK2	250nM	28191885	-	IC50 of 10 nM, 28 nM, 810 nM, and 116 nM for JAK1, JAK2, JAK3, and TYK2, respectively	NO	YES	42	Rheumatoid arthritis Ulcerative colitis	Rheumatoid Arthritis(14); Inflammatory bowel disease; Psoriatic Arthritis(5); Ankylosing Spondylitis(4)	Sjogren's Syndrome(2); Noninfectious Uveitis(1); Lupus Membranous Nephropathy(1); Cutaneous Lupus Erythematosus(1); Renal Impairment(1); Non-Radiographical Axial Spondyloarthritis(1)
GDC-0994	Selleckchem	S7554	MAPK1; MAPK3	MAPK3	21.9342	n/a	MAPK3,MAPK1	0	100nM	35764642	-	ERK1/2 inhibitor with IC50 of 1.1 nM and 0.3 nM	NO	NO	2		Colorectal Cancer(1); Melanoma(1); Non-Small Cell Lung Cancer(1); Solid Tumor(1)	/
GSK-2110183	Selleckchem	S7521	AKT3	AKT3	7.23618	n/a	AKT1,AKT2,AKT3	0	200nM	29515770	30 μM Hematological cell lines and solid tumor cell lines	AKT1: IC50 0,2nM Ki 0,08-2-2,6nM for AKT1-2-3	NO	NO	10		Multiple Myeloma(3)	Chronic Lymphocytic Leukemia (CLL)(1); Hematologic Malignancies(1); Langerhans Cell Histiocytosis(1); Ovarian cancer(1); Breast Cancer(1)
GSK-461364	Selleckchem	S2193	MAP3K1	MAP3K1	105.925	n/a	PLK1	PLK2,PLK3	50-100nM	26597303	10 nM Prostate(LNCap,PC3), Cervix(HeLa), Pancreas(ASPC1), Sarcoma(Saos-2)Ovary(OVCAR8), Stomach(NCI-N87), Melanoma(SKMEL3,A431, MALME3M), Colon(Colo205,SW620,HCT116), Breast(SKBR3,MDA-MB-453,MCF7), Lung(NCI-H82,MV522,NCI-H522), et	PLK1: Ki 2,2nM	NO	NO	1		Non-Hodgkin Lymphoma(1)	/
IMD-0354	Selleckchem	S2864	MAP4K5	MAP4K5	1464.47	n/a	IKBKB	0	500-1000nM	24014113	10 μM HMC-1, IC-2, CBhCMCs	IMD-0354 (1 μM) inhibits phosphorylation of IκBα and nuclear translocation of nuclear factor-kappa B (NF-κB)	NO	NO	Preclinical
Lapatinib	Selleckchem	S1028	EGFR	EGFR	51.1615	n/a	EGFR,ERBB2	ERBB4	30nM	28938602	100µM HFF, MCF-7, T47D, A-431, HN5, BT474, N87, CaLu-3, HB4a, and HB4a c5.2	EGFR: EC50 10,8 nM	YES	YES	332	HER2-positive breast cancer	Breast Cancer(218); Solid Tumors(19); Brain Cancer(16)	Lip and Oral Cavity Cancer(4); Hypopharynx Cancer(3); Salivary Gland Cancer(4); Head and neck(7); Nasopharynx Cancer(2); Larynx Cancer(4); Esophageal Cancer(4); Gastric Cancer(9); GastroEsophageal Cancer(4); Gallbladder Cancer(4); Bile Duct Cancer(5); Pancreatic Cancer(4); Colorectal Cancer(10); Hepatocellular Cancer(5); Uterine Cancer(4); Ovarian Cancer(8); Renal Cell Carcinoma(6); Urothelial Ca…
Lenvatinib	Selleckchem	S1164	RIPK2	RET	11.4428	n/a	KDR,FLT4	FLT1,FGFR1,PDGFRA,PDGFRB,KIT	1000nM	30286728	0-10 μM HUVECs	VEGFR2 - 3: IC50 4 - 5,2 nM	YES	YES	236	Thyroid cancer Renal cell carcinoma Hepatocellular carcinoma	Hepatocellular Carcinoma(79); Thyroid Cancer(25); Renal Cell Cancer(18)	Melanoma(12); Non-small Cell Lung Cancer(11); Small Cell Lung Cancer(1); Neuroendocrine Cancer(6); Neoplasms of Lip Oral Cavity and Pharynx(1); Salivary Gland Cancer(1); Gastric Cancer(5); Biliary Tract Cancer(4); Liver cancer(3); Cholangiocarcinoma(11); Colorectal Cancer(3); Small Lymphocytic Lymphoma(1); Plasma Cell Myeloma(1); Non-Hodgkin Lymphoma(1); Lymphoblastic Leukemia(1); Myeloid Leukemi…
Losmapimod	Selleckchem	S7215	MAPKAPK2	MAPK14	26.8926	MAPK14	MAPK14,MAPK11	0	1000nM	37118005	-	pKi of 8.1 and 7.6 for p38α and p38β, respectively.	NO	NO	13		Cardiovascular Disease(5); Facioscapulohumeral Muscular Dystrophy(3); Chronic Obstructive Pulmonary Disease(3)	Focal Segmental Glomerulosclerosis(1); COVID-19(1)
Midostaurin	Selleckchem	S8064	TBK1	TANK	187.886	n/a	PRKCA,PRKCB,PRKCG,SYK,KDR,AKT1,AKT2,AKT3,PRKACA,PRKACB,PRKACG,KIT,FGR,SRC,FLT3,PDGFRB,FLT1,KDR	CDK1	190nM	28881711	~1.0 μM A549, NCI-H520	multi-targeted kinase inhibitor with IC50 ranging from 80-500 nM	YES	YES	53	FLT3-positive Acute Myeloid Leukemia Aggressive systemic mastocytosis Systemic mastocytosis with associated haematological neoplasm Mast cell leukaemia	Acute Myeloid Leukemia(46); Myelodysplastic syndromes(9); Leukemia(4)	Chronic Myelogenous Leukemia(1); Acute Lymphoblastic Leukemia(1); Indolent Systemic Mastocytosis(1); Aggressive Systemic Mastocytosis; Hematological Non-mast Cell Lineage Disease(1); Hepatic Impairment(1); Adenocarcinoma of the Rectum(1)
MK-2206	Selleckchem	S1078	AKT1	AKT1	10.6683	n/a	AKT1,AKT2,AKT3	0	80-5000nM	25336925	0, 0.3, 1 and 3 μM A431, HCC827, NCI-H292, NCI-H358, NCI-H23, NCI-H1299, Calu-6 and NCI-H460 cells	highly selective inhibitor of Akt1/2/3 with IC50 of 8 nM/12 nM/65 nM in cell-free assays	NO	NO	50		Breast Cancer(13); Solid Tumors(4); Colorectal Cancer(3); Chronic Lymphocytic Leukemia(3); T-cell Lymphoma(3); Liver Cancer(3); Prostate Cancer(3)	Non Small Cell Lung Cancer(4); Oral Cavity Carcinoma(1); Salivary Gland Carcinoma(1); Gastric Cancer(2); Gastroesophageal Cancer(3); Esophageal Cancer(1); Pancreatic cancer(1); Liver cancer(1) Colorectal cancer(4); Peritoneal Carcinoma(1); Acute Lymphoblastic Leukemia(2); Follicular Lymphoma(2); Hairy Cell Leukemia(2); Hodgkin Lymphoma(2); Intraocular Lymphoma(2); Large Cell Lymphoma(2); Lymphoma…
MK-2461	Selleckchem	S2774	IRAK4	MST1R	1474.55	IRAK3; PIP4K2C	MET	FGFR1,FGFR2,FGFR3,PDGFRB,KDR,FLT3,FLT4,NTRK1,NTRK2,MST1R,FLT1,MERTK,STK17A,JAK2,IRAK4,MELK,RET	300-600nM	20145145	~100 μM SW480, HT29, SW620, Colo 205, HCT116, HCT15, Colo 201, SCC-9, H1993, H1048, GTL-16, SNU15	EC50: 2,5nM for C-MET	NO	NO	2		Advanced Solid Tumors(2)	/
MK-5108	Selleckchem	S2770	JAK2	AURKA	24.5402	AURKA; IRAK3	AURKA	AURKB,AURKC,NTRK1	160nM	20053775	0 μM -1 μM HeLa-S3 cells	is a highly selective Aurora A inhibitor with IC50 of 0.064 nM in a cell-free assay	NO	NO	1		Advanced or refractory Solid Tumors(1)	/
Momelotinib	Selleckchem	S2219	IKBKE	Q6ZSR9	199.687	AAK1	JAK1,JAK2	JAK3	1-700nM	19295546	0 to 10 μM Ba/F3, Ba/F3-JAK2V617F and Ba/F3-MPLW515L cells	ATP-competitive inhibitor of JAK1/JAK2 with IC50 of 11 nM/18 nM	NO	NO	16		Post-Essential Thrombocythemia Myelofibrosis(10); Post-Polycythemia Vera Myelofibrosis(10); Primary Myelofibrosis(8)	Pancreatic Ductal Adenocarcinoma(2); Non-Small Cell Lung Cancer(2)
Mubritinib	Selleckchem	S2216	MINK1	MINK1	1765.98	n/a	ERBB2	0	50nM	27074819	50 mM BT474, HT1376, UMUC-3, T24, ACHN, DU-145, PC-3, LN-REC4, and LNCaP cells	inhibitor of HER2/ErbB2 with IC50 of 6 nM	NO	NO	1		Breast Neoplasm(1); Pancreatic Neoplasm(1); Lung Neoplasm(1); Ovarian Neoplasm(1); Renal Neoplasm(1)	/
Neratinib	Selleckchem	S2150	MAP4K5	MAP4K5	12.5843	n/a	ERBB2,EGFR	KDR	2nM	15173008	0.5 ng/mL-5 μg/mL 3T3, 3T3/neu, A431, BT474, SK-Br-3, MDA-MB-435, and SW480	Blocking of HER-2 by Neratinib results in inhibition of downstream MAPK and Akt pathways with IC50 of 2 nM	YES	YES	68		Breast Cancer(39); Solid Tumor(4); EGFR Gene Mutation(4)	Non-Small Cell Lung Cancer(2); KRAS Gene Mutation(2); Colorectal Cancer(2); Pancreatic Cancer(1); Non-Hodgkin Lymphoma(1); Myelofibrosis(1); Myelodysplastic /Myeloproliferative Neoplasm(1); Lymphoma(1); Leukemia(1); Hodgkin Lymphoma(1); Hematopoietic and Lymphoid Cell Neoplasm(1); Chronic Myeloid Leukemia(1); Chronic Lymphocytic Leukemia(1); Anemia(1); Acute Myeloid Leukemia(1); Acute Lymphoblast…
NMS-1286937	Selleckchem	S7255	CSNK2A1;CSNK2A3	CSNK2A1;CSNK2A3	233.218	n/a	PLK1	0	5-6nM	34477871	~10 μM 137 solid tumor cell lines, and 43 cell lines derived from leukemias and lymphomas	selective PLK1 inhibitor with IC50 of 2 nM	NO	NO	1		Advanced or Metastatic Solid Tumors(1)	/
Omipalisib	Selleckchem	S2658	IRAK3	PIP4K2C	3032.89	PIP4K2C	PIK3CA,PIK3CB,PIK3CD,PIK3CG	MTOR	125nM	31069214	0-1 μM BT474, HCC1954 and T-47D cells	G1 cell cycle arrest and produces the inhibitory effect on cell proliferation including T47D and BT474 breast cancer lines with IC50 of 3 nM and 2.4 nM	NO	NO	3		Idiopathic Pulmonary Fibrosis(1)	Solid Tumours
ONO-4059 analogue	Selleckchem	S7877	BTK	BTK	4.00136	n/a	BTK	0	no informations	-	-	BTK inhibitor with IC50 of 23.9 nM	NO	NO	2		Sjogren's Syndrome(1); Rheumatoid Arthritis(1)	/
OSI-930	Selleckchem	S1220	RIPK3	RET	1696.37	n/a	KIT,KDR,CSF1R	FLT1,CRAF,LCK	8-40nM	16424037	0--1 μM HMC-1 and COLO-205	potent inhibitor of Kit, KDR and CSF-1R with IC50 of 80 nM, 9 nM and 15 nM, respectively	NO	NO	2		Advanced Solid Tumors(2)	/
Pacritinib	Selleckchem	S8057	TYK2	NQO2	38.38	NQO2; ACVR1; ADCK1; IRAK3	JAK2,FLT3	TYK2,JAK3	8-200nM	22829080	~10 μM Karpas 1106P cells	is a potent and selective inhibitor of JAK2 and FLT3 with IC50s of 23 and 22 nM in cell-free assays	NO	NO	29		Myelofibrosis(10); Post-polycythemia Vera Myelofibrosis(4); Post-essential Thrombocythemia Myelofibrosis(4)	Acute Myeloid Leukemia(3); Chronic Myelomonocytic Leukemia(2); T-Cell Neoplasm(2); Chronic Lymphocytic Leukemia(2); Waldenstrom Macroglobulinemia(1); Mantle Cell Lymphoma(1); Lymphoplasmacytic Lymphoma(1); Leukemia(1); Juvenile Myelomonocytic Leukemia(1); Non-Small Cell Lung Cancer(1); Graft Vs Host Disease(1); COVID19(1); Colorectal Cancer(1); Breast Cancer(1); Prostate Cancer(1)
PF-04691502	Selleckchem	S2743	CSNK2A2	CSNK2A2	1543.02	n/a	PIK3CA,PIK3CB,PIK3CD,PIK3CG,MTOR	PIK3C3,AKT,PDK1,RPS6KB1,RPS6KB2,MAP2K1,MAP2K2,MAPK3,MAPK1,MAPK14,MAPK11,MAPK12,MAPK13,MAPK8,MAPK9,MAPK10	100nM	28029662	0-3 mM BT20, U87MG, and SKOV3 cells	reduces phosphorylation of AKT T308 and AKT S473 (IC(50) of 7.5-47 nM and 3.8-20 nM, respectively) and inhibits cell proliferation (IC(50) of 179-313 nM)	NO	NO	6		Breast Cancer(2); Solid tumors(2)	Endometrial Neoplasms(1); Hepatitis C(1)
PH-797804	Selleckchem	S2726	MAPK11; MAPK14	MAPK14	102.107	n/a	MAPK14	MAPK11	10-100nM	19496616	-	inhibitor of p38α with IC50 of 26 nM in a cell-free assay	NO	NO	17		Chronic Obstructive Pulmonary Disease(4); Rheumatoid Arthritis(2); Neuralgia(2)	Osteoarthritis(1)
Pimasertib	Selleckchem	S1475	MAP2K1	MAP2K1	29.3653	n/a	MAP2K1,MAP2K2	0	30-100nM	27102436	2 nM - 20 μM U266 and INA-6 cells	ATP non-competitive allosteric inhibitor of MEK1/2 with IC50 of 5 nM-2 μM in MM cell lines	NO	NO	13		Solid Tumors(5); Melanoma(3); Colorectal Cancer(2)	Breast Cancer(2); Ovarian Cancer(1); Hepatocellular Carcinoma(1); Chronic Myeloid Leukemia(1); Hematopoietic and Lymphoid Cell Neoplasm(1); Pancreatic Adenocarcinoma(1); Lung Cancer(1); Non Small Cell Lung Cancer(2); Brain Cancer(1)
Poziotinib	Selleckchem	S7358	BTK	EGFR	2.8905	n/a	EGFR,ERBB2,ERBB4	0	1-10000 nM	25761479	≈10µM Gastric cancer cell lines (SNU-1, 5, 16, 216, 484, 601, 620, 638, 668, 719, N87 and AGS)	irreversible pan-HER inhibitor with IC50 of 3.2 nM, 5.3 nM and 23.5 nM for HER1, HER2, and HER4	NO	NO	22		Non-small cell lung cancer(6); Breast Cancer(6)	Lung cancer(2); Solid Tumors(2); Head and Neck Squamous Cell Carcinoma(2); ERBB2 Gene Mutation(1); Esophageal Squamous Carcinoma(1); Gastric Cancer(1); Colorectal Cancer(1); Glioma(1)
Refametinib	Selleckchem	S1089	MAPK10	MAPK10	35.7535	n/a	MAP2K1,MAP2K2	0	10-1000 nM	29896883	10-1000 nM A375, SK-MEI-28, Colo205, HT-29 and BxPC3 cells	inhibitor of MEK1 and MEK2 with IC50 of 19 nM and 47 nM	NO	NO	8		Hepatocellular cancer(2)	Breast cancer(1); Colorectal cancer(1); Biliary Tract Cancer(1); Lung cancer(1)
Ruxolitinib	Selleckchem	S1378	JAK2	JAK2	4.85032	n/a	JAK1,JAK2	JAK3	25-50nM	29849942	3 μM Ba/F3 and HEL cells	selective, JAK1/2 inhibitor to enter the clinic with IC50 of 3.3 nM/2.8 nM in cell-free assays	YES	YES	278	Myelofibrosis Polycythemia vera Steroid-refractory acute graft-versus-host disease Chronic graft-versus-host disease	Myelofibrosis(81); Post-Essential Thrombocythemia Myelofibrosis(36); Post-polycythemia Vera Myelofibrosis(36); Graft vs Host Disease(24); COVID-19(23)	Atopic Dermatitis(7); Psoriasis(3); Rheumatoid Arthritis(1); Systemic Sclerosis(1); Lupus Erythematosus(1) Vitiligo(6); Alopecia Areata(3); Bronchiolitis Obliterans (BO)(1); Colorectal Cancer(3); Pancreatic Cancer(7); Hematopoietic Stem Cell Transplant (HSCT)(3); Breast Cancer(9); Prostate Cancer(3); Lung Cancer(5); Head and Neck Squamous Cell Carcinoma(2); Thalassemia Major(2); T Cell Leukemia(3…
Selumetinib	Selleckchem	S1008	MAP2K1	MAP2K1	40.5349	n/a	MAP2K1	0	50-100nM	28179307	~ 10 μM Primary HCC cell lines including 2-1318, 4-1318 and 26-1004 cells	selective MEK inhibitor with IC50 of 14 nM for MEK1	YES	NO	120	Neurofibromatosis type I	Non-small Cell Lung Cancer(28); Neurofibromatosis(15) Melanoma(13)	Breast Cancer(9); Pancreatic Cancer(7); Thyroid Cancer(5); colorectal cancer (10); Hepatocellular Carcinoma(6); Lung Cancer(3); Central Nervous System cancers(2); Ependymoma(2); Neuroblastoma(2); Glioma(7); Astrocytoma(3); Astrocytoma(3); Medulloblastoma(1); Nerve Tissue Cancer(3); Neuroectodermal Tumor(1); Peripheral Nerve Sheath Tumors(1); Plexiform Neurofibromas(1); Cutaneous Neurofibroma(1); …
SGI-1776	Selleckchem	S2198	IRAK3	IRAK3	26.0346	n/a	PIM1	PIM2,PIM3,FLT3,GSG2	100nM	21628411	0.1-10 μM MV-4-11, MOLM-13, and OCI-AML-3 cell lines	ATP competitive inhibitor of Pim1 with IC50 of 7 nM in a cell-free assay	NO	NO	2		Leukemia(1); Prostate Cancer(1); Non-Hodgkin Lymphoma(1)	/
SGX-523	Selleckchem	S1112	NQO2	NQO2	124.492	n/a	MET	0	40-120nM	27450722	200 nM MDCK cells	selective Met inhibitor with IC50 of 4 nM,	NO	NO	2		Advanced Solid Tumors(2)
Silmitasertib	Selleckchem	S2248	CSNK2A1;CSNK2A3;MAPKAPK3	CSNK2A1;CSNK2A3	25.9902	CSNK2A1; CSNK2A3; CSNK2A2; CLK3; CLK1	CSNK2A1,CSNK2A2	FLT3,PIM1,CDK1	100nM	21159648	~100 μM SKBr3, MDA-MB-453, BT-474, ZR-75-1, MDA-MB-231, MDA-MB-468, T47D, MCF 7, Hs578T, MDA-MB-361, UACC-812	is a potent and selective inhibitor of CK2 with IC50 of 1 nM in a cell-free assay	NO	NO	3		Medulloblastoma(1); COVID-19(2)	/
SNS-314	Selleckchem	S1154	ACOX3	ACOX3	25.5814	n/a	AURKA,AURKB,AURKC	NTRK1,NTRK2,FLT4,CSF1R,AXL,CRAF,DDR2	2-24nM	19649632	~125 nM HCT116 SCR and HCT116 p53 RNAi cells	selective inhibitor of Aurora A, Aurora B and Aurora C with IC50 of 9 nM, 31 nM, and 3 nM	NO	NO	1		Advanced Solid Tumors(1)	/
Talmapimod	MedChem Express	HY-10406	MAPK14	MAPK14	8.22541	n/a	MAPK14,MAPK11,MAPK12,MAPK13	0	100nM	15480425	-	ATP-competitive p38 inhibitor with IC50 of 9 nM	NO	NO	6		Rheumatoid Arthritis(3); Multiple Myeloma(2)	Bone Marrow Diseases(1); Myelodysplastic Syndromes(1)
Tanzisertib	Selleckchem	S8490	MAPK8;MAPK9;MAPK10	MAPK10	16.6003	n/a	MAPK8,MAPK9,MAPK10	0	1000nM	25064435	-	selective against MAP kinases ERK1 and p38a with IC50 of 0.48 and 3.4 μM respectively	NO	NO	2		Discoid Lupus(1); Idiopathic Pulmonary Fibrosis(1)	/
Telatinib	Selleckchem	S2231	PDGFRB	PDGFRB	555.153	n/a	KDR,FLT4,KIT	PDGFRA	20-100nM	29511030	-	inhibitor of VEGFR2/3, c-Kit and PDGFRα with IC50 of 6 nM/4 nM, 1 nM and 15 nM, respectively	NO	NO	4		Gastric Cancer(3); Hepatocellular Carcinoma(1); Solid Tumor(1)	/
TG-100115	Selleckchem	S1352	DCK	DCK	11.6856	n/a	PIK3CD,PIK3CG	0	10000nM	17172449	10 μM HUVECs	a PI3Kγ/δ inhibitor with IC50 of 83 nM/235 nM	NO	NO	1		Myocardial Infarction(1)	/
TG-100572	MedChem Express	HY-10185	TYK2	EPHA5	0.681892	n/a	SRC,KDR	FLT1,FGFR1,FYN	2 nM-5000nM	18330892	2 nM-5 μM in human retinal microvascular	multi-targeted kinase inhibitor which inhibits receptor tyrosine kinases and Src kinases; has IC50s of 2, 7, 2, 16, 13, 5, 0.5, 6, 0.1, 0.4, 1, 0.2 nM for VEGFR1, VEGFR2, FGFR1, FGFR2, PDGFRβ, Fgr, Fyn, Hck, Lck, Lyn, Src, Yes	NO	NO
Tofacitinib	Selleckchem	S5001	PKN1	PKN1	57.6125	n/a	JAK3	JAK2,JAK1	2-50nM	36217356	0-4 μM FDCP-EpoR JAK2WT and JAK2V617F cell lines	inhibitor of JAK with IC50 of 1 nM, 20 nM and 112 nM against JAK3, JAK2, and JAK1	YES	YES	204	Rheumatoid arthritis Psoriatic arthriitis Ulcerative colitis	Rheumatoid Arthritis(79); Psoriasis(24); Ulcerative Colitis(21)	Inflammatory Bowel Diseases(8); Pouchitis(1); Immune-Mediated Colitis(1); COVID-19(6); Alopecia Areata(6); Lupus Erythematosus(3); Juvenile Idiopathic Arthritis(3); Arthritis Juvenile Idiopathic(1); Atopic Dermatitis / Eczema(2); Dry Eye Syndromes(2); Keratoconjunctivitis Sicca(1); Polymyalgia Rheumatica(1); Clinically Amyopathic Dermatomyisitis (1); Dermatomyositis(1); Sjogren's Syndrome(1); Mya…
Ulixertinib	Selleckchem	S7854	MAPK1;MAPK3	MAPK3	183.2	n/a	MAPK3,MAPK1	0	1nM	28797284	~30 μM A375 cells	potent and reversible ERK1/ERK2 inhibitor with IC50 of <0.3 nM for ERK2	NO	NO	12		Pancreatic Cancer(4); Glioma(3)	MEK Mutation(2); MAPK Mutation(2); BRAF Mutation(2); KRAS Mutation(1); NRAS Mutation(1); HRAS Mutation(1); ERK Mutation(1); Thyroid Cancer(2); Melanoma(2); Uveal Melanoma(1); Skin Carcinoma(1); Head and Neck Cancer(2) Gastric Cancer(2); Esophageal Cancer(2); Colorectal Cancer(4); Small Bowel Cancer(1); Gastrointestinal Neoplasms(1); Hepatoblastoma(2); Liver Carcinoma(1); Cholangiocarcinoma(1); He…
Vandetanib	Selleckchem	S1046	RIPK2	RIPK2	73.718	n/a	KDR	0	1000nM	19622715	0.1–100 μM Calu-6, PC-3, MDA-MA-231, SKOV-3, SW620, A549, A431, B16-F10(AP3) and Lewis Lung cells	inhibitor of VEGFR2 with IC50 of 40 nM in a cell-free assay	YES	YES	104	Medullary thyroid carcinoma	Thyroid Cancer(20); Non-small Cell Lung Cancer(15); Breast Cancer(9)	Gastric Cancer(2); Adenocarcinoma of the Gastroesophageal Junction(2); Esophageal Cancer(2); Gallbladder Cancer(1); Biliary Tract Cancer(3); Pancreatic Cancer(2); Colorectal Cancer(7); Small Intestine Cancer(1); Lung Cancer(6); Head and Neck Cancer(3); Oral Cavity Verrucous; Lip and Oral Cavity Squamous Cell Carcinoma(1); Fallopian Tube Cancer(2); Ovarian Cancer(3); Carcinoma, Hepatocellular(2); …
Vatalanib	Selleckchem	S1101	PDGFRB	PDGFRB	4392.57	n/a	KDR	FLT1,FLT4,PDGFRB,KIT	17-34 nM	10786682	0-10 μM HUVECs	l is an inhibitor of VEGFR2/KDR with IC50 of 37 nM in a cell-free assay	NO	NO	43		Solid Tumors (pancreas, colon-rectum, non-small cell lung cancer, hepatocellular carcinoma, breast cancer, prostate, gastrointestinal tract, kidney, ovary, cervix, endometrium (38); Endocrine tumors (islet cell carcinoma, thyroid medullary carcinoma, somatostatinoma, pheochromocytoma, insulinoma, glucagonoma, gastrinoma, other neuroendocrine tumors) (11); Melanoma(3); Brain and Central Nervous Sy…	Hematologic disorders (multiple Myeloma(2); Myelodysplastic / Myeloproliferative Neoplasms(2); large-cell diffuse lymphoma(1); chronic myelogenous leukemia (1); acute myelogenous leukemia (2); Agnogenic Myeloid Metaplasia(1)) Wet Age-Related Macular Degeneration(1); Von Hippel-Lindau Disease(1); Retinal Hemangioblastoma(1); Pleural Mesothelioma(1); Peritoneal Cancer(1); Malignant Mesothelioma(1);…
Volasertib	Selleckchem	S2235	CAMKK2	CAMKK2	194.834	n/a	PLK1	PLK2,PLK3	25-50nM	31040125	~1 μM HCT116, NCI-H460, BRO, GRANTA-519, HL-60, THP-1, and Raji	highly potent Plk1 inhibitor with IC50 of 0.87 nM in a cell-free assay.	NO	NO	26		Solid tumors(8); Acute Myeloid Leukemia(8); Myelodysplastic Syndromes(3)	Myelodysplastic Syndromes(4); Leukemia Myelomonocytic Chronic(2); Acute Lymphoblastic Leukemia(1); T-cell Lymphoma(1); Leukemia Monocytic Acute(1); Leukemia Myelomonocytic Acute(1); Leukemia Erythroblastic Acute(1); Leukemia Megakaryoblastic Acute(1); T-cell Lymphomas(1); B-cell Lymphomas(1); Non-Small-Cell Lung cancer(1); Ovarian Neoplasms(1); Urothelial cancer(1)
VX-702	Selleckchem	S6005	MAPK11;MAPKAPK2	MAPKAPK2	4.50808	n/a	MAPK14	MAPK11,MAPK12,MAPK13	500-1000 nM	36423831	-	partially inhibits p38 activation (IC50 4 to 20 nM)	NO	NO	2		Rheumatoid Arthritis(2)	/
X-396	Selleckchem	S8230	MAP3K1;MAP4K2	MAP4K2	2187.08	n/a	ALK	0	50-250nM	36948240	10, 100, 1000 nM H3122 and H2228 lung cancer cells, SUDHL-1 lymphoma cells, SY5Y neuroblastoma cells	specific ALK TKI with the IC50 less than 4 nM	NO	NO	18		Non-small Cell Lung Cancer(14); Glioma(3); Ependymoma(3)	/
XL-413	Selleckchem	S7547	PIM1	CSNK2A1;CSNK2A3	22.2765	CSNK2A1; CSNK2A3; CSNK2A2	CDC7	CSNK2A1,CSNK2A2,PIM1	700nM	22560567	~10 μM Colo-205 cells	potent and selective CDC7 kinase inhibitor with IC50 of 3.4 nM showing 12-fold selectivity over Pim-1	NO	NO	2		Refractory Hematologic Cancer(1); Advanced or metastatic solid tumors(1)	/

## Sheet: Nascent RNAseq results
Gene annotations																Normalized read counts															ImpulseDE2 analysis for the LPS time course			Normalized read counts															ImpulseDE2 analysis for the IL4 time course
ID	chromosome	start	end	width	strand	type_of_gene	symbol	mgi	name	entrez.gene.id	Kinase name annotation	TLR4 components	IL4 components	LPS controlled	IL4 controlled	UTR_R1	UTR_R2	UTR_R3	LPS_30_R1	LPS_30_R2	LPS_30_R3	LPS_1h_R1	LPS_1h_R2	LPS_1h_R3	LPS_2h_R1	LPS_2h_R2	LPS_2h_R3	LPS_4h_R1	LPS_4h_R2	LPS_4h_R3	pAdj	L2FC_FOLD_MONOT	L2FC_FOLD_IMPULSE	UTR_R1	UTR_R2	UTR_R3	IL4_30_R1	IL4_30_R2	IL4_30_R3	IL4_1h_R1	IL4_1h_R2	IL4_1h_R3	IL4_2h_R1	IL4_2h_R2	IL4_2h_R3	IL4_4h_R1	IL4_4h_R2	IL4_4h_R3	pAdj
0610031O16Rik_68369	chr3	138210717	138239663	28947	-	ncRNA	0610031O16Rik	MGI:1915619	RIKEN cDNA 0610031O16 gene	68369				ns	ns	0	0	0	0	0	0	0	0	0	0	0	0	0	0	0	-	-	-	0	0	0	0	1	0	0	0	0	0	0	0	0	0	0	-
1110002O04Rik_68483	chr1	35869948	35881165	11218	+	ncRNA	1110002O04Rik	MGI:1915733	RIKEN cDNA 1110002O04 gene	68483				ns	ns	0	0	0	0	0	0	0	0	0	0	0	0	0	0	0	-	-	-	0	0	0	0	0	0	0	0	0	0	0	0	1	0	0	-
1110028F11Rik_68690	chr11	87699524	87705327	5804	+	ncRNA	1110028F11Rik	MGI:1915940	RIKEN cDNA 1110028F11 gene	68690				ns	ns	0	0	0	0	0	0	0	0	0	0	0	0	0	0	0	-	-	-	0	0	0	2	0	0	0	0	0	1	1	0	0	0	0	-
1110028F18Rik_68692	chr8	106587143	106594820	7678	+	ncRNA	1110028F18Rik	MGI:1915942	RIKEN cDNA 1110028F18 gene	68692				ns	ns	0	0	0	0	0	0	0	0	0	0	0	0	0	0	0	-	-	-	0	0	0	0	1	1	0	0	0	0	0	0	0	0	0	-
1110032F04Rik_68725	chr3	68869586	68872163	2578	+	protein-coding	1110032F04Rik	MGI:1915975	RIKEN cDNA 1110032F04 gene	68725				ns	ns	0	0	0	0	0	0	0	1	0	1	2	0	1	0	0	-	-	-	0	0	0	0	0	0	0	0	0	0	0	0	0	0	0	-
1110036E04Rik_68697	chr9	64049829	64054100	4272	+	ncRNA	1110036E04Rik	MGI:1915947	RIKEN cDNA 1110036E04 gene	68697				ns	ns	0	2	0	0	1	0	0	0	0	0	1	0	0	0	0	-	-	-	0	2	0	0	0	0	0	0	0	0	0	0	0	0	0	-
1190028D05Rik_330767	chr8	52356611	52403339	46729	+	ncRNA	1190028D05Rik	MGI:3036227	RIKEN cDNA 1190028D05 gene	330767				ns	ns	0	1	0	0	0	0	0	1	0	0	0	1	0	0	0	-	-	-	0	1	0	0	3	0	0	1	0	0	0	0	0	0	0	-
1300017J02Rik_71775	chr9	103250530	103288297	37768	-	protein-coding	1300017J02Rik	MGI:1919025	RIKEN cDNA 1300017J02 gene	71775				ns	ns	0	0	0	3	0	1	1	1	0	2	0	0	0	0	0	-	-	-	0	0	0	2	2	0	0	0	0	0	0	0	1	0	0	-
1500009C09Rik_76505	chr15	82252472	82260746	8275	+	ncRNA	1500009C09Rik	MGI:1923755	RIKEN cDNA 1500009C09 gene	76505				ns	ns	0	0	0	0	0	0	0	0	0	0	0	0	0	0	0	-	-	-	0	0	0	0	1	0	0	0	0	0	0	0	0	0	0	-
1500009L16Rik_69784	chr10	83722865	83762762	39898	+	protein-coding	1500009L16Rik	MGI:1917034	RIKEN cDNA 1500009L16 gene	69784				ns	ns	0	0	0	0	0	0	0	1	0	1	0	0	0	0	0	-	-	-	0	0	0	0	0	0	0	0	0	1	0	0	0	0	0	-
1500012K07Rik_68954	chr7	75308696	75331419	22724	+	ncRNA	1500012K07Rik	MGI:1916204	RIKEN cDNA 1500012K07 gene	68954				ns	ns	0	0	0	0	2	0	0	0	1	1	2	1	0	0	0	1	15.1058	2.28934	0	0	0	0	2	0	0	1	0	0	0	0	0	0	0	1
1500015L24Rik_68994	chr19	20405288	20422785	17498	+	ncRNA	1500015L24Rik	MGI:1916244	RIKEN cDNA 1500015L24 gene	68994				ns	ns	0	0	0	1	0	2	0	0	0	0	0	1	0	0	0	-	-	-	0	0	0	0	0	0	0	0	0	0	0	0	0	0	0	-
1520401A03Rik_320309	chr17	23704608	23726451	21844	-	protein-coding	1520401A03Rik	MGI:2443785	RIKEN cDNA 1520401A03 gene	320309				ns	ns	0	0	0	0	2	1	0	1	0	0	1	0	0	2	0	-	-	-	0	0	0	0	1	0	0	0	1	0	0	0	1	0	2	-
1600002D24Rik_69776	chr16	95831123	95929077	97955	-	ncRNA	1600002D24Rik	MGI:1917026	RIKEN cDNA 1600002D24 gene	69776				ns	ns	0	0	0	7	6	8	7	7	8	1	3	2	6	10	8	0.07193	19.4969	16.0816	0	0	0	1	4	1	1	1	0	0	0	1	2	0	0	1
1600023N17Rik_69788	chr5	45668701	45669708	1008	-	ncRNA	1600023N17Rik	MGI:1917038	RIKEN cDNA 1600023N17 gene	69788				ns	ns	0	1	1	0	0	0	0	1	0	0	0	1	0	1	0	-	-	-	0	1	1	0	1	0	0	0	0	0	0	0	0	0	1	-
1700001G01Rik_75433	chr18	17035508	17137559	102052	+	ncRNA	1700001G01Rik	MGI:1922683	RIKEN cDNA 1700001G01 gene	75433				ns	ns	0	0	0	1	0	0	0	1	0	0	1	0	0	0	0	-	-	-	0	0	0	0	1	0	0	0	0	0	0	0	0	0	0	-
1700001G17Rik_67503	chr1	33669824	33670712	889	+	ncRNA	1700001G17Rik	MGI:1914753	RIKEN cDNA 1700001G17 gene	67503				ns	ns	0	0	0	0	0	0	1	0	0	0	0	0	0	0	0	-	-	-	0	0	0	0	0	1	0	1	1	0	0	0	0	1	0	-
1700001J03Rik_69282	chr5	146182450	146185304	2855	-	protein-coding	1700001J03Rik	MGI:1916532	RIKEN cDNA 1700001J03 gene	69282				ns	ns	0	0	0	0	5	2	0	1	0	0	0	1	0	0	0	-	-	-	0	0	0	0	1	0	0	1	0	0	0	0	1	0	0	-
1700001J11Rik_72224	chr9	40050558	40053025	2468	+	pseudo	1700001J11Rik	MGI:1919474	RIKEN cDNA 1700001J11 gene	72224				ns	ns	0	0	0	0	1	0	0	0	0	0	0	0	0	0	0	-	-	-	0	0	0	1	0	0	0	1	0	0	0	1	0	0	0	-
1700001L19Rik_69315	chr13	68597439	68614231	16793	+	protein-coding	1700001L19Rik	MGI:1916565	RIKEN cDNA 1700001L19 gene	69315				ns	ns	0	0	0	0	0	0	0	0	0	0	0	0	0	0	0	-	-	-	0	0	0	1	0	0	0	0	0	0	0	0	0	0	0	-
1700001O22Rik_73598	chr2	30795563	30803664	8102	-	protein-coding	1700001O22Rik	MGI:1923631	RIKEN cDNA 1700001O22 gene	73598				ns	ns	0	1	0	1	0	1	2	1	4	0	1	0	0	0	0	1	0.378364	0.0999095	0	1	0	0	1	1	0	1	1	0	1	1	0	1	2	1
1700003D09Rik_69338	chr11	98350718	98358283	7566	-	ncRNA	1700003D09Rik	MGI:1916588	RIKEN cDNA 1700003D09 gene	69338				ns	ns	0	0	1	0	0	1	0	0	0	0	0	0	1	1	0	-	-	-	0	0	1	0	1	0	0	0	0	0	0	0	0	0	0	-
1700003E16Rik_71837	chr6	83156404	83162975	6572	+	protein-coding	1700003E16Rik	MGI:1919087	RIKEN cDNA 1700003E16 gene	71837				ns	ns	0	0	0	0	0	0	0	1	0	0	0	0	0	0	0	-	-	-	0	0	0	0	1	1	1	1	0	0	0	0	1	0	1	-
1700003F12Rik_75480	chr2	154548904	154550050	1147	+	protein-coding	1700003F12Rik	MGI:1922730	RIKEN cDNA 1700003F12 gene	75480				ns	ns	0	0	1	0	2	2	0	0	0	1	0	0	0	0	0	-	-	-	0	0	1	0	1	0	0	0	0	0	0	0	0	1	0	-
1700003G18Rik_69350	chr7	116081762	116093149	11388	-	ncRNA	1700003G18Rik	MGI:1916600	RIKEN cDNA 1700003G18 gene	69350				ns	ns	0	0	1	0	0	0	0	0	0	1	0	0	0	0	0	-	-	-	0	0	1	0	1	2	1	0	2	0	1	1	0	0	0	-
1700003M07Rik_72225	chr4	129960374	129965138	4765	+	ncRNA	1700003M07Rik	MGI:1919475	RIKEN cDNA 1700003M07 gene	72225				ns	ns	0	0	0	0	0	0	2	1	1	0	3	2	0	0	1	0.973213	16.6064	16.9323	0	0	0	0	0	0	1	1	0	0	0	0	0	0	0	1
1700006A11Rik_71824	chr3	124400990	124426039	25050	-	protein-coding	1700006A11Rik	MGI:1919074	RIKEN cDNA 1700006A11 gene	71824				ns	ns	0	0	0	0	0	0	0	0	0	0	0	0	0	0	0	-	-	-	0	0	0	0	1	0	0	0	0	0	0	0	0	0	0	-
1700006F04Rik_75432	chr14	119749227	119751564	2338	+	ncRNA	1700006F04Rik	MGI:1922682	RIKEN cDNA 1700006F04 gene	75432				ns	ns	0	0	0	0	1	0	0	0	0	0	0	0	0	0	0	-	-	-	0	0	0	0	0	0	0	0	0	0	0	0	0	0	0	-
1700006H20Rik_72241	chr3	136943243	136955148	11906	-	ncRNA	1700006H20Rik	MGI:1919491	RIKEN cDNA 1700006H20 gene	72241				ns	ns	0	0	1	1	0	0	0	0	1	0	1	1	0	0	1	1	12.2004	12.0205	0	0	1	2	1	1	0	0	0	0	0	0	1	0	0	1
1700007P06Rik_69308	chr1	187125138	187127852	2715	+	ncRNA	1700007P06Rik	MGI:1916558	RIKEN cDNA 1700007P06 gene	69308				ns	ns	0	0	0	0	0	0	1	2	0	0	1	2	2	2	3	0.827431	15.6983	15.0324	0	0	0	1	0	0	0	1	0	0	1	0	0	1	1	1
1700008C04Rik_75494	chr12	51005156	51062543	57388	+	ncRNA	1700008C04Rik	MGI:1922744	RIKEN cDNA 1700008C04 gene	75494				ns	ns	0	0	0	0	1	1	0	1	0	0	1	0	0	0	1	-	-	-	0	0	0	1	3	0	0	1	0	0	0	0	1	0	0	-
1700008K24Rik_69311	chr17	49112264	49113533	1270	-	ncRNA	1700008K24Rik	MGI:1916561	RIKEN cDNA 1700008K24 gene	69311				ns	ns	0	0	0	0	0	0	0	0	0	0	0	0	0	0	0	-	-	-	0	0	0	0	1	0	0	0	0	0	0	0	0	0	0	-
1700010B08Rik_75485	chr2	173719415	173722086	2672	+	protein-coding	1700010B08Rik	MGI:1922735	RIKEN cDNA 1700010B08 gene	75485				ns	ns	0	0	0	0	0	1	0	0	0	0	0	0	1	1	0	-	-	-	0	0	0	0	0	0	0	0	0	1	0	0	0	0	0	-
1700010I02Rik_75476	chr3	7925303	7954887	29585	-	ncRNA	1700010I02Rik	MGI:1922726	RIKEN cDNA 1700010I02 gene	75476				ns	ns	0	0	0	0	1	0	1	1	0	1	0	1	0	0	0	-	-	-	0	0	0	0	1	0	1	1	0	0	1	0	0	0	1	-
1700010J16Rik_69355	chr10	112726926	112785599	58674	+	ncRNA	1700010J16Rik	MGI:1916605	RIKEN cDNA 1700010J16 gene	69355				ns	ns	0	0	0	0	0	0	0	0	0	0	0	0	0	0	0	-	-	-	0	0	0	0	4	0	0	1	0	0	0	0	0	0	0	-
1700010K23Rik_75501	chr16	66657118	66664626	7509	+	ncRNA	1700010K23Rik	MGI:1922751	RIKEN cDNA 1700010K23 gene	75501				ns	ns	0	0	0	0	0	0	0	0	0	0	1	0	0	0	0	-	-	-	0	0	0	0	0	0	0	0	0	0	0	0	0	0	0	-
1700010N08Rik_105247250	chr7	38791661	38860532	68872	+	ncRNA	1700010N08Rik	MGI:1916590	RIKEN cDNA 1700010N08 gene	105247250				ns	ns	0	0	0	0	0	0	0	0	0	0	0	0	0	0	0	-	-	-	0	0	0	0	0	0	3	0	0	0	0	0	0	0	0	-
1700011B04Rik_100503727	chr13	35181623	35188014	6392	+	ncRNA	1700011B04Rik	MGI:1922894	RIKEN cDNA 1700011B04 gene	100503727				ns	ns	0	0	0	0	0	0	0	0	0	0	0	0	0	0	1	-	-	-	0	0	0	0	0	0	0	0	0	0	0	0	0	0	0	-
1700011C11Rik_75451	chr7	71961175	72027317	66143	+	ncRNA	1700011C11Rik	MGI:1922701	RIKEN cDNA 1700011C11 gene	75451				ns	ns	0	0	0	0	0	0	0	0	0	0	0	0	0	0	0	-	-	-	0	0	0	0	1	0	0	0	0	0	0	0	0	0	0	-
1700012B07Rik_69324	chr11	109788291	109828046	39756	-	protein-coding	1700012B07Rik	MGI:1916574	RIKEN cDNA 1700012B07 gene	69324				ns	ns	0	0	0	0	0	1	1	0	0	0	0	0	0	0	3	-	-	-	0	0	0	0	0	1	0	0	0	0	1	1	0	0	0	-
1700012B09Rik_69325	chr9	14758191	14771030	12840	-	protein-coding	1700012B09Rik	MGI:1916575	RIKEN cDNA 1700012B09 gene	69325				ns	ns	0	0	0	3	0	2	0	7	5	1	2	1	1	0	0	0.924824	14.76	15.0859	0	0	0	0	0	0	0	0	0	0	0	0	0	0	0	-
1700012D16Rik_75489	chr3	153296502	153298649	2148	-	ncRNA	1700012D16Rik	MGI:1922739	RIKEN cDNA 1700012D16 gene	75489				ns	ns	0	1	0	0	0	0	0	0	0	0	0	0	0	0	0	-	-	-	0	1	0	0	0	0	0	0	0	0	0	0	0	0	0	-
1700012I11Rik_69334	chr15	67226769	67377094	150326	+	ncRNA	1700012I11Rik	MGI:1916584	RIKEN cDNA 1700012I11 gene	69334				ns	ns	0	1	0	0	3	0	0	1	1	1	1	1	1	0	0	1	1.01205	0.253362	0	1	0	0	4	0	0	0	0	1	0	0	0	1	0	1
1700012J15Rik_75487	chr6	7766349	7778030	11682	+	ncRNA	1700012J15Rik	MGI:1922737	RIKEN cDNA 1700012J15 gene	75487				ns	ns	0	0	0	0	1	0	1	0	0	0	0	0	0	0	0	-	-	-	0	0	0	0	0	0	0	0	0	0	0	0	0	0	0	-
1700012P22Rik_69364	chr4	144418191	144438772	20582	-	protein-coding	1700012P22Rik	MGI:1916614	RIKEN cDNA 1700012P22 gene	69364				ns	ns	0	0	0	0	3	0	0	0	0	0	1	0	0	0	0	-	-	-	0	0	0	0	1	0	0	0	0	1	0	0	0	0	0	-
1700013D24Rik_76921	chr6	124347587	124357044	9458	-	ncRNA	1700013D24Rik	MGI:1924171	RIKEN cDNA 1700013D24 gene	76921				ns	ns	0	0	0	0	0	0	0	0	0	0	0	0	0	0	0	-	-	-	0	0	0	0	0	0	0	0	0	0	0	0	0	1	0	-
1700013F07Rik_75504	chr3	108537584	108544697	7114	+	protein-coding	1700013F07Rik	MGI:1922754	RIKEN cDNA 1700013F07 gene	75504				ns	ns	0	0	0	0	1	0	0	1	1	1	0	2	1	3	3	1	13.9772	12.8875	0	0	0	0	0	0	0	1	0	1	0	0	0	1	0	1
1700013H16Rik_75514	chrX	53742901	53757831	14931	-	protein-coding	1700013H16Rik	MGI:1922764	RIKEN cDNA 1700013H16 gene	75514				ns	ns	0	0	0	0	0	0	0	0	0	0	0	0	0	0	0	-	-	-	0	0	0	0	0	0	0	1	0	0	0	0	0	0	0	-
1700013N06Rik_75634	chr12	106865346	106878845	13500	+	ncRNA	1700013N06Rik	MGI:1922884	RIKEN cDNA 1700013N06 gene	75634				ns	ns	0	0	0	0	0	0	0	0	0	0	0	0	0	0	0	-	-	-	0	0	0	0	1	0	0	0	0	0	0	0	0	0	0	-
1700015I17Rik_102638388	chr8	35707991	35719504	11514	-	ncRNA	1700015I17Rik	MGI:1922784	RIKEN cDNA 1700015I17 gene	102638388				ns	ns	0	0	0	1	1	1	0	0	0	0	0	0	0	0	1	0.995037	-2.82861	14.9994	0	0	0	1	0	0	0	0	0	0	0	0	0	0	0	1
1700016B01Rik_75640	chr5	112156227	112165247	9021	+	ncRNA	1700016B01Rik	MGI:1922890	RIKEN cDNA 1700016B01 gene	75640				ns	ns	0	0	0	0	0	0	0	0	0	0	0	0	0	0	0	-	-	-	0	0	0	0	1	0	0	0	0	0	0	0	0	0	0	-
1700016C19Rik_74228	chr5	113349892	113357123	7232	+	unknown	1700016C19Rik	MGI:1921478	RIKEN cDNA 1700016C19 gene	74228				ns	ns	0	0	0	0	1	0	0	0	0	0	0	2	0	0	0	-	-	-	0	0	0	0	0	0	1	0	0	0	0	0	0	0	0	-
1700016D06Rik_76413	chr8	11655478	11678749	23272	-	protein-coding	1700016D06Rik	MGI:1923663	RIKEN cDNA 1700016D06 gene	76413				ns	ns	0	0	1	1	4	1	1	0	0	0	0	0	0	1	0	0.985178	-1.30925	12.788	0	0	1	2	4	1	0	1	1	1	1	2	1	1	3	1
1700016G22Rik_71867	chr13	5855509	5858092	2584	-	ncRNA	1700016G22Rik	MGI:1919117	RIKEN cDNA 1700016G22 gene	71867				ns	ns	0	1	0	0	2	0	0	0	0	1	0	0	0	0	0	-	-	-	0	1	0	0	0	0	0	0	0	0	0	0	0	0	0	-
1700016K05Rik_102639882	chr17	66714456	66720485	6030	+	ncRNA	1700016K05Rik	MGI:1922794	RIKEN cDNA 1700016K05 gene	102639882				ns	ns	0	1	0	0	0	0	0	1	0	1	0	0	0	2	2	-	-	-	0	1	0	0	1	0	0	0	0	0	0	0	0	0	0	-
1700016L21Rik_72208	chr1	80445932	80475660	29729	+	ncRNA	1700016L21Rik	MGI:1919458	RIKEN cDNA 1700016L21 gene	72208				ns	ns	0	1	0	0	0	0	0	2	0	0	1	1	1	2	1	1	2.09179	1.0827	0	1	0	0	0	0	0	0	0	1	0	0	0	1	0	1
1700017M07Rik_76398	chr3	35256459	35276131	19673	-	ncRNA	1700017M07Rik	MGI:1923648	RIKEN cDNA 1700017M07 gene	76398				ns	ns	0	0	0	0	0	0	0	0	0	1	0	0	0	0	0	-	-	-	0	0	0	0	0	0	0	0	0	0	0	0	0	0	0	-
1700018A04Rik_71307	chr13	31565492	31582513	17022	-	ncRNA	1700018A04Rik	MGI:1916631	RIKEN cDNA 1700018A04 gene	71307				ns	ns	0	0	0	0	0	0	0	1	0	0	0	0	0	0	0	-	-	-	0	0	0	0	0	0	0	0	0	0	0	0	0	0	0	-
1700018B08Rik_76405	chr8	121530777	121544328	13552	-	protein-coding	1700018B08Rik	MGI:1923655	RIKEN cDNA 1700018B08 gene	76405				ns	ns	0	1	0	0	1	0	0	1	0	0	0	0	0	0	0	-	-	-	0	1	0	0	1	0	0	1	0	0	1	0	0	0	0	-
1700019G24Rik_72249	chr6	5963897	5977393	13497	-	ncRNA	1700019G24Rik	MGI:1919499	RIKEN cDNA 1700019G24 gene	72249				ns	ns	0	0	0	0	0	0	0	0	0	0	1	0	0	0	1	-	-	-	0	0	0	0	0	0	0	0	0	0	0	0	0	0	0	-
1700019J19Rik_76412	chr9	14090077	14109494	19418	+	ncRNA	1700019J19Rik	MGI:1923662	RIKEN cDNA 1700019J19 gene	76412				ns	ns	0	0	0	0	2	0	0	0	0	0	0	0	0	0	0	-	-	-	0	0	0	0	1	1	0	0	0	0	0	0	0	0	0	-
1700019N19Rik_67507	chr19	58785801	58794414	8614	-	protein-coding	1700019N19Rik	MGI:1914757	RIKEN cDNA 1700019N19 gene	67507				ns	ns	0	0	0	0	0	0	0	0	0	0	0	0	0	0	0	-	-	-	0	0	0	0	0	0	0	1	0	0	0	0	0	0	0	-
1700020A23Rik_75656	chr2	130405259	130406074	816	+	protein-coding	1700020A23Rik	MGI:1922906	RIKEN cDNA 1700020A23 gene	75656				ns	ns	0	0	0	0	0	1	0	0	0	0	0	0	0	0	0	-	-	-	0	0	0	0	0	0	0	0	0	0	0	0	0	0	0	-
1700020D12Rik_69437	chr12	26572106	26612898	40793	-	ncRNA	1700020D12Rik	MGI:1916687	RIKEN cDNA 1700020D12 gene	69437				ns	ns	0	0	0	0	0	0	0	1	0	0	0	0	0	0	1	-	-	-	0	0	0	0	0	0	0	0	0	0	0	0	0	0	0	-
1700020G03Rik_105243207	chr8	70487807	70490691	2885	+	ncRNA	1700020G03Rik	MGI:1921485	RIKEN cDNA 1700020G03 gene	105243207				ns	ns	0	0	0	0	0	0	0	0	0	0	0	0	0	0	0	-	-	-	0	0	0	0	1	0	0	0	0	0	0	0	0	0	0	-
1700020G17Rik_75630	chr10	110801174	110896507	95334	-	ncRNA	1700020G17Rik	MGI:1922880	RIKEN cDNA 1700020G17 gene	75630				ns	ns	0	2	0	1	1	1	0	0	0	0	0	0	0	0	0	0.995037	-2.86268	-1.37797	0	2	0	0	4	0	0	0	0	0	0	1	0	0	0	1
1700020L24Rik_66330	chr11	83437694	83441232	3539	+	protein-coding	1700020L24Rik	MGI:1913580	RIKEN cDNA 1700020L24 gene	66330				ns	ns	0	0	1	0	0	0	1	0	0	2	1	0	0	0	0	-	-	-	0	0	1	0	0	0	0	0	0	0	0	0	0	0	0	-
1700020N01Rik_67692	chr10	21593145	21622375	29231	+	ncRNA	1700020N01Rik	MGI:1914942	RIKEN cDNA 1700020N01 gene	67692				ns	ns	0	0	1	0	0	0	0	0	1	0	0	0	0	0	0	-	-	-	0	0	1	0	2	0	0	0	0	1	0	0	0	0	0	-
1700022E09Rik_75636	chr16	59466872	59469238	2367	-	ncRNA	1700022E09Rik	MGI:1922886	RIKEN cDNA 1700022E09 gene	75636				ns	ns	0	0	1	0	0	0	0	0	0	0	0	0	0	1	1	-	-	-	0	0	1	0	0	0	0	0	0	0	0	0	0	0	0	-
1700022H01Rik_75539	chr10	61674527	61680290	5764	-	ncRNA	1700022H01Rik	MGI:1922789	RIKEN cDNA 1700022H01 gene	75539				ns	ns	0	0	1	0	0	0	0	3	1	2	3	2	2	2	1	0.568667	16.4532	16.0001	0	0	1	0	1	0	0	0	0	0	0	0	1	0	1	1
1700022H16Rik_69420	chr12	9565236	9570585	5350	-	ncRNA	1700022H16Rik	MGI:1916670	RIKEN cDNA 1700022H16 gene	69420				ns	ns	0	0	0	0	0	0	0	0	0	0	0	1	0	0	0	-	-	-	0	0	0	0	0	0	0	0	0	0	0	0	0	0	0	-
1700022I11Rik_67317	chr4	42969946	42974325	4380	+	protein-coding	1700022I11Rik	MGI:1914567	RIKEN cDNA 1700022I11 gene	67317				ns	ns	0	0	2	4	1	1	0	0	0	0	0	0	2	0	0	0.962776	-1.76647	14.2018	0	0	2	0	1	0	0	0	0	0	0	0	1	0	0	1
1700023A20Rik_115487162	chr9	31385003	31386048	1046	-	ncRNA	1700023A20Rik	MGI:1916624	RIKEN cDNA 1700023A20 gene	115487162				ns	ns	0	0	1	0	0	0	0	0	0	0	0	0	0	0	1	-	-	-	0	0	1	0	0	0	0	0	0	0	0	0	0	0	1	-
1700023F02Rik_69433	chr10	66120609	66200491	79883	-	ncRNA	1700023F02Rik	MGI:1916683	RIKEN cDNA 1700023F02 gene	69433				ns	ns	0	1	0	0	0	0	0	0	1	0	0	0	0	0	0	-	-	-	0	1	0	0	1	0	0	0	0	0	0	0	0	0	0	-
1700024B18Rik_69393	chr14	123987635	124015684	28050	+	ncRNA	1700024B18Rik	MGI:1916643	RIKEN cDNA 1700024B18 gene	69393				ns	ns	0	1	0	0	0	0	0	0	0	0	0	0	0	0	0	-	-	-	0	1	0	0	0	0	0	0	0	0	0	0	0	0	0	-
1700024I08Rik_75522	chr13	63675756	63734298	58543	-	ncRNA	1700024I08Rik	MGI:1922772	RIKEN cDNA 1700024I08 gene	75522				ns	ns	0	1	0	4	1	2	15	9	14	4	3	2	4	2	4	0.131776	3.3752	1.6196	0	1	0	0	2	0	0	0	0	0	0	0	0	0	0	1
1700025C18Rik_72211	chr2	165078693	165090750	12058	-	ncRNA	1700025C18Rik	MGI:1919461	RIKEN cDNA 1700025C18 gene	72211				ns	ns	0	0	0	13	5	7	6	6	3	0	0	2	11	0	2	0.0803054	19.2911	15.673	0	0	0	0	0	1	0	1	0	0	0	0	0	0	0	1
1700025K24Rik_69418	chr17	54352583	54370074	17492	-	ncRNA	1700025K24Rik	MGI:1916668	RIKEN cDNA 1700025K24 gene	69418				ns	ns	0	0	0	0	0	0	0	0	0	1	1	0	0	0	0	-	-	-	0	0	0	0	0	0	0	0	0	0	0	0	0	0	1	-
1700025M24Rik_72276	chr5	73268580	73284184	15605	-	ncRNA	1700025M24Rik	MGI:1919526	RIKEN cDNA 1700025M24 gene	72276				ns	ns	0	0	0	0	2	0	0	0	0	0	0	0	0	0	0	-	-	-	0	0	0	0	1	0	0	0	0	0	0	0	0	0	1	-
1700025O08Rik_117962243	chr4	22928169	22938435	10267	-	ncRNA	1700025O08Rik	MGI:1917234	RIKEN cDNA 1700025O08 gene	117962243				ns	ns	0	0	0	0	0	0	0	0	0	0	0	0	0	0	0	-	-	-	0	0	0	0	1	0	0	0	0	0	0	0	0	0	0	-
1700026D11Rik_70371	chr2	132490728	132524057	33330	+	ncRNA	1700026D11Rik	MGI:1917621	RIKEN cDNA 1700026D11 gene	70371				ns	ns	0	1	0	0	1	0	0	0	0	0	0	0	0	0	0	-	-	-	0	1	0	0	0	0	0	0	0	0	0	0	1	0	0	-
1700026F02Rik_69419	chr8	71006728	71026755	20028	-	ncRNA	1700026F02Rik	MGI:1916669	RIKEN cDNA 1700026F02 gene	69419				ns	ns	0	0	0	0	1	0	0	0	0	0	0	1	0	1	0	-	-	-	0	0	0	0	1	0	0	0	0	0	0	0	0	0	0	-
1700026J12Rik_73255	chr16	49210640	49255772	45133	-	ncRNA	1700026J12Rik	MGI:1920505	RIKEN cDNA 1700026J12 gene	73255				ns	ns	0	1	0	0	0	1	0	0	0	0	0	0	0	0	0	-	-	-	0	1	0	0	0	0	0	1	1	0	0	0	0	0	0	-
1700027H10Rik_72274	chr3	45416584	45439309	22726	-	ncRNA	1700027H10Rik	MGI:1919524	RIKEN cDNA 1700027H10 gene	72274				ns	ns	0	1	0	0	0	0	1	0	0	0	0	0	0	0	0	-	-	-	0	1	0	0	0	0	0	0	0	0	0	0	0	0	0	-
1700027I24Rik_75567	chr9	36668856	36693189	24334	-	ncRNA	1700027I24Rik	MGI:1922817	RIKEN cDNA 1700027I24 gene	75567				ns	ns	0	0	1	0	0	0	0	0	0	0	0	0	0	0	0	-	-	-	0	0	1	0	0	0	0	0	0	0	0	0	0	0	0	-
1700027J07Rik_69443	chr10	43746158	43765836	19679	+	ncRNA	1700027J07Rik	MGI:1916693	RIKEN cDNA 1700027J07 gene	69443				ns	ns	0	1	0	0	1	0	0	0	0	0	0	0	0	0	0	-	-	-	0	1	0	0	0	0	0	0	0	0	0	0	0	0	0	-
1700028D13Rik_75569	chr5	112206763	112210002	3240	+	ncRNA	1700028D13Rik	MGI:1922819	RIKEN cDNA 1700028D13 gene	75569				ns	ns	0	0	0	0	0	0	0	0	0	0	0	0	0	0	0	-	-	-	0	0	0	0	0	0	0	1	0	0	0	0	0	0	0	-
1700028I16Rik_70003	chr10	82812123	82824242	12120	+	ncRNA	1700028I16Rik	MGI:1917253	RIKEN cDNA 1700028I16 gene	70003				ns	ns	0	0	0	0	0	1	0	1	0	0	1	0	0	0	0	-	-	-	0	0	0	0	0	0	0	0	0	0	0	0	0	0	0	-
1700028J19Rik_70004	chr7	44229929	44236122	6194	-	ncRNA	1700028J19Rik	MGI:1917254	RIKEN cDNA 1700028J19 gene	70004				ns	ns	0	1	1	3	1	1	0	1	0	0	0	0	0	0	0	1	-2.1481	0.89188	0	1	1	0	0	2	0	1	1	0	1	0	1	0	0	1
1700028M03Rik_69460	chr3	83555367	83574118	18752	-	ncRNA	1700028M03Rik	MGI:1916710	RIKEN cDNA 1700028M03 gene	69460				ns	ns	0	0	0	0	0	0	0	0	0	0	2	0	0	0	0	-	-	-	0	0	0	0	0	0	0	0	0	0	0	0	0	0	0	-
1700028P14Rik_67483	chr19	23558760	23652812	94053	-	protein-coding	1700028P14Rik	MGI:1914733	RIKEN cDNA 1700028P14 gene	67483				ns	ns	0	0	0	0	1	0	0	0	0	0	0	0	0	0	0	-	-	-	0	0	0	2	3	0	1	0	1	1	0	0	0	0	0	-
1700029F12Rik_66479	chr13	97021864	97035254	13391	-	protein-coding	1700029F12Rik	MGI:1913729	RIKEN cDNA 1700029F12 gene	66479				ns	ns	0	1	0	0	0	0	0	0	0	0	0	0	0	0	0	-	-	-	0	1	0	0	0	0	0	0	0	0	0	0	0	0	0	-
1700029I15Rik_75641	chr2	92382918	92383603	686	+	protein-coding	1700029I15Rik	MGI:1916742	RIKEN cDNA 1700029I15 gene	75641				ns	ns	0	1	3	0	1	1	2	1	2	1	2	1	1	1	0	1	1.51169	1.46633	0	1	3	1	1	1	2	0	1	2	3	1	0	3	3	1
1700029J03Rik_72264	chr16	93396815	93458872	62058	-	ncRNA	1700029J03Rik	MGI:1919514	RIKEN cDNA 1700029J03 gene	72264				ns	ns	0	0	0	0	0	0	0	1	0	0	0	0	0	0	0	-	-	-	0	0	0	0	4	0	0	0	0	0	0	0	0	0	0	-
1700029N11Rik_69491	chr13	44439727	44457567	17841	+	ncRNA	1700029N11Rik	MGI:1916741	RIKEN cDNA 1700029N11 gene	69491				ns	ns	0	2	1	0	0	0	0	0	0	0	0	0	0	0	0	-	-	-	0	2	1	0	0	0	0	0	0	0	0	0	0	1	0	-
1700029P11Rik_66346	chr15	81980540	81981563	1024	+	protein-coding	1700029P11Rik	MGI:1913596	RIKEN cDNA 1700029P11 gene	66346				ns	ns	0	0	0	0	0	0	0	0	0	0	0	0	0	0	0	-	-	-	0	0	0	1	0	0	0	0	0	0	0	0	0	0	0	-
1700030A11Rik_74179	chr17	28905265	28906771	1507	+	ncRNA	1700030A11Rik	MGI:1921429	RIKEN cDNA 1700030A11 gene	74179				ns	ns	0	0	0	0	0	0	0	0	0	0	0	1	0	0	0	-	-	-	0	0	0	0	0	0	0	0	0	0	0	0	0	0	0	-
1700030C12Rik_72246	chr11	23497761	23499663	1903	+	ncRNA	1700030C12Rik	MGI:1919496	RIKEN cDNA 1700030C12 gene	72246				ns	ns	0	1	1	1	0	0	2	1	0	1	0	0	1	1	2	1	0.84089	0.701458	0	1	1	1	0	1	1	0	0	1	1	1	1	0	1	1
1700030F04Rik_72263	chr6	117679207	117751769	72563	-	ncRNA	1700030F04Rik	MGI:1919513	RIKEN cDNA 1700030F04 gene	72263				ns	ns	0	0	0	0	1	0	0	0	0	0	0	0	1	0	1	-	-	-	0	0	0	0	3	0	0	0	0	0	0	0	0	0	0	-
1700034E13Rik_78414	chr18	52646220	52663731	17512	+	protein-coding	1700034E13Rik	MGI:1925664	RIKEN cDNA 1700034E13 gene	78414				ns	ns	0	0	0	0	0	0	0	0	0	0	0	0	1	0	0	-	-	-	0	0	0	0	0	0	0	0	0	0	0	0	0	0	0	-
1700036A12Rik_100040447	chr9	60767909	60770276	2368	+	ncRNA	1700036A12Rik	MGI:1920548	RIKEN cDNA 1700036A12 gene	100040447				ns	ns	0	0	0	0	0	0	0	0	0	0	0	0	1	0	0	-	-	-	0	0	0	0	1	0	0	1	0	0	0	0	0	0	0	-
1700039E22Rik_73322	chr19	44828493	44835938	7446	-	ncRNA	1700039E22Rik	MGI:1920572	RIKEN cDNA 1700039E22 gene	73322				ns	ns	0	1	0	0	0	0	0	0	0	0	0	0	0	0	0	-	-	-	0	1	0	0	0	0	0	0	0	0	0	0	0	0	0	-
1700039I01Rik_73346	chr1	63248014	63253196	5183	-	ncRNA	1700039I01Rik	MGI:1920596	RIKEN cDNA 1700039I01 gene	73346				ns	ns	0	0	0	0	0	0	0	1	1	0	0	1	1	2	1	1	14.3232	14.3026	0	0	0	1	0	0	0	1	0	1	0	0	0	1	0	1
1700039M10Rik_67518	chr14	57571614	57572368	755	+	ncRNA	1700039M10Rik	MGI:1914768	RIKEN cDNA 1700039M10 gene	67518				ns	ns	0	0	0	0	0	0	0	0	0	0	1	0	0	0	1	-	-	-	0	0	0	0	2	0	0	0	0	0	0	0	0	0	0	-
1700040P09Rik_102635658	chr5	122514005	122516582	2578	+	ncRNA	1700040P09Rik	MGI:1920518	RIKEN cDNA 1700040P09 gene	102635658				ns	ns	0	0	0	0	0	0	0	0	0	0	0	0	0	0	0	-	-	-	0	0	0	0	1	0	0	0	0	0	0	0	0	0	0	-
1700041A01Rik_73312	chr5	88291361	88301023	9663	-	ncRNA	1700041A01Rik	MGI:1920562	RIKEN cDNA 1700041A01 gene	73312				ns	ns	0	0	0	0	0	0	0	0	0	0	0	0	0	0	1	-	-	-	0	0	0	0	0	0	0	1	0	0	0	0	0	0	0	-
1700041B01Rik_78623	chr15	78670638	78682066	11429	+	ncRNA	1700041B01Rik	MGI:1925873	RIKEN cDNA 1700041B01 gene	78623				ns	ns	0	0	0	0	0	0	0	0	0	0	0	0	0	0	0	-	-	-	0	0	0	0	0	0	0	1	0	0	0	0	0	0	0	-
1700041C23Rik_67319	chr9	57175275	57186108	10834	+	ncRNA	1700041C23Rik	MGI:1914569	RIKEN cDNA 1700041C23 gene	67319				ns	ns	0	0	0	0	1	1	0	0	1	0	0	0	0	0	0	-	-	-	0	0	0	1	0	0	0	1	0	0	0	0	0	0	1	-
1700041I07Rik_102638199	chr5	146795825	146817566	21742	+	ncRNA	1700041I07Rik	MGI:1920523	RIKEN cDNA 1700041I07 gene	102638199				ns	ns	0	2	0	3	2	3	1	1	1	5	1	7	6	2	6	1	1.06232	0.495267	0	2	0	0	0	0	1	0	0	0	1	1	0	1	1	1
1700042O10Rik_73321	chr11	11868123	11885321	17199	+	ncRNA	1700042O10Rik	MGI:1920571	RIKEN cDNA 1700042O10 gene	73321				ns	ns	0	0	0	0	1	0	0	1	1	0	0	0	1	1	1	1	12.4849	1.40715	0	0	0	0	1	0	0	0	0	0	0	0	0	0	1	1
1700044C05Rik_73306	chr14	118365878	118398165	32288	+	ncRNA	1700044C05Rik	MGI:1920556	RIKEN cDNA 1700044C05 gene	73306				ns	ns	0	0	0	0	0	0	0	0	0	0	0	0	0	0	0	-	-	-	0	0	0	0	1	0	0	0	0	0	0	0	0	0	0	-
1700045H11Rik_73348	chr4	150828225	150854949	26725	-	ncRNA	1700045H11Rik	MGI:1920598	RIKEN cDNA 1700045H11 gene	73348				ns	ns	0	0	0	8	14	14	6	1	4	1	1	1	0	0	2	0.0312907	17.8438	15.1714	0	0	0	2	1	3	2	1	1	0	1	1	0	1	1	1
1700046C09Rik_73307	chr11	14560336	14599225	38890	-	ncRNA	1700046C09Rik	MGI:1920557	RIKEN cDNA 1700046C09 gene	73307				ns	ns	0	0	0	0	0	0	0	0	0	0	0	0	0	0	0	-	-	-	0	0	0	0	1	0	0	1	0	0	0	0	0	0	0	-
1700047E10Rik_74328	chr14	44191607	44213237	21631	-	ncRNA	1700047E10Rik	MGI:1921578	RIKEN cDNA 1700047E10 gene	74328				ns	ns	0	0	1	0	0	0	0	1	0	0	0	0	1	1	1	1	15.5338	13.7034	0	0	1	0	0	0	0	0	0	0	0	0	0	0	1	-
1700047F07Rik_102633724	chr4	107689600	107744284	54685	+	ncRNA	1700047F07Rik	MGI:1920570	RIKEN cDNA 1700047F07 gene	102633724				ns	ns	0	1	0	0	0	0	0	0	0	0	1	0	0	0	0	-	-	-	0	1	0	0	1	0	0	0	0	0	0	0	0	0	0	-
1700047G03Rik_73339	chr15	11967062	11970083	3022	+	ncRNA	1700047G03Rik	MGI:1920589	RIKEN cDNA 1700047G03 gene	73339				ns	ns	0	0	0	0	0	0	0	0	0	0	1	0	0	0	0	-	-	-	0	0	0	0	1	0	0	1	0	0	1	0	0	0	0	-
1700047M11Rik_67330	chr1	182300834	182303289	2456	+	ncRNA	1700047M11Rik	MGI:1914580	RIKEN cDNA 1700047M11 gene	67330				ns	ns	0	0	0	0	0	0	1	0	0	0	0	1	0	0	0	-	-	-	0	0	0	0	0	0	0	1	0	0	0	0	0	0	1	-
1700048F04Rik_73396	chr5	125928769	125952633	23865	+	ncRNA	1700048F04Rik	MGI:1920646	RIKEN cDNA 1700048F04 gene	73396				ns	ns	0	0	0	0	0	0	0	0	0	0	0	0	0	0	0	-	-	-	0	0	0	0	0	0	0	0	0	0	0	0	1	0	0	-
1700048O14Rik_73433	chr19	26030711	26046447	15737	-	ncRNA	1700048O14Rik	MGI:1920683	RIKEN cDNA 1700048O14 gene	73433				ns	ns	0	1	0	0	0	0	0	0	0	0	0	0	0	0	0	-	-	-	0	1	0	0	0	0	0	0	0	0	0	0	0	0	0	-
1700052H01Rik_73462	chr3	41355870	41369639	13770	+	ncRNA	1700052H01Rik	MGI:1920712	RIKEN cDNA 1700052H01 gene	73462				ns	ns	0	0	0	0	0	0	0	0	0	0	0	0	0	0	0	-	-	-	0	0	0	0	0	1	0	1	0	0	0	0	0	0	0	-
1700052K11Rik_73431	chr11	105179020	105181433	2414	-	ncRNA	1700052K11Rik	MGI:1920681	RIKEN cDNA 1700052K11 gene	73431				ns	ns	0	3	1	2	1	1	0	5	1	11	1	2	3	2	1	1	1.12909	1.10151	0	3	1	6	5	1	5	2	2	2	2	1	5	4	6	1
1700054M17Rik_73358	chr2	118304914	118308166	3253	+	ncRNA	1700054M17Rik	MGI:1920608	RIKEN cDNA 1700054M17 gene	73358				ns	ns	0	2	0	0	0	0	2	0	0	1	0	0	0	0	0	-	-	-	0	2	0	0	1	0	0	0	0	0	0	0	1	0	1	-
1700056E22Rik_73363	chr1	184033032	184033998	967	-	protein-coding	1700056E22Rik	MGI:1920613	RIKEN cDNA 1700056E22 gene	73363				ns	ns	0	0	0	0	0	0	0	1	0	0	0	0	0	0	0	-	-	-	0	0	0	0	1	0	0	0	0	0	0	0	0	0	0	-
1700057G04Rik_78459	chr9	92309377	92357876	48500	+	protein-coding	1700057G04Rik	MGI:1925709	RIKEN cDNA 1700057G04 gene	78459				ns	ns	0	0	0	0	0	0	0	0	1	1	1	0	0	0	0	-	-	-	0	0	0	0	0	0	0	0	0	0	0	0	0	0	0	-
1700057H21Rik_73375	chr2	51421050	51437900	16851	-	ncRNA	1700057H21Rik	MGI:1920625	RIKEN cDNA 1700057H21 gene	73375				ns	ns	0	0	0	0	0	0	0	0	0	0	0	0	0	0	1	-	-	-	0	0	0	0	0	0	0	0	0	0	0	0	0	0	0	-
1700060C16Rik_73425	chr6	143593353	143651288	57936	-	ncRNA	1700060C16Rik	MGI:1920675	RIKEN cDNA 1700060C16 gene	73425				ns	ns	0	0	0	0	0	0	0	0	0	0	0	0	0	0	0	-	-	-	0	0	0	0	1	0	0	0	0	0	0	0	0	0	0	-
1700061I17Rik_433646	chr3	117060522	117077765	17244	-	ncRNA	1700061I17Rik	MGI:1920612	RIKEN cDNA 1700061I17 gene	433646				ns	ns	0	0	0	0	0	0	0	0	0	0	0	0	0	0	0	-	-	-	0	0	0	0	1	0	0	0	0	0	0	0	0	0	0	-
1700061N14Rik_105243184	chr8	47811724	47818217	6494	-	ncRNA	1700061N14Rik	MGI:1920682	RIKEN cDNA 1700061N14 gene	105243184				ns	ns	0	0	0	0	0	0	0	0	0	0	0	0	0	0	0	-	-	-	0	0	0	0	1	0	0	0	0	0	0	0	0	0	0	-
1700062C10Rik_73440	chr14	16000816	16037265	36450	-	ncRNA	1700062C10Rik	MGI:1920690	RIKEN cDNA 1700062C10 gene	73440				ns	ns	0	0	0	0	0	0	0	0	0	0	0	0	0	0	1	-	-	-	0	0	0	0	0	0	0	0	0	0	0	0	0	0	0	-
1700064J06Rik_73400	chr10	119092905	119103107	10203	+	ncRNA	1700064J06Rik	MGI:1920650	RIKEN cDNA 1700064J06 gene	73400				ns	ns	0	0	0	0	0	0	0	0	0	0	0	0	0	0	0	-	-	-	0	0	0	0	1	0	0	0	0	0	0	0	0	0	0	-
1700064M15Rik_73457	chr12	99626053	99627974	1922	-	ncRNA	1700064M15Rik	MGI:1920707	RIKEN cDNA 1700064M15 gene	73457				ns	ns	0	0	0	0	0	0	0	0	0	0	0	1	0	0	0	-	-	-	0	0	0	1	0	0	0	1	0	1	0	0	1	0	0	-
1700065O20Rik_76609	chr18	49803332	49817956	14625	-	ncRNA	1700065O20Rik	MGI:1923859	RIKEN cDNA 1700065O20 gene	76609				ns	ns	0	0	0	0	0	0	0	0	0	0	0	0	0	0	0	-	-	-	0	0	0	0	0	0	0	0	0	0	0	0	0	0	1	-
1700066B17Rik_73426	chr1	39842428	39847330	4903	-	ncRNA	1700066B17Rik	MGI:1920676	RIKEN cDNA 1700066B17 gene	73426				ns	ns	0	0	0	0	0	1	0	1	0	0	0	0	0	0	0	-	-	-	0	0	0	0	1	0	0	0	0	0	0	0	0	0	0	-
1700066N21Rik_73471	chr5	87908588	87979351	70764	-	ncRNA	1700066N21Rik	MGI:1920721	RIKEN cDNA 1700066N21 gene	73471				ns	ns	0	0	0	0	0	0	0	0	0	0	0	0	0	0	0	-	-	-	0	0	0	0	1	0	0	0	0	0	0	0	0	0	0	-
1700066O22Rik_74916	chr18	57504422	57533752	29331	-	ncRNA	1700066O22Rik	MGI:1920651	RIKEN cDNA 1700066O22 gene	74916				ns	ns	0	0	0	0	0	0	0	0	0	0	0	0	0	0	0	-	-	-	0	0	0	0	4	0	0	0	0	0	0	0	0	0	0	-
1700067G17Rik_73475	chr1	89016113	89022210	6098	+	ncRNA	1700067G17Rik	MGI:1920725	RIKEN cDNA 1700067G17 gene	73475				ns	ns	0	0	0	0	0	0	0	1	0	0	0	0	0	0	0	-	-	-	0	0	0	0	1	0	0	0	0	0	0	0	0	0	0	-
1700067P10Rik_68224	chr17	48089642	48090920	1279	+	ncRNA	1700067P10Rik	MGI:1915474	RIKEN cDNA 1700067P10 gene	68224				ns	ns	0	0	0	0	0	0	0	0	0	0	0	0	0	0	0	-	-	-	0	0	0	0	1	0	0	0	0	0	0	0	0	0	0	-
1700069L16Rik_381707	chr5	113692424	113724772	32349	-	ncRNA	1700069L16Rik	MGI:1920726	RIKEN cDNA 1700069L16 gene	381707				ns	ns	0	0	0	0	0	0	0	0	0	0	0	1	0	0	1	-	-	-	0	0	0	0	0	0	0	1	0	0	0	0	0	0	0	-
1700071G01Rik_73485	chr5	73157018	73157878	861	+	ncRNA	1700071G01Rik	MGI:1920735	RIKEN cDNA 1700071G01 gene	73485				ns	ns	0	0	1	1	2	1	0	0	1	1	6	1	3	2	1	0.64272	15.0847	1.42628	0	0	1	3	0	1	0	1	0	4	1	0	0	0	1	1
1700072O05Rik_73505	chr6	120554796	120574204	19409	+	ncRNA	1700072O05Rik	MGI:1920755	RIKEN cDNA 1700072O05 gene	73505				ns	ns	0	0	1	0	0	0	0	0	0	0	0	0	0	0	0	-	-	-	0	0	1	0	0	0	0	1	0	0	0	0	0	0	0	-
1700074P13Rik_73481	chr6	40920437	40940557	20121	-	protein-coding	1700074P13Rik	MGI:1920731	RIKEN cDNA 1700074P13 gene	73481				ns	ns	0	0	0	0	0	0	0	0	0	0	1	0	0	0	0	-	-	-	0	0	0	0	1	0	0	0	0	0	0	0	1	0	0	-
1700081B01Rik_73500	chr5	126706602	126749766	43165	+	ncRNA	1700081B01Rik	MGI:1920750	RIKEN cDNA 1700081B01 gene	73500				ns	ns	0	0	0	0	0	0	0	0	0	0	1	0	0	0	1	-	-	-	0	0	0	0	2	0	0	0	0	0	0	0	0	0	0	-
1700086D15Rik_115487729	chr11	65148107	65159900	11794	-	ncRNA	1700086D15Rik	MGI:1921532	RIKEN cDNA 1700086D15 gene	115487729				ns	ns	0	0	0	0	0	0	0	0	0	0	1	0	0	0	0	-	-	-	0	0	0	0	0	0	0	1	0	0	0	0	0	0	0	-
1700086L19Rik_74284	chr12	74284276	74295950	11675	+	ncRNA	1700086L19Rik	MGI:1921534	RIKEN cDNA 1700086L19 gene	74284				ns	ns	0	0	0	0	0	0	0	0	0	0	0	0	0	0	0	-	-	-	0	0	0	0	0	1	0	0	0	0	0	0	0	0	0	-
1700092C02Rik_67357	chr8	77624172	77628957	4786	+	ncRNA	1700092C02Rik	MGI:1914607	RIKEN cDNA 1700092C02 gene	67357				ns	ns	0	0	0	0	0	0	0	0	0	0	0	0	0	0	0	-	-	-	0	0	0	0	0	0	0	0	0	0	0	1	0	0	0	-
1700092E19Rik_73576	chr13	26283159	26312406	29248	-	ncRNA	1700092E19Rik	MGI:1920826	RIKEN cDNA 1700092E19 gene	73576				ns	ns	0	0	0	0	0	0	0	0	0	0	0	0	0	0	0	-	-	-	0	0	0	0	1	0	0	0	0	0	0	0	0	0	0	-
1700092M07Rik_74307	chr19	8740718	8741225	508	+	protein-coding	1700092M07Rik	MGI:1921557	RIKEN cDNA 1700092M07 gene	74307				ns	ns	0	1	1	0	0	1	0	1	0	0	1	1	0	0	1	-	-	-	0	1	1	0	0	1	0	0	0	0	1	0	0	1	0	-
1700093K21Rik_67358	chr11	23516202	23520141	3940	-	protein-coding	1700093K21Rik	MGI:1914608	RIKEN cDNA 1700093K21 gene	67358				ns	ns	0	0	1	0	0	0	1	1	0	0	0	0	0	0	0	-	-	-	0	0	1	0	0	0	1	0	2	0	0	0	1	1	0	-
1700094M23Rik_73579	chr3	153162834	153183224	20391	-	ncRNA	1700094M23Rik	MGI:1920829	RIKEN cDNA 1700094M23 gene	73579				ns	ns	0	0	0	0	0	0	0	0	0	0	0	0	0	0	0	-	-	-	0	0	0	0	0	0	0	1	0	0	0	0	1	0	0	-
1700095A13Rik_76995	chr18	83076095	83080660	4566	-	ncRNA	1700095A13Rik	MGI:1924245	RIKEN cDNA 1700095A13 gene	76995				ns	ns	0	0	1	0	0	0	0	0	0	0	0	0	0	0	0	-	-	-	0	0	1	0	0	0	0	0	0	0	0	0	0	0	0	-
1700095B10Rik_67360	chr5	112793292	112801701	8410	+	ncRNA	1700095B10Rik	MGI:1914610	RIKEN cDNA 1700095B10 gene	67360				ns	ns	0	0	0	0	1	0	0	0	0	0	0	0	1	0	0	-	-	-	0	0	0	0	0	0	0	0	0	0	0	0	0	0	0	-
1700095J03Rik_74293	chr7	109438618	109444900	6283	+	ncRNA	1700095J03Rik	MGI:1921543	RIKEN cDNA 1700095J03 gene	74293				ns	ns	0	0	0	0	0	0	0	0	0	0	0	0	0	0	0	-	-	-	0	0	0	0	0	0	0	0	0	1	0	0	0	0	0	-
1700096J18Rik_67927	chr11	109346867	109353651	6785	+	ncRNA	1700096J18Rik	MGI:1915177	RIKEN cDNA 1700096J18 gene	67927				ns	ns	0	3	1	6	3	3	6	2	2	1	5	1	4	3	1	1	1.2509	1.25658	0	3	1	0	1	1	1	1	0	0	1	0	1	1	1	1
1700097N02Rik_67522	chr17	30622441	30626905	4465	-	ncRNA	1700097N02Rik	MGI:1914772	RIKEN cDNA 1700097N02 gene	67522				ns	ns	0	0	0	0	0	0	0	0	0	0	0	0	0	0	0	-	-	-	0	0	0	0	0	1	0	0	0	0	0	0	0	0	0	-
1700100I10Rik_74982	chr14	114940225	114945948	5724	-	ncRNA	1700100I10Rik	MGI:1920812	RIKEN cDNA 1700100I10 gene	74982				ns	ns	0	0	1	0	0	0	0	0	1	0	0	0	0	0	0	-	-	-	0	0	1	0	0	0	0	0	0	0	0	0	0	0	0	-
1700100L14Rik_73584	chr13	70573241	70576104	2864	+	ncRNA	1700100L14Rik	MGI:1920834	RIKEN cDNA 1700100L14 gene	73584				ns	ns	0	1	1	0	0	0	0	0	0	0	0	0	0	0	0	-	-	-	0	1	1	0	1	0	0	0	0	1	0	0	0	1	1	-
1700102H20Rik_68230	chr17	3557824	3559863	2040	+	ncRNA	1700102H20Rik	MGI:1915480	RIKEN cDNA 1700102H20 gene	68230				ns	ns	0	1	0	0	0	0	0	1	0	0	0	0	0	0	0	-	-	-	0	1	0	0	0	2	0	0	0	0	1	1	3	0	0	-
1700104B16Rik_115486865	chr8	33730534	33732487	1954	-	ncRNA	1700104B16Rik	MGI:1925886	RIKEN cDNA 1700104B16 gene	115486865				ns	ns	0	0	1	0	0	0	0	1	0	0	0	0	1	0	1	1	16.938	12.8124	0	0	1	0	0	1	1	1	1	1	2	2	1	2	2	1
1700104L18Rik_73592	chr12	54233615	54242320	8706	+	ncRNA	1700104L18Rik	MGI:1920842	RIKEN cDNA 1700104L18 gene	73592				ns	ns	0	0	0	0	0	0	0	0	1	0	0	0	0	0	0	-	-	-	0	0	0	0	0	0	0	0	0	0	0	0	0	0	0	-
1700105F02Rik_102640957	chr14	76642032	76677585	35554	-	ncRNA	1700105F02Rik	MGI:1920788	RIKEN cDNA 1700105F02 gene	102640957				ns	ns	0	0	0	0	0	0	0	1	1	0	0	0	0	0	0	-	-	-	0	0	0	0	1	0	1	0	0	0	0	0	0	0	0	-
1700105P06Rik_654802	chr19	7383003	7383561	559	+	ncRNA	1700105P06Rik	MGI:1915479	RIKEN cDNA 1700105P06 gene	654802				ns	ns	0	0	2	0	0	1	0	0	0	0	1	0	0	0	0	-	-	-	0	0	2	0	0	0	0	0	0	0	0	0	0	1	1	-
1700108F19Rik_73272	chr14	76677568	76687108	9541	+	ncRNA	1700108F19Rik	MGI:1920814	RIKEN cDNA 1700108F19 gene	73272				ns	ns	0	0	0	0	0	0	0	1	0	0	0	0	0	0	0	-	-	-	0	0	0	0	0	0	0	0	0	0	0	0	0	0	0	-
1700108N06Rik_73560	chr5	11348463	11415478	67016	-	ncRNA	1700108N06Rik	MGI:1920810	RIKEN cDNA 1700108N06 gene	73560				ns	ns	0	0	0	0	0	0	0	1	0	0	0	0	0	0	0	-	-	-	0	0	0	0	0	0	0	0	0	0	0	0	0	0	0	-
1700109G14Rik_67355	chr14	61292983	61305334	12352	-	ncRNA	1700109G14Rik	MGI:1914605	RIKEN cDNA 1700109G14 gene	67355				ns	ns	0	0	0	0	0	0	0	0	0	0	0	0	0	0	1	-	-	-	0	0	0	0	2	0	0	0	0	0	0	0	0	0	0	-
1700109I08Rik_73591	chr14	39655663	39685293	29631	+	ncRNA	1700109I08Rik	MGI:1920841	RIKEN cDNA 1700109I08 gene	73591				ns	ns	0	0	0	0	0	0	0	0	0	0	1	0	0	0	0	-	-	-	0	0	0	0	0	0	0	0	0	0	0	0	0	0	0	-
1700110I07Rik_77001	chr7	41060617	41089843	29227	-	ncRNA	1700110I07Rik	MGI:1924251	RIKEN cDNA 1700110I07 gene	77001				ns	ns	0	0	0	0	0	0	0	0	0	0	0	0	0	0	0	-	-	-	0	0	0	0	1	0	0	0	0	0	0	0	0	0	0	-
1700111N16Rik_74305	chrX	69929260	70143588	214329	-	ncRNA	1700111N16Rik	MGI:1921555	RIKEN cDNA 1700111N16 gene	74305				ns	ns	0	0	0	1	0	0	6	0	0	0	1	0	0	0	0	-	-	-	0	0	0	2	0	0	0	0	0	1	0	0	5	1	0	-
1700112J16Rik_76628	chr7	67204082	67222536	18455	-	ncRNA	1700112J16Rik	MGI:1923878	RIKEN cDNA 1700112J16 gene	76628				ns	ns	0	0	0	1	2	0	1	0	0	0	0	1	1	0	0	1	-1.46962	13.5519	0	0	0	0	3	1	0	0	2	0	2	3	1	3	1	1
1700112M02Rik_102640882	chr13	71487613	71612710	125098	+	ncRNA	1700112M02Rik	MGI:1920833	RIKEN cDNA 1700112M02 gene	102640882				ns	ns	0	0	0	0	1	0	0	0	0	0	0	1	0	0	0	-	-	-	0	0	0	0	4	0	0	0	0	0	0	0	0	0	0	-
1700113H08Rik_76640	chr10	87058046	87230599	172554	+	protein-coding	1700113H08Rik	MGI:1923890	RIKEN cDNA 1700113H08 gene	76640				ns	ns	0	1	0	1	0	0	2	0	0	0	1	0	0	0	2	-	-	-	0	1	0	1	5	0	1	0	0	0	0	0	0	0	0	-
1700116B05Rik_78639	chr16	50783409	50784091	683	+	ncRNA	1700116B05Rik	MGI:1925889	RIKEN cDNA 1700116B05 gene	78639				ns	ns	0	0	0	0	0	0	0	0	0	0	0	0	1	0	0	-	-	-	0	0	0	0	0	0	0	0	0	0	0	0	0	0	0	-
1700119H24Rik_76649	chr16	34935855	34939329	3475	-	ncRNA	1700119H24Rik	MGI:1923899	RIKEN cDNA 1700119H24 gene	76649				ns	ns	0	0	0	0	0	0	0	0	0	1	1	0	2	0	2	-	-	-	0	0	0	0	1	0	0	0	0	0	0	0	0	1	2	-
1700120E14Rik_73606	chr18	74495678	74531124	35447	-	ncRNA	1700120E14Rik	MGI:1920856	RIKEN cDNA 1700120E14 gene	73606				ns	ns	0	0	0	0	0	0	0	0	0	0	0	0	0	0	0	-	-	-	0	0	0	0	1	0	0	0	0	0	0	0	0	0	0	-
1700121C08Rik_105244677	chr4	123852457	123858862	6406	-	ncRNA	1700121C08Rik	MGI:1925891	RIKEN cDNA 1700121C08 gene	105244677				ns	ns	0	0	0	0	0	0	0	0	0	0	0	0	0	0	0	-	-	-	0	0	0	0	0	0	0	0	0	0	0	0	2	0	0	-
1700121L16Rik_76643	chrX	104816776	104842455	25680	+	ncRNA	1700121L16Rik	MGI:1923893	RIKEN cDNA 1700121L16 gene	76643				ns	ns	0	0	0	0	0	0	0	0	0	0	1	0	0	0	0	-	-	-	0	0	0	1	1	0	0	0	0	0	0	0	0	0	0	-
1700122C19Rik_78640	chr19	37465254	37471827	6574	+	ncRNA	1700122C19Rik	MGI:1925890	RIKEN cDNA 1700122C19 gene	78640				ns	ns	0	0	0	0	0	0	0	0	0	0	0	0	0	0	0	-	-	-	0	0	0	0	1	0	0	1	0	0	0	0	0	0	0	-
1700123J17Rik_76728	chr7	126224247	126248238	23992	-	ncRNA	1700123J17Rik	MGI:1923978	RIKEN cDNA 1700123J17 gene	76728				ns	ns	0	0	0	0	0	0	0	0	0	0	0	0	1	0	0	-	-	-	0	0	0	0	1	0	0	1	0	0	0	0	1	0	0	-
1700123K08Rik_76658	chr5	138561840	138564694	2855	-	protein-coding	1700123K08Rik	MGI:1923908	RIKEN cDNA 1700123K08 gene	76658				ns	ns	0	0	0	0	1	0	0	0	0	0	0	0	0	0	0	-	-	-	0	0	0	0	0	0	0	0	0	0	0	0	0	0	0	-
1700123O12Rik_73624	chr4	10508031	10797802	289772	-	ncRNA	1700123O12Rik	MGI:1920874	RIKEN cDNA 1700123O12 gene	73624				ns	ns	0	0	0	0	0	0	0	0	0	1	0	1	0	1	1	-	-	-	0	0	0	0	4	1	1	1	0	0	0	1	1	1	0	-
1700123O21Rik_68238	chr16	5975587	5998496	22910	+	ncRNA	1700123O21Rik	MGI:1915488	RIKEN cDNA 1700123O21 gene	68238				ns	ns	0	0	0	0	0	1	0	1	0	1	0	0	0	0	0	-	-	-	0	0	0	0	0	0	0	1	0	0	0	0	0	0	3	-
1700124L16Rik_67934	chr6	83761759	83762508	750	-	ncRNA	1700124L16Rik	MGI:1915184	RIKEN cDNA 1700124L16 gene	67934				ns	ns	0	2	2	0	0	1	0	1	0	0	1	0	1	0	0	1	-0.724707	-0.534624	0	2	2	0	2	1	1	1	0	1	1	1	1	2	2	1
1700124M09Rik_73605	chr10	19086626	19087207	582	-	ncRNA	1700124M09Rik	MGI:1920855	RIKEN cDNA 1700124M09 gene	73605				ns	ns	0	0	0	0	0	0	0	0	0	0	1	1	1	0	0	-	-	-	0	0	0	0	0	0	0	0	0	0	0	0	0	0	0	-
1700125G22Rik_76657	chr3	27154026	27157019	2994	+	ncRNA	1700125G22Rik	MGI:1923907	RIKEN cDNA 1700125G22 gene	76657				ns	ns	0	0	0	0	0	0	0	0	0	0	0	0	0	0	0	-	-	-	0	0	0	0	0	0	0	0	0	0	0	0	1	0	0	-
1700125H03Rik_73609	chr8	68368459	68375710	7252	+	ncRNA	1700125H03Rik	MGI:1920859	RIKEN cDNA 1700125H03 gene	73609				ns	ns	0	0	0	0	0	0	0	0	0	0	0	0	0	0	0	-	-	-	0	0	0	0	0	0	1	0	0	0	0	0	0	0	0	-
1700125H20Rik_73634	chr11	85171096	85181154	10059	+	protein-coding	1700125H20Rik	MGI:1920884	RIKEN cDNA 1700125H20 gene	73634				ns	ns	0	0	0	0	0	0	0	0	0	0	0	0	0	0	2	-	-	-	0	0	0	0	1	0	0	0	0	1	0	0	0	0	0	-
1700126H18Rik_73639	chr5	66166607	66191335	24729	-	ncRNA	1700126H18Rik	MGI:1920889	RIKEN cDNA 1700126H18 gene	73639				ns	ns	0	0	0	0	0	0	0	0	0	0	0	0	1	0	0	-	-	-	0	0	0	0	2	0	1	0	0	0	0	0	0	0	0	-
1700127F24Rik_102632292	chr12	112871526	112875826	4301	-	ncRNA	1700127F24Rik	MGI:1925892	RIKEN cDNA 1700127F24 gene	102632292				ns	ns	0	0	1	5	2	3	1	0	1	0	3	2	1	0	1	0.834488	15.7215	14.8499	0	0	1	0	2	0	0	0	0	0	0	0	0	0	0	1
1700128A07Rik_73631	chr14	106417187	106486520	69334	-	ncRNA	1700128A07Rik	MGI:1920881	RIKEN cDNA 1700128A07 gene	73631				ns	ns	0	0	0	0	0	0	0	0	0	0	0	0	0	0	1	-	-	-	0	0	0	0	2	0	0	1	0	0	0	0	0	0	0	-
1700128F08Rik_76669	chr9	8221889	8241987	20099	+	pseudo	1700128F08Rik	MGI:1923919	RIKEN cDNA 1700128F08 gene	76669				ns	ns	0	3	1	0	2	1	2	1	1	0	0	1	1	1	2	1	-0.346968	-0.754582	0	3	1	0	2	0	1	2	0	1	1	1	0	0	1	1
1700129C05Rik_67932	chr14	59133035	59142893	9859	-	protein-coding	1700129C05Rik	MGI:1915182	RIKEN cDNA 1700129C05 gene	67932				ns	ns	0	0	0	0	0	0	0	0	0	0	1	0	0	0	0	-	-	-	0	0	0	0	0	0	0	0	0	0	0	0	0	0	0	-
1810006J02Rik_69030	chr1	98131467	98144655	13189	+	ncRNA	1810006J02Rik	MGI:1916280	RIKEN cDNA 1810006J02 gene	69030				ns	ns	0	1	0	0	1	3	0	0	0	0	0	0	0	0	1	1	-2.83565	-2.41476	0	1	0	2	4	3	0	3	0	0	0	0	0	0	0	1
1810007D17Rik_69055	chr19	58606329	58629753	23425	+	ncRNA	1810007D17Rik	MGI:1916305	RIKEN cDNA 1810007D17 gene	69055				ns	ns	0	0	0	0	0	0	0	0	0	1	0	0	0	0	0	-	-	-	0	0	0	0	1	0	0	0	0	0	0	0	0	0	0	-
1810018F18Rik_69166	chr19	58698917	58701323	2407	+	ncRNA	1810018F18Rik	MGI:1921421	RIKEN cDNA 1810018F18 gene	69166				ns	ns	0	0	0	0	0	0	0	0	0	0	0	0	0	0	0	-	-	-	0	0	0	0	0	0	0	1	0	0	0	0	0	0	0	-
1810046K07Rik_69809	chr9	51289686	51328918	39233	-	protein-coding	1810046K07Rik	MGI:1917059	RIKEN cDNA 1810046K07 gene	69809				ns	ns	0	0	0	0	0	0	0	0	0	0	0	0	0	0	0	-	-	-	0	0	0	0	1	0	0	0	0	0	0	0	0	0	0	-
1810062G17Rik_72282	chr3	36475937	36482299	6363	+	protein-coding	1810062G17Rik	MGI:1919532	RIKEN cDNA 1810062G17 gene	72282				ns	ns	0	0	0	3	3	3	1	1	2	0	0	0	0	1	1	0.822001	15.4141	13.671	0	0	0	0	0	0	2	3	2	0	1	0	1	1	0	1
1810064F22Rik_69862	chr9	22206786	22213860	7075	-	ncRNA	1810064F22Rik	MGI:1917112	RIKEN cDNA 1810064F22 gene	69862				ns	ns	0	0	1	0	0	1	0	0	1	0	0	0	0	1	1	1	14.3099	32.4564	0	0	1	1	2	1	0	2	1	1	1	0	0	0	1	1
1810073O08Rik_72285	chr17	83917934	83921609	3676	+	ncRNA	1810073O08Rik	MGI:1919535	RIKEN cDNA 1810073O08 gene	72285				ns	ns	0	0	0	0	0	0	0	0	1	0	0	0	0	0	0	-	-	-	0	0	0	0	0	1	0	0	0	0	0	0	0	0	0	-
2010106E10Rik_67715	chrX	112495274	112558343	63070	+	protein-coding	2010106E10Rik	MGI:1914965	RIKEN cDNA 2010106E10 gene	67715				ns	ns	0	0	0	0	0	0	0	0	0	0	0	0	0	0	0	-	-	-	0	0	0	0	0	0	0	1	0	0	0	0	0	0	0	-
2010110K18Rik_100503082	chr18	34753443	34758694	5252	+	ncRNA	2010110K18Rik	MGI:1922951	RIKEN cDNA 2010110K18 gene	100503082				ns	ns	0	2	6	1	2	2	1	2	3	0	1	6	1	2	2	1	0.564753	-0.318528	0	2	6	0	6	7	0	7	7	0	1	4	0	2	3	1
2010203P06Rik_66547	chr13	56595481	56601674	6194	+	ncRNA	2010203P06Rik	MGI:1913797	RIKEN cDNA 2010203P06 gene	66547				ns	ns	0	0	0	0	0	0	0	0	0	0	0	0	0	0	0	-	-	-	0	0	0	0	0	0	0	1	0	0	0	0	0	0	0	-
2010204K13Rik_68355	chrX	7411817	7422988	11172	-	ncRNA	2010204K13Rik	MGI:1922859	RIKEN cDNA 2010204K13 gene	68355				ns	ns	0	0	0	0	0	0	0	0	1	1	0	0	0	0	0	-	-	-	0	0	0	1	0	0	0	1	0	3	1	0	0	0	0	-
2010308F09Rik_72122	chrX	13234641	13247733	13093	-	ncRNA	2010308F09Rik	MGI:1919372	RIKEN cDNA 2010308F09 gene	72122				ns	ns	0	1	0	0	0	0	0	0	0	1	0	0	0	0	0	-	-	-	0	1	0	0	0	0	0	0	0	0	0	0	1	0	0	-
2210416O15Rik_70393	chr11	88098058	88100107	2050	+	ncRNA	2210416O15Rik	MGI:1917643	RIKEN cDNA 2210416O15 gene	70393				ns	ns	0	0	0	0	0	0	0	3	0	0	0	0	0	0	1	-	-	-	0	0	0	0	1	1	1	1	0	0	0	0	0	0	0	-
2210417A02Rik_70138	chr5	148741840	148743139	1300	+	ncRNA	2210417A02Rik	MGI:1917388	RIKEN cDNA 2210417A02 gene	70138				ns	ns	0	1	0	0	0	0	0	0	0	0	0	0	0	0	0	-	-	-	0	1	0	0	0	1	0	0	0	0	0	0	0	0	0	-
2210420H20Rik_76961	chr18	82754505	82759039	4535	-	ncRNA	2210420H20Rik	MGI:1924211	RIKEN cDNA 2210420H20 gene	76961				ns	ns	0	0	0	0	0	0	0	0	0	0	0	0	0	0	0	-	-	-	0	0	0	0	0	0	0	1	0	0	0	0	0	0	0	-
2310001K24Rik_69517	chr2	163472545	163473003	459	+	ncRNA	2310001K24Rik	MGI:1916767	RIKEN cDNA 2310001K24 gene	69517				ns	ns	0	0	1	0	0	0	0	0	0	0	0	0	0	0	1	-	-	-	0	0	1	0	0	0	0	0	0	0	0	0	0	0	0	-
2310002L09Rik_71886	chr4	73939371	73950846	11476	-	protein-coding	2310002L09Rik	MGI:1916780	RIKEN cDNA 2310002L09 gene	71886				ns	ns	0	0	0	0	1	0	0	0	0	0	0	0	0	0	0	-	-	-	0	0	0	0	0	0	0	0	0	0	0	0	0	0	0	-
2310005A03Rik_100504268	chr2	155097791	155100079	2289	-	ncRNA	2310005A03Rik	MGI:1923981	RIKEN cDNA 2310005A03 gene	100504268				ns	ns	0	0	0	0	0	0	0	0	0	0	1	0	0	0	0	-	-	-	0	0	0	0	0	1	0	0	0	1	0	0	0	0	0	-
2310008N11Rik_72316	chr8	26814595	26824423	9829	-	ncRNA	2310008N11Rik	MGI:1919566	RIKEN cDNA 2310008N11 gene	72316				ns	ns	0	0	0	0	1	0	1	1	1	2	0	0	1	1	1	1	13.4409	13.7519	0	0	0	0	0	0	1	0	1	1	0	2	0	1	0	1
2310015A16Rik_69561	chr17	31907877	31912444	4568	-	ncRNA	2310015A16Rik	MGI:1916811	RIKEN cDNA 2310015A16 gene	69561				ns	ns	0	0	0	0	0	0	0	0	0	0	0	0	0	0	0	-	-	-	0	0	0	0	0	0	0	1	0	0	0	0	0	0	0	-
2310015D24Rik_70100	chr16	13514131	13521107	6977	-	ncRNA	2310015D24Rik	MGI:1917350	RIKEN cDNA 2310015D24 gene	70100				ns	ns	0	1	0	0	1	0	0	0	0	0	1	0	0	0	0	-	-	-	0	1	0	0	0	0	0	0	0	0	0	0	0	0	0	-
2310015K22Rik_69565	chr1	80207934	80229463	21530	+	ncRNA	2310015K22Rik	MGI:1916815	RIKEN cDNA 2310015K22 gene	69565				ns	ns	0	0	0	0	0	0	0	1	0	0	0	0	0	0	0	-	-	-	0	0	0	0	0	0	0	0	0	0	0	0	1	0	0	-
2310016D03Rik_69566	chr12	30410559	30467358	56800	-	ncRNA	2310016D03Rik	MGI:1916816	RIKEN cDNA 2310016D03 gene	69566				ns	ns	0	0	0	0	0	0	0	0	0	0	0	1	0	0	0	-	-	-	0	0	0	0	1	0	0	0	0	0	0	0	0	0	0	-
2310020H05Rik_69603	chr13	99076528	99087921	11394	-	ncRNA	2310020H05Rik	MGI:1916853	RIKEN cDNA 2310020H05 gene	69603				ns	ns	0	0	0	0	0	0	0	0	0	0	0	0	1	0	0	-	-	-	0	0	0	0	0	0	0	0	0	0	0	0	0	0	0	-
2310026I22Rik_69593	chr18	32923799	32935528	11730	-	ncRNA	2310026I22Rik	MGI:1916843	RIKEN cDNA 2310026I22 gene	69593				ns	ns	0	0	0	0	0	0	0	0	2	0	1	0	0	0	0	-	-	-	0	0	0	0	1	0	0	0	0	0	0	0	0	0	0	-
2310030A07Rik_75584	chr1	150320681	150346771	26091	-	ncRNA	2310030A07Rik	MGI:1922834	RIKEN cDNA 2310030A07 gene	75584				ns	ns	0	0	0	0	3	0	0	0	0	0	0	0	0	0	0	-	-	-	0	0	0	0	3	1	0	0	0	0	0	0	0	0	1	-
2310030G06Rik_66952	chr9	50739691	50746527	6837	-	protein-coding	2310030G06Rik	MGI:1914202	RIKEN cDNA 2310030G06 gene	66952				ns	ns	0	0	0	0	0	0	0	0	0	0	1	0	0	0	0	-	-	-	0	0	0	0	1	0	0	0	0	0	0	0	0	0	0	-
2310034G01Rik_75579	chr19	46348201	46348988	788	-	ncRNA	2310034G01Rik	MGI:1922829	RIKEN cDNA 2310034G01 gene	75579				ns	ns	0	0	1	0	0	0	0	1	0	0	0	0	0	0	1	-	-	-	0	0	1	0	0	0	0	0	0	0	1	0	2	1	0	-
2310034O05Rik_69571	chr5	100210692	100218049	7358	+	ncRNA	2310034O05Rik	MGI:1916821	RIKEN cDNA 2310034O05 gene	69571				ns	ns	0	0	0	0	0	0	0	1	0	0	0	0	0	0	0	-	-	-	0	0	0	0	1	2	0	0	0	0	0	0	0	0	0	-
2310039H08Rik_67101	chr17	46772635	46773407	773	+	protein-coding	2310039H08Rik	MGI:1914351	RIKEN cDNA 2310039H08 gene	67101				ns	ns	0	2	2	0	0	0	0	0	0	1	1	2	1	0	1	1	-1.19111	-0.64706	0	2	2	2	3	2	1	1	0	2	2	0	3	2	2	1
2310040G24Rik_381792	chr6	86483376	86488227	4852	-	ncRNA	2310040G24Rik	MGI:1916897	RIKEN cDNA 2310040G24 gene	381792				ns	ns	0	1	2	8	6	5	2	4	0	1	1	2	1	2	1	0.42628	2.5474	2.34259	0	1	2	2	2	2	2	1	1	1	3	2	0	3	2	1
2310043L19Rik_75589	chr1	177641542	177642943	1402	-	ncRNA	2310043L19Rik	MGI:1922839	RIKEN cDNA 2310043L19 gene	75589				ns	ns	0	0	0	0	0	1	1	1	2	1	0	0	2	2	1	0.885382	15.8645	15.0496	0	0	0	0	0	0	0	0	0	0	0	0	0	0	0	-
2310043O21Rik_69679	chr15	38549344	38594934	45591	-	ncRNA	2310043O21Rik	MGI:1916929	RIKEN cDNA 2310043O21 gene	69679				ns	ns	0	0	0	0	1	3	0	1	0	0	0	0	0	0	0	1	-0.486658	19.7882	0	0	0	0	1	0	1	1	1	1	0	0	1	1	0	1
2310065F04Rik_74184	chr11	67112461	67120080	7620	-	ncRNA	2310065F04Rik	MGI:1921434	RIKEN cDNA 2310065F04 gene	74184				ns	ns	0	0	0	0	0	0	0	0	0	0	0	1	0	0	0	-	-	-	0	0	0	0	0	0	0	0	0	0	0	0	0	0	0	-
2310069G16Rik_69659	chr15	44787763	44805829	18067	+	ncRNA	2310069G16Rik	MGI:1916909	RIKEN cDNA 2310069G16 gene	69659				ns	ns	0	0	0	0	0	0	0	0	0	0	0	0	0	0	0	-	-	-	0	0	0	0	0	0	0	0	0	0	0	0	1	0	0	-
2400006E01Rik_78648	chr3	41500931	41528474	27544	-	ncRNA	2400006E01Rik	MGI:1925898	RIKEN cDNA 2400006E01 gene	78648				ns	ns	0	0	0	0	0	0	0	0	0	0	0	0	0	0	1	-	-	-	0	0	0	0	3	0	0	0	0	0	0	0	0	0	0	-
2410003L11Rik_69729	chr11	97598511	97622893	24383	+	ncRNA	2410003L11Rik	MGI:1916979	RIKEN cDNA 2410003L11 gene	69729				ns	ns	0	4	0	0	0	0	0	1	1	0	2	0	0	0	0	1	-1.87044	-1.91221	0	4	0	1	3	2	0	0	1	0	3	2	3	1	1	1
2410012E07Rik_73648	chr14	70852933	70873954	21022	+	ncRNA	2410012E07Rik	MGI:1920898	RIKEN cDNA 2410012E07 gene	73648				ns	ns	0	0	0	0	0	0	0	0	0	0	0	0	0	0	0	-	-	-	0	0	0	0	0	0	1	0	0	0	0	0	0	0	0	-
2410017I17Rik_675325	chr17	36145018	36162374	17357	+	ncRNA	2410017I17Rik	MGI:1916967	RIKEN cDNA 2410017I17 gene	675325				ns	ns	0	2	0	0	0	1	0	1	0	1	1	0	1	0	2	-	-	-	0	2	0	0	0	0	0	0	0	0	0	0	3	0	0	-
2410018L13Rik_69732	chr12	22953997	23010243	56247	-	ncRNA	2410018L13Rik	MGI:1916982	RIKEN cDNA 2410018L13 gene	69732				ns	ns	0	0	0	0	0	1	5	0	0	0	0	1	0	0	0	1	22.5211	16.2276	0	0	0	1	1	1	1	0	0	1	0	1	0	0	0	1
2410021H03Rik_69750	chr17	69275362	69277206	1845	-	ncRNA	2410021H03Rik	MGI:1917000	RIKEN cDNA 2410021H03 gene	69750				ns	ns	0	2	1	4	1	3	0	2	0	3	2	1	2	4	1	1	1.19153	0.320001	0	2	1	2	3	2	3	0	0	0	0	0	0	0	0	1
2410080I02Rik_102636896	chr19	23134498	23137111	2614	+	ncRNA	2410080I02Rik	MGI:1915498	RIKEN cDNA 2410080I02 gene	102636896				ns	ns	0	0	0	1	0	0	1	0	0	0	0	0	0	0	0	-	-	-	0	0	0	1	0	1	0	1	1	0	0	1	0	0	2	-
2410141K09Rik_76803	chr13	66418114	66441118	23005	-	protein-coding	2410141K09Rik	MGI:1924053	RIKEN cDNA 2410141K09 gene	76803				ns	ns	0	0	0	0	1	0	0	0	0	0	0	0	0	0	0	-	-	-	0	0	0	0	0	0	0	0	0	0	0	0	0	0	0	-
2600014E21Rik_102635707	chr2	75137655	75322407	184753	+	ncRNA	2600014E21Rik	MGI:1919384	RIKEN cDNA 2600014E21 gene	102635707				ns	ns	0	1	0	0	0	0	0	1	0	0	1	1	0	0	0	-	-	-	0	1	0	0	0	1	0	0	1	0	0	0	0	0	0	-
2610027F03Rik_69904	chr1	120614654	120763567	148914	+	ncRNA	2610027F03Rik	MGI:1917154	RIKEN cDNA 2610027F03 gene	69904				ns	ns	0	0	0	0	1	0	0	0	0	0	1	0	0	0	0	-	-	-	0	0	0	0	2	0	0	0	0	0	0	0	0	0	0	-
2610028E06Rik_72395	chr4	125887851	125922403	34553	-	ncRNA	2610028E06Rik	MGI:1919645	RIKEN cDNA 2610028E06 gene	72395				ns	ns	0	0	0	0	0	0	0	0	0	1	0	0	0	0	0	-	-	-	0	0	0	0	0	0	0	0	0	0	0	0	0	0	0	-
2610037D02Rik_70040	chr15	96190474	96197974	7501	-	ncRNA	2610037D02Rik	MGI:1917290	RIKEN cDNA 2610037D02 gene	70040				ns	ns	0	0	0	0	0	0	0	1	0	0	0	0	0	0	1	-	-	-	0	0	0	0	0	0	0	0	0	0	0	0	1	0	1	-
2610042L04Rik_554327	chr14	4334763	4354687	19925	+	protein-coding	2610042L04Rik	MGI:1914305	RIKEN cDNA 2610042L04 gene	554327				ns	ns	0	0	0	0	0	0	0	0	0	0	0	1	0	0	0	-	-	-	0	0	0	0	0	0	0	0	0	0	0	0	0	0	0	-
2610300M13Rik_72484	chr6	66451943	66466483	14541	-	ncRNA	2610300M13Rik	MGI:1919734	RIKEN cDNA 2610300M13 gene	72484				ns	ns	0	0	0	0	0	0	0	0	0	0	0	0	0	0	0	-	-	-	0	0	0	0	1	0	0	0	0	0	1	1	6	2	2	1
2610316D01Rik_72511	chr3	45280439	45378260	97822	-	ncRNA	2610316D01Rik	MGI:1919761	RIKEN cDNA 2610316D01 gene	72511				ns	ns	0	0	0	0	0	0	1	0	0	0	1	0	0	0	1	-	-	-	0	0	0	0	2	0	0	0	0	0	0	0	0	0	0	-
2610318M16Rik_102632156	chr14	8367440	8371219	3780	+	ncRNA	2610318M16Rik	MGI:1925643	RIKEN cDNA 2610318M16 gene	102632156				ns	ns	0	0	0	0	0	0	0	0	0	0	0	0	0	0	0	-	-	-	0	0	0	0	0	0	0	1	0	0	0	0	0	0	0	-
2610528A11Rik_70045	chr14	37102140	37110101	7962	-	protein-coding	2610528A11Rik	MGI:1917295	RIKEN cDNA 2610528A11 gene	70045				ns	ns	0	0	0	0	1	0	0	0	1	0	0	0	1	0	1	-	-	-	0	0	0	0	1	1	0	0	0	0	1	0	0	1	0	-
2610528J11Rik_66451	chr4	118527275	118530217	2943	+	protein-coding	2610528J11Rik	MGI:1913701	RIKEN cDNA 2610528J11 gene	66451				ns	ns	0	0	0	0	1	0	0	0	0	0	0	0	0	0	0	-	-	-	0	0	0	0	1	0	0	0	0	0	0	0	0	0	0	-
2700003A03Rik_102638195	chr1	90272872	90290770	17899	+	ncRNA	2700003A03Rik	MGI:1919778	RIKEN cDNA 2700003A03 gene	102638195				ns	ns	0	1	0	0	0	0	0	0	0	0	0	0	0	0	0	-	-	-	0	1	0	0	0	0	0	0	0	0	0	0	0	0	0	-
2700046A07Rik_78449	chr18	62751674	62756347	4674	-	ncRNA	2700046A07Rik	MGI:1919803	RIKEN cDNA 2700046A07 gene	78449				ns	ns	0	0	0	0	0	0	0	1	0	1	0	0	0	0	0	-	-	-	0	0	0	0	0	0	0	0	0	0	0	0	0	0	0	-
2700089I24Rik_72647	chr19	59493136	59559391	66256	+	ncRNA	2700089I24Rik	MGI:1919897	RIKEN cDNA 2700089I24 gene	72647				ns	ns	0	0	0	0	1	0	0	0	0	0	0	0	0	0	0	-	-	-	0	0	0	0	1	0	1	1	0	0	0	0	0	0	1	-
2810025M15Rik_69953	chr1	157412352	157420236	7885	+	ncRNA	2810025M15Rik	MGI:1917203	RIKEN cDNA 2810025M15 gene	69953				ns	ns	0	3	1	0	0	0	0	0	1	1	1	0	0	0	0	1	-1.67059	-1.24665	0	3	1	0	3	0	1	0	1	2	2	1	0	2	1	1
2810029C07Rik_100504687	chr12	111572317	111574402	2086	-	ncRNA	2810029C07Rik	MGI:1919920	RIKEN cDNA 2810029C07 gene	100504687				ns	ns	0	0	1	0	0	0	0	0	0	1	0	0	0	1	0	-	-	-	0	0	1	0	0	1	0	0	0	0	0	0	0	0	0	-
2810030D12Rik_78335	chr8	13200782	13201790	1009	+	ncRNA	2810030D12Rik	MGI:1925585	RIKEN cDNA 2810030D12 gene	78335				ns	ns	0	0	0	0	0	0	0	0	0	0	0	0	0	0	0	-	-	-	0	0	0	0	0	0	0	0	0	0	0	0	3	0	0	-
2810032G03Rik_72669	chr12	5375720	5416132	40413	+	ncRNA	2810032G03Rik	MGI:1919919	RIKEN cDNA 2810032G03 gene	72669				ns	ns	0	0	0	0	0	0	0	1	0	0	0	0	0	0	0	-	-	-	0	0	0	0	1	0	0	0	0	0	0	0	0	0	0	-
2810039B14Rik_72665	chr15	75645021	75647437	2417	+	unknown	2810039B14Rik	MGI:1919915	RIKEN cDNA 2810039B14 gene	72665				ns	ns	0	0	1	0	0	0	0	0	0	0	0	0	0	0	0	-	-	-	0	0	1	1	1	2	0	1	0	0	1	1	0	1	1	1
2810048H02Rik_102631679	chr6	117145162	117152542	7381	-	ncRNA	2810048H02Rik	MGI:1919921	RIKEN cDNA 2810048H02 gene	102631679				ns	ns	0	0	0	0	0	0	0	0	0	0	1	0	0	0	0	-	-	-	0	0	0	0	0	0	0	0	0	0	0	0	0	0	0	-
2810049E08Rik_72677	chr13	83891208	83928710	37503	+	ncRNA	2810049E08Rik	MGI:1919927	RIKEN cDNA 2810049E08 gene	72677				ns	ns	0	0	0	0	0	0	0	0	0	0	1	0	0	0	0	-	-	-	0	0	0	0	0	0	0	0	0	0	0	0	0	0	0	-
2810404M03Rik_69966	chr8	41827267	42046202	218936	+	ncRNA	2810404M03Rik	MGI:1917216	RIKEN cDNA 2810404M03 gene	69966				ns	ns	0	1	0	0	0	0	0	1	1	0	0	0	0	0	0	-	-	-	0	1	0	0	4	0	0	0	0	0	0	0	0	0	0	-
2810408A11Rik_70419	chr11	69897352	69900987	3636	-	protein-coding	2810408A11Rik	MGI:1917669	RIKEN cDNA 2810408A11 gene	70419				ns	ns	0	0	1	0	0	0	0	0	0	0	0	0	0	0	0	-	-	-	0	0	1	0	1	1	0	0	0	0	0	0	0	1	0	-
2810425M01Rik_69972	chr10	77515898	77516941	1044	+	ncRNA	2810425M01Rik	MGI:1917222	RIKEN cDNA 2810425M01 gene	69972				ns	ns	0	1	1	0	0	1	0	0	0	0	0	0	0	0	1	1	-3.2787	-4.00007	0	1	1	0	0	2	3	1	1	1	1	3	3	1	2	1
2810429I04Rik_76937	chr13	3478232	3501393	23162	+	ncRNA	2810429I04Rik	MGI:1924187	RIKEN cDNA 2810429I04 gene	76937				ns	ns	0	3	1	0	0	1	0	0	0	0	0	0	0	0	0	-	-	-	0	3	1	0	1	2	0	0	1	0	0	1	0	1	1	-
2810459M11Rik_72792	chr1	86045863	86055456	9594	+	protein-coding	2810459M11Rik	MGI:1920042	RIKEN cDNA 2810459M11 gene	72792				ns	ns	0	0	0	0	0	0	0	0	0	0	0	0	0	0	0	-	-	-	0	0	0	0	0	0	0	0	0	0	0	0	0	1	0	-
2810471M01Rik_72818	chr11	28681564	28693276	11713	+	ncRNA	2810471M01Rik	MGI:1920068	RIKEN cDNA 2810471M01 gene	72818				ns	ns	0	0	0	0	0	0	0	1	0	0	1	0	1	1	0	-	-	-	0	0	0	0	0	1	0	0	0	0	0	0	0	0	0	-
2900057B20Rik_73009	chr18	76091557	76098471	6915	-	ncRNA	2900057B20Rik	MGI:1920259	RIKEN cDNA 2900057B20 gene	73009				ns	ns	0	0	1	1	0	0	0	0	0	1	0	0	0	0	1	-	-	-	0	0	1	0	1	0	0	0	0	0	0	0	0	0	0	-
2900060B14Rik_68204	chr1	118458669	118459265	597	-	ncRNA	2900060B14Rik	MGI:1915454	RIKEN cDNA 2900060B14 gene	68204				ns	ns	0	0	2	2	1	1	0	1	1	2	2	2	0	1	1	0.985083	14.1755	13.8431	0	0	2	1	0	1	0	1	1	1	2	2	0	1	1	1
2900079G21Rik_620760	chr9	112234277	112348925	114649	+	ncRNA	2900079G21Rik	MGI:1920268	RIKEN cDNA 2900079G21 gene	620760				ns	ns	0	0	0	0	1	0	0	0	0	0	0	0	0	0	0	-	-	-	0	0	0	0	1	0	0	0	0	0	0	0	0	0	0	-
2900092C05Rik_73090	chr7	12512551	12556323	43773	+	protein-coding	2900092C05Rik	MGI:1920340	RIKEN cDNA 2900092C05 gene	73090				ns	ns	0	0	0	1	0	0	0	0	0	1	0	0	1	0	0	-	-	-	0	0	0	0	1	0	0	1	0	0	1	0	0	1	1	-
2900092D14Rik_73100	chr1	42700336	42703176	2841	+	ncRNA	2900092D14Rik	MGI:1920350	RIKEN cDNA 2900092D14 gene	73100				ns	ns	0	1	0	0	0	0	0	0	0	0	0	0	0	0	0	-	-	-	0	1	0	0	0	0	0	0	0	0	0	0	0	0	0	-
3010001F23Rik_75693	chrX	152368572	152416702	48131	+	ncRNA	3010001F23Rik	MGI:1922943	RIKEN cDNA 3010001F23 gene	75693				ns	ns	0	0	0	1	0	0	2	0	0	0	0	0	0	0	0	-	-	-	0	0	0	0	1	0	0	0	0	1	0	0	0	0	0	-
3010003L21Rik_109163	chr6	148944857	148947129	2273	+	ncRNA	3010003L21Rik	MGI:1924094	RIKEN cDNA 3010003L21 gene	109163				ns	ns	0	1	1	0	0	0	1	1	1	4	3	3	0	0	2	0.71277	2.51145	1.6598	0	1	1	1	0	1	2	3	3	2	3	2	0	0	1	1
3100003L05Rik_73076	chr7	124625670	124708935	83266	-	ncRNA	3100003L05Rik	MGI:1920326	RIKEN cDNA 3100003L05 gene	73076				ns	ns	0	0	0	0	1	0	0	0	0	0	0	0	0	0	0	-	-	-	0	0	0	0	1	0	0	0	0	0	0	0	0	0	0	-
3110006O06Rik_73093	chr13	78171288	78182973	11686	+	ncRNA	3110006O06Rik	MGI:1920343	RIKEN cDNA 3110006O06 gene	73093				ns	ns	0	0	1	0	1	0	0	0	1	0	0	0	1	0	0	-	-	-	0	0	1	0	3	1	1	3	0	0	0	0	0	0	0	-
3110015C05Rik_73129	chr13	111211469	111229431	17963	-	ncRNA	3110015C05Rik	MGI:1920379	RIKEN cDNA 3110015C05 gene	73129				ns	ns	0	0	0	0	0	0	0	0	0	0	0	0	0	0	0	-	-	-	0	0	0	0	1	0	0	0	0	0	0	0	0	0	0	-
3110039M20Rik_67293	chr12	49389652	49407346	17695	+	ncRNA	3110039M20Rik	MGI:1914543	RIKEN cDNA 3110039M20 gene	67293				ns	ns	0	0	0	0	0	0	0	0	0	0	0	0	0	0	0	-	-	-	0	0	0	0	1	0	0	0	0	0	0	0	0	0	0	-
3110045C21Rik_67303	chr1	169969409	169972396	2988	+	ncRNA	3110045C21Rik	MGI:1914553	RIKEN cDNA 3110045C21 gene	67303				ns	ns	0	0	0	0	0	0	0	0	0	0	0	0	0	0	0	-	-	-	0	0	0	1	1	0	0	0	0	0	0	0	0	0	0	-
3110067C02Rik_100417581	chrX	150463648	150465728	2081	+	pseudo	3110067C02Rik	MGI:1920452	RIKEN cDNA 3110067C02 gene	100417581				ns	ns	0	0	1	0	0	1	0	0	2	1	0	0	0	3	2	1	15.006	23.8024	0	0	1	0	0	2	0	0	1	0	1	1	2	6	5	0.988282
3110067G11Rik_73187	chr3	152483560	152489567	6008	-	ncRNA	3110067G11Rik	MGI:1920437	RIKEN cDNA 3110067G11 gene	73187				ns	ns	0	0	1	0	0	0	0	0	0	0	0	0	0	0	0	-	-	-	0	0	1	0	0	0	1	0	0	0	1	0	0	0	0	-
3110099E03Rik_100043232	chr2	115493513	115512201	18689	-	ncRNA	3110099E03Rik	MGI:1925761	RIKEN cDNA 3110099E03 gene	100043232				ns	ns	0	0	0	0	0	0	0	0	0	0	1	0	0	0	0	-	-	-	0	0	0	0	1	0	0	0	0	0	0	0	0	0	0	-
3300002P13Rik_70230	chr7	3421665	3423445	1781	-	ncRNA	3300002P13Rik	MGI:1917480	RIKEN cDNA 3300002P13 gene	70230				ns	ns	0	0	0	0	0	0	0	1	0	0	1	1	2	2	1	0.953686	16.4604	16.4993	0	0	0	0	0	0	0	0	0	0	0	0	0	0	0	-
3425401B19Rik_100504518	chr14	32659119	32685272	26154	-	protein-coding	3425401B19Rik	MGI:3588196	RIKEN cDNA 3425401B19 gene	100504518				ns	ns	0	1	0	0	0	0	2	2	2	11	3	9	1	0	0	0.30416	3.29659	3.26552	0	1	0	0	0	0	0	0	0	0	0	0	1	0	1	1
3830403N18Rik_70691	chrX	56136572	56153496	16925	+	protein-coding	3830403N18Rik	MGI:1917941	RIKEN cDNA 3830403N18 gene	70691				ns	ns	0	2	1	2	2	1	2	2	3	1	1	2	1	2	1	1	0.794787	0.718547	0	2	1	0	0	1	2	3	2	3	2	3	2	2	6	1
3930402G23Rik_665306	chr8	10924427	10928457	4031	-	ncRNA	3930402G23Rik	MGI:1921277	RIKEN cDNA 3930402G23 gene	665306				ns	ns	0	0	0	0	0	0	0	0	0	0	0	0	0	0	0	-	-	-	0	0	0	0	0	0	0	1	1	0	0	0	0	0	0	-
4732419C18Rik_100042484	chr8	123744628	123754228	9601	-	ncRNA	4732419C18Rik	MGI:3045379	RIKEN cDNA 4732419C18 gene	100042484				ns	ns	0	0	0	2	0	0	2	4	2	1	7	7	2	10	4	0.389048	16.2951	16.5468	0	0	0	2	3	2	1	2	1	0	0	0	1	0	1	1
4732465J04Rik_414105	chr10	95773133	95794984	21852	+	ncRNA	4732465J04Rik	MGI:3041208	RIKEN cDNA 4732465J04 gene	414105				ns	ns	0	0	0	0	0	0	0	0	0	0	0	0	0	0	0	-	-	-	0	0	0	1	0	0	0	0	0	0	0	0	0	0	0	-
4732490B19Rik_319871	chr11	113203315	113209669	6355	-	ncRNA	4732490B19Rik	MGI:2442884	RIKEN cDNA 4732490B19 gene	319871				ns	ns	0	0	0	0	0	0	0	0	0	0	0	0	0	0	0	-	-	-	0	0	0	0	1	0	0	0	0	0	0	0	0	0	1	-
4831407H17Rik_77710	chr14	30458036	30463282	5247	+	ncRNA	4831407H17Rik	MGI:1924960	RIKEN cDNA 4831407H17 gene	77710				ns	ns	0	0	0	0	0	1	0	0	1	0	1	2	0	4	3	-	-	-	0	0	0	0	1	0	1	0	0	0	0	0	0	0	0	-
4833407H14Rik_73899	chr19	53460622	53462731	2110	+	ncRNA	4833407H14Rik	MGI:1921149	RIKEN cDNA 4833407H14 gene	73899				ns	ns	0	0	0	0	0	0	3	1	1	1	0	1	1	0	0	0.900877	13.9699	13.8569	0	0	0	0	0	0	0	0	0	0	0	0	1	1	0	1
4833411C07Rik_71624	chr8	10899922	10902334	2413	+	ncRNA	4833411C07Rik	MGI:1918874	RIKEN cDNA 4833411C07 gene	71624				ns	ns	0	0	0	1	1	0	0	0	0	0	0	0	0	0	0	-	-	-	0	0	0	1	0	0	0	0	0	0	0	0	0	0	0	-
4833412C05Rik_73904	chr7	67784538	67803496	18959	-	ncRNA	4833412C05Rik	MGI:1921154	RIKEN cDNA 4833412C05 gene	73904				ns	ns	0	0	0	1	0	0	0	0	0	0	1	0	0	0	0	-	-	-	0	0	0	0	2	0	0	0	0	0	0	0	0	0	0	-
4833415N18Rik_73761	chr16	11779702	11781501	1800	+	ncRNA	4833415N18Rik	MGI:1921011	RIKEN cDNA 4833415N18 gene	73761				ns	ns	0	2	0	2	1	1	0	3	0	0	0	0	1	2	1	1	-0.481451	-0.483659	0	2	0	0	1	1	1	0	1	0	0	0	0	1	0	1
4833427F10Rik_74601	chr17	35772450	35780687	8238	+	ncRNA	4833427F10Rik	MGI:1921851	RIKEN cDNA 4833427F10 gene	74601				ns	ns	0	1	1	8	3	3	8	3	3	1	1	1	0	2	0	0.399506	2.44914	2.23233	0	1	1	6	6	7	5	3	3	4	1	2	6	2	1	1
4833428L15Rik_74602	chr9	45416626	45431232	14607	-	ncRNA	4833428L15Rik	MGI:1921852	RIKEN cDNA 4833428L15 gene	74602				ns	ns	0	0	0	0	0	0	0	0	0	0	0	0	0	0	0	-	-	-	0	0	0	0	2	0	0	0	0	0	0	0	0	0	0	-
4921504A21Rik_70832	chr5	19202368	19226555	24188	-	ncRNA	4921504A21Rik	MGI:1918082	RIKEN cDNA 4921504A21 gene	70832				ns	ns	0	0	0	0	0	0	0	0	0	0	0	0	0	0	1	-	-	-	0	0	0	0	1	0	0	0	0	1	1	0	0	0	0	-
4921504E06Rik_70909	chr2	19462837	19553910	91074	-	protein-coding	4921504E06Rik	MGI:1918087	RIKEN cDNA 4921504E06 gene	70909				ns	ns	0	0	0	0	1	0	0	1	0	0	0	0	0	0	1	-	-	-	0	0	0	0	0	0	0	0	0	0	0	0	0	0	0	-
4921508D12Rik_70845	chr2	132424741	132452499	27759	+	ncRNA	4921508D12Rik	MGI:1918095	RIKEN cDNA 4921508D12 gene	70845				ns	ns	0	0	0	0	2	0	0	1	0	0	0	0	0	0	0	-	-	-	0	0	0	0	0	0	0	0	0	0	0	0	0	0	0	-
4921509O07Rik_70917	chr13	113446288	113502844	56557	-	ncRNA	4921509O07Rik	MGI:1918167	RIKEN cDNA 4921509O07 gene	70917				UP	ns	0	0	0	14	24	11	7	12	15	7	6	4	4	3	1	0.000507038	17.681	15.389	0	0	0	1	3	0	0	1	0	0	0	0	0	0	0	1
4921513I03Rik_70874	chr10	120765732	120778886	13155	+	ncRNA	4921513I03Rik	MGI:1918124	RIKEN cDNA 4921513I03 gene	70874				ns	ns	0	0	1	0	1	0	0	0	0	0	0	1	0	0	0	-	-	-	0	0	1	0	0	0	0	0	0	0	0	0	0	0	1	-
4921515E04Rik_70886	chr15	18078137	18369627	291491	-	ncRNA	4921515E04Rik	MGI:1918136	RIKEN cDNA 4921515E04 gene	70886				ns	ns	0	2	0	0	0	0	1	1	1	0	1	0	0	1	1	1	0.824651	-0.214901	0	2	0	2	4	0	0	0	0	0	0	0	1	0	0	1
4921517D22Rik_70900	chr13	59687402	59694101	6700	-	protein-coding	4921517D22Rik	MGI:1918150	RIKEN cDNA 4921517D22 gene	70900				ns	ns	0	0	0	0	0	0	0	0	0	1	0	0	0	0	0	-	-	-	0	0	0	0	0	0	0	0	0	0	0	0	0	0	0	-
4921518K17Rik_78758	chr12	57585975	57618602	32628	-	ncRNA	4921518K17Rik	MGI:1926008	RIKEN cDNA 4921518K17 gene	78758				ns	ns	0	2	1	0	1	1	0	0	0	1	0	0	1	0	0	-	-	-	0	2	1	0	1	1	0	2	1	0	1	0	0	1	1	-
4921524L21Rik_70901	chr18	6603629	6638970	35342	+	protein-coding	4921524L21Rik	MGI:1918151	RIKEN cDNA 4921524L21 gene	70901				ns	ns	0	0	0	0	0	0	0	0	0	0	0	0	0	0	0	-	-	-	0	0	0	0	1	0	0	0	0	0	0	0	0	0	0	-
4921525D07Rik_102635409	chr1	111142308	111150236	7929	-	ncRNA	4921525D07Rik	MGI:1918130	RIKEN cDNA 4921525D07 gene	102635409				ns	ns	0	0	0	0	0	0	0	0	0	0	0	0	0	0	0	-	-	-	0	0	0	0	1	0	0	0	0	0	0	0	0	0	0	-
4921525O09Rik_74050	chr13	52096741	52124160	27420	+	ncRNA	4921525O09Rik	MGI:1921300	RIKEN cDNA 4921525O09 gene	74050				ns	ns	0	2	0	0	0	0	1	1	0	0	1	0	0	0	1	-	-	-	0	2	0	0	2	0	0	0	0	0	0	0	1	0	0	-
4921529L05Rik_320178	chr6	53978691	54018030	39340	+	ncRNA	4921529L05Rik	MGI:2443531	RIKEN cDNA 4921529L05 gene	320178				ns	ns	0	0	1	4	4	5	0	2	2	2	1	0	6	2	11	0.581495	17.195	16.064	0	0	1	0	1	2	1	2	1	0	0	0	0	0	0	1
4921531P14Rik_70960	chr18	83292792	83325884	33093	-	ncRNA	4921531P14Rik	MGI:1918210	RIKEN cDNA 4921531P14 gene	70960				ns	ns	0	0	0	0	0	0	0	0	0	0	0	0	0	0	0	-	-	-	0	0	0	0	1	0	0	0	0	0	0	0	0	0	0	-
4921536K21Rik_67430	chr11	3886088	3895126	9039	-	protein-coding	4921536K21Rik	MGI:1914680	RIKEN cDNA 4921536K21 gene	67430				ns	ns	0	0	0	1	2	0	2	1	1	1	1	2	0	0	1	0.985178	16.5261	14.1709	0	0	0	1	3	1	0	0	0	1	0	0	0	1	2	1
4922502B01Rik_105243282	chr8	109145239	109249745	104507	-	ncRNA	4922502B01Rik	MGI:1918204	RIKEN cDNA 4922502B01 gene	105243282				ns	ns	0	0	0	0	0	0	0	0	0	0	0	0	0	0	0	-	-	-	0	0	0	0	0	0	0	1	0	1	0	0	0	0	0	-
4930401C15Rik_73803	chr10	25779314	25837437	58124	-	ncRNA	4930401C15Rik	MGI:1921053	RIKEN cDNA 4930401C15 gene	73803				ns	ns	0	0	0	0	0	0	0	1	0	0	1	0	0	0	0	-	-	-	0	0	0	0	0	0	0	0	0	0	0	0	0	0	0	-
4930401G09Rik_73792	chr5	115358700	115360123	1424	-	ncRNA	4930401G09Rik	MGI:1921042	RIKEN cDNA 4930401G09 gene	73792				ns	ns	0	0	0	0	0	0	0	0	0	0	0	0	0	0	0	-	-	-	0	0	0	0	1	0	0	0	0	0	0	0	0	0	0	-
4930401O12Rik_73924	chr13	31213410	31241086	27677	-	ncRNA	4930401O12Rik	MGI:1921174	RIKEN cDNA 4930401O12 gene	73924				ns	ns	0	0	0	0	0	0	0	0	0	0	0	0	0	0	0	-	-	-	0	0	0	0	1	1	0	0	0	0	0	0	0	0	0	-
4930404H11Rik_73815	chr12	71540607	71556133	15527	+	ncRNA	4930404H11Rik	MGI:1921065	RIKEN cDNA 4930404H11 gene	73815				ns	ns	0	0	0	4	3	2	0	1	2	0	1	0	1	0	0	0.707077	15.9266	13.8287	0	0	0	0	0	0	0	1	0	0	0	0	0	0	0	1
4930404K13Rik_74845	chr14	119798440	119819229	20790	+	ncRNA	4930404K13Rik	MGI:1922095	RIKEN cDNA 4930404K13 gene	74845				ns	ns	0	0	0	0	0	0	0	0	0	0	0	0	0	0	0	-	-	-	0	0	0	0	1	0	0	0	0	0	0	0	0	0	0	-
4930405D01Rik_73795	chr16	52828813	52953947	125135	+	ncRNA	4930405D01Rik	MGI:1921045	RIKEN cDNA 4930405D01 gene	73795				ns	ns	0	0	0	0	0	0	0	0	0	0	0	0	0	1	0	-	-	-	0	0	0	0	1	0	0	0	0	1	0	0	1	0	0	-
4930405D11Rik_73922	chr11	90804691	90895152	90462	+	ncRNA	4930405D11Rik	MGI:1921172	RIKEN cDNA 4930405D11 gene	73922				ns	ns	0	0	0	0	0	0	0	0	0	0	0	0	0	0	0	-	-	-	0	0	0	0	1	0	0	0	0	0	0	0	0	0	0	-
4930405H06Rik_102638465	chr5	99614223	99628483	14261	+	ncRNA	4930405H06Rik	MGI:1921068	RIKEN cDNA 4930405H06 gene	102638465				ns	ns	0	0	0	0	0	0	0	0	0	0	0	0	0	0	0	-	-	-	0	0	0	0	0	0	0	0	0	0	1	0	0	0	0	-
4930405J17Rik_73811	chr10	20199247	20201854	2608	-	ncRNA	4930405J17Rik	MGI:1921061	RIKEN cDNA 4930405J17 gene	73811				ns	ns	0	0	0	0	0	0	0	0	0	0	0	0	0	0	0	-	-	-	0	0	0	0	0	0	0	1	0	0	0	0	0	0	1	-
4930406D18Rik_73806	chr3	100426405	100437754	11350	+	ncRNA	4930406D18Rik	MGI:1921056	RIKEN cDNA 4930406D18 gene	73806				ns	ns	0	1	0	0	0	1	1	0	0	0	0	1	0	0	0	-	-	-	0	1	0	0	0	0	0	3	0	0	0	0	0	0	1	-
4930407I19Rik_77198	chr10	66145296	66179514	34219	+	ncRNA	4930407I19Rik	MGI:1924448	RIKEN cDNA 4930407I19 gene	77198				ns	ns	0	1	0	0	0	0	0	0	0	0	0	0	0	0	0	-	-	-	0	1	0	0	1	0	0	0	0	0	0	0	0	0	0	-
4930412O13Rik_381347	chr2	9881246	9886767	5522	+	ncRNA	4930412O13Rik	MGI:1921185	RIKEN cDNA 4930412O13 gene	381347				ns	UP	0	0	0	0	0	0	0	0	0	1	0	0	0	0	0	1	15.2722	20.8258	0	0	0	7	13	11	19	24	24	38	44	44	21	26	25	2.4078e-09
4930413F20Rik_71637	chr15	34675073	34679204	4132	+	ncRNA	4930413F20Rik	MGI:1918887	RIKEN cDNA 4930413F20 gene	71637				ns	ns	0	0	0	0	0	0	0	0	1	0	0	0	0	0	0	-	-	-	0	0	0	0	1	0	0	0	0	0	0	0	0	0	0	-
4930413G21Rik_73951	chr7	122969058	122970459	1402	-	ncRNA	4930413G21Rik	MGI:1921201	RIKEN cDNA 4930413G21 gene	73951				ns	ns	0	0	1	0	0	0	0	0	1	1	1	0	0	0	1	0.995037	16.938	23.085	0	0	1	1	4	2	1	1	2	1	1	1	1	0	2	1
4930415O20Rik_73863	chr15	98571004	98589588	18585	+	protein-coding	4930415O20Rik	MGI:1921113	RIKEN cDNA 4930415O20 gene	73863				ns	ns	0	0	0	0	2	0	0	0	0	0	0	0	0	0	0	-	-	-	0	0	0	0	0	1	0	0	0	0	0	1	1	0	0	-
4930419G24Rik_73874	chr3	33024777	33088607	63831	+	ncRNA	4930419G24Rik	MGI:1921124	RIKEN cDNA 4930419G24 gene	73874				ns	ns	0	0	0	0	1	0	0	0	0	0	0	0	0	0	0	-	-	-	0	0	0	0	1	0	0	1	0	0	0	0	0	0	0	-
4930423B08Rik_102636160	chr10	69326355	69328261	1907	-	ncRNA	4930423B08Rik	MGI:1921141	RIKEN cDNA 4930423B08 gene	102636160				ns	ns	0	0	1	0	0	0	0	0	0	0	0	0	0	0	0	-	-	-	0	0	1	0	0	0	0	0	0	0	0	0	0	0	0	-
4930423M02Rik_73872	chr4	5632328	5642284	9957	+	ncRNA	4930423M02Rik	MGI:1921122	RIKEN cDNA 4930423M02 gene	73872				ns	ns	0	0	0	0	0	0	0	0	0	0	0	0	0	0	0	-	-	-	0	0	0	0	2	0	0	0	0	0	0	0	0	0	0	-
4930425K10Rik_73865	chr5	67933612	67943081	9470	-	ncRNA	4930425K10Rik	MGI:1921115	RIKEN cDNA 4930425K10 gene	73865				ns	ns	0	0	0	0	0	1	0	1	0	1	0	1	1	1	1	1	15.6653	13.9948	0	0	0	0	0	0	0	1	1	0	0	1	0	0	1	1
4930425L21Rik_75024	chr6	135658913	135683391	24479	+	ncRNA	4930425L21Rik	MGI:1925379	RIKEN cDNA 4930425L21 gene	75024				ns	ns	0	1	0	0	0	0	0	0	0	0	0	0	0	0	0	-	-	-	0	1	0	0	0	0	0	0	0	0	0	0	0	0	0	-
4930425O10Rik_74635	chr3	138711535	138726984	15450	-	ncRNA	4930425O10Rik	MGI:1921885	RIKEN cDNA 4930425O10 gene	74635				ns	ns	0	1	0	0	0	0	0	0	0	0	0	0	0	0	0	-	-	-	0	1	0	0	0	0	0	0	0	0	0	0	0	0	0	-
4930428E07Rik_73867	chr12	38552809	38614521	61713	-	ncRNA	4930428E07Rik	MGI:1921117	RIKEN cDNA 4930428E07 gene	73867				ns	ns	0	0	0	0	0	0	0	0	0	0	0	0	0	0	0	-	-	-	0	0	0	0	1	0	0	0	0	0	0	0	0	0	0	-
4930428N03Rik_73871	chr14	24621030	24622869	1840	+	ncRNA	4930428N03Rik	MGI:1921121	RIKEN cDNA 4930428N03 gene	73871				ns	ns	0	0	0	0	0	0	0	0	0	0	0	0	0	0	0	-	-	-	0	0	0	0	0	0	0	1	0	0	0	0	0	0	0	-
4930429B21Rik_67576	chr3	32365489	32367438	1950	+	ncRNA	4930429B21Rik	MGI:1914826	RIKEN cDNA 4930429B21 gene	67576				ns	ns	0	0	1	0	0	0	0	0	0	0	0	0	0	0	0	-	-	-	0	0	1	0	1	1	0	0	0	0	0	0	0	1	1	-
4930429D17Rik_74624	chr5	103230375	103299029	68655	-	ncRNA	4930429D17Rik	MGI:1921874	RIKEN cDNA 4930429D17 gene	74624				ns	ns	0	0	0	0	0	0	0	0	0	0	0	0	0	1	1	-	-	-	0	0	0	0	1	0	0	1	0	0	0	0	1	0	0	-
4930429F24Rik_74633	chr9	79793641	79803235	9595	+	ncRNA	4930429F24Rik	MGI:1921883	RIKEN cDNA 4930429F24 gene	74633				ns	ns	0	0	1	2	0	0	0	1	0	0	0	0	0	0	1	-	-	-	0	0	1	0	4	1	0	3	1	1	0	1	0	1	1	-
4930429P21Rik_73855	chr9	107349206	107354058	4853	-	ncRNA	4930429P21Rik	MGI:1921105	RIKEN cDNA 4930429P21 gene	73855				ns	ns	0	0	0	0	0	0	0	0	0	0	0	0	0	0	0	-	-	-	0	0	0	0	1	0	0	0	0	0	0	0	0	1	0	-
4930430F21Rik_73784	chr15	31039126	31043331	4206	+	ncRNA	4930430F21Rik	MGI:1921034	RIKEN cDNA 4930430F21 gene	73784				ns	ns	0	0	0	0	0	0	0	0	0	0	0	0	0	0	0	-	-	-	0	0	0	0	1	0	0	0	0	0	0	0	0	0	0	-
4930431P03Rik_73895	chr14	44954900	44961307	6408	-	ncRNA	4930431P03Rik	MGI:1921145	RIKEN cDNA 4930431P03 gene	73895				ns	ns	0	2	0	0	0	1	0	1	0	1	3	2	0	0	1	0.995037	1.10177	1.89869	0	2	0	0	1	2	1	0	1	1	1	1	0	0	3	1
4930431P22Rik_73883	chr14	76760131	76762215	2085	+	ncRNA	4930431P22Rik	MGI:1921133	RIKEN cDNA 4930431P22 gene	73883				ns	ns	0	0	0	0	1	0	0	0	0	1	0	0	0	0	0	-	-	-	0	0	0	0	0	0	0	0	0	0	0	0	0	0	0	-
4930432L08Rik_74621	chr5	76331238	76341885	10648	+	ncRNA	4930432L08Rik	MGI:1921871	RIKEN cDNA 4930432L08 gene	74621				ns	ns	0	1	0	0	1	0	0	1	1	0	0	0	1	0	0	-	-	-	0	1	0	0	0	0	0	0	0	0	0	0	0	0	0	-
4930432M17Rik_619318	chr3	121670763	121682982	12220	+	protein-coding	4930432M17Rik	MGI:3588188	RIKEN cDNA 4930432M17 gene	619318				ns	ns	0	0	0	0	0	0	0	0	0	0	0	0	0	0	0	-	-	-	0	0	0	0	1	0	0	0	0	0	0	0	0	0	0	-
4930432O09Rik_74647	chr10	121199141	121202649	3509	-	ncRNA	4930432O09Rik	MGI:1921897	RIKEN cDNA 4930432O09 gene	74647				ns	ns	0	0	0	0	0	0	0	0	0	0	1	0	0	0	0	-	-	-	0	0	0	0	0	0	0	0	0	0	0	0	0	0	0	-
4930433B08Rik_73959	chr3	18468285	18480477	12193	-	ncRNA	4930433B08Rik	MGI:1921209	RIKEN cDNA 4930433B08 gene	73959				ns	ns	0	0	0	0	0	0	0	0	0	0	0	0	0	0	0	-	-	-	0	0	0	0	1	0	0	0	0	0	0	0	0	0	0	-
4930433N12Rik_114673	chr9	3190269	3199813	9545	-	ncRNA	4930433N12Rik	MGI:2149746	RIKEN cDNA 4930433N12 gene	114673				ns	ns	0	3	0	0	1	1	1	1	1	2	1	1	3	0	1	1	0.473589	-0.199908	0	3	0	1	0	1	1	1	0	1	0	0	1	0	0	1
4930434J06Rik_74667	chr14	71856709	71920438	63730	+	ncRNA	4930434J06Rik	MGI:1921917	RIKEN cDNA 4930434J06 gene	74667				ns	ns	0	0	0	0	0	0	0	0	0	0	0	0	0	0	0	-	-	-	0	0	0	0	3	0	0	0	0	0	0	0	0	0	0	-
4930438A08Rik_73988	chr11	58274828	58294290	19463	+	protein-coding	4930438A08Rik	MGI:1921238	RIKEN cDNA 4930438A08 gene	73988				ns	ns	0	1	0	1	2	0	0	2	0	0	0	1	2	1	0	-	-	-	0	1	0	2	0	0	1	1	0	0	0	0	0	0	0	-
4930438E09Rik_73977	chr14	67332042	67397742	65701	-	ncRNA	4930438E09Rik	MGI:1921227	RIKEN cDNA 4930438E09 gene	73977				ns	ns	0	0	0	1	0	0	0	0	0	0	1	1	0	0	0	-	-	-	0	0	0	0	1	0	0	0	0	0	0	0	0	0	0	-
4930439D14Rik_78167	chr1	156938794	156940195	1402	+	ncRNA	4930439D14Rik	MGI:1925417	RIKEN cDNA 4930439D14 gene	78167				ns	ns	0	0	2	2	2	1	1	1	1	1	0	0	0	0	0	0.995037	14.3242	13.1911	0	0	2	0	3	1	2	1	1	1	0	0	0	1	0	1
4930441H08Rik_78156	chr7	71909695	71939191	29497	+	ncRNA	4930441H08Rik	MGI:1925406	RIKEN cDNA 4930441H08 gene	78156				ns	ns	0	1	0	0	0	0	0	0	0	0	0	0	0	0	0	-	-	-	0	1	0	0	1	0	0	0	0	0	0	0	0	0	0	-
4930441J16Rik_73962	chr2	74298940	74307717	8778	-	ncRNA	4930441J16Rik	MGI:1921212	RIKEN cDNA 4930441J16 gene	73962				ns	ns	0	0	0	0	0	0	0	0	0	0	0	0	0	0	1	-	-	-	0	0	0	0	1	0	0	0	0	0	0	0	0	0	0	-
4930442L01Rik_67583	chr3	96829826	96832070	2245	-	ncRNA	4930442L01Rik	MGI:1914833	RIKEN cDNA 4930442L01 gene	67583				ns	ns	0	0	0	0	0	0	0	0	0	0	1	0	0	0	0	-	-	-	0	0	0	0	0	0	0	0	0	0	0	0	0	0	0	-
4930444F02Rik_73968	chr10	18797299	18831930	34632	-	ncRNA	4930444F02Rik	MGI:1921218	RIKEN cDNA 4930444F02 gene	73968				ns	ns	0	0	0	0	0	1	0	0	0	0	0	0	0	0	0	-	-	-	0	0	0	0	1	0	0	0	0	0	0	0	1	1	1	1
4930444G20Rik_114671	chr10	22066309	22068079	1771	-	protein-coding	4930444G20Rik	MGI:2149738	RIKEN cDNA 4930444G20 gene	114671				ns	ns	0	0	0	0	0	0	0	0	0	0	0	0	0	0	0	-	-	-	0	0	0	0	0	1	0	0	0	0	0	0	0	0	0	-
4930445E18Rik_78115	chr15	25281439	25292174	10736	-	ncRNA	4930445E18Rik	MGI:1925365	RIKEN cDNA 4930445E18 gene	78115				ns	ns	0	0	1	0	3	2	1	0	1	0	0	0	0	2	0	-	-	-	0	0	1	0	3	0	1	0	1	0	0	1	0	1	0	-
4930445N06Rik_105246011	chr15	88222674	88317175	94502	-	ncRNA	4930445N06Rik	MGI:1925415	RIKEN cDNA 4930445N06 gene	105246011				ns	ns	0	0	0	0	1	0	0	0	0	0	2	0	0	0	0	-	-	-	0	0	0	0	3	0	0	0	0	0	0	0	0	0	0	-
4930445N18Rik_73985	chr18	82855897	82859162	3266	+	ncRNA	4930445N18Rik	MGI:1921235	RIKEN cDNA 4930445N18 gene	73985				ns	ns	0	1	0	0	1	1	0	0	0	0	0	0	0	0	0	-	-	-	0	1	0	0	1	1	1	0	0	1	0	0	0	1	0	-
4930447A16Rik_74892	chr15	37425554	37440644	15091	+	protein-coding	4930447A16Rik	MGI:1922142	RIKEN cDNA 4930447A16 gene	74892				ns	ns	0	0	0	0	0	0	0	0	0	0	0	0	0	0	0	-	-	-	0	0	0	0	3	0	0	0	1	1	0	1	0	0	0	-
4930447C04Rik_75801	chr12	72881109	72917765	36657	-	protein-coding	4930447C04Rik	MGI:1923051	RIKEN cDNA 4930447C04 gene	75801				ns	ns	0	1	1	0	1	0	0	0	0	1	0	0	1	0	0	-	-	-	0	1	1	1	1	0	0	0	0	0	0	0	0	0	0	-
4930447F24Rik_76873	chr9	108133718	108138567	4850	+	ncRNA	4930447F24Rik	MGI:1924123	RIKEN cDNA 4930447F24 gene	76873				ns	ns	0	0	0	2	0	1	0	1	0	0	0	0	0	0	0	-	-	-	0	0	0	1	0	0	0	0	0	0	0	1	0	0	0	-
4930448C13Rik_73972	chr12	14996389	15050389	54001	-	ncRNA	4930448C13Rik	MGI:1921222	RIKEN cDNA 4930448C13 gene	73972				ns	ns	0	0	0	0	0	0	0	0	0	0	0	0	0	0	0	-	-	-	0	0	0	0	1	0	0	0	0	0	0	0	0	0	0	-
4930448E22Rik_102633321	chr9	46326666	46330793	4128	-	ncRNA	4930448E22Rik	MGI:1921931	RIKEN cDNA 4930448E22 gene	102633321				ns	ns	0	0	0	0	0	0	0	0	0	0	0	0	0	0	0	-	-	-	0	0	0	0	0	0	0	1	0	0	0	0	0	0	0	-
4930448F12Rik_73992	chr13	18084947	18100202	15256	-	ncRNA	4930448F12Rik	MGI:1921242	RIKEN cDNA 4930448F12 gene	73992				ns	ns	0	0	0	0	0	0	0	0	0	0	0	0	0	0	0	-	-	-	0	0	0	0	0	0	0	0	0	0	0	0	1	0	0	-
4930448H16Rik_74872	chr5	143226992	143234748	7757	+	ncRNA	4930448H16Rik	MGI:1922122	RIKEN cDNA 4930448H16 gene	74872				ns	ns	0	0	0	0	0	0	0	0	0	0	1	0	0	0	0	-	-	-	0	0	0	0	0	0	0	0	0	0	0	0	0	0	0	-
4930449C09Rik_73994	chr15	63718348	63737636	19289	+	ncRNA	4930449C09Rik	MGI:1921244	RIKEN cDNA 4930449C09 gene	73994				ns	ns	0	0	0	0	0	0	0	0	0	0	0	0	0	0	0	-	-	-	0	0	0	0	2	0	0	0	0	0	0	0	0	0	0	-
4930452A19Rik_71092	chr17	9750752	9775866	25115	-	ncRNA	4930452A19Rik	MGI:1925363	RIKEN cDNA 4930452A19 gene	71092				ns	ns	0	0	0	0	0	0	0	1	1	0	0	1	0	0	0	-	-	-	0	0	0	0	1	0	0	0	0	0	0	0	0	0	0	-
4930452G13Rik_73989	chr14	79702920	79712930	10011	+	ncRNA	4930452G13Rik	MGI:1921239	RIKEN cDNA 4930452G13 gene	73989				ns	ns	0	1	0	0	0	0	0	0	0	0	0	0	0	0	0	-	-	-	0	1	0	0	0	0	0	0	0	0	0	0	0	0	0	-
4930453H23Rik_100503481	chrX	21206580	21221665	15086	-	pseudo	4930453H23Rik	MGI:1921933	RIKEN cDNA 4930453H23 gene	100503481				ns	ns	0	0	0	0	2	0	0	0	0	0	0	0	0	0	0	-	-	-	0	0	0	0	0	0	0	0	0	0	0	0	0	0	0	-
4930455H04Rik_74654	chr3	116968267	116984406	16140	+	ncRNA	4930455H04Rik	MGI:1921904	RIKEN cDNA 4930455H04 gene	74654				ns	ns	0	0	2	0	0	0	0	0	1	0	1	0	0	0	0	-	-	-	0	0	2	0	0	0	0	0	0	0	0	0	0	0	0	-
4930455J16Rik_67585	chr13	58741074	58762311	21238	-	ncRNA	4930455J16Rik	MGI:1914835	RIKEN cDNA 4930455J16 gene	67585				ns	ns	0	0	0	0	0	0	0	0	0	0	0	0	0	0	0	-	-	-	0	0	0	0	1	0	0	0	0	0	0	0	0	0	0	-
4930459C07Rik_74881	chr10	96226207	96248708	22502	+	ncRNA	4930459C07Rik	MGI:1922131	RIKEN cDNA 4930459C07 gene	74881				ns	ns	0	0	0	0	1	0	0	2	3	0	0	1	1	0	2	-	-	-	0	0	0	0	0	1	0	0	1	0	0	0	0	0	0	-
4930463O16Rik_75804	chr10	84488293	84497676	9384	+	ncRNA	4930463O16Rik	MGI:1923054	RIKEN cDNA 4930463O16 gene	75804				ns	ns	0	0	0	0	0	0	2	1	0	2	1	0	0	0	0	-	-	-	0	0	0	0	1	0	0	0	0	0	0	0	0	0	0	-
4930465K10Rik_67640	chr18	77714184	77715445	1262	+	ncRNA	4930465K10Rik	MGI:1914890	RIKEN cDNA 4930465K10 gene	67640				ns	ns	0	0	0	0	0	0	0	0	0	1	0	0	0	0	0	-	-	-	0	0	0	0	0	1	0	0	0	0	0	0	0	0	0	-
4930465M20Rik_74968	chr12	107723743	107735488	11746	-	ncRNA	4930465M20Rik	MGI:1922218	RIKEN cDNA 4930465M20 gene	74968				ns	ns	0	0	0	0	0	0	0	0	0	0	0	0	0	0	0	-	-	-	0	0	0	0	1	0	0	0	0	0	0	0	0	0	0	-
4930467D21Rik_75814	chr5	97392417	97588126	195710	+	ncRNA	4930467D21Rik	MGI:1923064	RIKEN cDNA 4930467D21 gene	75814				ns	ns	0	0	0	0	1	0	0	0	0	0	0	0	1	0	0	-	-	-	0	0	0	1	2	0	0	0	1	1	0	0	0	0	1	-
4930467K11Rik_74928	chr10	57478383	57486353	7971	-	ncRNA	4930467K11Rik	MGI:1922178	RIKEN cDNA 4930467K11 gene	74928				ns	ns	0	0	0	0	0	0	0	0	0	0	0	0	0	0	0	-	-	-	0	0	0	0	1	0	0	0	0	0	0	0	0	0	0	-
4930470B04Rik_102637336	chr1	37653484	37671057	17574	+	ncRNA	4930470B04Rik	MGI:1923057	RIKEN cDNA 4930470B04 gene	102637336				ns	ns	0	0	1	0	0	0	1	5	1	1	0	3	1	0	0	0.709316	15.8608	15.0792	0	0	1	0	0	0	0	0	0	1	0	0	0	0	0	1
4930471L23Rik_75022	chr17	71315456	71339746	24291	+	ncRNA	4930471L23Rik	MGI:1922272	RIKEN cDNA 4930471L23 gene	75022				ns	ns	0	0	0	0	1	1	0	1	1	0	0	0	0	1	1	-	-	-	0	0	0	0	1	0	1	0	0	0	0	0	0	0	0	-
4930471M09Rik_75787	chr6	91430460	91440854	10395	-	ncRNA	4930471M09Rik	MGI:1922150	RIKEN cDNA 4930471M09 gene	75787				ns	ns	0	2	1	0	0	0	0	1	0	0	0	1	0	0	1	1	-2.18452	-1.41474	0	2	1	0	0	1	0	0	1	1	2	1	0	0	2	1
4930474G06Rik_320624	chr18	28560164	28998176	438013	+	ncRNA	4930474G06Rik	MGI:2444381	RIKEN cDNA 4930474G06 gene	320624				ns	ns	0	1	0	1	0	0	1	0	0	0	2	0	1	0	2	1	0.380693	0.603877	0	1	0	1	8	1	0	1	1	0	0	0	0	0	0	1
4930474H20Rik_74967	chr14	90126891	90269760	142870	+	ncRNA	4930474H20Rik	MGI:1922217	RIKEN cDNA 4930474H20 gene	74967				ns	ns	0	0	0	0	1	0	1	0	1	0	1	0	0	0	1	-	-	-	0	0	0	2	2	0	0	0	0	0	0	0	0	0	0	-
4930474N05Rik_218921	chr14	36094965	36096855	1891	+	protein-coding	4930474N05Rik	MGI:3586330	RIKEN cDNA 4930474N05 gene	218921				ns	ns	0	0	0	0	0	0	0	0	0	0	0	0	0	0	0	-	-	-	0	0	0	0	2	0	0	0	0	0	0	0	0	0	0	-
4930477N07Rik_74905	chr10	119320234	119331862	11629	+	ncRNA	4930477N07Rik	MGI:1922155	RIKEN cDNA 4930477N07 gene	74905				ns	ns	0	0	0	0	0	0	1	0	0	0	0	0	0	0	0	-	-	-	0	0	0	0	0	0	0	0	0	0	0	0	0	0	0	-
4930479D17Rik_74925	chr6	146657218	146665403	8186	+	ncRNA	4930479D17Rik	MGI:1922175	RIKEN cDNA 4930479D17 gene	74925				ns	ns	0	0	1	4	9	5	0	1	0	0	2	1	1	4	2	0.226539	16.6105	15.5111	0	0	1	1	1	3	0	1	1	0	0	0	0	0	0	1
4930479H17Rik_78171	chr7	30346597	30353946	7350	-	ncRNA	4930479H17Rik	MGI:1925421	RIKEN cDNA 4930479H17 gene	78171				ns	ns	0	0	0	0	0	0	0	0	0	0	0	0	0	0	0	-	-	-	0	0	0	0	2	0	0	0	0	0	0	0	0	0	0	-
4930480G23Rik_74988	chr4	19979445	20005739	26295	-	ncRNA	4930480G23Rik	MGI:1922238	RIKEN cDNA 4930480G23 gene	74988				ns	ns	0	0	0	0	1	0	0	0	0	0	0	0	0	0	0	-	-	-	0	0	0	0	0	0	0	0	0	0	0	0	0	0	0	-
4930483J18Rik_67638	chr15	81190853	81192757	1905	+	ncRNA	4930483J18Rik	MGI:1914888	RIKEN cDNA 4930483J18 gene	67638				ns	ns	0	0	0	0	0	0	0	1	0	0	0	0	0	0	0	-	-	-	0	0	0	0	1	0	0	1	0	0	0	0	0	0	0	-
4930483O08Rik_74970	chr7	133128251	133142457	14207	+	ncRNA	4930483O08Rik	MGI:1922220	RIKEN cDNA 4930483O08 gene	74970				ns	ns	0	2	0	0	0	0	0	0	0	0	0	0	0	0	1	-	-	-	0	2	0	0	0	0	1	0	0	0	0	0	2	0	1	-
4930486I03Rik_75028	chr1	20356454	20392300	35847	+	ncRNA	4930486I03Rik	MGI:1922278	RIKEN cDNA 4930486I03 gene	75028				ns	ns	0	0	0	0	0	0	0	0	0	0	0	0	0	0	0	-	-	-	0	0	0	0	1	0	0	0	0	0	0	0	0	0	0	-
4930487D11Rik_78172	chr5	38344389	38349197	4809	+	ncRNA	4930487D11Rik	MGI:1925422	RIKEN cDNA 4930487D11 gene	78172				ns	ns	0	1	0	1	2	0	0	0	1	0	0	1	1	0	1	1	-1.97712	-1.63321	0	1	0	0	2	2	2	1	2	3	1	2	1	1	3	1
4930488B22Rik_74971	chr1	184712497	184718989	6493	+	ncRNA	4930488B22Rik	MGI:1922221	RIKEN cDNA 4930488B22 gene	74971				ns	ns	0	0	0	0	1	0	0	0	0	0	1	0	0	0	0	-	-	-	0	0	0	0	0	0	0	0	0	0	0	0	0	0	0	-
4930500F10Rik_102636338	chr9	106248072	106250298	2227	+	ncRNA	4930500F10Rik	MGI:1922262	RIKEN cDNA 4930500F10 gene	102636338				ns	ns	0	2	0	0	0	0	0	0	0	0	0	0	0	1	0	-	-	-	0	2	0	0	0	0	0	0	0	0	0	0	0	0	0	-
4930500G05Rik_75037	chrX	12977873	12995906	18034	+	ncRNA	4930500G05Rik	MGI:1922287	RIKEN cDNA 4930500G05 gene	75037				ns	ns	0	3	1	0	1	1	0	0	0	1	0	0	1	0	0	-	-	-	0	3	1	0	1	0	1	1	0	0	0	2	0	1	0	-
4930500H12Rik_74991	chr16	73072346	73410430	338085	+	ncRNA	4930500H12Rik	MGI:1922241	RIKEN cDNA 4930500H12 gene	74991				ns	ns	0	2	0	0	1	0	1	0	0	0	1	2	0	0	1	-	-	-	0	2	0	0	3	1	0	0	0	0	0	0	1	0	0	-
4930500L23Rik_74973	chr5	139523751	139541339	17589	+	ncRNA	4930500L23Rik	MGI:1922223	RIKEN cDNA 4930500L23 gene	74973				ns	ns	0	0	0	0	0	0	0	0	0	0	0	0	0	0	0	-	-	-	0	0	0	0	2	0	0	0	0	0	0	0	0	0	0	-
4930502A04Rik_74951	chr9	68470902	68520200	49299	-	ncRNA	4930502A04Rik	MGI:1922201	RIKEN cDNA 4930502A04 gene	74951				ns	ns	0	0	0	0	0	0	0	0	0	0	0	0	0	0	1	-	-	-	0	0	0	0	1	0	0	0	0	1	0	0	0	0	0	-
4930503B20Rik_75015	chr3	146645189	146685485	40297	-	protein-coding	4930503B20Rik	MGI:1922264	RIKEN cDNA 4930503B20 gene	75015				ns	ns	0	0	1	1	0	0	0	1	1	1	1	0	0	0	1	-	-	-	0	0	1	0	1	0	0	1	1	1	0	1	0	0	1	-
4930505A04Rik_75087	chr11	30426006	30471829	45824	-	protein-coding	4930505A04Rik	MGI:1922337	RIKEN cDNA 4930505A04 gene	75087				ns	ns	0	2	0	0	0	0	0	0	0	0	0	0	0	0	1	-	-	-	0	2	0	0	2	0	0	0	0	0	0	0	0	0	0	-
4930505G20Rik_75088	chr14	115396551	115409552	13002	-	ncRNA	4930505G20Rik	MGI:1922338	RIKEN cDNA 4930505G20 gene	75088				ns	ns	0	1	0	0	0	0	0	0	0	0	0	0	0	0	0	-	-	-	0	1	0	0	1	0	0	0	0	0	0	0	0	0	0	-
4930505K13Rik_75073	chr7	120156115	120166001	9887	+	ncRNA	4930505K13Rik	MGI:1922323	RIKEN cDNA 4930505K13 gene	75073				ns	ns	0	0	0	0	0	0	0	0	0	0	0	0	0	0	0	-	-	-	0	0	0	0	2	0	0	0	1	0	1	0	0	0	0	-
4930505O20Rik_74709	chr8	80512489	80514481	1993	-	ncRNA	4930505O20Rik	MGI:1921959	RIKEN cDNA 4930505O20 gene	74709				ns	ns	0	0	0	0	0	0	0	0	0	1	1	1	1	0	1	1	32.362	14.7445	0	0	0	0	0	0	0	0	0	0	0	0	0	0	0	-
4930507D10Rik_75043	chr11	80850381	80858300	7920	-	ncRNA	4930507D10Rik	MGI:1922293	RIKEN cDNA 4930507D10 gene	75043				ns	ns	0	0	0	0	0	0	0	0	0	0	1	0	0	0	0	-	-	-	0	0	0	0	2	0	0	0	0	0	0	0	1	0	0	-
4930509J09Rik_74693	chr3	73351206	73481651	130446	-	ncRNA	4930509J09Rik	MGI:1921943	RIKEN cDNA 4930509J09 gene	74693				ns	ns	0	0	0	0	0	0	0	0	1	0	1	0	0	0	0	-	-	-	0	0	0	0	1	0	0	0	0	0	0	0	0	0	0	-
4930513D17Rik_75095	chr5	39461749	39603574	141826	-	ncRNA	4930513D17Rik	MGI:1922345	RIKEN cDNA 4930513D17 gene	75095				ns	ns	0	2	0	0	0	0	0	0	0	0	0	0	0	0	0	-	-	-	0	2	0	0	1	0	0	0	0	0	0	1	0	0	0	-
4930513L16Rik_78021	chr15	84906660	84913736	7077	+	ncRNA	4930513L16Rik	MGI:1925271	RIKEN cDNA 4930513L16 gene	78021				ns	ns	0	1	0	1	0	0	0	0	0	0	1	0	0	0	0	-	-	-	0	1	0	0	1	1	0	0	1	0	1	0	0	0	0	-
4930515L03Rik_75069	chr2	16918678	17013726	95049	-	ncRNA	4930515L03Rik	MGI:1922319	RIKEN cDNA 4930515L03 gene	75069				ns	ns	0	1	0	0	0	0	1	0	0	0	0	1	0	0	1	-	-	-	0	1	0	0	1	0	0	0	0	0	0	0	0	0	0	-
4930515L19Rik_75133	chrX	46267559	46328911	61353	-	ncRNA	4930515L19Rik	MGI:1922383	RIKEN cDNA 4930515L19 gene	75133				ns	ns	0	0	0	0	0	0	0	0	0	0	1	0	0	0	0	-	-	-	0	0	0	0	0	0	0	0	0	1	0	0	0	0	0	-
4930517G24Rik_67644	chr8	107205330	107217709	12380	+	ncRNA	4930517G24Rik	MGI:1914894	RIKEN cDNA 4930517G24 gene	67644				ns	ns	0	0	0	1	1	1	0	1	1	0	0	0	0	1	0	1	12.9211	12.705	0	0	0	1	1	0	0	1	1	1	0	0	1	0	2	1
4930518C04Rik_102638761	chr14	103898767	103900644	1878	+	ncRNA	4930518C04Rik	MGI:1914083	RIKEN cDNA 4930518C04 gene	102638761				ns	ns	0	1	0	0	0	0	0	0	0	0	0	0	0	0	0	-	-	-	0	1	0	0	0	2	1	0	0	0	0	1	0	0	0	-
4930518J21Rik_75123	chr8	56465622	56484968	19347	-	ncRNA	4930518J21Rik	MGI:1922373	RIKEN cDNA 4930518J21 gene	75123				ns	ns	0	3	0	0	0	0	0	0	0	0	0	0	0	0	0	-	-	-	0	3	0	0	0	0	0	0	0	0	0	0	0	0	0	-
4930518P08Rik_71654	chr13	50753393	50765248	11856	-	ncRNA	4930518P08Rik	MGI:1918904	RIKEN cDNA 4930518P08 gene	71654				ns	ns	0	0	0	0	0	0	0	0	0	0	0	0	0	0	0	-	-	-	0	0	0	0	1	0	0	0	0	0	0	0	0	0	0	-
4930519D14Rik_75090	chr13	30615043	30624258	9216	+	ncRNA	4930519D14Rik	MGI:1922340	RIKEN cDNA 4930519D14 gene	75090				ns	ns	0	0	0	0	0	0	0	1	0	0	0	1	0	0	0	-	-	-	0	0	0	0	0	0	0	0	0	0	0	0	0	0	0	-
4930519F16Rik_75106	chrX	103182978	103256605	73628	-	protein-coding	4930519F16Rik	MGI:1922356	RIKEN cDNA 4930519F16 gene	75106				ns	ns	0	0	0	0	0	0	0	0	1	0	0	0	0	0	0	-	-	-	0	0	0	0	1	0	0	2	0	0	0	0	0	0	0	-
4930519G04Rik_67593	chr5	114853714	114883880	30167	+	protein-coding	4930519G04Rik	MGI:1914843	RIKEN cDNA 4930519G04 gene	67593				ns	ns	0	1	0	0	0	1	1	1	1	0	2	1	3	1	1	0.995037	2.39969	1.31858	0	1	0	0	2	0	1	1	1	1	0	0	0	0	0	1
4930520E11Rik_102634716	chr18	77064093	77065212	1120	-	ncRNA	4930520E11Rik	MGI:1914893	RIKEN cDNA 4930520E11 gene	102634716				ns	ns	0	2	1	0	0	0	0	0	2	0	2	2	0	2	0	1	-0.846644	-0.540054	0	2	1	0	1	2	1	1	1	0	1	1	0	1	2	1
4930521E06Rik_75066	chr1	44739675	44744949	5275	-	ncRNA	4930521E06Rik	MGI:1922316	RIKEN cDNA 4930521E06 gene	75066				ns	ns	0	0	0	0	0	0	0	1	0	0	0	0	0	0	0	-	-	-	0	0	0	0	1	0	0	0	0	0	0	0	1	0	0	-
4930521O17Rik_75067	chr10	67962478	67973708	11231	-	ncRNA	4930521O17Rik	MGI:1922317	RIKEN cDNA 4930521O17 gene	75067				ns	ns	0	0	0	0	0	0	0	0	0	0	0	0	0	0	0	-	-	-	0	0	0	0	1	0	0	0	0	0	0	0	0	0	0	-
4930522H14Rik_67646	chr4	109505332	109531297	25966	-	protein-coding	4930522H14Rik	MGI:1914896	RIKEN cDNA 4930522H14 gene	67646				ns	ns	0	0	0	0	0	0	0	0	0	0	0	0	0	0	0	-	-	-	0	0	0	0	1	0	0	0	0	0	0	0	0	0	0	-
4930522O17Rik_78180	chr4	53246196	53251120	4925	+	ncRNA	4930522O17Rik	MGI:1925430	RIKEN cDNA 4930522O17 gene	78180				ns	ns	0	1	0	0	1	0	0	0	0	0	0	0	0	0	0	-	-	-	0	1	0	0	0	0	0	0	0	0	0	0	0	0	0	-
4930524B15Rik_67592	chr11	31965633	31979651	14019	+	protein-coding	4930524B15Rik	MGI:1914842	RIKEN cDNA 4930524B15 gene	67592				ns	ns	0	0	1	0	0	0	0	0	0	0	0	0	0	0	0	-	-	-	0	0	1	0	0	0	0	0	0	0	0	0	0	0	0	-
4930524B17Rik_74725	chr6	19247899	19278843	30945	-	ncRNA	4930524B17Rik	MGI:1921975	RIKEN cDNA 4930524B17 gene	74725				ns	ns	0	0	0	0	0	0	0	0	0	0	0	0	0	0	0	-	-	-	0	0	0	0	1	0	0	0	0	0	0	0	1	0	0	-
4930524O05Rik_75096	chr19	10645694	10648053	2360	-	ncRNA	4930524O05Rik	MGI:1922346	RIKEN cDNA 4930524O05 gene	75096				ns	ns	0	0	0	0	0	0	0	0	0	0	0	0	0	1	0	-	-	-	0	0	0	0	0	0	0	0	0	0	0	0	0	0	0	-
4930524O08Rik_74700	chr9	89826519	89864028	37510	+	ncRNA	4930524O08Rik	MGI:1921950	RIKEN cDNA 4930524O08 gene	74700				ns	ns	0	0	1	1	3	1	2	2	3	0	1	2	1	0	0	0.869455	16.6951	14.499	0	0	1	0	1	0	0	1	1	1	0	0	1	0	0	1
4930525C09Rik_78127	chr10	97714772	97753702	38931	+	ncRNA	4930525C09Rik	MGI:1925377	RIKEN cDNA 4930525C09 gene	78127				ns	ns	0	0	0	0	0	0	0	0	0	0	0	0	0	0	1	-	-	-	0	0	0	0	1	0	0	0	0	0	0	0	0	0	0	-
4930527A07Rik_105244259	chr2	105476443	105549643	73201	+	ncRNA	4930527A07Rik	MGI:1922444	RIKEN cDNA 4930527A07 gene	105244259				ns	ns	0	0	0	0	0	0	1	0	0	0	0	0	0	0	0	-	-	-	0	0	0	0	2	0	0	0	0	0	0	0	1	0	0	-
4930527F14Rik_67651	chr14	45543710	45562877	19168	+	ncRNA	4930527F14Rik	MGI:1914901	RIKEN cDNA 4930527F14 gene	67651				ns	ns	0	0	0	0	0	0	0	0	0	0	0	0	0	0	1	-	-	-	0	0	0	0	1	0	0	0	0	0	0	0	0	1	0	-
4930527G23Rik_78199	chr18	29442200	29466107	23908	+	ncRNA	4930527G23Rik	MGI:1925449	RIKEN cDNA 4930527G23 gene	78199				ns	ns	0	0	0	0	0	0	0	0	1	1	1	0	1	0	0	-	-	-	0	0	0	0	1	0	0	0	0	0	0	0	0	0	0	-
4930528H21Rik_78034	chr6	4031841	4047584	15744	-	ncRNA	4930528H21Rik	MGI:1925284	RIKEN cDNA 4930528H21 gene	78034				ns	ns	0	0	0	0	1	0	0	0	0	0	0	0	0	0	1	-	-	-	0	0	0	0	0	0	0	0	0	0	0	0	0	0	1	-
4930529I22Rik_102637001	chr2	169399142	169405456	6315	-	ncRNA	4930529I22Rik	MGI:1922481	RIKEN cDNA 4930529I22 gene	102637001				ns	ns	0	1	0	1	0	0	2	1	0	2	2	1	0	1	0	1	1.29193	1.27456	0	1	0	0	0	0	0	1	0	0	1	0	0	0	0	1
4930529K09Rik_75155	chr14	86245970	86262042	16073	+	ncRNA	4930529K09Rik	MGI:1922405	RIKEN cDNA 4930529K09 gene	75155				ns	ns	0	0	1	1	2	0	2	0	0	1	0	1	1	0	0	-	-	-	0	0	1	0	0	0	1	0	0	0	0	0	0	0	0	-
4930529L06Rik_78023	chr16	84679789	84685147	5359	+	ncRNA	4930529L06Rik	MGI:1925273	RIKEN cDNA 4930529L06 gene	78023				ns	ns	0	0	0	1	1	2	0	2	0	0	0	2	1	0	0	1	12.7325	13.5854	0	0	0	0	0	0	0	0	0	0	0	0	0	0	0	-
4930533K18Rik_75189	chr10	70868641	70934240	65600	+	ncRNA	4930533K18Rik	MGI:1922439	RIKEN cDNA 4930533K18 gene	75189				ns	ns	0	1	0	0	0	0	1	0	0	0	0	0	1	0	1	-	-	-	0	1	0	0	3	1	0	0	1	0	0	0	1	0	0	-
4930533P14Rik_75159	chr1	96612057	96662573	50517	-	ncRNA	4930533P14Rik	MGI:1922409	RIKEN cDNA 4930533P14 gene	75159				ns	ns	0	1	0	0	0	0	0	0	0	0	0	1	0	0	0	-	-	-	0	1	0	0	1	0	0	0	0	0	0	0	0	0	0	-
4930534H03Rik_102633753	chr10	91208494	91220619	12126	-	ncRNA	4930534H03Rik	MGI:1922441	RIKEN cDNA 4930534H03 gene	102633753				ns	ns	0	0	0	0	0	0	0	0	1	1	0	0	7	8	8	0.0435149	17.9534	15.7675	0	0	0	0	1	0	0	0	0	0	0	0	0	0	0	1
4930538E20Rik_78200	chr11	24160526	24172781	12256	-	ncRNA	4930538E20Rik	MGI:1925450	RIKEN cDNA 4930538E20 gene	78200				ns	ns	0	5	0	0	0	1	2	0	0	6	3	6	4	8	10	0.533947	1.76436	0.575121	0	5	0	1	1	0	0	1	0	1	1	1	0	3	5	1
4930539C22Rik_75208	chr3	134404143	134423635	19493	-	ncRNA	4930539C22Rik	MGI:1922458	RIKEN cDNA 4930539C22 gene	75208				ns	ns	0	0	0	0	0	0	0	0	0	0	0	0	0	0	0	-	-	-	0	0	0	0	2	0	0	0	0	0	0	0	0	0	0	-
4930539N22Rik_75203	chr3	13597139	13652865	55727	-	ncRNA	4930539N22Rik	MGI:1922453	RIKEN cDNA 4930539N22 gene	75203				ns	ns	0	0	0	0	0	0	0	0	0	0	1	0	0	0	0	-	-	-	0	0	0	0	2	0	0	0	0	0	0	0	0	0	0	-
4930540E01Rik_102637419	chr9	100173148	100196865	23718	-	ncRNA	4930540E01Rik	MGI:1922424	RIKEN cDNA 4930540E01 gene	102637419				ns	ns	0	0	0	0	0	0	0	0	0	0	0	0	0	0	0	-	-	-	0	0	0	0	1	0	0	1	0	0	0	0	0	0	0	-
4930540M03Rik_78025	chr9	15619857	15641220	21364	+	ncRNA	4930540M03Rik	MGI:1925275	RIKEN cDNA 4930540M03 gene	78025				ns	ns	0	0	0	0	0	0	0	0	0	0	0	0	0	0	0	-	-	-	0	0	0	0	0	0	0	0	0	0	0	0	0	0	1	-
4930542C21Rik_75175	chr16	38017323	38054526	37204	+	ncRNA	4930542C21Rik	MGI:1922425	RIKEN cDNA 4930542C21 gene	75175				ns	ns	0	0	0	0	0	0	0	0	0	1	0	0	0	0	0	-	-	-	0	0	0	0	3	0	0	0	0	0	0	0	0	0	1	-
4930542N06Rik_75827	chr5	105413286	105415176	1891	-	ncRNA	4930542N06Rik	MGI:1923077	RIKEN cDNA 4930542N06 gene	75827				ns	ns	0	0	0	0	0	0	0	0	0	0	0	0	0	0	0	-	-	-	0	0	0	0	0	0	0	0	0	0	0	0	2	0	0	-
4930543D07Rik_75176	chr18	14894092	14899364	5273	-	ncRNA	4930543D07Rik	MGI:1922426	RIKEN cDNA 4930543D07 gene	75176				ns	ns	0	1	2	0	0	0	2	4	2	1	1	2	2	1	1	0.824154	2.80852	1.75118	0	1	2	0	3	0	0	0	0	2	2	2	1	1	2	1
4930543E12Rik_75239	chr7	113100236	113142015	41780	-	ncRNA	4930543E12Rik	MGI:1922489	RIKEN cDNA 4930543E12 gene	75239				ns	ns	0	0	0	0	0	0	0	0	0	0	0	0	0	0	0	-	-	-	0	0	0	0	1	0	0	0	0	0	0	0	0	0	0	-
4930544D05Rik_668433	chr11	70615894	70616890	997	+	protein-coding	4930544D05Rik	MGI:2148639	RIKEN cDNA 4930544D05 gene	668433				ns	ns	0	2	0	0	0	0	0	0	0	0	0	0	0	0	0	-	-	-	0	2	0	0	0	0	0	0	0	1	1	0	0	0	0	-
4930544M13Rik_75161	chr13	114607228	114697822	90595	+	ncRNA	4930544M13Rik	MGI:1922411	RIKEN cDNA 4930544M13 gene	75161				ns	ns	0	1	0	0	1	0	0	1	0	0	0	0	0	0	0	-	-	-	0	1	0	0	2	1	1	0	0	0	0	0	0	0	0	-
4930546C10Rik_78931	chr18	68889487	68951528	62042	-	ncRNA	4930546C10Rik	MGI:1926181	RIKEN cDNA 4930546C10 gene	78931				ns	ns	0	1	0	0	2	0	1	1	0	2	1	2	1	1	0	1	1.34966	1.37223	0	1	0	0	1	0	0	0	0	0	0	0	2	0	0	1
4930546K05Rik_78194	chr9	42182238	42209231	26994	-	ncRNA	4930546K05Rik	MGI:1925444	RIKEN cDNA 4930546K05 gene	78194				ns	ns	0	0	0	0	1	0	0	0	0	0	0	0	0	0	0	-	-	-	0	0	0	0	0	0	0	0	0	0	0	0	0	0	0	-
4930547E08Rik_78031	chr2	103804452	103810622	6171	-	ncRNA	4930547E08Rik	MGI:1925281	RIKEN cDNA 4930547E08 gene	78031				ns	ns	0	1	0	0	0	0	0	0	0	0	0	0	0	0	1	-	-	-	0	1	0	0	1	0	0	0	0	1	0	0	0	0	0	-
4930548G05Rik_102636581	chr5	127202362	127230534	28173	-	ncRNA	4930548G05Rik	MGI:1925291	RIKEN cDNA 4930548G05 gene	102636581				ns	ns	0	1	0	0	0	0	0	0	0	0	0	0	0	0	0	-	-	-	0	1	0	0	1	0	0	0	0	0	0	0	0	0	0	-
4930548H24Rik_67656	chr5	31485859	31488262	2404	+	protein-coding	4930548H24Rik	MGI:1914906	RIKEN cDNA 4930548H24 gene	67656				ns	ns	0	0	1	0	0	1	0	0	0	0	0	0	0	0	0	-	-	-	0	0	1	0	1	0	0	0	0	0	0	0	0	0	0	-
4930548J01Rik_78043	chr17	4119446	4122102	2657	-	ncRNA	4930548J01Rik	MGI:1925293	RIKEN cDNA 4930548J01 gene	78043				ns	ns	0	0	0	0	0	0	0	0	0	0	0	0	0	0	0	-	-	-	0	0	0	0	1	0	0	0	0	0	0	0	0	0	0	-
4930548K13Rik_75360	chr4	26635820	26705449	69630	-	ncRNA	4930548K13Rik	MGI:1922610	RIKEN cDNA 4930548K13 gene	75360				ns	ns	0	0	0	0	0	0	0	0	0	1	0	0	0	0	1	-	-	-	0	0	0	0	3	0	0	1	0	1	0	0	0	0	0	-
4930549P19Rik_75364	chr17	19472703	19489692	16990	+	ncRNA	4930549P19Rik	MGI:1922614	RIKEN cDNA 4930549P19 gene	75364				ns	ns	0	0	0	0	0	0	1	0	0	0	1	0	0	0	0	-	-	-	0	0	0	0	1	0	0	0	0	0	0	0	0	0	0	-
4930550C17Rik_75245	chr13	56222224	56243940	21717	-	ncRNA	4930550C17Rik	MGI:1922495	RIKEN cDNA 4930550C17 gene	75245				ns	ns	0	0	0	0	0	0	0	0	0	0	0	0	0	0	0	-	-	-	0	0	0	0	0	0	0	0	0	0	0	0	0	0	1	-
4930552N02Rik_75367	chr4	52814604	52828269	13666	+	ncRNA	4930552N02Rik	MGI:1922617	RIKEN cDNA 4930552N02 gene	75367				ns	ns	0	2	0	0	0	0	0	0	0	0	0	0	0	0	0	-	-	-	0	2	0	0	0	0	0	0	0	1	0	0	0	0	1	-
4930553C11Rik_75315	chr11	39307703	39390225	82523	-	ncRNA	4930553C11Rik	MGI:1922565	RIKEN cDNA 4930553C11 gene	75315				ns	ns	0	0	0	0	0	0	0	0	0	0	0	0	0	0	0	-	-	-	0	0	0	0	1	0	0	0	0	0	0	0	0	0	0	-
4930553E22Rik_75247	chr16	84371143	84375505	4363	+	ncRNA	4930553E22Rik	MGI:1922497	RIKEN cDNA 4930553E22 gene	75247				ns	ns	0	0	0	0	0	0	0	0	0	0	0	0	0	0	0	-	-	-	0	0	0	0	1	0	0	0	0	0	0	0	0	0	0	-
4930554G24Rik_75280	chr11	14072103	14179041	106939	-	ncRNA	4930554G24Rik	MGI:1922530	RIKEN cDNA 4930554G24 gene	75280				ns	ns	0	0	1	0	2	0	0	0	0	0	0	0	0	0	0	1	-2.80067	19.5365	0	0	1	0	1	0	1	1	0	2	3	1	2	3	5	1
4930554H23Rik_77631	chr7	63344692	63444529	99838	-	ncRNA	4930554H23Rik	MGI:1924881	RIKEN cDNA 4930554H23 gene	77631				ns	ns	0	1	0	0	0	0	0	1	0	0	0	0	0	0	0	-	-	-	0	1	0	0	0	0	0	0	0	0	0	0	0	0	0	-
4930554I06Rik_75354	chr19	21104710	21105538	829	+	ncRNA	4930554I06Rik	MGI:1922604	RIKEN cDNA 4930554I06 gene	75354				ns	ns	0	1	0	0	0	0	0	0	1	0	0	0	0	0	1	-	-	-	0	1	0	0	0	0	0	0	0	0	1	0	0	0	0	-
4930555B11Rik_75279	chr2	57181831	57188257	6427	+	ncRNA	4930555B11Rik	MGI:1922529	RIKEN cDNA 4930555B11 gene	75279				ns	ns	0	0	0	0	0	0	0	1	0	0	0	0	0	0	0	-	-	-	0	0	0	0	1	0	0	0	0	0	0	0	0	0	0	-
4930555G07Rik_115487469	chr10	87230628	87298424	67797	+	ncRNA	4930555G07Rik	MGI:1922532	RIKEN cDNA 4930555G07 gene	115487469				ns	ns	0	0	0	0	0	0	0	0	0	0	0	0	0	0	0	-	-	-	0	0	0	0	2	0	0	0	0	0	0	0	0	0	0	-
4930555K05Rik_75361	chr13	73206091	73229100	23010	-	ncRNA	4930555K05Rik	MGI:1922611	RIKEN cDNA 4930555K05 gene	75361				ns	ns	0	0	0	0	0	0	0	0	0	0	0	0	0	0	0	-	-	-	0	0	0	0	3	0	0	0	0	0	0	0	0	0	0	-
4930555M17Rik_78039	chr3	5512999	5515333	2335	-	ncRNA	4930555M17Rik	MGI:1925289	RIKEN cDNA 4930555M17 gene	78039				ns	ns	0	0	0	0	0	0	0	0	0	0	0	0	0	0	0	-	-	-	0	0	0	0	0	0	0	1	0	0	0	0	0	0	1	-
4930556A17Rik_102640520	chr3	37828218	37848300	20083	+	ncRNA	4930556A17Rik	MGI:1925294	RIKEN cDNA 4930556A17 gene	102640520				ns	ns	0	0	0	0	0	0	0	0	0	0	0	0	0	0	0	-	-	-	0	0	0	0	1	0	0	0	0	0	0	0	0	0	0	-
4930556C24Rik_75310	chr16	85819211	85826772	7562	+	ncRNA	4930556C24Rik	MGI:1922560	RIKEN cDNA 4930556C24 gene	75310				ns	ns	0	1	0	0	0	0	0	0	0	0	0	0	0	0	0	-	-	-	0	1	0	0	0	0	0	0	0	0	0	0	0	0	0	-
4930556G01Rik_75332	chr4	30664596	30855744	191149	+	ncRNA	4930556G01Rik	MGI:1922582	RIKEN cDNA 4930556G01 gene	75332				ns	ns	0	1	0	0	1	0	0	0	0	0	1	0	0	0	0	-	-	-	0	1	0	0	2	0	1	0	0	0	0	0	0	0	0	-
4930556J02Rik_75349	chr14	61492688	61500382	7695	+	ncRNA	4930556J02Rik	MGI:1922599	RIKEN cDNA 4930556J02 gene	75349				ns	ns	0	0	0	2	0	1	6	3	1	8	1	5	2	4	4	0.295283	16.4999	15.8756	0	0	0	0	0	0	0	0	0	0	0	0	0	0	0	-
4930557F08Rik_102638878	chr15	15778114	15814864	36751	+	ncRNA	4930557F08Rik	MGI:1922556	RIKEN cDNA 4930557F08 gene	102638878				ns	ns	0	0	0	0	0	0	0	0	0	0	0	0	0	0	0	-	-	-	0	0	0	0	2	0	0	0	0	0	0	0	0	0	0	-
4930557F10Rik_75322	chr13	23276204	23313407	37204	-	ncRNA	4930557F10Rik	MGI:1922572	RIKEN cDNA 4930557F10 gene	75322				ns	ns	0	0	0	0	0	0	0	0	0	1	0	0	0	0	0	-	-	-	0	0	0	0	1	0	0	0	0	0	0	0	0	0	0	-
4930558G05Rik_75274	chrX	129051524	129067146	15623	+	ncRNA	4930558G05Rik	MGI:1922524	RIKEN cDNA 4930558G05 gene	75274				ns	ns	0	0	0	0	0	0	0	0	0	0	0	0	0	0	0	-	-	-	0	0	0	0	1	0	0	0	0	0	0	0	0	0	0	-
4930558J18Rik_75323	chr1	57359222	57377544	18323	-	ncRNA	4930558J18Rik	MGI:1922573	RIKEN cDNA 4930558J18 gene	75323				ns	ns	0	7	8	2	3	3	0	0	2	0	1	2	0	0	0	0.643462	-2.46933	-2.11419	0	7	8	0	4	5	0	3	4	0	1	3	0	2	2	1
4930562F17Rik_75256	chr1	159132607	159188805	56199	+	ncRNA	4930562F17Rik	MGI:1922506	RIKEN cDNA 4930562F17 gene	75256				ns	ns	0	0	0	0	1	0	0	0	1	1	0	0	0	0	0	-	-	-	0	0	0	0	3	0	1	1	0	0	0	0	0	0	0	-
4930563E18Rik_75370	chr18	10706860	10711832	4973	+	ncRNA	4930563E18Rik	MGI:1922620	RIKEN cDNA 4930563E18 gene	75370				ns	ns	0	1	1	0	0	0	0	0	0	1	0	1	1	0	0	1	-2.54058	-2.39233	0	1	1	0	0	1	0	0	1	1	1	1	0	2	2	1
4930563F08Rik_75369	chr5	131880269	131883768	3500	+	ncRNA	4930563F08Rik	MGI:1922619	RIKEN cDNA 4930563F08 gene	75369				ns	ns	0	0	0	0	0	0	0	1	0	1	0	0	1	0	0	-	-	-	0	0	0	0	0	0	1	0	0	0	0	0	0	0	0	-
4930563H07Rik_75347	chr6	48986616	48999616	13001	-	ncRNA	4930563H07Rik	MGI:1922597	RIKEN cDNA 4930563H07 gene	75347				ns	ns	0	0	0	0	1	0	0	0	0	0	0	0	0	0	0	-	-	-	0	0	0	0	0	0	0	0	0	0	0	0	0	0	0	-
4930563I02Rik_67659	chr14	60087506	60096087	8582	+	ncRNA	4930563I02Rik	MGI:1914909	RIKEN cDNA 4930563I02 gene	67659				ns	ns	0	0	0	0	0	1	1	1	0	0	0	0	0	0	1	-	-	-	0	0	0	0	1	1	1	0	0	0	0	0	1	0	0	-
4930563M20Rik_78213	chr8	116781712	116801412	19701	-	ncRNA	4930563M20Rik	MGI:1925463	RIKEN cDNA 4930563M20 gene	78213				ns	ns	0	0	0	0	0	0	0	0	1	1	1	1	0	0	0	0.995037	16.938	23.085	0	0	0	0	0	0	0	0	0	0	0	0	0	0	0	-
4930563M21Rik_75258	chr9	55962589	55980932	18344	-	protein-coding	4930563M21Rik	MGI:1922508	RIKEN cDNA 4930563M21 gene	75258				ns	ns	0	2	0	4	1	0	1	0	0	0	0	0	0	0	0	-	-	-	0	2	0	1	0	1	0	0	0	0	0	0	0	0	0	-
4930565D16Rik_75309	chr3	84349376	84379921	30546	-	ncRNA	4930565D16Rik	MGI:1922559	RIKEN cDNA 4930565D16 gene	75309				ns	ns	0	0	0	0	0	0	0	0	0	0	0	0	0	0	1	-	-	-	0	0	0	0	2	0	0	0	0	0	0	0	0	0	0	-
4930567K12Rik_75845	chr7	92092206	92119511	27306	-	ncRNA	4930567K12Rik	MGI:1923095	RIKEN cDNA 4930567K12 gene	75845				ns	ns	0	0	0	0	1	1	0	0	0	1	0	0	1	1	0	-	-	-	0	0	0	0	0	0	0	0	0	1	0	0	0	1	0	-
4930568D16Rik_75859	chr2	35354218	35367729	13512	-	protein-coding	4930568D16Rik	MGI:1923109	RIKEN cDNA 4930568D16 gene	75859				ns	ns	0	0	0	0	0	1	0	0	0	0	0	0	0	0	0	-	-	-	0	0	0	0	2	0	0	0	0	0	0	0	0	0	0	-
4930568G15Rik_75857	chr1	165066617	165091930	25314	-	ncRNA	4930568G15Rik	MGI:1923107	RIKEN cDNA 4930568G15 gene	75857				ns	ns	0	0	0	0	0	0	0	0	0	0	0	0	0	0	0	-	-	-	0	0	0	0	1	0	0	0	0	0	0	0	0	0	0	-
4930571O06Rik_78048	chr8	113517282	113550808	33527	+	ncRNA	4930571O06Rik	MGI:1925298	RIKEN cDNA 4930571O06 gene	78048				ns	ns	0	0	0	0	0	0	0	0	0	0	0	0	0	0	0	-	-	-	0	0	0	0	0	0	0	0	0	0	0	0	0	0	1	-
4930572G02Rik_75943	chr14	48560794	48570179	9386	+	ncRNA	4930572G02Rik	MGI:1923193	RIKEN cDNA 4930572G02 gene	75943				ns	ns	0	0	0	0	0	0	0	1	0	0	0	0	0	0	0	-	-	-	0	0	0	0	0	0	0	0	0	0	0	0	0	0	0	-
4930573C15Rik_75949	chr5	146703837	146707496	3660	+	ncRNA	4930573C15Rik	MGI:1923199	RIKEN cDNA 4930573C15 gene	75949				ns	ns	0	0	1	1	2	1	0	0	1	3	0	1	0	0	0	1	13.2587	13.7456	0	0	1	0	0	0	0	1	0	0	0	0	0	0	0	1
4930573H18Rik_75888	chr3	97046656	97092785	46130	-	ncRNA	4930573H18Rik	MGI:1923138	RIKEN cDNA 4930573H18 gene	75888				ns	ns	0	1	0	0	0	0	0	1	0	1	0	0	1	0	0	1	1.08863	-0.193094	0	1	0	1	1	1	0	1	1	0	0	0	0	0	0	1
4930573O16Rik_78049	chr2	52291002	52315240	24239	+	ncRNA	4930573O16Rik	MGI:1925299	RIKEN cDNA 4930573O16 gene	78049				ns	ns	0	0	0	0	0	1	0	1	4	0	1	0	5	4	3	0.421355	15.9202	14.1952	0	0	0	0	0	0	0	0	0	0	1	0	0	0	0	1
4930578E11Rik_78058	chr18	29396716	29496416	99701	-	ncRNA	4930578E11Rik	MGI:1925308	RIKEN cDNA 4930578E11 gene	78058				ns	ns	0	0	0	0	1	0	0	0	1	1	2	1	1	0	0	1	13.6249	1.87851	0	0	0	0	3	0	1	0	0	0	0	1	0	0	0	1
4930578G10Rik_102638670	chr4	42670290	42871806	201517	+	ncRNA	4930578G10Rik	MGI:1923202	RIKEN cDNA 4930578G10 gene	102638670				ns	ns	0	1	1	2	2	0	3	1	0	2	1	0	2	1	0	1	1.59642	1.60377	0	1	1	1	1	1	2	1	1	2	2	0	0	0	1	1
4930578I06Rik_67750	chr14	63971122	63987780	16659	-	protein-coding	4930578I06Rik	MGI:1915000	RIKEN cDNA 4930578I06 gene	67750				ns	ns	0	0	0	0	0	0	0	0	0	0	0	0	0	0	0	-	-	-	0	0	0	0	2	0	0	0	0	0	0	0	0	0	0	-
4930578M01Rik_75951	chr15	98985965	98989281	3317	+	ncRNA	4930578M01Rik	MGI:1923201	RIKEN cDNA 4930578M01 gene	75951				ns	ns	0	2	0	1	0	0	1	0	0	0	0	0	0	0	2	-	-	-	0	2	0	0	0	0	2	0	1	1	1	0	1	0	4	-
4930578N18Rik_78215	chr16	76122613	76156086	33474	+	ncRNA	4930578N18Rik	MGI:1925465	RIKEN cDNA 4930578N18 gene	78215				ns	ns	0	0	0	0	1	0	0	0	0	0	1	0	0	0	0	-	-	-	0	0	0	0	3	0	0	0	4	0	0	0	3	1	0	-
4930579F01Rik_67741	chr3	138164078	138193831	29754	-	protein-coding	4930579F01Rik	MGI:1914991	RIKEN cDNA 4930579F01 gene	67741				ns	ns	0	0	0	0	1	0	0	0	0	0	0	0	0	0	0	-	-	-	0	0	0	0	0	0	0	0	0	0	0	0	0	0	0	-
4930583I09Rik_78057	chr17	64832524	64836071	3548	-	protein-coding	4930583I09Rik	MGI:1925307	RIKEN cDNA 4930583I09 gene	78057				ns	ns	0	1	0	0	0	0	1	0	0	0	0	1	0	0	0	-	-	-	0	1	0	0	0	0	0	0	0	0	0	0	0	0	0	-
4930583K01Rik_67745	chr7	118243907	118245551	1645	+	ncRNA	4930583K01Rik	MGI:1914995	RIKEN cDNA 4930583K01 gene	67745				ns	ns	0	1	0	0	0	0	0	1	0	0	0	0	0	0	0	-	-	-	0	1	0	0	1	0	0	0	0	0	0	0	0	0	0	-
4930584F24Rik_75942	chr5	26460070	26493314	33245	-	ncRNA	4930584F24Rik	MGI:1923192	RIKEN cDNA 4930584F24 gene	75942				ns	ns	0	0	0	0	0	0	0	0	0	0	0	0	0	0	0	-	-	-	0	0	0	0	1	0	0	0	0	0	0	0	0	0	0	-
4930587E11Rik_75893	chr6	102266100	102336677	70578	+	ncRNA	4930587E11Rik	MGI:1923143	RIKEN cDNA 4930587E11 gene	75893				ns	ns	0	0	0	0	0	0	0	0	0	0	1	0	0	0	0	-	-	-	0	0	0	0	1	0	0	0	0	0	0	0	0	0	0	-
4930590A17Rik_105246151	chr16	87909271	87952254	42984	+	ncRNA	4930590A17Rik	MGI:2149784	RIKEN cDNA 4930590A17 gene	105246151				ns	ns	0	0	0	0	0	0	0	0	0	0	0	0	0	0	0	-	-	-	0	0	0	0	1	0	0	0	0	0	0	0	0	0	0	-
4930590L20Rik_75910	chr1	140570176	140656402	86227	-	ncRNA	4930590L20Rik	MGI:1923160	RIKEN cDNA 4930590L20 gene	75910				ns	ns	0	0	1	0	0	0	1	0	1	0	1	0	0	0	0	-	-	-	0	0	1	0	2	0	0	1	1	0	0	0	0	1	0	-
4930592C13Rik_381498	chr3	157527515	157534090	6576	-	ncRNA	4930592C13Rik	MGI:2686503	RIKEN cDNA 4930592C13 gene	381498				ns	ns	0	1	1	0	1	0	0	0	0	0	0	1	0	0	1	-	-	-	0	1	1	0	3	2	0	0	1	0	1	0	0	1	1	-
4930597A21Rik_75389	chr11	44586317	44591229	4913	+	ncRNA	4930597A21Rik	MGI:1922639	RIKEN cDNA 4930597A21 gene	75389				ns	ns	0	0	0	0	0	0	0	0	0	0	0	0	0	0	1	-	-	-	0	0	0	0	0	0	0	0	0	0	0	1	0	0	2	-
4930597G03Rik_75377	chr14	51317335	51345489	28155	-	ncRNA	4930597G03Rik	MGI:1922627	RIKEN cDNA 4930597G03 gene	75377				ns	ns	0	0	0	0	0	0	0	0	0	0	0	0	0	0	0	-	-	-	0	0	0	1	0	0	0	0	0	0	0	0	0	0	0	-
4930598A11Rik_105247101	chr4	20032787	20041904	9118	-	ncRNA	4930598A11Rik	MGI:2152336	RIKEN cDNA 4930598A11 gene	105247101				ns	ns	0	2	2	1	1	3	0	1	1	1	0	1	0	0	2	1	-1.14854	-1.12326	0	2	2	0	2	2	0	1	1	1	1	1	2	0	1	1
4930598F16Rik_75381	chr1	95701184	95716518	15335	-	ncRNA	4930598F16Rik	MGI:1922631	RIKEN cDNA 4930598F16 gene	75381				ns	ns	0	0	1	1	0	1	0	1	0	0	0	0	0	0	0	-	-	-	0	0	1	0	0	0	0	0	0	0	0	0	0	1	0	-
4930598N05Rik_102634128	chr10	10235003	10258707	23705	+	ncRNA	4930598N05Rik	MGI:1922625	RIKEN cDNA 4930598N05 gene	102634128				ns	ns	0	0	0	0	0	1	1	4	5	0	0	3	1	2	1	0.842323	16.324	16.7319	0	0	0	0	1	0	0	1	1	0	1	1	0	2	4	1
4931403M11Rik_70955	chr14	24617465	24631373	13909	+	ncRNA	4931403M11Rik	MGI:1918205	RIKEN cDNA 4931403M11 gene	70955				ns	ns	0	0	0	0	0	0	0	0	0	0	0	0	0	0	0	-	-	-	0	0	0	0	0	0	0	1	0	0	0	0	0	0	0	-
4931408D14Rik_77059	chr19	37258423	37264095	5673	-	ncRNA	4931408D14Rik	MGI:1924309	RIKEN cDNA 4931408D14 gene	77059				ns	ns	0	1	1	2	2	5	2	1	1	0	0	1	2	2	3	0.924781	1.39142	-0.415004	0	1	1	1	4	2	2	1	1	0	1	1	1	0	1	1
4931419H13Rik_70970	chr3	55055242	55084002	28761	+	ncRNA	4931419H13Rik	MGI:1918220	RIKEN cDNA 4931419H13 gene	70970				ns	ns	0	0	0	0	0	0	0	0	0	0	0	0	1	0	0	-	-	-	0	0	0	0	0	0	0	0	0	0	0	0	0	0	0	-
4931420L22Rik_70972	chr16	71131076	71139029	7954	+	ncRNA	4931420L22Rik	MGI:1918222	RIKEN cDNA 4931420L22 gene	70972				ns	ns	0	0	0	0	0	0	0	0	0	0	0	0	0	1	0	-	-	-	0	0	0	0	0	0	0	0	1	0	0	0	0	0	0	-
4931428L18Rik_70988	chr1	31141078	31222656	81579	-	ncRNA	4931428L18Rik	MGI:1918238	RIKEN cDNA 4931428L18 gene	70988				ns	ns	0	5	1	0	1	0	0	1	0	0	3	0	2	1	0	-	-	-	0	5	1	0	1	1	0	1	0	0	1	0	0	1	1	-
4931429L15Rik_74361	chr9	46303361	46319986	16626	-	protein-coding	4931429L15Rik	MGI:1921611	RIKEN cDNA 4931429L15 gene	74361				ns	ns	0	0	1	0	0	0	0	0	0	1	0	2	1	0	1	-	-	-	0	0	1	0	2	0	0	0	0	0	0	0	0	0	0	-
4931429P17Rik_70971	chr13	47960330	48018608	58279	-	ncRNA	4931429P17Rik	MGI:1918221	RIKEN cDNA 4931429P17 gene	70971				ns	ns	0	0	0	0	0	0	0	0	0	1	1	0	0	0	0	-	-	-	0	0	0	0	1	0	0	0	0	0	0	0	0	0	0	-
4931430N09Rik_74363	chr6	118880158	118885543	5386	+	ncRNA	4931430N09Rik	MGI:1921613	RIKEN cDNA 4931430N09 gene	74363				ns	ns	0	0	0	0	0	0	0	0	0	2	1	0	0	0	0	-	-	-	0	0	0	0	0	0	0	0	1	0	0	0	1	0	0	-
4931431B13Rik_70973	chr7	128192050	128203328	11279	-	ncRNA	4931431B13Rik	MGI:1918223	RIKEN cDNA 4931431B13 gene	70973				ns	ns	0	0	0	0	0	0	0	0	0	0	0	0	0	0	0	-	-	-	0	0	0	0	1	0	0	0	0	0	0	1	0	0	0	-
4932411N23Rik_237029	chrX	126812462	126834004	21543	-	protein-coding	4932411N23Rik	MGI:3045322	RIKEN cDNA 4932411N23 gene	237029				ns	ns	0	0	0	0	0	0	0	0	0	1	1	1	1	0	1	1	32.362	14.7445	0	0	0	1	0	0	0	0	0	0	0	0	0	0	0	1
4932414N04Rik_75721	chr2	68657884	68748465	90582	+	protein-coding	4932414N04Rik	MGI:1922971	RIKEN cDNA 4932414N04 gene	75721				ns	ns	0	0	0	0	2	0	0	0	0	0	0	0	0	0	0	-	-	-	0	0	0	0	0	0	0	1	0	0	0	0	0	0	0	-
4932415M13Rik_211496	chr17	53716509	53733843	17335	+	ncRNA	4932415M13Rik	MGI:3608328	RIKEN cDNA 4932415M13 gene	211496				ns	ns	0	0	0	0	0	0	0	0	0	0	0	0	0	0	0	-	-	-	0	0	0	0	0	0	0	1	0	0	0	0	0	0	0	-
4932431P20Rik_114675	chr7	29519253	29537864	18612	+	unknown	4932431P20Rik	MGI:2149781	RIKEN cDNA 4932431P20 gene	114675				ns	ns	0	0	0	0	0	0	0	0	0	0	0	0	0	0	0	-	-	-	0	0	0	0	0	1	0	0	0	0	0	0	1	0	0	-
4932441J04Rik_319216	chr5	57570084	57717919	147836	-	ncRNA	4932441J04Rik	MGI:2441691	RIKEN cDNA 4932441J04 gene	319216				ns	ns	0	1	4	2	4	7	9	8	11	2	7	4	1	3	3	0.544578	3.22616	1.23576	0	1	4	5	5	9	2	4	3	4	2	4	0	4	4	1
4933400C23Rik_331003	chr9	92718716	92795711	76996	+	ncRNA	4933400C23Rik	MGI:5439420	RIKEN cDNA 4933400C23 gene	331003				ns	ns	0	0	0	0	0	0	0	1	0	0	1	0	0	0	0	-	-	-	0	0	0	0	0	0	0	0	0	0	0	0	0	0	0	-
4933400L20Rik_71058	chr8	103603799	103680382	76584	+	ncRNA	4933400L20Rik	MGI:1918308	RIKEN cDNA 4933400L20 gene	71058				ns	ns	0	0	0	0	0	0	0	0	0	0	0	0	0	0	0	-	-	-	0	0	0	0	2	0	0	0	0	0	0	0	0	0	0	-
4933401D09Rik_71008	chr17	15631788	15641102	9315	+	ncRNA	4933401D09Rik	MGI:1918258	RIKEN cDNA 4933401D09 gene	71008				ns	ns	0	0	0	0	0	0	0	0	0	0	0	0	1	1	1	0.995037	16.938	16.1091	0	0	0	0	0	0	0	0	0	0	0	0	0	0	0	-
4933402J07Rik_330820	chr8	87563907	87589197	25291	+	protein-coding	4933402J07Rik	MGI:3607717	RIKEN cDNA 4933402J07 gene	330820				ns	ns	0	0	0	0	0	0	0	0	0	0	1	0	0	0	1	-	-	-	0	0	0	0	0	0	0	0	0	0	0	0	0	0	0	-
4933402J15Rik_74425	chr14	74355527	74369741	14215	+	ncRNA	4933402J15Rik	MGI:1921675	RIKEN cDNA 4933402J15 gene	74425				ns	ns	0	1	0	0	0	0	0	0	0	0	0	0	0	0	0	-	-	-	0	1	0	0	0	0	0	0	0	0	0	0	0	0	1	-
4933403O08Rik_71030	chrX	112239049	112243852	4804	+	protein-coding	4933403O08Rik	MGI:1918280	RIKEN cDNA 4933403O08 gene	71030				ns	ns	0	0	0	0	0	0	0	0	0	1	0	0	3	2	5	0.744625	17.6818	15.1827	0	0	0	0	0	0	0	0	0	0	0	0	0	0	0	-
4933404G15Rik_74066	chr16	16707687	16718121	10435	-	ncRNA	4933404G15Rik	MGI:1921316	RIKEN cDNA 4933404G15 gene	74066				ns	ns	0	0	0	0	0	0	0	0	1	0	0	0	0	0	0	-	-	-	0	0	0	0	0	0	0	0	0	0	0	0	0	0	0	-
4933404K08Rik_74061	chr13	23278350	23282267	3918	+	ncRNA	4933404K08Rik	MGI:1921311	RIKEN cDNA 4933404K08 gene	74061				ns	ns	0	0	0	0	0	0	0	0	0	0	0	0	0	0	0	-	-	-	0	0	0	0	1	0	0	0	0	0	0	0	0	0	0	-
4933405E24Rik_71056	chr11	54177772	54213288	35517	-	ncRNA	4933405E24Rik	MGI:1918306	RIKEN cDNA 4933405E24 gene	71056				ns	ns	0	0	0	0	0	0	0	1	0	0	1	0	0	0	0	-	-	-	0	0	0	0	1	0	0	0	0	0	0	0	0	0	0	-
4933406D12Rik_74065	chr2	146542931	146546108	3178	+	ncRNA	4933406D12Rik	MGI:1921315	RIKEN cDNA 4933406D12 gene	74065				ns	ns	0	0	0	0	0	0	0	0	0	0	0	0	0	0	0	-	-	-	0	0	0	0	0	0	1	0	0	0	0	0	0	0	0	-
4933406J09Rik_102639979	chr6	134308951	134403415	94465	-	ncRNA	4933406J09Rik	MGI:1921314	RIKEN cDNA 4933406J09 gene	102639979				UP	ns	0	0	0	1	1	0	1	1	2	11	8	18	166	115	165	1.40248e-52	6.40661	5.86172	0	0	0	0	2	2	0	1	0	1	0	0	1	1	0	1
4933406K04Rik_71033	chr12	106685607	106716324	30718	-	ncRNA	4933406K04Rik	MGI:1918283	RIKEN cDNA 4933406K04 gene	71033				ns	ns	0	0	0	0	0	0	0	0	0	0	0	0	0	0	0	-	-	-	0	0	0	0	1	0	0	0	0	0	0	0	0	0	0	-
4933407E24Rik_108809	chr4	124569179	124575538	6360	+	ncRNA	4933407E24Rik	MGI:1918352	RIKEN cDNA 4933407E24 gene	108809				ns	ns	0	0	0	0	0	0	0	0	0	0	1	0	0	2	3	-	-	-	0	0	0	0	0	1	0	0	0	0	0	0	0	0	0	-
4933407G14Rik_71125	chr10	75449510	75463104	13595	+	ncRNA	4933407G14Rik	MGI:1918375	RIKEN cDNA 4933407G14 gene	71125				ns	ns	0	0	0	3	3	1	2	1	0	0	0	0	1	0	0	0.829993	14.2806	13.9254	0	0	0	3	0	2	1	0	1	0	0	0	1	1	1	1
4933407I05Rik_74072	chr9	51914429	51927003	12575	+	ncRNA	4933407I05Rik	MGI:1921322	RIKEN cDNA 4933407I05 gene	74072				ns	ns	0	0	0	0	0	0	0	2	0	0	0	0	0	0	1	-	-	-	0	0	0	0	0	0	1	1	0	0	0	0	1	0	0	-
4933407L21Rik_71141	chr1	85928483	85931756	3274	+	ncRNA	4933407L21Rik	MGI:1918391	RIKEN cDNA 4933407L21 gene	71141				ns	ns	0	0	0	4	0	1	2	1	0	0	0	0	0	0	1	-	-	-	0	0	0	0	0	0	0	0	0	0	0	0	0	0	0	-
4933407O12Rik_102635879	chr17	80062222	80063462	1241	+	protein-coding	4933407O12Rik	MGI:1918315	RIKEN cDNA 4933407O12 gene	102635879				ns	ns	0	0	0	0	0	0	0	1	0	0	0	0	0	0	0	1	14.3099	37.8499	0	0	0	0	1	3	1	1	1	0	2	0	2	1	1	1
4933408N05Rik_71122	chr8	114341161	114351478	10318	-	ncRNA	4933408N05Rik	MGI:1918372	RIKEN cDNA 4933408N05 gene	71122				ns	ns	0	2	1	3	3	1	3	2	0	0	2	1	2	2	1	1	1.13514	1.05108	0	2	1	2	3	1	1	1	0	1	2	0	1	0	1	1
4933409G03Rik_227998	chr2	68582413	68616463	34051	+	protein-coding	4933409G03Rik	MGI:3045336	RIKEN cDNA 4933409G03 gene	227998				ns	ns	0	0	0	0	0	0	0	0	0	0	0	0	0	0	0	-	-	-	0	0	0	0	1	0	0	0	0	2	0	0	0	0	0	-
4933411E08Rik_71067	chr10	117925459	117948307	22849	+	ncRNA	4933411E08Rik	MGI:1918317	RIKEN cDNA 4933411E08 gene	71067				ns	ns	0	0	0	2	2	1	0	1	0	1	1	0	0	0	0	0.995037	15.8592	13.4795	0	0	0	0	0	1	0	0	0	0	0	0	0	0	0	-
4933411K16Rik_66765	chr19	42052228	42053628	1401	+	protein-coding	4933411K16Rik	MGI:1914015	RIKEN cDNA 4933411K16 gene	66765				ns	ns	0	1	0	0	0	0	0	0	0	0	0	0	0	0	0	-	-	-	0	1	0	0	1	0	0	0	0	0	0	0	1	0	0	-
4933412O06Rik_71071	chr13	15781664	15802630	20967	-	ncRNA	4933412O06Rik	MGI:1918321	RIKEN cDNA 4933412O06 gene	71071				ns	ns	0	0	0	0	0	0	0	0	0	3	0	1	2	1	2	0.861988	18.4306	15.2824	0	0	0	0	1	0	0	0	0	0	0	0	1	0	0	1
4933413L06Rik_71100	chr13	117706764	117720011	13248	-	ncRNA	4933413L06Rik	MGI:1918350	RIKEN cDNA 4933413L06 gene	71100				ns	ns	0	0	0	0	0	0	0	0	0	1	0	0	0	0	0	-	-	-	0	0	0	0	0	0	0	0	0	0	0	0	0	0	0	-
4933416E03Rik_71081	chr2	159947341	159981289	33949	+	ncRNA	4933416E03Rik	MGI:1918331	RIKEN cDNA 4933416E03 gene	71081				ns	ns	0	1	0	0	0	0	0	0	0	0	0	0	0	0	0	-	-	-	0	1	0	0	1	0	0	0	0	0	0	0	0	0	0	-
4933416M06Rik_71174	chr13	101254319	101293396	39078	+	ncRNA	4933416M06Rik	MGI:1918424	RIKEN cDNA 4933416M06 gene	71174				ns	ns	0	0	0	0	0	0	0	0	0	0	0	0	0	0	0	-	-	-	0	0	0	0	1	0	0	0	0	0	0	0	0	0	0	-
4933417E11Rik_71134	chr1	71958998	72005195	46198	-	ncRNA	4933417E11Rik	MGI:1918384	RIKEN cDNA 4933417E11 gene	71134				ns	ns	0	0	0	0	0	0	0	0	0	0	0	1	0	0	0	-	-	-	0	0	0	0	2	0	0	0	0	0	0	0	0	0	1	-
4933417G07Rik_71182	chr3	55847105	55848065	961	+	pseudo	4933417G07Rik	MGI:1918432	RIKEN cDNA 4933417G07 gene	71182				ns	ns	0	0	0	0	0	0	0	0	0	0	0	0	0	0	1	-	-	-	0	0	0	0	0	0	0	0	0	0	0	0	0	0	0	-
4933417O13Rik_71153	chr7	143322772	143330650	7879	-	ncRNA	4933417O13Rik	MGI:1918403	RIKEN cDNA 4933417O13 gene	71153				ns	ns	0	0	1	0	0	0	0	0	0	0	0	0	0	0	0	-	-	-	0	0	1	0	0	0	0	0	0	0	0	0	0	0	0	-
4933421I07Rik_71162	chr7	42445455	42448102	2648	-	protein-coding	4933421I07Rik	MGI:1918412	RIKEN cDNA 4933421I07 gene	71162				ns	ns	0	1	0	0	0	0	0	0	0	0	0	0	0	0	0	-	-	-	0	1	0	1	0	0	0	0	0	0	0	0	0	0	0	-
4933422A05Rik_71133	chr9	35281105	35285423	4319	+	ncRNA	4933422A05Rik	MGI:1918383	RIKEN cDNA 4933422A05 gene	71133				ns	ns	0	0	1	0	0	0	1	0	1	0	0	0	1	1	0	-	-	-	0	0	1	1	1	0	1	0	1	0	0	1	0	0	0	-
4933423K11Rik_71157	chr6	85374854	85386965	12112	+	ncRNA	4933423K11Rik	MGI:1918407	RIKEN cDNA 4933423K11 gene	71157				ns	ns	0	0	0	0	0	0	0	1	0	0	0	0	0	2	0	-	-	-	0	0	0	0	0	1	0	0	1	0	0	0	0	0	0	-
4933425B07Rik_74458	chr14	46602806	46637423	34618	-	ncRNA	4933425B07Rik	MGI:1921708	RIKEN cDNA 4933425B07 gene	74458				ns	ns	0	0	0	0	0	0	0	0	0	0	0	0	0	0	0	-	-	-	0	0	0	0	2	0	0	0	0	0	0	0	1	0	0	-
4933427D06Rik_232217	chr6	89096110	89110039	13930	+	ncRNA	4933427D06Rik	MGI:3026922	RIKEN cDNA 4933427D06 gene	232217				ns	ns	0	1	0	0	1	0	0	0	0	0	0	0	0	0	0	-	-	-	0	1	0	1	1	0	0	1	0	0	0	0	2	0	0	-
4933427E11Rik_66769	chr15	74709161	74710374	1214	+	ncRNA	4933427E11Rik	MGI:1914019	RIKEN cDNA 4933427E11 gene	66769				ns	ns	0	1	0	0	0	0	0	0	0	0	0	1	1	0	0	1	-2.5413	-1.67825	0	1	0	0	2	2	0	1	0	0	0	0	1	1	1	1
4933427E13Rik_71234	chr11	25326107	25367137	41031	+	ncRNA	4933427E13Rik	MGI:1918484	RIKEN cDNA 4933427E13 gene	71234				ns	ns	0	0	0	0	0	0	0	0	0	0	0	1	0	0	0	-	-	-	0	0	0	0	1	0	0	0	0	0	0	0	0	0	0	-
4933427I22Rik_71235	chr4	139926111	139943519	17409	-	ncRNA	4933427I22Rik	MGI:1918485	RIKEN cDNA 4933427I22 gene	71235				ns	ns	0	0	0	0	0	0	0	0	0	0	0	0	0	0	0	-	-	-	0	0	0	0	1	0	0	0	0	0	0	0	0	0	0	-
4933428C19Rik_71293	chr4	40482840	40525548	42709	-	ncRNA	4933428C19Rik	MGI:1918543	RIKEN cDNA 4933428C19 gene	71293				ns	ns	0	0	0	0	0	0	0	0	0	1	0	0	0	0	0	-	-	-	0	0	0	0	2	0	0	1	0	0	0	0	0	0	0	-
4933430H16Rik_71285	chr7	82937938	82971391	33454	-	ncRNA	4933430H16Rik	MGI:1918535	RIKEN cDNA 4933430H16 gene	71285				ns	ns	0	0	0	0	3	0	0	0	0	0	0	0	0	0	0	-	-	-	0	0	0	0	1	0	0	0	0	0	0	0	1	1	0	-
4933430I17Rik_214106	chr4	62525369	62547994	22626	+	protein-coding	4933430I17Rik	MGI:3045314	RIKEN cDNA 4933430I17 gene	214106				ns	ns	0	0	0	1	0	2	0	0	0	0	0	0	1	2	1	1	14.3715	1.86845	0	0	0	2	1	0	0	1	1	1	0	1	0	2	0	1
4933430M04Rik_71316	chr11	24481909	24569951	88043	+	ncRNA	4933430M04Rik	MGI:1918566	RIKEN cDNA 4933430M04 gene	71316				ns	ns	0	0	0	0	1	0	0	0	1	0	0	0	2	1	0	-	-	-	0	0	0	0	0	0	0	0	0	0	0	0	0	0	1	-
4933431E20Rik_329735	chr3	107888850	107896213	7364	-	ncRNA	4933431E20Rik	MGI:3584041	RIKEN cDNA 4933431E20 gene	329735				ns	ns	0	4	2	2	2	1	1	0	2	1	0	1	1	2	1	1	-0.941047	-0.937066	0	4	2	2	1	2	1	0	2	2	1	2	2	1	2	1
4933431J24Rik_71298	chr14	118210965	118215720	4756	+	ncRNA	4933431J24Rik	MGI:1918548	RIKEN cDNA 4933431J24 gene	71298				ns	ns	0	1	0	0	0	0	1	1	0	1	1	0	0	0	1	-	-	-	0	1	0	0	0	1	1	0	0	0	0	0	0	0	0	-
4933431K23Rik_74475	chr8	77635941	77667101	31161	+	ncRNA	4933431K23Rik	MGI:1921725	RIKEN cDNA 4933431K23 gene	74475				ns	ns	0	0	1	0	0	0	0	0	0	0	0	0	0	0	0	-	-	-	0	0	1	0	0	0	0	0	0	0	0	0	0	0	0	-
4933432I09Rik_66779	chr16	18209686	18213863	4178	-	ncRNA	4933432I09Rik	MGI:1914029	RIKEN cDNA 4933432I09 gene	66779				ns	ns	0	0	0	2	3	0	0	0	0	0	0	0	0	0	0	-	-	-	0	0	0	1	0	0	0	0	0	0	0	0	0	1	0	-
4933432K03Rik_75793	chr7	121587386	121589836	2451	-	ncRNA	4933432K03Rik	MGI:1918562	RIKEN cDNA 4933432K03 gene	75793				ns	ns	0	0	0	0	1	0	0	0	0	0	0	0	0	0	0	-	-	-	0	0	0	0	0	0	0	0	0	0	0	0	0	0	0	-
4933435C09Rik_102640469	chr12	79936539	79949491	12953	+	ncRNA	4933435C09Rik	MGI:1918559	RIKEN cDNA 4933435C09 gene	102640469				ns	ns	0	1	0	0	0	0	1	0	0	0	0	0	0	0	0	-	-	-	0	1	0	0	0	0	0	0	1	0	0	0	0	0	0	-
4933438B17Rik_71247	chr5	127030789	127088529	57741	+	ncRNA	4933438B17Rik	MGI:1918497	RIKEN cDNA 4933438B17 gene	71247				ns	ns	0	0	0	0	0	0	0	0	0	0	0	0	0	0	0	-	-	-	0	0	0	0	1	0	0	0	0	0	0	0	0	0	0	-
4933440J02Rik_71321	chr10	111586719	111594273	7555	-	ncRNA	4933440J02Rik	MGI:1918571	RIKEN cDNA 4933440J02 gene	71321				ns	ns	0	0	0	1	0	0	1	0	2	1	0	0	0	0	0	-	-	-	0	0	0	0	0	0	0	0	0	0	0	0	0	0	0	-
5031434C07Rik_100503613	chr6	112286794	112290319	3526	-	ncRNA	5031434C07Rik	MGI:2442810	RIKEN cDNA 5031434C07 gene	100503613				ns	ns	0	0	0	0	0	0	0	0	0	0	0	0	1	0	0	-	-	-	0	0	0	0	0	0	0	0	0	0	0	0	0	0	0	-
5033403F01Rik_75958	chr13	38960619	38966297	5679	+	ncRNA	5033403F01Rik	MGI:1923208	RIKEN cDNA 5033403F01 gene	75958				ns	ns	0	3	5	2	1	1	0	0	1	0	0	1	0	0	1	0.856774	-2.86493	-1.44895	0	3	5	1	2	1	0	1	1	1	0	1	1	2	2	1
5033403H07Rik_75954	chr5	52973012	52992292	19281	-	ncRNA	5033403H07Rik	MGI:1923204	RIKEN cDNA 5033403H07 gene	75954				ns	ns	0	0	0	0	1	0	0	0	0	0	0	0	0	0	0	-	-	-	0	0	0	0	1	0	0	0	0	0	0	0	0	0	0	-
5033406O09Rik_77675	chr12	111941991	111944482	2492	-	ncRNA	5033406O09Rik	MGI:1923205	RIKEN cDNA 5033406O09 gene	77675				ns	ns	0	1	1	0	2	1	0	0	0	0	0	0	0	0	0	1	-2.81539	-1.67894	0	1	1	0	2	1	1	0	1	1	1	1	0	1	1	1
5033426O07Rik_76001	chr8	121200076	121203496	3421	-	ncRNA	5033426O07Rik	MGI:1923251	RIKEN cDNA 5033426O07 gene	76001				ns	ns	0	0	0	0	0	0	0	0	0	0	0	0	0	0	0	-	-	-	0	0	0	0	0	0	1	0	0	0	0	0	0	0	0	-
5033430I15Rik_76000	chr13	45965224	45966508	1285	+	ncRNA	5033430I15Rik	MGI:1923250	RIKEN cDNA 5033430I15 gene	76000				ns	ns	0	0	0	0	0	1	0	0	0	0	0	0	0	0	0	-	-	-	0	0	0	0	2	0	1	0	0	0	0	0	0	1	1	-
5330413P13Rik_414081	chr2	131820006	131847656	27651	-	ncRNA	5330413P13Rik	MGI:3041161	RIKEN cDNA 5330413P13 gene	414081				ns	ns	0	0	0	0	0	0	0	0	0	0	0	1	0	0	0	-	-	-	0	0	0	0	1	0	0	0	0	0	0	0	0	0	0	-
5430401H09Rik_100504461	chr12	32096593	32123823	27231	-	ncRNA	5430401H09Rik	MGI:1918646	RIKEN cDNA 5430401H09 gene	100504461				ns	ns	0	3	1	0	0	0	0	1	0	0	2	0	0	0	0	1	-1.58961	-1.58475	0	3	1	3	1	1	1	1	1	0	1	1	0	1	0	1
5430403N17Rik_330737	chr8	35864085	35882957	18873	-	ncRNA	5430403N17Rik	MGI:5439418	RIKEN cDNA 5430403N17 gene	330737				ns	ns	0	0	0	0	0	0	0	0	0	0	0	0	0	0	0	-	-	-	0	0	0	0	1	0	0	0	0	0	0	0	0	0	0	-
5430421F17Rik_74489	chr8	25302650	25306270	3621	-	ncRNA	5430421F17Rik	MGI:1921739	RIKEN cDNA 5430421F17 gene	74489				ns	ns	0	0	0	0	0	0	0	0	0	1	0	0	0	0	0	-	-	-	0	0	0	0	0	0	1	0	0	0	0	0	0	0	0	-
5430425K12Rik_71416	chr13	80940403	80948597	8195	+	ncRNA	5430425K12Rik	MGI:1918666	RIKEN cDNA 5430425K12 gene	71416				ns	ns	0	3	4	0	1	0	0	0	0	0	1	0	0	0	0	-	-	-	0	3	4	0	2	0	0	0	0	0	0	0	0	0	1	-
5430435K18Rik_71357	chr5	151252623	151259797	7175	+	ncRNA	5430435K18Rik	MGI:1918607	RIKEN cDNA 5430435K18 gene	71357				ns	ns	0	0	0	0	0	0	0	0	0	0	0	0	0	0	0	-	-	-	0	0	0	0	0	0	0	1	0	0	0	0	0	0	0	-
5430440P10Rik_71362	chr14	105427559	105437716	10158	+	ncRNA	5430440P10Rik	MGI:1918612	RIKEN cDNA 5430440P10 gene	71362				ns	ns	0	0	0	0	0	0	0	1	0	0	0	0	0	0	0	-	-	-	0	0	0	0	0	0	0	0	0	0	0	0	0	0	0	-
5730403I07Rik_70487	chr9	77366412	77399416	33005	-	ncRNA	5730403I07Rik	MGI:1917737	RIKEN cDNA 5730403I07 gene	70487				ns	ns	0	0	0	1	0	1	0	0	0	0	0	0	0	0	0	-	-	-	0	0	0	0	2	1	1	0	0	0	0	0	1	0	0	-
5730416F02Rik_70550	chrX	109001485	109002296	812	+	pseudo	5730416F02Rik	MGI:1917800	RIKEN cDNA 5730416F02 gene	70550				ns	ns	0	0	0	0	0	0	0	0	0	0	1	0	0	0	1	-	-	-	0	0	0	0	0	0	0	0	0	0	0	0	0	0	0	-
5730420D15Rik_70523	chr10	95417375	95428640	11266	+	ncRNA	5730420D15Rik	MGI:1917773	RIKEN cDNA 5730420D15 gene	70523				ns	ns	0	1	0	0	1	0	0	0	0	1	0	0	0	0	0	1	-1.43909	1.9665	0	1	0	1	0	1	2	0	1	3	3	1	1	1	2	1
5730435O14Rik_70538	chr10	41568016	41576476	8461	+	ncRNA	5730435O14Rik	MGI:1917788	RIKEN cDNA 5730435O14 gene	70538				ns	ns	0	0	0	0	0	0	0	0	0	0	0	0	0	0	0	-	-	-	0	0	0	1	1	1	0	1	0	0	0	0	0	0	0	1
5730460C07Rik_70594	chr3	153789305	153792087	2783	-	ncRNA	5730460C07Rik	MGI:1917844	RIKEN cDNA 5730460C07 gene	70594				ns	ns	0	0	0	0	1	0	0	0	0	0	0	0	0	0	1	-	-	-	0	0	0	0	2	0	0	0	0	0	0	0	0	0	0	-
5730488B01Rik_70602	chr4	44702800	44705110	2311	+	ncRNA	5730488B01Rik	MGI:1917852	RIKEN cDNA 5730488B01 gene	70602				ns	ns	0	0	0	0	0	0	0	0	0	0	0	1	0	0	0	-	-	-	0	0	0	0	0	0	0	0	0	0	0	0	0	0	0	-
5730596B20Rik_77580	chr6	52177155	52180851	3697	+	ncRNA	5730596B20Rik	MGI:1924830	RIKEN cDNA 5730596B20 gene	77580				ns	ns	0	0	0	0	0	1	0	0	0	0	0	0	0	0	0	-	-	-	0	0	0	0	0	0	0	0	0	0	0	0	0	0	0	-
5830403F22Rik_74743	chr7	134184895	134194886	9992	-	ncRNA	5830403F22Rik	MGI:1921993	RIKEN cDNA 5830403F22 gene	74743				ns	ns	0	0	0	0	0	1	1	0	0	0	0	0	1	0	0	-	-	-	0	0	0	0	0	0	0	0	0	0	0	0	0	0	1	-
5830411N06Rik_244234	chr7	140247301	140299791	52491	+	protein-coding	5830411N06Rik	MGI:2443685	RIKEN cDNA 5830411N06 gene	244234				ns	ns	0	0	0	0	0	0	1	0	0	0	0	1	1	0	0	-	-	-	0	0	0	0	0	0	0	1	0	0	0	0	0	0	0	-
5830418P13Rik_100529079	chr9	103423578	103461260	37683	+	ncRNA	5830418P13Rik	MGI:3604110	RIKEN cDNA 5830418P13 gene	100529079				ns	ns	0	2	1	0	2	1	0	1	1	1	2	4	1	0	1	1	0.276465	0.518362	0	2	1	0	1	0	0	0	0	0	0	0	1	1	0	1
5830428M24Rik_76062	chr12	69464787	69475550	10764	-	ncRNA	5830428M24Rik	MGI:1923312	RIKEN cDNA 5830428M24 gene	76062				ns	ns	0	0	0	0	1	0	0	1	0	0	1	0	0	0	0	1	13.452	21.061	0	0	0	0	2	1	1	1	1	1	0	1	1	0	0	1
5830454E08Rik_76100	chr9	120577331	120578073	743	+	ncRNA	5830454E08Rik	MGI:1923350	RIKEN cDNA 5830454E08 gene	76100				ns	ns	0	1	1	0	0	0	0	1	0	1	0	0	0	0	0	-	-	-	0	1	1	0	0	1	0	1	0	1	0	0	0	0	2	-
5830468F06Rik_76082	chr8	15010731	15021597	10867	-	ncRNA	5830468F06Rik	MGI:1923332	RIKEN cDNA 5830468F06 gene	76082				ns	ns	0	0	0	0	0	0	0	0	0	0	0	0	0	0	0	-	-	-	0	0	0	0	1	0	0	0	0	0	0	0	0	0	0	-
5930403L14Rik_320939	chr4	154630691	154636367	5677	-	ncRNA	5930403L14Rik	MGI:2445083	RIKEN cDNA 5930403L14 gene	320939				ns	ns	0	0	0	0	0	0	0	1	0	0	1	0	0	0	0	-	-	-	0	0	0	0	0	0	0	0	0	0	0	0	0	0	0	-
6030407O03Rik_109198	chr1	73618381	73864466	246086	-	ncRNA	6030407O03Rik	MGI:1924410	RIKEN cDNA 6030407O03 gene	109198				ns	ns	0	1	0	0	5	0	0	1	0	0	0	1	0	0	3	-	-	-	0	1	0	0	4	0	0	0	0	0	0	0	0	0	0	-
6030440G07Rik_77878	chr12	110994398	111013872	19475	+	ncRNA	6030440G07Rik	MGI:1925128	RIKEN cDNA 6030440G07 gene	77878				ns	ns	0	1	0	0	1	0	0	0	1	1	0	0	1	1	1	1	0.311522	0.663971	0	1	0	0	1	1	0	1	0	0	0	0	0	0	1	1
6030498E09Rik_77883	chrX	38772780	38962688	189909	+	protein-coding	6030498E09Rik	MGI:1925133	RIKEN cDNA 6030498E09 gene	77883				ns	ns	0	0	0	0	0	0	0	0	0	1	0	0	0	0	1	-	-	-	0	0	0	0	2	1	0	0	0	0	0	0	0	1	0	-
6330403K07Rik_103712	chr11	71031941	71033617	1677	-	protein-coding	6330403K07Rik	MGI:1918001	RIKEN cDNA 6330403K07 gene	103712				ns	ns	0	1	0	0	0	0	0	0	0	0	0	0	0	0	0	-	-	-	0	1	0	0	0	0	1	1	0	0	0	0	2	0	0	-
6330410L21Rik_319224	chr3	129753758	129763882	10125	+	ncRNA	6330410L21Rik	MGI:2441710	RIKEN cDNA 6330410L21 gene	319224				ns	ns	0	0	1	0	0	0	0	0	0	0	0	0	0	0	1	-	-	-	0	0	1	0	1	0	0	0	0	0	0	0	0	0	0	-
6330525I24Rik_115488899	chr18	13973027	13999463	26437	+	ncRNA	6330525I24Rik	MGI:1923419	RIKEN cDNA 6330525I24 gene	115488899				ns	ns	0	0	0	0	0	0	0	0	0	1	0	0	0	0	0	-	-	-	0	0	0	0	0	0	0	0	0	0	0	0	0	0	0	-
6430553K19Rik_619300	chr16	48122074	48158499	36426	-	ncRNA	6430553K19Rik	MGI:3588245	RIKEN cDNA 6430553K19 gene	619300				ns	ns	0	0	0	1	0	0	0	0	0	0	0	0	0	0	0	-	-	-	0	0	0	0	0	0	0	0	0	1	0	0	0	0	0	-
6430590A10Rik_100043277	chr10	103367189	103369255	2067	-	ncRNA	6430590A10Rik	MGI:2442852	RIKEN cDNA 6430590A10 gene	100043277				ns	ns	0	0	0	0	0	0	0	0	0	0	0	0	0	0	0	-	-	-	0	0	0	0	0	0	0	0	0	0	0	0	1	0	0	-
6430628N08Rik_76237	chr4	115890666	115899228	8563	+	protein-coding	6430628N08Rik	MGI:1923487	RIKEN cDNA 6430628N08 gene	76237				ns	ns	0	0	0	0	1	0	0	0	0	0	0	0	0	0	0	-	-	-	0	0	0	0	0	0	0	0	0	0	0	0	0	0	0	-
6430710C18Rik_76218	chr2	72745846	72813717	67872	-	ncRNA	6430710C18Rik	MGI:1923468	RIKEN cDNA 6430710C18 gene	76218				ns	ns	0	0	0	0	0	0	0	1	0	0	0	0	0	0	0	-	-	-	0	0	0	0	1	0	0	0	1	0	0	0	0	0	0	-
6530411M01Rik_67791	chr17	9147719	9168022	20304	-	ncRNA	6530411M01Rik	MGI:1915041	RIKEN cDNA 6530411M01 gene	67791				ns	ns	0	1	0	0	1	0	0	0	0	0	0	0	0	0	0	-	-	-	0	1	0	0	1	0	0	0	0	0	0	0	0	1	1	-
6720432D03Rik_77740	chr9	41852112	41876263	24152	-	ncRNA	6720432D03Rik	MGI:1924990	RIKEN cDNA 6720432D03 gene	77740				ns	ns	0	0	0	0	0	0	0	0	0	0	0	0	0	0	0	-	-	-	0	0	0	0	3	0	0	0	0	0	0	0	0	0	0	-
6720468P15Rik_78073	chr19	57508564	57512788	4225	+	ncRNA	6720468P15Rik	MGI:1925323	RIKEN cDNA 6720468P15 gene	78073				ns	ns	0	0	0	0	0	0	0	0	0	0	0	0	0	0	0	-	-	-	0	0	0	0	1	0	0	0	0	0	0	0	0	0	0	-
6820408C15Rik_228778	chr2	152415587	152444330	28744	+	protein-coding	6820408C15Rik	MGI:3045333	RIKEN cDNA 6820408C15 gene	228778				ns	ns	0	0	1	0	0	0	0	0	0	0	0	0	0	0	1	-	-	-	0	0	1	0	1	0	0	0	0	0	0	0	0	1	0	-
6820426E19Rik_100126203	chr6	117495235	117500078	4844	+	ncRNA	6820426E19Rik	MGI:3695826	RIKEN cDNA 6820426E19 gene	100126203				ns	ns	0	0	0	0	0	0	0	0	0	0	1	0	0	0	0	-	-	-	0	0	0	0	0	0	0	0	0	0	0	0	0	0	0	-
7420700N18Rik_74517	chr8	31367749	31382439	14691	+	ncRNA	7420700N18Rik	MGI:1921767	RIKEN cDNA 7420700N18 gene	74517				ns	ns	0	1	0	0	1	0	0	0	0	0	0	0	0	0	0	-	-	-	0	1	0	0	2	1	0	0	0	0	0	0	0	1	0	-
7420701I03Rik_71457	chr12	11047813	11078741	30929	+	ncRNA	7420701I03Rik	MGI:1918707	RIKEN cDNA 7420701I03 gene	71457				ns	ns	0	0	0	0	0	0	0	0	0	0	0	0	0	0	0	-	-	-	0	0	0	0	0	0	0	0	0	0	0	0	1	0	0	-
7530416G11Rik_328577	chr15	85492736	85503227	10492	-	protein-coding	7530416G11Rik	MGI:3036279	RIKEN cDNA 7530416G11 gene	328577				ns	ns	0	0	0	0	0	0	1	1	0	0	0	1	0	0	0	-	-	-	0	0	0	0	1	0	0	0	0	0	0	0	1	0	0	-
7530428D23Rik_319506	chr3	21753608	21800771	47164	-	ncRNA	7530428D23Rik	MGI:2442162	RIKEN cDNA 7530428D23 gene	319506				ns	ns	0	0	0	0	0	0	0	0	0	0	0	0	0	0	0	-	-	-	0	0	0	0	1	1	0	0	0	0	0	0	0	0	0	-
8030423F21Rik_211001	chr5	52607550	52619011	11462	-	ncRNA	8030423F21Rik	MGI:2443206	RIKEN cDNA 8030423F21 gene	211001				ns	ns	0	1	1	2	0	2	1	1	1	0	1	1	2	1	1	1	0.87336	0.0755141	0	1	1	1	0	1	0	0	1	1	1	0	2	1	0	1
8030443G20Rik_77173	chr4	108942843	108972077	29235	-	ncRNA	8030443G20Rik	MGI:1924423	RIKEN cDNA 8030443G20 gene	77173				ns	ns	0	1	0	0	0	0	0	0	0	0	1	1	0	0	0	-	-	-	0	1	0	0	0	0	3	0	0	0	0	0	0	0	0	-
8430422H06Rik_74529	chr18	14232306	14278542	46237	+	ncRNA	8430422H06Rik	MGI:1921779	RIKEN cDNA 8430422H06 gene	74529				ns	ns	0	0	0	0	0	0	0	0	0	0	0	0	0	0	0	-	-	-	0	0	0	0	2	0	0	1	1	0	0	0	0	0	0	-
8430426J06Rik_78102	chr15	81242654	81251862	9209	-	ncRNA	8430426J06Rik	MGI:1925352	RIKEN cDNA 8430426J06 gene	78102				ns	ns	0	0	0	0	0	0	0	0	0	0	0	0	0	0	0	-	-	-	0	0	0	0	0	0	1	0	0	0	0	1	0	1	0	-
8430430B14Rik_78148	chr17	83998552	84013408	14857	+	ncRNA	8430430B14Rik	MGI:1925398	RIKEN cDNA 8430430B14 gene	78148				ns	ns	0	0	0	0	1	0	0	0	1	0	0	0	1	1	0	-	-	-	0	0	0	0	0	0	0	0	0	0	0	0	0	0	0	-
8430432A02Rik_108167597	chr1	43092280	43093842	1563	+	ncRNA	8430432A02Rik	MGI:1918774	RIKEN cDNA 8430432A02 gene	108167597				ns	ns	0	4	1	0	0	1	0	1	0	0	0	0	0	0	0	-	-	-	0	4	1	0	0	2	0	1	0	0	0	1	0	1	1	-
8430436N08Rik_71510	chr4	7560688	7573801	13114	+	ncRNA	8430436N08Rik	MGI:1918760	RIKEN cDNA 8430436N08 gene	71510				ns	ns	0	0	0	0	0	0	0	0	0	0	0	0	0	0	0	-	-	-	0	0	0	0	1	0	0	0	0	0	0	0	0	0	0	-
8430437L04Rik_74541	chr2	72703510	72729468	25959	+	ncRNA	8430437L04Rik	MGI:1921791	RIKEN cDNA 8430437L04 gene	74541				ns	ns	0	1	0	0	0	0	0	0	0	0	0	0	0	0	0	-	-	-	0	1	0	0	0	0	0	0	0	0	0	0	0	0	0	-
9030204H09Rik_77665	chr2	35819190	35823385	4196	+	ncRNA	9030204H09Rik	MGI:1924915	RIKEN cDNA 9030204H09 gene	77665				ns	ns	0	0	0	0	0	0	0	0	0	0	0	0	0	0	0	-	-	-	0	0	0	0	0	0	0	0	0	0	0	0	1	0	0	-
9030404E10Rik_71528	chr16	30021842	30039479	17638	-	ncRNA	9030404E10Rik	MGI:1918778	RIKEN cDNA 9030404E10 gene	71528				ns	ns	0	0	2	0	0	1	0	0	0	0	0	1	0	0	0	-	-	-	0	0	2	0	0	1	0	0	0	0	0	0	0	1	1	-
9030616G12Rik_77699	chr10	128971197	128978113	6917	+	ncRNA	9030616G12Rik	MGI:1924949	RIKEN cDNA 9030616G12 gene	77699				ns	ns	0	1	0	0	0	0	0	0	0	0	0	0	0	0	0	-	-	-	0	1	0	0	0	0	0	0	0	0	0	0	0	0	0	-
9030622O22Rik_100043820	chr2	147944459	148040513	96055	-	ncRNA	9030622O22Rik	MGI:1918820	RIKEN cDNA 9030622O22 gene	100043820				ns	ns	0	0	0	0	1	0	0	0	0	0	0	0	0	0	0	-	-	-	0	0	0	0	1	0	0	0	0	0	0	0	0	0	0	-
9130008F23Rik_71583	chr17	40875482	40880558	5077	-	protein-coding	9130008F23Rik	MGI:1918833	RIKEN cDNA 9130008F23 gene	71583				ns	ns	0	5	4	2	1	1	10	4	5	2	5	4	3	0	2	0.996168	0.903184	0.748414	0	5	4	13	25	15	23	18	19	9	7	10	1	10	6	0.0469053
9130015A21Rik_71581	chr12	35672290	35695118	22829	-	ncRNA	9130015A21Rik	MGI:1918831	RIKEN cDNA 9130015A21 gene	71581				ns	ns	0	0	0	0	1	1	0	0	1	1	1	0	0	0	0	-	-	-	0	0	0	0	1	0	0	0	0	0	0	0	0	0	0	-
9130015L21Rik_71613	chr2	160016653	160040620	23968	+	ncRNA	9130015L21Rik	MGI:1918863	RIKEN cDNA 9130015L21 gene	71613				ns	ns	0	0	0	0	0	0	0	0	1	0	0	0	0	0	0	-	-	-	0	0	0	0	0	0	0	0	0	0	0	0	0	0	0	-
9130221F21Rik_330350	chr6	72013896	72042528	28633	-	ncRNA	9130221F21Rik	MGI:4840488	RIKEN cDNA 9130221F21 gene	330350				ns	ns	0	0	1	0	0	0	0	1	1	0	2	2	3	6	2	0.335658	15.3987	17.8955	0	0	1	1	1	0	1	0	0	0	0	0	0	1	0	1
9130227L01Rik_329159	chr1	55931241	55972098	40858	+	ncRNA	9130227L01Rik	MGI:2445084	RIKEN cDNA 9130227L01 gene	329159				ns	ns	0	0	0	0	0	0	0	0	0	0	1	0	0	0	0	-	-	-	0	0	0	0	1	0	0	0	0	0	0	0	0	0	0	-
9130409I23Rik_619326	chr1	181051237	181060667	9431	+	protein-coding	9130409I23Rik	MGI:3588271	RIKEN cDNA 9130409I23 gene	619326				ns	ns	0	0	0	0	0	1	0	0	0	0	0	0	0	0	1	-	-	-	0	0	0	0	0	0	0	0	0	0	0	0	0	0	0	-
9130410C08Rik_105244659	chr4	114816093	114824878	8786	-	ncRNA	9130410C08Rik	MGI:1918862	RIKEN cDNA 9130410C08 gene	105244659				ns	ns	0	0	0	0	0	0	1	0	0	0	0	0	0	0	0	-	-	-	0	0	0	0	1	0	0	0	0	0	0	0	0	0	0	-
9230009I02Rik_619293	chr11	51085087	51091835	6749	+	ncRNA	9230009I02Rik	MGI:3588229	RIKEN cDNA 9230009I02 gene	619293				ns	ns	0	0	0	0	0	0	0	0	0	0	0	0	0	0	0	-	-	-	0	0	0	0	1	0	0	0	0	0	0	0	0	0	0	-
9230020A06Rik_619299	chr11	71516536	71573183	56648	+	ncRNA	9230020A06Rik	MGI:3588244	RIKEN cDNA 9230020A06 gene	619299				ns	ns	0	0	0	0	0	0	0	0	0	0	0	0	0	0	0	-	-	-	0	0	0	0	1	0	0	0	0	0	0	0	0	0	0	-
9230102O04Rik_77682	chr2	9883041	9889540	6500	-	ncRNA	9230102O04Rik	MGI:1924932	RIKEN cDNA 9230102O04 gene	77682				ns	UP	0	0	0	0	0	0	0	0	0	1	0	0	0	0	0	1	15.2722	20.8258	0	0	0	10	13	14	26	31	31	41	53	54	20	30	29	3.11243e-11
9230110K08Rik_102631977	chr4	151861744	151863311	1568	+	ncRNA	9230110K08Rik	MGI:1925157	RIKEN cDNA 9230110K08 gene	102631977				ns	ns	0	1	1	0	0	0	0	0	0	0	1	0	0	0	0	-	-	-	0	1	1	0	0	0	1	1	0	0	0	0	0	0	1	-
9230112J17Rik_100504561	chr9	60523967	60545882	21916	-	ncRNA	9230112J17Rik	MGI:1924999	RIKEN cDNA 9230112J17 gene	100504561				ns	ns	0	0	0	0	0	1	0	0	0	0	0	0	0	0	1	-	-	-	0	0	0	0	0	0	0	0	0	0	0	0	0	0	0	-
9330102E08Rik_330427	chr6	128169700	128183803	14104	-	ncRNA	9330102E08Rik	MGI:3026973	RIKEN cDNA 9330102E08 gene	330427				ns	ns	0	0	2	3	0	1	0	1	0	0	0	0	0	0	0	-	-	-	0	0	2	1	0	1	0	0	0	1	0	0	0	1	0	-
9330117O12Rik_328957	chr18	54611744	54639870	28127	+	ncRNA	9330117O12Rik	MGI:5439411	RIKEN cDNA 9330117O12 gene	328957				ns	ns	0	0	0	0	0	0	1	0	0	0	0	0	0	0	0	-	-	-	0	0	0	0	0	0	0	0	0	0	0	0	0	0	0	-
9330158H04Rik_319472	chr6	36333138	36388234	55097	-	ncRNA	9330158H04Rik	MGI:2442094	RIKEN cDNA 9330158H04 gene	319472				ns	ns	0	2	0	0	0	0	0	0	0	0	0	0	0	0	0	-	-	-	0	2	0	0	1	0	0	0	0	0	0	0	0	0	0	-
9330159F19Rik_212448	chr10	29211643	29230779	19137	+	protein-coding	9330159F19Rik	MGI:3036239	RIKEN cDNA 9330159F19 gene	212448				ns	ns	0	1	0	1	1	0	0	0	0	0	1	1	0	1	0	-	-	-	0	1	0	0	2	0	0	1	1	0	1	0	0	0	0	-
9330175M20Rik_442821	chr1	51218386	51333779	115394	-	ncRNA	9330175M20Rik	MGI:3045285	RIKEN cDNA 9330175M20 gene	442821				ns	ns	0	0	0	0	0	0	1	1	0	1	1	1	0	0	0	0.944053	15.6622	15.8387	0	0	0	2	1	0	2	0	0	1	0	0	1	0	0	1
9330178D15Rik_329780	chr3	155976354	156008592	32239	+	ncRNA	9330178D15Rik	MGI:4437729	RIKEN cDNA 9330178D15 gene	329780				ns	ns	0	0	0	0	0	0	0	0	0	0	0	0	0	0	0	-	-	-	0	0	0	0	0	0	0	1	0	0	0	0	0	0	0	-
9330182O14Rik_328531	chr15	40134365	40150010	15646	+	protein-coding	9330182O14Rik	MGI:3045378	RIKEN cDNA 9330182O14 gene	328531				ns	ns	0	0	0	0	0	0	0	0	0	0	0	0	0	0	0	-	-	-	0	0	0	0	0	0	0	1	0	0	0	0	0	0	0	-
9330188P03Rik_380930	chr14	105589549	105593929	4381	+	ncRNA	9330188P03Rik	MGI:2686435	RIKEN cDNA 9330188P03 gene	380930				ns	ns	0	0	0	0	0	0	0	0	0	0	0	0	1	0	0	-	-	-	0	0	0	0	0	0	0	0	0	0	0	0	0	0	0	-
9330199G10Rik_319466	chr13	19462847	19504367	41521	-	ncRNA	9330199G10Rik	MGI:2442084	RIKEN cDNA 9330199G10 gene	319466				ns	ns	0	0	0	0	0	0	0	0	0	0	0	0	1	1	0	-	-	-	0	0	0	0	1	0	0	0	0	0	0	0	0	0	1	-
9430014N10Rik_77248	chr15	93904856	93927111	22256	-	ncRNA	9430014N10Rik	MGI:1924498	RIKEN cDNA 9430014N10 gene	77248				ns	ns	0	0	0	0	0	0	0	0	0	0	0	0	0	0	0	-	-	-	0	0	0	0	1	0	0	0	0	0	0	0	0	0	0	-
9430021M05Rik_77288	chr2	162661163	162675204	14042	+	ncRNA	9430021M05Rik	MGI:1924538	RIKEN cDNA 9430021M05 gene	77288				ns	ns	0	0	0	0	0	0	0	0	0	0	0	0	0	0	0	-	-	-	0	0	0	0	1	0	0	0	0	0	0	0	0	0	0	-
9430024E24Rik_77257	chr2	33714606	33718950	4345	-	ncRNA	9430024E24Rik	MGI:1924507	RIKEN cDNA 9430024E24 gene	77257				ns	ns	0	0	1	0	0	0	0	0	0	0	0	0	0	0	0	-	-	-	0	0	1	0	0	0	0	0	0	0	0	0	0	0	0	-
9430041J12Rik_77323	chr7	4074125	4120728	46604	-	ncRNA	9430041J12Rik	MGI:1924573	RIKEN cDNA 9430041J12 gene	77323				ns	ns	0	1	5	3	4	2	0	2	1	0	0	0	1	2	3	0.957226	-1.11875	1.46718	0	1	5	4	3	2	2	3	2	1	2	1	0	5	1	1
9430062P05Rik_115487189	chr9	90156459	90160436	3978	-	ncRNA	9430062P05Rik	MGI:2441746	RIKEN cDNA 9430062P05 gene	115487189				ns	ns	0	0	1	0	1	1	1	1	1	2	1	1	1	0	1	1	12.9872	13.1189	0	0	1	1	1	0	1	1	1	1	1	1	0	1	0	1
9430069I07Rik_77358	chr15	34349051	34357872	8822	-	protein-coding	9430069I07Rik	MGI:1924608	RIKEN cDNA 9430069I07 gene	77358				ns	ns	0	0	1	0	0	0	0	1	1	1	0	0	0	0	0	-	-	-	0	0	1	0	1	0	0	1	0	1	0	0	0	0	0	-
9430078K24Rik_77290	chr12	79917019	79936264	19246	-	ncRNA	9430078K24Rik	MGI:1924540	RIKEN cDNA 9430078K24 gene	77290				ns	ns	0	0	0	0	0	0	0	0	0	0	0	0	0	0	0	-	-	-	0	0	0	2	3	0	0	0	0	0	0	0	0	0	0	-
9430085M18Rik_77361	chr5	101703549	101763231	59683	+	ncRNA	9430085M18Rik	MGI:1924611	RIKEN cDNA 9430085M18 gene	77361				ns	ns	0	0	0	0	1	1	0	0	1	1	1	1	2	1	1	1	12.8484	1.99129	0	0	0	0	1	0	0	1	0	1	0	0	0	1	1	1
9430097D07Rik_319245	chr2	32574183	32576283	2101	-	unknown	9430097D07Rik	MGI:2441749	RIKEN cDNA 9430097D07 gene	319245				ns	ns	0	0	2	4	4	2	1	1	1	0	4	1	1	0	1	0.666324	15.1483	15.8882	0	0	2	0	3	2	0	1	0	1	1	3	3	3	2	1
9530003J23Rik_77397	chr10	117233753	117238681	4929	-	protein-coding	9530003J23Rik	MGI:1924647	RIKEN cDNA 9530003J23 gene	77397				ns	ns	0	0	0	0	0	0	0	0	0	0	0	0	0	0	0	-	-	-	0	0	0	0	0	0	0	0	0	0	0	0	1	0	1	-
9530014B07Rik_77398	chr13	53635892	53639201	3310	-	ncRNA	9530014B07Rik	MGI:1924648	RIKEN cDNA 9530014B07 gene	77398				ns	ns	0	0	0	0	1	0	0	0	0	0	0	0	0	0	0	-	-	-	0	0	0	0	0	0	0	0	0	0	0	0	0	0	0	-
9530020I12Rik_77442	chr12	11185993	11204502	18510	-	ncRNA	9530020I12Rik	MGI:1924692	RIKEN cDNA 9530020I12 gene	77442				ns	ns	0	0	0	0	0	0	0	0	0	0	0	0	0	0	0	-	-	-	0	0	0	0	0	0	0	1	0	0	1	0	0	0	0	-
9530026F06Rik_77341	chr1	61378432	61395904	17473	+	ncRNA	9530026F06Rik	MGI:1924591	RIKEN cDNA 9530026F06 gene	77341				ns	ns	0	0	0	0	0	0	0	0	0	0	0	0	0	0	0	-	-	-	0	0	0	0	1	0	0	0	0	0	0	0	0	0	0	-
9530026P05Rik_330385	chr6	92940582	93111749	171168	+	ncRNA	9530026P05Rik	MGI:1924659	RIKEN cDNA 9530026P05 gene	330385				ns	ns	0	0	0	0	1	0	5	0	0	3	0	0	0	0	1	-	-	-	0	0	0	0	3	0	0	3	1	0	0	0	0	0	1	-
9530036O11Rik_654796	chr5	28466984	28719209	252226	+	ncRNA	9530036O11Rik	MGI:2444607	RIKEN cDNA 9530036O11Rik	654796				ns	ns	0	0	0	1	2	0	1	1	1	0	1	1	1	0	0	1	13.1187	13.797	0	0	0	0	4	0	0	1	1	1	1	1	0	1	2	1
9530053A07Rik_319482	chr7	28129466	28164811	35346	+	protein-coding	9530053A07Rik	MGI:2442118	RIKEN cDNA 9530053A07 gene	319482				ns	ns	0	0	0	0	0	0	1	0	0	0	1	0	0	0	0	-	-	-	0	0	0	1	2	0	0	1	0	0	1	0	1	0	1	-
9530080O11Rik_319247	chr4	95959711	95967655	7945	-	ncRNA	9530080O11Rik	MGI:2441751	RIKEN cDNA 9530080O11 gene	319247				ns	ns	0	2	0	0	0	0	0	0	0	0	0	0	0	0	0	-	-	-	0	2	0	0	0	1	0	0	1	0	0	0	0	0	0	-
9630001P10Rik_319251	chr5	45639275	45645469	6195	+	ncRNA	9630001P10Rik	MGI:2441755	RIKEN cDNA 9630001P10 gene	319251				ns	ns	0	0	0	1	2	1	1	1	2	0	1	2	1	2	1	1	14.0373	14.2585	0	0	0	1	2	1	1	1	1	2	0	0	0	1	1	1
9630002D21Rik_319560	chr12	71577931	71718589	140659	+	ncRNA	9630002D21Rik	MGI:2442274	RIKEN cDNA 9630002D21 gene	319560				ns	ns	0	0	0	0	1	0	0	0	0	0	0	1	0	0	0	-	-	-	0	0	0	0	2	0	0	0	0	0	0	0	0	0	0	-
9630013A20Rik_319903	chr14	84458724	84476424	17701	-	ncRNA	9630013A20Rik	MGI:2442953	RIKEN cDNA 9630013A20 gene	319903				ns	ns	0	0	0	0	0	0	0	0	0	1	0	0	0	0	1	-	-	-	0	0	0	0	1	0	0	0	1	0	0	0	0	0	0	-
9830132P13Rik_329753	chr3	127916171	127955220	39050	+	ncRNA	9830132P13Rik	MGI:5439414	RIKEN cDNA 9830132P13 gene	329753				ns	ns	0	0	0	4	0	0	0	0	1	0	3	1	3	7	6	1	16.012	14.2983	0	0	0	0	0	0	0	3	1	2	0	1	0	0	1	1
9930038B18Rik_319503	chr12	8876509	8893445	16937	-	ncRNA	9930038B18Rik	MGI:2442156	RIKEN cDNA 9930038B18 gene	319503				ns	ns	0	0	0	0	1	0	0	0	0	0	0	0	0	0	0	-	-	-	0	0	0	1	1	0	0	0	0	0	1	0	0	0	0	-
a_50518	chr2	155013570	155051012	37443	+	protein-coding	a	MGI:87853	nonagouti	50518				ns	ns	0	0	0	0	0	1	0	1	1	0	0	0	0	1	0	-	-	-	0	0	0	0	0	0	0	0	0	0	0	0	0	0	0	-
A230006K03Rik:1_27493	chr7	61010265	61089737	79473	-	ncRNA	A230006K03Rik	MGI:3644205	RIKEN cDNA A230006K03 gene	27493				ns	ns	0	3	1	0	0	0	1	1	1	1	1	1	2	0	1	1	-0.880929	-0.683057	0	3	1	1	2	1	1	1	1	1	0	0	0	1	2	1
A230006K03Rik:2_27493	chr7	61194983	61311649	116667	-	ncRNA	A230006K03Rik	MGI:3644205	RIKEN cDNA A230006K03 gene	27493				ns	ns	0	0	0	0	0	0	1	0	0	0	0	0	0	0	0	-	-	-	0	0	0	0	1	0	0	0	1	0	0	0	0	0	0	-
A230020J21Rik_100125339	chr1	191025351	191029781	4431	+	ncRNA	A230020J21Rik	MGI:3704207	RIKEN cDNA A230020J21 gene	100125339				ns	ns	0	4	1	4	6	6	2	2	3	1	1	1	0	0	1	0.590674	-1.31466	-1.16109	0	4	1	8	3	6	7	3	5	2	1	2	9	4	4	1
A230072E10Rik_331547	chrX	151313335	151341879	28545	-	ncRNA	A230072E10Rik	MGI:3603753	RIKEN cDNA A230072E10 gene	331547				ns	ns	0	1	1	1	1	3	0	0	0	1	2	0	0	0	0	1	-0.486148	0.585187	0	1	1	1	0	1	1	3	1	1	1	2	2	2	2	1
A230072I06Rik_619290	chr8	12276932	12283147	6216	+	protein-coding	A230072I06Rik	MGI:3588221	RIKEN cDNA A230072I06 gene	619290				ns	ns	0	0	0	0	0	0	0	0	0	1	0	0	0	0	0	-	-	-	0	0	0	0	0	0	0	0	0	0	0	0	0	0	0	-
A230077H06Rik_320210	chr7	40849153	40898324	49172	-	ncRNA	A230077H06Rik	MGI:2443592	RIKEN cDNA A230077H06 gene	320210				ns	ns	0	0	0	0	0	0	0	1	0	0	1	0	2	0	1	-	-	-	0	0	0	0	3	0	0	0	0	0	0	0	0	0	0	-
A230098N10Rik_97209	chr5	30004435	30030987	26553	-	ncRNA	A230098N10Rik	MGI:2141280	RIKEN cDNA A230098N10 gene	97209				UP	ns	0	1	1	35	27	20	135	91	85	233	240	241	493	480	427	7.26088e-109	8.91245	9.11062	0	1	1	0	1	1	1	1	0	0	0	0	0	0	1	1
A230108P19Rik_320132	chr2	6193251	6321611	128361	+	ncRNA	A230108P19Rik	MGI:2443444	RIKEN cDNA A230108P19 gene	320132				ns	ns	0	4	2	1	4	1	1	1	1	1	1	0	0	0	0	1	-1.10957	-1.08725	0	4	2	2	0	0	1	1	1	0	1	1	2	1	1	1
A26c2_622251	chr7	62746817	62823743	76927	-	protein-coding	A26c2	MGI:3644757	ANKRD26-like family C, member 2	622251				ns	ns	0	1	0	0	0	0	0	0	1	0	0	0	0	0	0	-	-	-	0	1	0	0	1	0	1	0	0	0	0	0	0	0	0	-
A26c3_67575	chr2	111050410	111229603	179194	-	protein-coding	A26c3	MGI:1914825	ANKRD26-like family C, member 3	67575				ns	ns	0	0	0	0	0	0	0	0	0	0	1	1	0	0	0	-	-	-	0	0	0	0	0	0	0	1	0	0	0	0	0	0	0	-
A2ml1_232400	chr6	128539822	128581606	41785	-	protein-coding	A2ml1	MGI:3039594	alpha-2-macroglobulin like 1	232400				ns	ns	0	0	1	0	0	0	0	0	0	0	0	0	0	0	0	-	-	-	0	0	1	0	1	0	0	0	0	0	0	0	0	0	0	-
A330001L22Rik_102632594	chr14	21989475	21998570	9096	+	ncRNA	A330001L22Rik	MGI:3026987	RIKEN cDNA A330001L22 gene	102632594				ns	ns	0	2	1	1	0	1	0	0	0	1	1	0	0	0	2	-	-	-	0	2	1	1	0	0	1	1	0	0	2	1	0	0	0	-
A330009N23Rik_380977	chr15	101221191	101225186	3996	-	ncRNA	A330009N23Rik	MGI:2443491	RIKEN cDNA A330009N23 gene	380977				ns	ns	0	0	1	0	2	1	0	0	0	1	1	2	0	0	0	1	14.157	15.9396	0	0	1	1	0	0	0	0	0	0	1	0	0	0	0	1
A330033J07Rik_320614	chr13	48044231	48262623	218393	-	ncRNA	A330033J07Rik	MGI:2444369	RIKEN cDNA A330033J07 gene	320614				ns	ns	0	0	0	0	0	0	0	1	0	0	1	1	0	0	1	-	-	-	0	0	0	0	4	0	0	0	0	0	0	0	0	0	0	-
A330041J22Rik_319556	chr9	86695442	86701253	5812	+	ncRNA	A330041J22Rik	MGI:2442269	RIKEN cDNA A330041J22 gene	319556				ns	ns	0	0	0	0	0	0	1	0	0	0	0	0	0	0	0	-	-	-	0	0	0	0	0	0	0	0	0	0	0	0	0	0	0	-
A330074K22Rik_434353	chr8	120204434	120228230	23797	-	ncRNA	A330074K22Rik	MGI:3045392	RIKEN cDNA A330074K22 gene	434353				ns	ns	0	2	0	0	0	0	0	0	1	0	5	0	2	2	3	0.708054	1.83446	1.08316	0	2	0	0	0	0	1	0	0	1	0	0	0	0	0	1
A330076C08Rik_100503592	chr13	44193589	44216487	22899	-	ncRNA	A330076C08Rik	MGI:2443693	RIKEN cDNA A330076C08 gene	100503592				ns	ns	0	0	0	0	0	0	0	0	0	0	0	0	0	0	0	-	-	-	0	0	0	0	1	0	0	0	0	0	0	0	0	0	0	-
A330076H08Rik_320026	chr7	61943895	61982355	38461	-	ncRNA	A330076H08Rik	MGI:2443193	RIKEN cDNA A330076H08 gene	320026				ns	ns	0	0	0	0	0	0	0	0	0	0	1	0	0	0	0	-	-	-	0	0	0	0	0	0	0	0	0	0	0	0	0	0	0	-
A330102I10Rik_77920	chr13	29014414	29040336	25923	+	ncRNA	A330102I10Rik	MGI:1925170	RIKEN cDNA A330102I10 gene	77920				ns	ns	0	0	0	0	0	0	1	0	0	1	0	0	0	0	0	-	-	-	0	0	0	2	1	0	0	0	0	1	0	0	0	1	0	-
A430010J10Rik_319665	chr6	67157801	67165108	7308	+	ncRNA	A430010J10Rik	MGI:2442501	RIKEN cDNA A430010J10 gene	319665				ns	ns	0	0	1	1	0	1	0	1	0	0	1	2	2	4	2	0.987605	13.1577	1.865	0	0	1	0	0	1	0	0	0	0	0	0	0	1	0	1
A430102A20Rik_105243655	chr11	120932864	120934012	1149	+	ncRNA	A430102A20Rik	MGI:1925174	RIKEN cDNA A430102A20 gene	105243655				ns	ns	0	0	0	0	0	0	0	0	0	0	0	0	0	0	0	-	-	-	0	0	0	0	0	1	0	0	0	0	0	0	0	0	0	-
A530001N23Rik_328265	chr13	60483921	60508840	24920	-	ncRNA	A530001N23Rik	MGI:3045361	RIKEN cDNA A530001N23 gene	328265				ns	ns	0	0	0	0	2	0	0	0	0	0	0	1	0	0	0	-	-	-	0	0	0	0	0	0	0	0	0	0	0	0	0	0	0	-
A530006G24Rik_381384	chr2	147710693	147717632	6940	+	ncRNA	A530006G24Rik	MGI:2685849	RIKEN cDNA A530006G24 gene	381384				ns	ns	0	0	0	0	1	0	0	0	0	0	0	0	0	0	0	-	-	-	0	0	0	0	0	0	0	0	0	0	0	0	0	0	0	-
A530010L16Rik_382036	chr8	122761010	122762761	1752	-	ncRNA	A530010L16Rik	MGI:3037766	RIKEN cDNA A530010L16 gene	382036				ns	ns	0	0	1	0	0	0	0	0	0	0	0	0	0	0	0	-	-	-	0	0	1	0	0	0	0	0	1	0	1	0	0	1	2	-
A530016L24Rik_319942	chr12	112489448	112499927	10480	+	protein-coding	A530016L24Rik	MGI:2443020	RIKEN cDNA A530016L24 gene	319942				ns	ns	0	0	0	0	0	0	0	0	0	1	0	0	0	0	0	-	-	-	0	0	0	0	1	0	0	0	0	0	0	0	0	0	0	-
A530021J07Rik_330578	chr7	83148470	83179438	30969	+	protein-coding	A530021J07Rik	MGI:3687211	Riken cDNA A530021J07 gene	330578				ns	ns	0	0	1	2	1	0	0	0	1	0	0	0	0	0	0	-	-	-	0	0	1	0	1	2	1	0	1	0	0	0	2	0	0	-
A530046M15Rik_328190	chr13	15807243	15827537	20295	+	ncRNA	A530046M15Rik	MGI:5439406	RIKEN cDNA A530046M15 gene	328190				ns	ns	0	0	0	2	3	0	0	0	0	3	0	1	2	0	4	-	-	-	0	0	0	0	0	0	0	0	0	1	0	0	0	0	0	-
A530058N18Rik_320846	chr2	114013565	114032292	18728	+	ncRNA	A530058N18Rik	MGI:2444858	RIKEN cDNA A530058N18 gene	320846				ns	ns	0	0	0	0	0	0	0	0	0	0	0	0	0	0	0	-	-	-	0	0	0	0	1	0	0	0	0	0	0	0	0	0	0	-
A530065N20Rik_328263	chr13	60029711	60116669	86959	+	ncRNA	A530065N20Rik	MGI:5439407	RIKEN cDNA A530046M15 gene	328263				ns	ns	0	1	0	0	0	0	1	0	0	0	0	0	0	0	1	-	-	-	0	1	0	0	1	0	0	0	0	0	0	0	0	0	0	-
A530076I17Rik_320367	chr14	45665833	45668498	2666	-	ncRNA	A530076I17Rik	MGI:2443897	RIKEN cDNA A530076I17 gene	320367				ns	ns	0	0	0	1	3	1	0	1	2	0	5	0	0	1	2	0.970203	16.2639	13.5817	0	0	0	1	1	0	0	1	0	0	1	0	0	1	1	1
A630010A05Rik_545280	chr16	14562317	14621284	58968	+	ncRNA	A630010A05Rik	MGI:3584518	RIKEN cDNA A630010A05 gene	545280				ns	ns	0	0	0	1	0	0	0	0	0	0	0	0	0	0	0	-	-	-	0	0	0	0	2	0	0	0	0	0	0	0	1	0	3	-
A630012P03Rik_100504594	chrX	52575843	52619047	43205	+	ncRNA	A630012P03Rik	MGI:2442968	RIKEN cDNA A630012P03 gene	100504594				UP	ns	0	0	0	0	0	1	2	0	0	10	5	6	44	32	42	8.30107e-13	21.7554	5.29976	0	0	0	0	2	1	0	0	0	1	0	0	1	0	0	1
A630019I02Rik_408254	chr13	93094833	93098968	4136	+	ncRNA	A630019I02Rik	MGI:5439422	RIKEN cDNA A630019I02 gene	408254				ns	ns	0	0	0	0	0	1	0	0	0	0	0	0	2	0	1	-	-	-	0	0	0	0	0	0	0	0	0	0	1	0	0	1	0	-
A630023A22Rik_105518	chr14	34051126	34102754	51629	-	protein-coding	A630023A22Rik	MGI:2145657	RIKEN cDNA A630023A22 gene	105518				ns	ns	0	1	0	0	0	0	0	0	0	0	0	1	0	0	0	-	-	-	0	1	0	0	4	0	0	0	2	0	0	0	1	0	0	-
A630023P12Rik_231603	chr5	110514923	110525980	11058	+	ncRNA	A630023P12Rik	MGI:2445162	RIKEN cDNA A630023P12 gene	231603				ns	ns	0	0	0	1	0	0	0	0	0	0	0	0	0	0	0	-	-	-	0	0	0	0	0	0	0	0	0	0	0	0	0	0	0	-
A630072L19Rik_100038467	chr12	100938104	100944220	6117	+	ncRNA	A630072L19Rik	MGI:3641830	RIKEN cDNA A630072L19 gene	100038467				ns	ns	0	0	0	1	0	0	1	0	0	2	2	2	0	0	0	0.956217	12.8988	2.53486	0	0	0	0	0	0	0	0	0	2	4	1	1	3	4	0.907856
A630075F10Rik_100043910	chr2	170061240	170070778	9539	-	ncRNA	A630075F10Rik	MGI:3604957	RIKEN cDNA A630075F10 gene	100043910				ns	ns	0	0	1	1	0	1	1	1	1	0	2	2	1	0	1	1	14.3291	14.9735	0	0	1	1	2	1	0	1	1	1	0	1	1	1	0	1
A630076J17Rik_319929	chr3	107230614	107234031	3418	+	protein-coding	A630076J17Rik	MGI:2442999	RIKEN cDNA A630076J17 gene	319929				ns	ns	0	0	0	0	0	1	0	0	0	0	0	0	0	0	0	-	-	-	0	0	0	0	1	0	0	0	0	0	0	0	0	0	0	-
A630077J23Rik_319973	chr4	43751859	43759464	7606	+	ncRNA	A630077J23Rik	MGI:2443089	RIKEN cDNA A630077J23 gene	319973				ns	ns	0	0	0	0	0	0	0	1	0	0	0	0	0	0	0	-	-	-	0	0	0	0	0	0	0	0	0	0	0	0	0	0	0	-
A630095N17Rik_381272	chr1	75220095	75232093	11999	-	protein-coding	A630095N17Rik	MGI:2686470	RIKEN cDNA A630095N17 gene	381272				ns	ns	0	0	0	0	0	0	0	0	0	0	0	0	0	0	0	-	-	-	0	0	0	0	1	0	0	1	0	0	0	0	0	0	0	-
A730004F24Rik_320449	chr1	186511838	186558681	46844	-	ncRNA	A730004F24Rik	MGI:2444046	RIKEN cDNA A730004F24 gene	320449				ns	ns	0	0	0	0	0	0	0	0	0	0	0	0	0	0	0	-	-	-	0	0	0	0	1	0	0	1	0	0	0	0	0	0	0	-
A730009L09Rik_402727	chr16	84515012	84526387	11376	+	unknown	A730009L09Rik	MGI:3028032	RIKEN cDNA A730009L09 gene	402727				ns	ns	0	0	0	0	0	0	1	0	0	0	1	0	0	0	0	-	-	-	0	0	0	0	0	0	0	0	0	0	0	0	0	0	0	-
A730013G03Rik_320952	chr1	192833119	192835213	2095	-	ncRNA	A730013G03Rik	MGI:2445118	RIKEN cDNA A730013G03 gene	320952				ns	ns	0	0	0	0	0	0	0	0	0	0	0	0	0	0	0	-	-	-	0	0	0	0	1	0	0	0	0	0	0	0	0	0	0	-
A730020E08Rik_100504262	chr6	61175604	61180810	5207	-	ncRNA	A730020E08Rik	MGI:2444999	RIKEN cDNA A730020E08 gene	100504262				ns	ns	0	0	1	1	1	0	5	1	1	1	1	1	1	0	1	0.982333	13.1337	14.7724	0	0	1	1	1	0	1	1	0	2	0	1	0	1	1	1
A730032A03Rik_102639814	chr2	164177584	164196564	18981	+	ncRNA	A730032A03Rik	MGI:2444311	RIKEN cDNA A730032A03 gene	102639814				ns	ns	0	0	0	1	0	0	0	0	0	0	0	0	0	0	0	-	-	-	0	0	0	0	0	0	0	0	0	0	0	0	0	0	0	-
A730036I17Rik_329513	chr2	129218969	129235606	16638	+	ncRNA	A730036I17Rik	MGI:3041182	RIKEN cDNA A730036I17 gene	329513				ns	ns	0	1	0	1	1	0	0	0	0	0	0	0	0	0	0	-	-	-	0	1	0	0	0	0	0	0	0	0	0	0	0	0	0	-
A730046J19Rik_319764	chrX	144153695	144166274	12580	+	protein-coding	A730046J19Rik	MGI:2442684	RIKEN cDNA A730046J19 gene	319764				ns	ns	0	0	0	0	0	0	0	0	0	0	0	0	0	0	0	-	-	-	0	0	0	1	0	0	0	0	0	0	0	0	0	0	0	-
A730049H05Rik_74516	chr6	92816443	92843468	27026	+	ncRNA	A730049H05Rik	MGI:1921766	RIKEN cDNA A730049H05 gene	74516				ns	ns	0	0	0	0	0	0	0	0	0	0	1	1	0	0	0	-	-	-	0	0	0	0	1	0	1	0	1	0	0	0	0	0	0	-
A730056A06Rik_319783	chr7	73313806	73375774	61969	-	ncRNA	A730056A06Rik	MGI:2442718	RIKEN cDNA A730056A06 gene	319783				ns	ns	0	0	0	0	0	0	0	0	0	0	1	0	0	0	0	-	-	-	0	0	0	0	2	0	0	0	0	0	0	0	0	0	0	-
A730060N03Rik_102640344	chr15	78118795	78148561	29767	+	ncRNA	A730060N03Rik	MGI:2444190	RIKEN cDNA A730060N03 gene	102640344				ns	ns	0	0	0	0	1	0	0	0	0	1	1	0	0	0	0	-	-	-	0	0	0	0	0	0	0	0	0	0	0	0	0	0	0	-
A730082K24Rik_101786	chr7	114948650	114983967	35318	+	ncRNA	A730082K24Rik	MGI:2142163	RIKEN cDNA A730082K24 gene	101786				ns	ns	0	0	0	0	1	0	0	2	1	2	2	0	2	0	1	-	-	-	0	0	0	0	3	1	1	1	0	0	1	0	0	0	0	-
A830005F24Rik_442803	chr13	48513570	48514839	1270	+	ncRNA	A830005F24Rik	MGI:3045249	RIKEN cDNA A830005F24 gene	442803				ns	ns	0	0	0	0	0	0	0	0	0	0	0	0	0	0	0	-	-	-	0	0	0	0	0	0	0	0	0	0	0	0	1	0	0	-
A830019L24Rik_320072	chr3	143243055	143257996	14942	+	ncRNA	A830019L24Rik	MGI:2443282	RIKEN cDNA A830019L24 gene	320072				ns	ns	0	0	0	0	1	0	0	0	0	0	0	0	0	0	0	-	-	-	0	0	0	0	0	0	0	0	0	0	0	0	0	0	0	-
A830019P07Rik_329056	chr19	35835221	35924578	89358	-	ncRNA	A830019P07Rik	MGI:3028035	RIKEN cDNA A830019P07 gene	329056				ns	ns	0	1	0	0	0	0	2	0	0	0	0	1	0	0	0	-	-	-	0	1	0	0	1	0	0	0	1	0	0	0	0	0	0	-
A830021F12Rik_442838	chr18	15350563	15403752	53190	+	ncRNA	A830021F12Rik	MGI:3045372	RIKEN cDNA A830021F12 gene	442838				ns	ns	0	3	0	0	0	0	0	0	0	0	1	0	0	0	0	-	-	-	0	3	0	0	1	1	0	0	0	0	0	0	0	0	0	-
A830035A12Rik_442842	chr11	107526506	107534143	7638	-	ncRNA	A830035A12Rik	MGI:3045382	RIKEN cDNA A830035A12 gene	442842				ns	ns	0	0	0	0	0	0	0	0	0	0	0	0	0	0	0	-	-	-	0	0	0	0	1	0	0	0	0	0	0	0	0	0	0	-
A830082K12Rik_320174	chr13	78198017	78236564	38548	+	ncRNA	A830082K12Rik	MGI:2443527	RIKEN cDNA A830082K12 gene	320174				ns	ns	0	1	1	0	1	0	0	0	0	0	1	1	1	2	2	1	0.827339	1.20986	0	1	1	0	0	0	1	1	0	0	1	0	0	0	0	1
A830092H15Rik_100379095	chr3	26331953	26336870	4918	+	ncRNA	A830092H15Rik	MGI:3698881	RIKEN cDNA A830092H15 gene	100379095				ns	ns	0	0	0	0	0	0	0	0	0	0	0	0	0	0	0	-	-	-	0	0	0	0	0	0	0	1	0	0	0	0	0	0	0	-
A930002C04Rik_319467	chr13	47143940	47148670	4731	-	ncRNA	A930002C04Rik	MGI:2442085	RIKEN cDNA A930002C04 gene	319467				ns	ns	0	0	0	0	0	0	2	0	0	1	0	0	1	0	1	-	-	-	0	0	0	0	0	0	0	0	0	0	0	0	0	1	0	-
A930003A15Rik_68162	chr16	19876567	19884274	7708	-	ncRNA	A930003A15Rik	MGI:1915412	RIKEN cDNA A930003A15 gene	68162				ns	ns	0	0	0	1	0	0	2	0	0	1	0	2	3	1	3	0.973213	13.305	17.2731	0	0	0	0	0	0	0	0	0	0	0	0	0	0	0	-
A930003O13Rik_330052	chr5	22738910	22746884	7975	-	ncRNA	A930003O13Rik	MGI:3612704	RIKEN cDNA A930003O13 gene	330052				ns	ns	0	0	0	0	0	0	0	0	1	0	0	0	0	0	0	-	-	-	0	0	0	0	0	0	0	0	0	0	0	0	0	0	0	-
A930004D18Rik_77940	chr2	18025187	18037741	12555	-	ncRNA	A930004D18Rik	MGI:1925190	RIKEN cDNA A930004D18 gene	77940				ns	ns	0	2	0	0	0	0	1	0	0	1	0	0	0	2	0	1	0.845379	-0.357082	0	2	0	1	0	1	1	1	1	1	0	0	1	0	0	1
A930006I01Rik_319854	chr2	103338601	103372764	34164	-	ncRNA	A930006I01Rik	MGI:2442861	RIKEN cDNA A930006I01 gene	319854				ns	ns	0	0	0	0	0	0	0	0	0	0	0	0	0	0	0	-	-	-	0	0	0	0	0	0	0	1	0	0	0	0	0	0	0	-
A930016O22Rik_100503495	chr7	19417466	19421417	3952	-	ncRNA	A930016O22Rik	MGI:3605623	RIKEN cDNA A930016O22 gene	100503495				ns	ns	0	0	0	1	1	1	1	4	1	1	1	1	2	0	1	0.972352	14.3197	15.2617	0	0	0	1	2	1	0	1	0	0	0	0	1	0	1	1
A930027H12Rik_77961	chr15	87097493	87254023	156531	+	ncRNA	A930027H12Rik	MGI:1925211	RIKEN cDNA A930027H12 gene	77961				ns	ns	0	0	0	0	1	0	0	0	0	0	0	0	0	0	0	-	-	-	0	0	0	0	4	0	0	1	0	0	0	0	1	1	0	-
A930028N01Rik_78438	chr19	40296882	40305786	8905	+	ncRNA	A930028N01Rik	MGI:1925688	RIKEN cDNA A930028N01 gene	78438				ns	ns	0	0	1	1	0	1	0	0	1	4	1	0	2	1	1	0.796839	13.9527	2.65729	0	0	1	2	0	1	1	1	1	1	0	0	3	0	0	1
A930038B10Rik_320323	chr14	34760195	34770101	9907	+	ncRNA	A930038B10Rik	MGI:2443813	RIKEN cDNA A930038B10 gene	320323				ns	ns	0	0	0	0	0	0	0	0	0	0	0	0	0	0	0	-	-	-	0	0	0	0	0	0	0	0	0	0	0	1	0	0	0	-
AA387200_102633593	chr2	152074855	152081444	6590	-	ncRNA	AA387200	MGI:3034170	expressed sequence AA387200	102633593				ns	ns	0	0	0	0	0	0	0	1	0	0	0	0	0	0	0	-	-	-	0	0	0	0	0	1	0	0	0	0	0	0	0	0	0	-
AA387883_100043450	chr19	52923181	52926931	3751	+	ncRNA	AA387883	MGI:3035466	expressed sequence AA387883	100043450				ns	ns	0	0	1	0	0	0	0	0	0	0	0	0	0	0	0	-	-	-	0	0	1	0	0	0	0	0	0	0	0	0	0	0	0	-
AA413626_100359413	chr11	4918516	4918918	403	+	pseudo	AA413626	MGI:3035311	expressed sequence AA413626	100359413				ns	ns	0	0	1	0	1	0	0	0	0	0	0	1	1	1	0	-	-	-	0	0	1	0	0	1	1	0	0	0	0	1	0	0	0	-
AA414992_102402	chr13	68181300	68183102	1803	+	unknown	AA414992	MGI:2142939	expressed sequence AA414992	102402				ns	ns	0	0	0	0	0	0	0	0	0	0	0	0	0	0	0	-	-	-	0	0	0	0	1	0	0	0	0	0	0	0	0	0	0	-
AA467197_433470	chr2	122637887	122641076	3190	+	protein-coding	AA467197	MGI:3034182	expressed sequence AA467197	433470				UP	ns	0	0	0	2	7	7	26	33	26	60	91	105	133	199	199	3.53537e-52	7.51097	8.05629	0	0	0	2	1	7	1	1	4	1	1	3	2	8	6	1
AA536875_380934	chr14	123168503	123176176	7674	+	ncRNA	AA536875	MGI:2145569	expressed sequence AA536875	380934				ns	ns	0	0	0	0	0	0	0	0	0	1	0	0	0	0	0	-	-	-	0	0	0	0	0	0	0	0	0	0	0	0	0	0	0	-
AA543401_100417434	chr9	107192807	107194061	1255	+	pseudo	AA543401	MGI:2155152	cDNA sequence, AA543401	100417434				ns	ns	0	0	0	0	0	0	0	0	0	0	0	0	0	0	0	-	-	-	0	0	0	0	0	0	0	1	0	0	0	0	0	0	0	-
Aadacl2fm1_229333	chr3	59925214	59937949	12736	+	protein-coding	Aadacl2fm1	MGI:3028051	AADACL2 family member 1	229333				ns	ns	0	0	0	0	0	0	0	0	0	0	0	0	0	0	1	-	-	-	0	0	0	0	0	0	0	0	0	0	0	0	0	1	0	-
Aadacl2fm3_666803	chr3	59861051	59877313	16263	+	protein-coding	Aadacl2fm3	MGI:3643798	AADACL2 family member 3	666803				ns	ns	0	2	0	0	0	0	0	0	0	0	0	0	0	0	0	-	-	-	0	2	0	0	1	0	0	0	0	0	0	0	0	0	0	-
Aadacl4fm2_627085	chr4	144555000	144565134	10135	-	protein-coding	Aadacl4fm2	MGI:3652194	AADACL4 family member 2	627085				ns	ns	0	0	0	0	0	0	0	0	1	0	0	0	0	0	0	-	-	-	0	0	0	0	0	0	0	0	0	0	0	0	0	0	0	-
AAdacl4fm3_546849	chr4	144703147	144721492	18346	-	protein-coding	AAdacl4fm3	MGI:3650721	AADACL4 family member 3	546849				ns	ns	0	1	0	0	0	0	0	0	0	0	0	0	0	0	0	-	-	-	0	1	0	0	0	0	0	0	0	0	0	0	0	0	0	-
Aadacl4fm5_329993	chr4	144777204	144786583	9380	-	protein-coding	Aadacl4fm5	MGI:2685284	AADACL4 family member 5	329993				ns	ns	0	0	0	0	0	0	1	0	0	0	0	0	0	0	0	-	-	-	0	0	0	0	0	1	0	0	0	0	0	0	0	0	0	-
Aadat_23923	chr8	60506124	60545677	39554	+	protein-coding	Aadat	MGI:1345167	aminoadipate aminotransferase	23923				ns	ns	0	0	0	0	0	0	0	0	1	0	0	1	0	0	0	-	-	-	0	0	0	0	2	0	0	0	0	0	0	0	0	0	0	-
Aass_30956	chr6	23072173	23132986	60814	-	protein-coding	Aass	MGI:1353573	aminoadipate-semialdehyde synthase	30956				ns	ns	0	0	0	0	1	0	0	0	0	0	1	0	0	0	0	-	-	-	0	0	0	0	2	0	0	0	0	0	0	0	0	0	0	-
Abca12_74591	chr1	71243090	71414910	171821	-	protein-coding	Abca12	MGI:2676312	ATP-binding cassette, sub-family A (ABC1), member 12	74591				ns	ns	0	0	0	0	0	0	0	0	0	0	0	0	0	0	0	-	-	-	0	0	0	0	3	0	0	1	0	0	0	0	0	0	0	-
Abca14_67928	chr7	120203964	120325352	121389	+	protein-coding	Abca14	MGI:2388708	ATP-binding cassette, sub-family A (ABC1), member 14	67928				ns	ns	0	0	1	0	0	0	0	0	0	0	1	0	0	0	0	-	-	-	0	0	1	0	0	0	0	0	0	0	0	0	0	0	0	-
Abca15_320631	chr7	120328684	120407687	79004	+	protein-coding	Abca15	MGI:2388709	ATP-binding cassette, sub-family A (ABC1), member 15	320631				ns	ns	0	0	0	0	0	0	0	0	0	0	0	0	0	0	0	-	-	-	0	0	0	0	1	0	0	1	0	0	0	0	0	0	0	-
Abca16_233810	chr7	120409647	120544813	135167	+	protein-coding	Abca16	MGI:2388711	ATP-binding cassette, sub-family A (ABC1), member 16	233810				ns	ns	0	0	0	0	0	0	0	0	0	2	0	1	0	0	1	-	-	-	0	0	0	0	4	0	0	0	1	1	0	0	0	1	1	-
Abca4_11304	chr3	122044460	122180061	135602	+	protein-coding	Abca4	MGI:109424	ATP-binding cassette, sub-family A (ABC1), member 4	11304				ns	ns	0	1	0	0	2	0	0	0	0	0	0	0	0	0	0	-	-	-	0	1	0	0	2	0	0	0	0	1	0	0	0	0	0	-
Abcb11_27413	chr2	69238282	69342616	104335	-	protein-coding	Abcb11	MGI:1351619	ATP-binding cassette, sub-family B (MDR/TAP), member 11	27413				ns	ns	0	0	0	0	0	0	0	0	1	0	1	0	0	0	1	-	-	-	0	0	0	0	3	0	0	0	1	0	0	1	0	3	3	-
Abcb5_77706	chr12	118867824	118966421	98598	-	protein-coding	Abcb5	MGI:1924956	ATP-binding cassette, sub-family B (MDR/TAP), member 5	77706				ns	ns	0	1	0	0	0	0	0	0	0	0	3	1	0	1	0	-	-	-	0	1	0	0	1	0	0	1	0	0	0	0	0	0	0	-
Abcc12_244562	chr8	86504841	86566590	61750	-	protein-coding	Abcc12	MGI:2441679	ATP-binding cassette, sub-family C (CFTR/MRP), member 12	244562				ns	ns	0	0	0	0	2	0	0	0	0	0	0	0	0	0	0	1	-2.80067	19.5365	0	0	0	1	1	1	0	1	0	0	0	0	0	0	0	1
Abcc6_27421	chr7	45976380	46030286	53907	-	protein-coding	Abcc6	MGI:1351634	ATP-binding cassette, sub-family C (CFTR/MRP), member 6	27421				ns	ns	0	0	0	0	0	0	0	0	0	0	0	0	0	0	0	-	-	-	0	0	0	0	2	0	0	0	0	0	0	0	0	0	0	-
Abcc8_20927	chr7	46104523	46180033	75511	-	protein-coding	Abcc8	MGI:1352629	ATP-binding cassette, sub-family C (CFTR/MRP), member 8	20927				ns	ns	0	0	0	0	0	0	1	0	0	0	0	0	0	0	0	-	-	-	0	0	0	0	2	0	0	1	0	0	0	0	0	0	0	-
Abcg5_27409	chr17	84658174	84683011	24838	-	protein-coding	Abcg5	MGI:1351659	ATP binding cassette subfamily G member 5	27409				ns	ns	0	3	0	0	0	0	0	0	0	0	0	0	0	0	0	-	-	-	0	3	0	0	0	0	0	1	0	0	0	0	0	1	0	-
Abhd12b_100504285	chr12	70154131	70183347	29217	+	protein-coding	Abhd12b	MGI:2685650	abhydrolase domain containing 12B	100504285				ns	ns	0	0	0	0	1	1	0	1	0	0	0	0	0	0	0	-	-	-	0	0	0	0	0	1	1	1	0	0	0	0	0	2	0	-
Ablim1_226251	chr19	57032733	57314919	282187	-	protein-coding	Ablim1	MGI:1194500	actin-binding LIM protein 1	226251				ns	ns	0	0	2	4	4	1	0	1	0	4	0	2	3	2	1	0.64855	15.73	15.9999	0	0	2	4	8	4	5	6	10	6	8	10	14	8	10	0.0682869
Ablim3_319713	chr18	61799392	61911852	112461	-	protein-coding	Ablim3	MGI:2442582	actin binding LIM protein family, member 3	319713				ns	ns	0	0	0	0	0	0	0	0	0	0	0	0	0	0	0	-	-	-	0	0	0	1	3	0	0	0	0	0	0	0	0	0	0	-
Abo_80908	chr2	26842503	26864995	22493	-	protein-coding	Abo	MGI:2135738	ABO blood group (transferase A, alpha 1-3-N-acetylgalactosaminyltransferase, transferase B, alpha 1-3-galactosyltransferase)	80908				ns	ns	0	1	0	0	0	0	0	0	0	0	0	1	0	0	0	-	-	-	0	1	0	0	1	0	0	0	0	0	0	0	0	0	0	-
Acaa1b_235674	chr9	119148043	119157093	9051	-	protein-coding	Acaa1b	MGI:3605455	acetyl-Coenzyme A acyltransferase 1B	235674				ns	ns	0	0	0	0	0	0	0	0	0	0	0	0	0	0	0	-	-	-	0	0	0	1	1	0	0	0	0	0	0	0	0	0	0	-
Acan_11595	chr7	79053226	79115099	61874	+	protein-coding	Acan	MGI:99602	aggrecan	11595				ns	ns	0	0	0	5	0	0	0	0	0	1	0	0	1	0	0	-	-	-	0	0	0	1	4	0	2	0	1	0	0	0	0	0	0	-
Acap1_216859	chr11	69881567	69895539	13973	-	protein-coding	Acap1	MGI:2388270	ArfGAP with coiled-coil, ankyrin repeat and PH domains 1	216859				ns	ns	0	6	1	5	4	5	9	1	4	7	1	1	2	2	1	1	-0.282458	-0.294023	0	6	1	1	3	5	2	3	2	1	1	3	1	5	6	1
Accsl_381411	chr2	93855360	93930482	75123	-	protein-coding	Accsl	MGI:3584519	1-aminocyclopropane-1-carboxylate synthase (non-functional)-like	381411				ns	ns	0	0	2	1	3	1	2	1	2	0	7	6	4	5	6	0.531794	14.7865	16.643	0	0	2	1	2	2	1	1	0	0	0	0	2	2	3	1
Ace_11421	chr11	105967948	105989964	22017	+	protein-coding	Ace	MGI:87874	angiotensin I converting enzyme (peptidyl-dipeptidase A) 1	11421				ns	ns	0	0	0	1	0	0	0	0	0	0	1	0	1	0	0	-	-	-	0	0	0	0	0	1	0	0	0	0	0	0	0	0	0	-
Ace2_70008	chrX	164139342	164188418	49077	+	protein-coding	Ace2	MGI:1917258	angiotensin I converting enzyme (peptidyl-dipeptidase A) 2	70008				ns	ns	0	0	0	0	0	0	1	1	0	0	0	0	0	0	0	-	-	-	0	0	0	0	0	0	0	0	0	0	0	0	0	0	0	-
Ache_11423	chr5	137288254	137294466	6213	+	protein-coding	Ache	MGI:87876	acetylcholinesterase	11423				ns	ns	0	0	1	0	0	0	0	0	0	0	0	0	1	0	1	-	-	-	0	0	1	0	0	1	1	1	0	1	1	0	2	0	1	-
Ackr2_59289	chr9	121898355	121911071	12717	+	protein-coding	Ackr2	MGI:1891697	atypical chemokine receptor 2	59289				ns	ns	0	0	0	0	0	0	0	0	0	0	0	0	0	1	0	-	-	-	0	0	0	0	3	0	0	0	0	0	0	0	0	0	0	-
Ackr3_12778	chr1	90203980	90215724	11745	+	protein-coding	Ackr3	MGI:109562	atypical chemokine receptor 3	12778				ns	ns	0	0	0	1	0	0	0	0	0	1	0	0	1	1	0	-	-	-	0	0	0	0	2	0	1	0	0	1	0	0	0	0	0	-
Acnat2_209186	chr4	49379840	49408151	28312	-	protein-coding	Acnat2	MGI:2444345	acyl-coenzyme A amino acid N-acyltransferase 2	209186				ns	ns	0	0	0	0	0	0	0	1	0	0	0	0	0	0	0	-	-	-	0	0	0	0	0	0	0	0	0	0	0	0	0	0	0	-
Acot1_26897	chr12	84009502	84017670	8169	+	protein-coding	Acot1	MGI:1349396	acyl-CoA thioesterase 1	26897				ns	ns	0	1	0	0	0	0	0	1	0	0	0	0	0	0	0	-	-	-	0	1	0	2	0	0	0	0	0	0	0	0	0	0	1	-
Acot10_64833	chr15	20665214	20666750	1537	-	protein-coding	Acot10	MGI:1928940	acyl-CoA thioesterase 10	64833				ns	ns	0	1	0	0	0	0	0	1	0	0	0	0	0	0	0	-	-	-	0	1	0	1	0	0	0	0	0	0	0	0	0	0	0	-
Acot12_74156	chr13	91741521	91786148	44628	+	protein-coding	Acot12	MGI:1921406	acyl-CoA thioesterase 12	74156				ns	ns	0	0	0	0	0	0	0	0	0	0	0	0	0	0	0	-	-	-	0	0	0	0	0	0	0	1	0	0	0	0	0	0	0	-
Acot3_171281	chr12	84052144	84060400	8257	+	protein-coding	Acot3	MGI:2159619	acyl-CoA thioesterase 3	171281				ns	ns	0	0	0	0	0	0	0	0	0	0	1	0	0	0	0	-	-	-	0	0	0	0	2	0	0	0	0	0	0	0	0	0	0	-
Acot4_171282	chr12	84038379	84044723	6345	+	protein-coding	Acot4	MGI:2159621	acyl-CoA thioesterase 4	171282				ns	ns	0	0	0	0	1	0	2	0	0	0	0	0	0	0	0	-	-	-	0	0	0	0	0	0	0	0	0	0	0	0	0	0	0	-
Acot6_217700	chr12	84100654	84109783	9130	+	protein-coding	Acot6	MGI:1921287	acyl-CoA thioesterase 6	217700				ns	ns	0	1	0	0	0	0	0	0	0	0	0	0	0	0	0	-	-	-	0	1	0	0	0	0	0	0	0	0	1	0	0	1	0	-
Acoxl_74121	chr2	127854628	128123893	269266	+	protein-coding	Acoxl	MGI:1921371	acyl-Coenzyme A oxidase-like	74121				ns	ns	0	3	2	13	15	14	5	17	7	4	3	10	3	4	6	0.163308	2.39588	2.28726	0	3	2	2	10	2	3	2	2	1	0	1	2	2	1	1
Acrv1_11451	chr9	36693220	36698843	5624	+	protein-coding	Acrv1	MGI:104590	acrosomal vesicle protein 1	11451				ns	ns	0	0	0	0	1	0	1	0	0	0	0	1	0	0	0	-	-	-	0	0	0	0	0	0	0	0	0	0	0	0	1	1	0	-
Acsbg2_328845	chr17	56843104	56874447	31344	-	protein-coding	Acsbg2	MGI:3587728	acyl-CoA synthetase bubblegum family member 2	328845				ns	ns	0	0	0	0	0	0	0	0	0	0	0	0	0	0	0	-	-	-	0	0	0	0	0	0	0	1	0	0	0	0	0	0	0	-
Acsl6_216739	chr11	54303824	54361539	57716	+	protein-coding	Acsl6	MGI:894291	acyl-CoA synthetase long-chain family member 6	216739				ns	ns	0	0	0	0	0	0	0	0	0	0	0	0	0	0	0	-	-	-	0	0	0	1	3	0	1	1	0	0	0	0	0	0	0	-
Acsm2_233799	chr7	119554340	119600694	46355	+	protein-coding	Acsm2	MGI:2385289	acyl-CoA synthetase medium-chain family member 2	233799				ns	ns	0	1	0	0	1	0	0	0	0	0	0	0	1	1	1	1	0.0617899	0.703767	0	1	0	0	1	0	0	3	0	0	1	0	0	1	0	1
Acsm4_233801	chr7	119690026	119714566	24541	+	protein-coding	Acsm4	MGI:2681844	acyl-CoA synthetase medium-chain family member 4	233801				ns	ns	0	0	0	0	0	0	1	0	0	0	1	0	2	0	0	-	-	-	0	0	0	1	0	0	1	0	1	2	0	0	0	2	2	-
Acsm5_272428	chr7	119526265	119543360	17096	+	protein-coding	Acsm5	MGI:2444086	acyl-CoA synthetase medium-chain family member 5	272428				ns	ns	0	0	0	0	0	0	0	0	0	0	0	0	0	0	0	-	-	-	0	0	0	0	1	0	0	0	0	0	0	0	0	0	0	-
Acss3_380660	chr10	106933517	107123637	190121	-	protein-coding	Acss3	MGI:2685720	acyl-CoA synthetase short-chain family member 3	380660				ns	ns	0	0	0	0	0	0	0	0	0	0	0	0	0	0	1	-	-	-	0	0	0	0	0	0	0	0	0	0	0	0	1	0	0	-
Acta1_11459	chr8	123891758	123894775	3018	-	protein-coding	Acta1	MGI:87902	actin, alpha 1, skeletal muscle	11459				ns	ns	0	0	0	0	0	0	0	0	0	0	0	0	0	0	0	-	-	-	0	0	0	0	1	1	0	0	0	0	0	0	0	0	0	-
Acte1_102636989	chr7	143866889	143897512	30624	+	protein-coding	Acte1	MGI:2685344	actin, epsilon 1	102636989				ns	ns	0	1	0	0	0	0	0	0	0	0	0	0	0	0	0	-	-	-	0	1	0	0	0	0	0	1	0	0	0	0	0	0	0	-
Actg2_11468	chr6	83512909	83536251	23343	-	protein-coding	Actg2	MGI:104589	actin, gamma 2, smooth muscle, enteric	11468				ns	ns	0	1	0	0	0	1	0	0	0	0	0	0	0	1	1	-	-	-	0	1	0	2	0	1	1	0	0	1	1	0	1	0	1	-
Actl10_70362	chr2	154551776	154553276	1501	+	protein-coding	Actl10	MGI:1917612	actin-like 10	70362				ns	ns	0	2	0	1	0	1	0	0	0	0	1	0	0	0	0	1	-1.98113	-1.66873	0	2	0	1	1	1	1	2	0	0	1	0	0	1	1	1
Actl6b_83766	chr5	137553546	137569580	16035	+	protein-coding	Actl6b	MGI:1933548	actin-like 6B	83766				ns	ns	0	0	1	0	0	0	0	0	0	0	0	0	0	0	0	-	-	-	0	0	1	0	1	0	0	0	0	0	0	0	0	0	0	-
Actl7a_11470	chr4	56743422	56744925	1504	+	protein-coding	Actl7a	MGI:1343051	actin-like 7a	11470				ns	ns	0	4	1	0	1	0	0	0	0	0	0	1	0	1	1	-	-	-	0	4	1	2	1	0	0	0	1	1	0	0	0	0	1	-
Actl7b_11471	chr4	56740005	56741425	1421	-	protein-coding	Actl7b	MGI:1343053	actin-like 7b	11471				ns	ns	0	0	0	0	0	0	0	0	0	0	0	1	0	0	0	-	-	-	0	0	0	0	0	0	0	0	0	0	0	0	0	0	0	-
Actl9_69481	chr17	33432899	33434268	1370	+	protein-coding	Actl9	MGI:1916731	actin-like 9	69481				ns	ns	0	0	0	0	0	1	0	0	0	0	0	0	0	0	0	-	-	-	0	0	0	0	0	0	0	0	0	0	0	0	0	0	0	-
Actn2_11472	chr13	12269426	12340732	71307	-	protein-coding	Actn2	MGI:109192	actinin alpha 2	11472				ns	ns	0	0	0	1	0	0	0	0	0	1	0	0	0	0	0	-	-	-	0	0	0	0	1	0	0	0	0	1	0	0	1	0	0	-
Actn3_11474	chr19	4861216	4877909	16694	-	protein-coding	Actn3	MGI:99678	actinin alpha 3	11474				ns	ns	0	1	1	0	0	0	0	0	0	0	0	1	0	0	0	-	-	-	0	1	1	0	0	0	1	0	0	0	0	0	1	0	0	-
Acy3_71670	chr19	3986570	3990007	3438	+	protein-coding	Acy3	MGI:1918920	aspartoacylase (aminoacylase) 3	71670				ns	ns	0	0	1	0	1	0	0	0	0	0	0	0	0	0	1	-	-	-	0	0	1	0	0	0	0	0	0	0	0	0	0	1	1	-
Adad1_21744	chr3	37063656	37111512	47857	+	protein-coding	Adad1	MGI:103258	adenosine deaminase domain containing 1 (testis specific)	21744				ns	ns	0	0	0	0	1	0	0	3	0	0	0	2	0	0	0	-	-	-	0	0	0	0	1	0	0	0	0	0	0	0	0	0	0	-
Adam11_11488	chr11	102761435	102780262	18828	+	protein-coding	Adam11	MGI:1098667	a disintegrin and metallopeptidase domain 11	11488				ns	ns	0	0	0	0	1	0	0	0	0	0	1	1	0	1	0	-	-	-	0	0	0	2	2	0	1	0	0	0	0	0	0	0	0	-
Adam18_13524	chr8	24602246	24674755	72510	-	protein-coding	Adam18	MGI:105986	a disintegrin and metallopeptidase domain 18	13524				ns	ns	0	0	0	0	0	0	0	0	0	0	0	1	0	1	1	-	-	-	0	0	0	0	0	0	1	0	0	0	0	0	0	0	0	-
Adam1b_280667	chr5	121500096	121503435	3340	-	protein-coding	Adam1b	MGI:2429506	a disintegrin and metallopeptidase domain 1b	280667				ns	ns	0	0	0	2	2	3	0	0	1	0	0	0	1	2	1	0.919906	12.9224	-0.861387	0	0	0	2	1	0	1	0	0	0	0	0	3	1	0	1
Adam2_11495	chr14	66027322	66077769	50448	-	protein-coding	Adam2	MGI:1340894	a disintegrin and metallopeptidase domain 2	11495				ns	ns	0	1	0	0	0	0	0	0	0	0	1	0	0	0	0	-	-	-	0	1	0	0	1	0	0	0	0	0	0	0	1	0	0	-
Adam23_23792	chr1	63445891	63596101	150211	+	protein-coding	Adam23	MGI:1345162	a disintegrin and metallopeptidase domain 23	23792				ns	ns	0	0	0	1	2	0	2	1	0	1	0	0	1	0	0	0.956275	14.7263	13.756	0	0	0	2	3	1	0	1	0	1	0	0	1	0	0	1
Adam25_23793	chr8	40752208	40756187	3980	+	protein-coding	Adam25	MGI:1345157	a disintegrin and metallopeptidase domain 25 (testase 2)	23793				ns	ns	0	0	0	0	0	0	0	1	0	0	0	0	0	0	0	-	-	-	0	0	0	0	0	0	0	0	0	0	0	0	0	0	0	-
Adam29_244486	chr8	55870912	55906964	36053	-	protein-coding	Adam29	MGI:2676326	a disintegrin and metallopeptidase domain 29	244486				ns	ns	0	0	0	0	0	0	0	0	0	0	0	0	0	0	0	-	-	-	0	0	0	0	0	0	0	0	0	0	0	0	1	0	0	-
Adam30_71078	chr3	98160634	98164169	3536	+	protein-coding	Adam30	MGI:1918328	a disintegrin and metallopeptidase domain 30	71078				ns	ns	0	0	0	3	5	1	1	1	0	0	0	0	1	0	2	0.600431	14.1155	13.7603	0	0	0	0	1	1	0	0	0	0	0	0	0	0	0	1
Adam34_252866	chr8	43650309	43665560	15252	-	protein-coding	Adam34	MGI:2181992	a disintegrin and metallopeptidase domain 34	252866				ns	ns	0	1	0	0	0	0	0	0	0	0	0	0	0	0	0	-	-	-	0	1	0	0	0	0	0	0	0	0	0	0	0	0	0	-
Adam34l_384813	chr8	43624889	43703424	78536	-	protein-coding	Adam34l	MGI:3647273	a disintegrin and metallopeptidase domain 34 like	384813				ns	ns	0	2	0	0	1	0	0	0	0	0	0	0	0	0	0	-	-	-	0	2	0	0	1	0	0	0	0	1	0	0	0	0	0	-
Adam39_546055	chr8	40823009	40826861	3853	+	protein-coding	Adam39	MGI:3045694	a disintegrin and metallopeptidase domain 39	546055				ns	ns	0	0	0	0	0	0	0	0	0	1	1	0	0	0	0	-	-	-	0	0	0	0	0	0	0	1	1	0	0	1	1	0	0	-
Adam5_11499	chr8	24727093	24824369	97277	-	protein-coding	Adam5	MGI:104730	a disintegrin and metallopeptidase domain 5	11499				ns	ns	0	0	0	0	0	0	1	0	0	0	0	0	0	0	0	-	-	-	0	0	0	0	0	0	0	0	0	0	0	1	0	0	0	-
Adam7_11500	chr14	68497336	68533689	36354	-	protein-coding	Adam7	MGI:107247	a disintegrin and metallopeptidase domain 7	11500				ns	ns	0	0	0	0	0	0	0	0	0	0	0	1	0	0	0	-	-	-	0	0	0	0	0	1	0	0	0	0	0	0	1	0	0	-
Adamts1_11504	chr16	85793827	85803113	9287	-	protein-coding	Adamts1	MGI:109249	a disintegrin-like and metallopeptidase (reprolysin type) with thrombospondin type 1 motif, 1	11504				ns	ns	0	0	1	2	2	0	5	1	0	2	2	0	2	0	0	0.722902	16.7186	15.9284	0	0	1	8	2	1	4	2	4	3	1	1	1	1	0	1
Adamts13_279028	chr2	26973416	27009625	36210	+	protein-coding	Adamts13	MGI:2685556	a disintegrin-like and metallopeptidase (reprolysin type) with thrombospondin type 1 motif, 13	279028				ns	ns	0	0	1	0	3	2	1	1	2	1	3	1	4	4	5	0.594219	15.0933	15.9846	0	0	1	0	0	0	0	1	0	0	0	0	2	0	0	1
Adamts15_235130	chr9	30899155	30922452	23298	-	protein-coding	Adamts15	MGI:2449569	a disintegrin-like and metallopeptidase (reprolysin type) with thrombospondin type 1 motif, 15	235130				ns	ns	0	0	0	0	0	0	0	0	0	1	0	0	0	0	1	-	-	-	0	0	0	0	2	0	0	0	0	0	0	0	0	0	0	-
Adamts16_271127	chr13	70727808	70841811	114004	-	protein-coding	Adamts16	MGI:2429637	a disintegrin-like and metallopeptidase (reprolysin type) with thrombospondin type 1 motif, 16	271127				ns	ns	0	0	0	0	0	0	1	0	0	0	0	1	0	0	0	-	-	-	0	0	0	0	2	0	0	0	0	0	0	0	1	0	0	-
Adamts18_208936	chr8	113697123	113848839	151717	-	protein-coding	Adamts18	MGI:2442600	a disintegrin-like and metallopeptidase (reprolysin type) with thrombospondin type 1 motif, 18	208936				ns	ns	0	0	0	0	0	0	0	0	0	1	0	0	0	0	0	-	-	-	0	0	0	0	4	0	0	1	0	0	0	0	0	0	0	-
Adamts19_240322	chr18	58836363	59053678	217316	+	protein-coding	Adamts19	MGI:2442875	a disintegrin-like and metallopeptidase (reprolysin type) with thrombospondin type 1 motif, 19	240322				ns	ns	0	0	0	0	0	0	0	0	0	0	0	1	0	0	0	-	-	-	0	0	0	0	1	0	0	1	0	1	0	0	0	0	0	-
Adamts5_23794	chr16	85858157	85901125	42969	-	protein-coding	Adamts5	MGI:1346321	a disintegrin-like and metallopeptidase (reprolysin type) with thrombospondin type 1 motif, 5 (aggrecanase-2)	23794				ns	ns	0	0	0	2	0	0	7	1	0	0	1	2	1	1	0	0.917864	14.1289	15.5965	0	0	0	6	0	0	2	0	1	2	1	1	12	0	0	1
Adamts9_101401	chr6	92772700	92943534	170835	-	protein-coding	Adamts9	MGI:1916320	a disintegrin-like and metallopeptidase (reprolysin type) with thrombospondin type 1 motif, 9	101401				ns	ns	0	0	0	1	1	0	1	3	0	2	2	1	2	0	1	0.930833	14.0173	15.444	0	0	0	1	2	0	3	2	1	0	0	0	0	0	0	1
Adamtsl2_77794	chr2	27079379	27108981	29603	+	protein-coding	Adamtsl2	MGI:1925044	ADAMTS-like 2	77794				ns	ns	0	0	0	0	0	0	0	0	0	0	0	0	0	0	0	-	-	-	0	0	0	0	3	0	0	0	0	0	0	0	0	0	0	-
Adcy1_432530	chr11	7063433	7178506	115074	+	protein-coding	Adcy1	MGI:99677	adenylate cyclase 1	432530				ns	ns	0	0	0	0	0	0	1	0	0	0	0	1	0	0	0	-	-	-	0	0	0	1	1	0	0	0	0	1	0	0	1	0	0	-
Adcy8_11514	chr15	64699035	64922296	223262	-	protein-coding	Adcy8	MGI:1341110	adenylate cyclase 8	11514				ns	ns	0	1	0	0	1	0	0	0	0	0	0	0	0	0	0	-	-	-	0	1	0	0	3	0	0	2	0	0	0	0	1	0	0	-
Adcyap1r1_11517	chr6	55451978	55501455	49478	+	protein-coding	Adcyap1r1	MGI:108449	adenylate cyclase activating polypeptide 1 receptor 1	11517				ns	ns	0	0	0	0	0	0	0	0	0	0	0	1	0	0	0	-	-	-	0	0	0	0	0	0	0	1	0	0	0	0	0	0	0	-
Add2_11519	chr6	86028681	86124409	95729	+	protein-coding	Add2	MGI:87919	adducin 2 (beta)	11519				ns	ns	0	0	0	0	0	0	0	0	0	0	1	2	0	0	0	-	-	-	0	0	0	0	1	0	0	0	0	0	0	0	0	0	0	-
Adgra1_52389	chr7	139834174	139878088	43915	+	protein-coding	Adgra1	MGI:1277167	adhesion G protein-coupled receptor A1	52389				ns	ns	0	0	0	0	1	0	0	0	1	0	0	0	0	1	0	-	-	-	0	0	0	0	1	0	0	1	0	0	0	0	1	0	0	-
Adgrb1_107831	chr15	74516196	74589464	73269	+	protein-coding	Adgrb1	MGI:1933736	adhesion G protein-coupled receptor B1	107831				ns	ns	0	0	0	0	0	0	0	0	0	0	1	0	0	0	0	-	-	-	0	0	0	0	4	0	0	0	0	0	0	0	0	0	0	-
Adgrb2_230775	chr4	129984870	130022633	37764	+	protein-coding	Adgrb2	MGI:2451244	adhesion G protein-coupled receptor B2	230775				ns	ns	0	0	0	0	0	0	1	1	1	2	2	4	2	0	2	0.808752	14.9802	14.7528	0	0	0	0	2	0	0	0	0	0	0	1	0	0	1	1
Adgrd2-ps_674251	chr2	38669255	38689748	20494	+	pseudo	Adgrd2-ps	MGI:2685845	adhesion G protein-coupled receptor D2, pseudogene	674251				ns	ns	0	1	0	0	0	0	0	0	0	0	0	0	0	0	0	-	-	-	0	1	0	0	0	0	1	0	0	0	0	0	0	0	0	-
Adgrg3_54672	chr8	95017692	95045250	27559	+	protein-coding	Adgrg3	MGI:1859670	adhesion G protein-coupled receptor G3	54672				ns	ns	0	2	1	2	1	0	2	2	1	2	0	0	4	0	0	1	0.257009	-0.319686	0	2	1	3	0	3	0	1	1	1	2	1	3	1	1	1
Adgrg4_236798	chrX	56894234	56980359	86126	+	protein-coding	Adgrg4	MGI:2685213	adhesion G protein-coupled receptor G4	236798				ns	ns	0	0	0	0	1	0	0	0	0	0	1	0	0	0	0	-	-	-	0	0	0	0	0	0	0	0	0	0	0	0	0	0	0	-
Adh1_11522	chr3	138277585	138290698	13114	+	protein-coding	Adh1	MGI:87921	alcohol dehydrogenase 1 (class I)	11522				ns	ns	0	0	0	0	0	0	0	0	0	0	0	0	0	0	0	-	-	-	0	0	0	0	1	0	0	0	0	0	0	0	0	0	0	-
Adh6-ps1_639769	chr3	138374121	138388291	14171	+	pseudo	Adh6-ps1	MGI:1918999	alcohol dehydrogenase 6 (class V), pseudogene 1	639769				ns	ns	0	1	0	0	0	0	0	0	0	0	1	0	0	0	0	-	-	-	0	1	0	0	2	0	0	0	0	0	0	0	0	0	0	-
Adh6a_69117	chr3	138313286	138331134	17849	+	protein-coding	Adh6a	MGI:1916367	alcohol dehydrogenase 6A (class V)	69117				ns	ns	0	0	0	0	0	0	0	0	0	0	0	0	0	0	0	-	-	-	0	0	0	0	1	0	0	0	0	0	0	0	0	0	0	-
Adh6b_100417514	chr3	138341639	138358844	17206	+	protein-coding	Adh6b	MGI:2446626	alcohol dehydrogenase 6B (class V)	100417514				ns	ns	0	1	0	0	0	0	0	0	0	0	0	0	0	0	0	-	-	-	0	1	0	0	0	0	0	0	0	0	0	0	0	0	0	-
Adh7_11529	chr3	138217773	138232042	14270	+	protein-coding	Adh7	MGI:87926	alcohol dehydrogenase 7 (class IV), mu or sigma polypeptide	11529				ns	ns	0	0	0	0	0	0	0	0	0	0	0	0	0	0	0	-	-	-	0	0	0	0	1	0	0	0	0	0	0	0	0	0	0	-
Adig_246747	chr2	158502612	158508198	5587	+	protein-coding	Adig	MGI:2675492	adipogenin	246747				ns	ns	0	3	3	7	2	2	0	1	1	1	0	2	0	1	2	0.800455	-1.82544	-0.136365	0	3	3	0	1	0	0	0	0	0	1	0	0	1	0	1
Adipoq_11450	chr16	23146536	23157968	11433	+	protein-coding	Adipoq	MGI:106675	adiponectin, C1Q and collagen domain containing	11450				ns	ns	0	0	0	0	1	0	0	0	0	0	0	0	0	0	0	1	-2.77008	19.1452	0	0	0	0	1	0	1	1	0	2	2	2	3	3	5	1
Adm_11535	chr7	110627657	110629820	2164	+	protein-coding	Adm	MGI:108058	adrenomedullin	11535				ns	ns	0	0	0	1	1	0	2	1	2	2	0	1	0	0	1	1	12.9769	13.3028	0	0	0	0	0	0	1	0	0	0	0	0	0	0	0	1
Adora1_11539	chr1	134199215	134235457	36243	-	protein-coding	Adora1	MGI:99401	adenosine A1 receptor	11539				ns	ns	0	0	0	0	1	0	0	0	0	0	1	0	1	0	0	-	-	-	0	0	0	1	1	0	0	1	0	0	0	0	0	0	0	-
Adora2a_11540	chr10	75316877	75334792	17916	+	protein-coding	Adora2a	MGI:99402	adenosine A2a receptor	11540				UP	ns	0	1	1	24	13	13	112	64	71	308	253	283	482	399	308	3.00709e-98	8.86858	8.92748	0	1	1	5	3	2	3	2	1	5	2	5	2	8	6	1
Adra1b_11548	chr11	43774605	43901237	126633	-	protein-coding	Adra1b	MGI:104774	adrenergic receptor, alpha 1b	11548				ns	ns	0	1	0	1	1	0	0	0	0	0	0	0	0	0	0	-	-	-	0	1	0	0	2	0	0	0	0	0	0	0	0	1	0	-
Adra2a_11551	chr19	54045259	54048982	3724	+	protein-coding	Adra2a	MGI:87934	adrenergic receptor, alpha 2a	11551				ns	ns	0	0	0	0	0	0	0	0	0	0	0	1	1	0	0	-	-	-	0	0	0	0	1	0	0	0	0	0	0	0	0	0	0	-
Adra2b_11552	chr2	127363179	127367221	4043	+	protein-coding	Adra2b	MGI:87935	adrenergic receptor, alpha 2b	11552				ns	ns	0	0	0	3	0	0	0	0	0	0	0	0	1	0	0	-	-	-	0	0	0	0	0	0	0	0	0	0	0	0	0	0	0	-
Adrb3_11556	chr8	27225776	27229588	3813	-	protein-coding	Adrb3	MGI:87939	adrenergic receptor, beta 3	11556				ns	ns	0	0	0	0	0	0	0	0	0	0	0	0	0	0	0	-	-	-	0	0	0	0	0	0	0	0	0	0	0	0	0	1	0	-
Adtrp_109254	chr13	41763148	41847616	84469	-	protein-coding	Adtrp	MGI:1924596	androgen dependent TFPI regulating protein	109254				ns	ns	0	0	0	2	3	2	1	1	0	0	1	1	0	1	1	0.90198	17.0381	13.9264	0	0	0	2	4	1	4	3	5	6	10	6	10	16	11	0.0232944
AF357341_115488055	chr12	109681519	109681593	75	+	snoRNA	AF357341	MGI:3510328	snoRNA AF357341	115488055				ns	ns	0	0	0	0	1	0	0	0	0	0	0	0	0	0	0	-	-	-	0	0	0	0	0	0	0	0	0	0	0	0	0	0	0	-
AF366264_231201	chr8	13835229	13838565	3337	-	protein-coding	AF366264	MGI:2667157	cDNA sequence AF366264	231201				ns	ns	0	0	1	1	0	0	0	0	0	0	3	2	1	1	2	1	13.8031	1.75827	0	0	1	0	0	1	1	0	0	1	0	0	0	1	0	1
Afap1l2_226250	chr19	56912354	57008575	96222	-	protein-coding	Afap1l2	MGI:2147658	actin filament associated protein 1-like 2	226250				ns	ns	0	1	0	1	0	0	3	0	1	4	1	1	0	0	0	0.97767	0.883132	0.585132	0	1	0	0	2	0	1	0	0	0	0	0	1	0	0	1
Afp_11576	chr5	90490714	90508907	18194	+	protein-coding	Afp	MGI:87951	alpha fetoprotein	11576				ns	ns	0	0	2	3	1	0	0	0	0	0	0	0	0	0	0	-	-	-	0	0	2	1	0	0	0	0	0	1	0	0	0	0	1	-
Agbl2_271813	chr2	90782727	90834437	51711	+	protein-coding	Agbl2	MGI:2443254	ATP/GTP binding protein-like 2	271813				ns	ns	0	0	0	0	0	1	2	0	1	1	0	0	0	0	0	-	-	-	0	0	0	0	1	0	0	0	0	0	0	0	0	1	0	-
Agmat_75986	chr4	141746675	141759263	12589	+	protein-coding	Agmat	MGI:1923236	agmatine ureohydrolase (agmatinase)	75986				ns	ns	0	1	0	0	0	1	0	0	0	0	0	0	0	0	0	-	-	-	0	1	0	1	0	0	0	1	0	1	0	0	0	1	0	-
Agr2_23795	chr12	35992925	36004081	11157	+	protein-coding	Agr2	MGI:1344405	anterior gradient 2	23795				ns	ns	0	0	0	0	1	0	0	0	0	0	0	0	0	0	0	-	-	-	0	0	0	0	1	0	0	0	0	0	0	0	0	0	0	-
Agr3_403205	chr12	35925621	35949730	24110	+	protein-coding	Agr3	MGI:2685734	anterior gradient 3	403205				ns	ns	0	0	0	0	1	0	0	0	0	0	0	0	0	0	0	-	-	-	0	0	0	0	1	0	0	1	0	0	0	0	0	0	0	-
Agt_11606	chr8	124556587	124569706	13120	-	protein-coding	Agt	MGI:87963	angiotensinogen (serpin peptidase inhibitor, clade A, member 8)	11606				ns	ns	0	0	0	0	1	0	0	0	0	0	0	0	0	0	0	-	-	-	0	0	0	0	0	0	1	1	0	1	0	0	0	0	1	-
Agtr1a_11607	chr13	30336356	30382867	46512	+	protein-coding	Agtr1a	MGI:87964	angiotensin II receptor, type 1a	11607				ns	ns	0	0	0	0	0	0	0	0	0	0	0	0	0	0	0	-	-	-	0	0	0	0	2	0	0	0	0	0	0	0	0	0	0	-
Agtr1b_11608	chr3	20314473	20367177	52705	-	protein-coding	Agtr1b	MGI:87965	angiotensin II receptor, type 1b	11608				ns	ns	0	1	0	0	1	0	0	1	0	0	0	1	1	0	1	-	-	-	0	1	0	0	1	0	0	0	0	0	0	0	0	0	0	-
Agxt2_268782	chr15	10358533	10410153	51621	+	protein-coding	Agxt2	MGI:2146052	alanine-glyoxylate aminotransferase 2	268782				ns	ns	0	0	0	0	0	0	0	1	0	0	1	0	0	0	0	-	-	-	0	0	0	0	1	0	0	0	0	0	0	0	0	0	0	-
AI115009_99542	chr3	152666913	152681432	14520	+	ncRNA	AI115009	MGI:2139623	expressed sequence AI115009	99542				ns	ns	0	0	0	0	0	0	0	0	0	0	0	0	0	0	0	-	-	-	0	0	0	0	0	0	0	0	0	0	0	0	1	0	0	-
AI197445_105120	chr13	107469822	107479188	9367	+	ncRNA	AI197445	MGI:2145191	expressed sequence AI197445	105120				ns	ns	0	0	0	0	0	0	0	0	0	1	0	0	0	0	0	-	-	-	0	0	0	0	1	0	0	0	0	0	0	0	0	0	0	-
AI429214_621080	chr8	36993575	36995533	1959	+	protein-coding	AI429214	MGI:2142538	expressed sequence AI429214	621080				ns	ns	0	0	0	0	0	0	0	0	0	0	0	0	0	0	1	-	-	-	0	0	0	0	0	0	1	0	0	0	0	0	0	0	1	-
AI507597_100165	chr4	141614370	141615604	1235	+	ncRNA	AI507597	MGI:2140323	expressed sequence AI507597	100165				ns	ns	0	0	0	0	1	0	0	1	0	0	0	0	0	0	1	-	-	-	0	0	0	0	0	0	1	1	0	0	0	1	0	0	0	-
AI593442_330941	chr9	52673032	52679780	6749	-	protein-coding	AI593442	MGI:2143099	expressed sequence AI593442	330941				ns	ns	0	0	0	0	0	0	0	0	0	0	0	1	0	0	0	-	-	-	0	0	0	0	1	0	0	0	0	0	0	0	0	0	0	-
AI606473_99686	chr3	154330821	154334687	3867	+	ncRNA	AI606473	MGI:2139767	expressed sequence AI606473	99686				ns	ns	0	0	0	0	0	0	0	0	0	0	0	0	0	0	0	-	-	-	0	0	0	0	1	0	0	0	0	0	0	0	0	0	0	-
AI646519_99041	chr2	147361541	147362793	1253	-	ncRNA	AI646519	MGI:2139024	expressed sequence AI646519	99041				ns	ns	0	0	0	0	0	0	0	0	0	0	0	0	0	0	0	-	-	-	0	0	0	0	1	0	0	0	0	0	0	0	0	0	0	-
AI847159_100048701	chr2	129178148	129180673	2526	-	ncRNA	AI847159	MGI:3528181	expressed sequence AI847159	100048701				ns	ns	0	0	0	0	0	0	0	0	0	0	0	0	0	0	0	-	-	-	0	0	0	0	0	0	0	1	0	0	0	0	0	0	0	-
AI854703_243373	chr6	48628167	48633688	5522	+	pseudo	AI854703	MGI:2141510	expressed sequence AI854703	243373				ns	ns	0	0	0	0	1	0	0	0	0	0	0	1	0	0	0	-	-	-	0	0	0	0	0	0	0	0	0	0	0	0	0	0	0	-
Aif1l_108897	chr2	31950303	31973442	23140	+	protein-coding	Aif1l	MGI:1919598	allograft inflammatory factor 1-like	108897				ns	ns	0	0	0	0	0	0	0	0	0	0	0	0	0	0	0	-	-	-	0	0	0	1	3	1	1	0	0	0	0	0	0	0	0	1
Aifm3_72168	chr16	17489677	17507485	17809	+	protein-coding	Aifm3	MGI:1919418	apoptosis-inducing factor, mitochondrion-associated 3	72168				ns	UP	0	1	1	0	0	0	0	0	0	1	0	0	0	2	1	1	1.42105	0.636047	0	1	1	2	3	1	6	9	5	28	45	31	51	76	86	3.43236e-19
Aipl1_114230	chr11	72028717	72037509	8793	-	protein-coding	Aipl1	MGI:2148800	aryl hydrocarbon receptor-interacting protein-like 1	114230				ns	ns	0	2	0	0	0	0	0	0	0	0	0	0	0	0	0	-	-	-	0	2	0	0	0	0	1	0	1	0	0	0	0	0	0	-
Aire_11634	chr10	78030022	78043610	13589	-	protein-coding	Aire	MGI:1338803	autoimmune regulator (autoimmune polyendocrinopathy candidiasis ectodermal dystrophy)	11634				ns	ns	0	0	0	0	0	1	0	0	2	0	1	2	0	0	1	-	-	-	0	0	0	0	1	0	0	0	0	0	0	0	0	0	0	-
Ajap1_230959	chr4	153373221	153482830	109610	-	protein-coding	Ajap1	MGI:2685419	adherens junction associated protein 1	230959				ns	ns	0	0	0	0	1	0	0	0	0	0	0	0	0	0	0	-	-	-	0	0	0	0	3	0	0	0	0	0	0	0	0	0	0	-
Akain1_320722	chr17	69439326	69489233	49908	+	protein-coding	Akain1	MGI:2444600	A kinase (PRKA) anchor inhibitor 1	320722				ns	ns	0	0	0	0	0	0	0	0	0	0	0	0	0	0	0	-	-	-	0	0	0	1	0	0	0	0	0	0	0	0	0	0	0	-
Akap3_11642	chr6	126853098	126874308	21211	+	protein-coding	Akap3	MGI:1341149	A kinase (PRKA) anchor protein 3	11642				ns	ns	0	3	1	0	4	1	0	1	0	1	1	2	1	1	0	1	-0.361835	-0.108406	0	3	1	0	3	3	1	1	2	1	0	1	0	1	0	1
Akap4_11643	chrX	7067515	7078609	11095	+	protein-coding	Akap4	MGI:102794	A kinase (PRKA) anchor protein 4	11643				ns	ns	0	0	0	0	0	0	0	0	0	0	0	0	0	0	0	-	-	-	0	0	0	0	1	0	0	0	0	0	1	0	0	0	0	-
Aknad1_329738	chr3	108739658	108782309	42652	+	protein-coding	Aknad1	MGI:3584453	AKNA domain containing 1	329738				ns	ns	0	0	0	0	1	0	0	0	0	0	0	0	0	0	0	-	-	-	0	0	0	0	2	0	0	0	0	0	0	0	0	0	0	-
Akp3_11648	chr1	87124954	87128728	3775	+	protein-coding	Akp3	MGI:87984	alkaline phosphatase 3, intestine, not Mn requiring	11648				ns	ns	0	0	0	0	0	0	0	0	0	0	1	0	0	0	0	-	-	-	0	0	0	0	0	0	0	0	0	0	0	0	0	0	0	-
Akr1b7_11997	chr6	34412362	34423137	10776	+	protein-coding	Akr1b7	MGI:101918	aldo-keto reductase family 1, member B7	11997				ns	ns	0	0	0	0	1	0	0	0	0	0	0	0	0	0	0	-	-	-	0	0	0	1	1	0	0	0	0	0	0	0	0	0	0	-
Akr1c14_105387	chr13	4059591	4090422	30832	+	protein-coding	Akr1c14	MGI:2145458	aldo-keto reductase family 1, member C14	105387				ns	ns	0	0	0	0	0	0	0	0	0	0	0	0	0	0	0	-	-	-	0	0	0	0	0	0	0	1	0	0	0	0	0	0	0	-
Akr1d1_208665	chr6	37530173	37568815	38643	+	protein-coding	Akr1d1	MGI:2384785	aldo-keto reductase family 1, member D1	208665				ns	ns	0	0	0	0	0	0	1	0	0	0	0	1	0	0	0	-	-	-	0	0	0	0	2	0	0	0	0	0	0	0	0	0	0	-
Akt2-ps_111116	chr11	16514450	16517316	2867	+	pseudo	Akt2-ps	MGI:108506	thymoma viral proto-oncogene 2, pseudogene	111116				ns	ns	0	0	0	0	0	0	0	0	0	1	1	0	0	0	0	-	-	-	0	0	0	0	0	0	0	0	0	0	0	0	0	0	0	-
Aldh1a1_11668	chr19	20492583	20643463	150881	+	protein-coding	Aldh1a1	MGI:1353450	aldehyde dehydrogenase family 1, subfamily A1	11668				ns	ns	0	0	0	0	0	0	0	0	0	0	0	0	0	0	0	-	-	-	0	0	0	0	3	0	0	1	0	0	0	0	0	0	0	-
Aldh1a2_19378	chr9	71215789	71296243	80455	+	protein-coding	Aldh1a2	MGI:107928	aldehyde dehydrogenase family 1, subfamily A2	19378				ns	ns	0	1	0	0	0	1	3	0	0	3	1	0	0	2	1	0.998706	2.39989	1.2215	0	1	0	0	4	0	0	0	0	4	2	3	8	5	5	0.725242
Aldh3a1_11670	chr11	61208742	61218418	9677	+	protein-coding	Aldh3a1	MGI:1353451	aldehyde dehydrogenase family 3, subfamily A1	11670				ns	ns	0	0	1	0	1	0	0	0	0	0	0	0	0	0	0	-	-	-	0	0	1	0	0	0	0	0	0	0	0	0	0	1	1	-
Aldh3b2_621603	chr19	3972328	3981665	9338	+	protein-coding	Aldh3b2	MGI:2147613	aldehyde dehydrogenase 3 family, member B2	621603				ns	ns	0	0	0	0	0	0	0	0	0	0	0	0	0	0	0	-	-	-	0	0	0	0	2	0	0	0	0	0	0	0	0	0	0	-
Aldh3b3_73458	chr19	3958808	3970438	11631	+	protein-coding	Aldh3b3	MGI:1920708	aldehyde dehydrogenase 3 family, member B3	73458				ns	ns	0	0	0	1	0	0	1	0	0	0	1	0	0	0	0	-	-	-	0	0	0	0	0	0	0	0	0	0	0	0	0	0	0	-
Aldh8a1_237320	chr10	21377300	21396578	19279	+	protein-coding	Aldh8a1	MGI:2653900	aldehyde dehydrogenase 8 family, member A1	237320				ns	ns	0	0	2	0	0	2	0	0	0	0	0	0	0	0	0	-	-	-	0	0	2	0	0	0	1	0	0	1	0	0	0	0	0	-
Aldoart2_79459	chr12	55565205	55566896	1692	+	protein-coding	Aldoart2	MGI:1931052	aldolase 1 A, retrogene 2	79459				ns	ns	0	0	0	0	0	0	0	0	0	1	0	0	0	0	0	-	-	-	0	0	0	0	0	0	0	0	0	0	0	0	0	0	0	-
Alk_11682	chr17	71868988	72604307	735320	-	protein-coding	Alk	MGI:103305	anaplastic lymphoma kinase	11682	ALK			ns	ns	0	5	0	2	2	2	2	0	0	0	2	1	2	1	1	1	-0.727323	-0.626479	0	5	0	0	11	1	0	1	0	0	0	0	0	0	0	1
Alkal1_620393	chr1	6359331	6394731	35401	+	protein-coding	Alkal1	MGI:3645495	ALK and LTK ligand 1	620393				ns	ns	0	1	0	0	0	0	0	0	0	1	0	0	0	0	1	-	-	-	0	1	0	1	1	0	0	0	0	0	0	0	1	0	0	-
Allc_94041	chr12	28553755	28582528	28774	-	protein-coding	Allc	MGI:2136971	allantoicase	94041				ns	ns	0	0	0	0	0	0	0	1	0	0	1	0	0	0	0	-	-	-	0	0	0	0	0	0	0	0	0	0	0	0	2	0	0	-
Alms1-ps1_100043493	chr6	85721923	85756639	34717	+	pseudo	Alms1-ps1	MGI:3646394	ALMS1, centrosome and basal body associated, pseudogene 1	100043493				ns	ns	0	0	1	0	1	1	0	0	0	0	0	0	0	0	0	1	-2.77008	19.1452	0	0	1	1	1	1	0	0	1	0	1	1	0	1	1	1
Alms1-ps2_623273	chr6	85792117	85804057	11941	+	pseudo	Alms1-ps2	MGI:3779593	ALMS1, centrosome and basal body associated, pseudogene 2	623273				ns	ns	0	1	0	0	0	0	0	0	0	0	0	0	0	0	0	-	-	-	0	1	0	0	0	0	0	0	0	0	0	0	0	0	1	-
Alox15_11687	chr11	70344147	70352031	7885	-	protein-coding	Alox15	MGI:87997	arachidonate 15-lipoxygenase	11687			Alox15_11687	ns	ns	0	0	0	0	0	0	0	0	0	0	0	0	0	0	0	-	-	-	0	0	0	0	0	0	0	0	0	0	0	0	0	0	0	-
Aloxe3_23801	chr11	69126377	69149115	22739	+	protein-coding	Aloxe3	MGI:1345140	arachidonate lipoxygenase 3	23801				ns	ns	0	0	0	1	0	0	0	0	1	0	0	0	0	0	0	-	-	-	0	0	0	1	0	0	0	0	0	0	1	0	0	0	0	-
Alpk3_116904	chr7	81057600	81105612	48013	+	protein-coding	Alpk3	MGI:2151224	alpha-kinase 3	116904	ALPK3			ns	ns	0	0	1	4	4	2	0	3	3	2	0	0	0	0	2	0.788455	16.1132	15.3879	0	0	1	1	3	1	0	1	1	1	0	0	1	1	2	1
Alpl_11647	chr4	137741731	137796384	54654	-	protein-coding	Alpl	MGI:87983	alkaline phosphatase, liver/bone/kidney	11647				ns	ns	0	0	0	0	0	0	0	1	0	0	1	0	0	0	0	-	-	-	0	0	0	0	3	0	0	0	0	0	0	0	0	0	0	-
Ambn_11698	chr5	88455991	88468531	12541	+	protein-coding	Ambn	MGI:104655	ameloblastin	11698				ns	ns	0	0	0	0	0	0	0	0	1	0	0	0	0	0	2	-	-	-	0	0	0	0	0	0	0	0	0	0	0	0	0	0	0	-
Ambp_11699	chr4	63143275	63154172	10898	-	protein-coding	Ambp	MGI:88002	alpha 1 microglobulin/bikunin precursor	11699				ns	ns	0	0	0	0	0	1	1	1	1	1	1	1	1	2	0	0.854792	15.3787	14.9073	0	0	0	0	0	0	0	0	0	0	0	0	0	0	0	-
Amdhd1_71761	chr10	93523338	93540033	16696	-	protein-coding	Amdhd1	MGI:1919011	amidohydrolase domain containing 1	71761				ns	ns	0	0	1	0	0	0	0	0	0	0	0	0	0	0	0	-	-	-	0	0	1	0	0	0	0	0	0	0	0	0	0	0	0	-
Amer2_72125	chr14	60377692	60388193	10502	+	protein-coding	Amer2	MGI:1919375	APC membrane recruitment 2	72125				ns	ns	0	0	0	0	0	0	2	4	0	1	1	1	0	1	1	0.627222	14.9134	15.2142	0	0	0	0	0	0	0	0	0	0	0	0	0	0	0	-
Amer3_211383	chr1	34579693	34590944	11252	+	protein-coding	Amer3	MGI:3026939	APC membrane recruitment 3	211383				ns	ns	0	0	0	0	0	1	0	0	0	0	0	0	0	0	0	-	-	-	0	0	0	0	1	0	0	0	0	0	0	0	0	0	0	-
Amh_11705	chr10	80805240	80807679	2440	+	protein-coding	Amh	MGI:88006	anti-Mullerian hormone	11705				ns	ns	0	2	0	0	0	2	0	1	0	0	0	0	1	0	0	1	-1.29666	-1.15704	0	2	0	0	0	1	0	0	0	1	1	1	0	1	0	1
Amhr2_110542	chr15	102445002	102454639	9638	+	protein-coding	Amhr2	MGI:105062	anti-Mullerian hormone type 2 receptor	110542	AMHR2			ns	ns	0	0	1	3	2	0	0	2	0	1	1	0	0	0	1	-	-	-	0	0	1	0	0	0	0	0	1	0	0	0	0	0	0	-
Amigo2_105827	chr15	97244074	97247287	3214	-	protein-coding	Amigo2	MGI:2145995	adhesion molecule with Ig like domain 2	105827				ns	ns	0	0	0	0	0	0	0	0	0	1	0	0	0	0	0	-	-	-	0	0	0	0	0	0	0	0	0	0	0	0	0	0	0	-
Amn_93835	chr12	111271096	111276426	5331	+	protein-coding	Amn	MGI:1934943	amnionless	93835				ns	ns	0	0	0	3	2	0	0	1	0	1	0	0	0	0	0	-	-	-	0	0	0	0	1	0	0	0	0	0	0	1	0	1	0	-
Amph_218038	chr13	18948351	19150919	202569	+	protein-coding	Amph	MGI:103574	amphiphysin	218038				ns	ns	0	0	0	0	0	0	0	0	0	1	1	1	0	0	0	0.995037	16.938	23.085	0	0	0	0	3	0	0	0	0	0	0	0	0	0	0	1
Amtn_71421	chr5	88376108	88385916	9809	+	protein-coding	Amtn	MGI:1918671	amelotin	71421				ns	ns	0	0	0	1	0	0	0	0	1	0	0	0	0	0	0	-	-	-	0	0	0	0	0	0	0	0	0	0	0	0	0	0	0	-
Amy1_11722	chr3	113555952	113577750	21799	-	protein-coding	Amy1	MGI:88019	amylase 1, salivary	11722				ns	ns	0	0	0	1	0	0	0	0	0	1	0	0	0	0	1	-	-	-	0	0	0	0	0	1	0	0	1	1	0	1	0	1	0	-
Ang4_219033	chr14	51763892	51773590	9699	-	protein-coding	Ang4	MGI:2656551	angiogenin, ribonuclease A family, member 4	219033				ns	ns	0	1	0	0	0	0	0	0	0	0	0	0	0	0	1	-	-	-	0	1	0	0	0	0	0	1	1	3	0	1	0	0	0	-
Ang5_503844	chr14	43957069	43963080	6012	+	protein-coding	Ang5	MGI:3528599	angiogenin, ribonuclease A family, member 5	503844				ns	ns	0	0	0	0	0	0	0	0	0	0	0	0	0	0	0	-	-	-	0	0	0	0	0	0	0	0	0	0	0	0	0	2	2	-
Ankar_319695	chr1	72642980	72700579	57600	-	protein-coding	Ankar	MGI:2442559	ankyrin and armadillo repeat containing	319695				ns	ns	0	0	0	0	0	0	0	0	0	0	0	0	1	0	1	-	-	-	0	0	0	0	0	0	0	1	0	0	0	0	2	0	0	-
Ankef1_319196	chr2	136532321	136555854	23534	+	protein-coding	Ankef1	MGI:2441685	ankyrin repeat and EF-hand domain containing 1	319196				ns	ns	0	0	0	0	0	0	0	0	0	0	1	0	0	0	0	-	-	-	0	0	0	0	1	0	0	0	0	0	0	0	0	0	0	-
Ankfn1_382543	chr11	89390223	89696936	306714	-	protein-coding	Ankfn1	MGI:2686021	ankyrin-repeat and fibronectin type III domain containing 1	382543				ns	ns	0	0	0	2	1	0	0	0	0	0	1	1	0	0	0	-	-	-	0	0	0	0	5	0	0	1	0	0	0	0	1	0	0	-
Ankk1_244859	chr9	49415194	49427041	11848	-	protein-coding	Ankk1	MGI:3045301	ankyrin repeat and kinase domain containing 1	244859	ANKK1			ns	ns	0	0	0	0	1	0	0	0	0	0	0	0	0	0	0	-	-	-	0	0	0	0	0	0	0	1	0	0	0	0	0	0	0	-
Ankrd34a_545554	chr3	96596636	96599778	3143	+	protein-coding	Ankrd34a	MGI:3617846	ankyrin repeat domain 34A	545554				ns	ns	0	0	1	0	2	1	0	0	0	2	0	0	1	0	1	1	16.4641	13.6413	0	0	1	1	0	0	1	1	0	2	0	1	2	1	4	1
Ankrd35_213121	chr3	96670131	96691034	20904	+	protein-coding	Ankrd35	MGI:2442590	ankyrin repeat domain 35	213121				ns	ns	0	1	1	0	1	0	0	1	0	2	0	2	1	2	1	1	1.22723	1.52738	0	1	1	0	1	0	0	0	0	0	0	0	2	0	0	1
Ankrd36_76389	chr11	5569684	5689617	119934	+	protein-coding	Ankrd36	MGI:1923639	ankyrin repeat domain 36	76389				ns	ns	0	1	0	0	1	0	0	0	0	0	0	0	0	0	1	-	-	-	0	1	0	0	1	0	0	0	0	0	0	0	0	0	0	-
Ankrd45_73844	chr1	161142697	161170507	27811	+	protein-coding	Ankrd45	MGI:1921094	ankyrin repeat domain 45	73844				ns	ns	0	0	0	0	1	0	0	0	0	1	1	0	0	0	0	-	-	-	0	0	0	0	1	0	0	0	0	0	0	0	0	0	0	-
Ankrd60_70065	chr2	173568658	173578273	9616	-	protein-coding	Ankrd60	MGI:1917315	ankyrin repeat domain 60	70065				ns	ns	0	0	1	0	3	0	0	0	0	0	3	1	0	0	0	-	-	-	0	0	1	0	2	0	1	0	1	0	0	0	0	0	0	-
Anks4b_72074	chr7	120173858	120183716	9859	+	protein-coding	Anks4b	MGI:1919324	ankyrin repeat and sterile alpha motif domain containing 4B	72074				ns	ns	0	0	0	0	0	0	0	0	0	0	0	0	0	0	0	-	-	-	0	0	0	0	2	0	0	0	0	0	0	0	0	0	0	-
Ankub1_242037	chr3	57667422	57692537	25116	-	protein-coding	Ankub1	MGI:2685256	ankrin repeat and ubiquitin domain containing 1	242037				ns	ns	0	1	0	0	0	2	0	1	0	0	2	0	0	0	0	1	0.896292	0.907754	0	1	0	1	1	1	1	1	0	0	0	1	0	1	1	1
Ano4_320091	chr10	88948994	89257790	308797	-	protein-coding	Ano4	MGI:2443344	anoctamin 4	320091				ns	ns	0	0	1	1	1	0	2	0	0	0	1	2	1	0	0	-	-	-	0	0	1	0	4	0	0	5	1	0	0	0	0	0	0	-
Ano5_233246	chr7	51511029	51598707	87679	+	protein-coding	Ano5	MGI:3576659	anoctamin 5	233246				ns	ns	0	0	0	0	1	0	0	0	0	0	0	0	0	0	0	-	-	-	0	0	0	0	1	0	0	0	0	0	0	0	1	0	0	-
Ano9_71345	chr7	141101219	141117806	16588	-	protein-coding	Ano9	MGI:1918595	anoctamin 9	71345				ns	ns	0	0	0	0	0	0	0	0	0	0	0	0	0	0	0	-	-	-	0	0	0	0	2	0	0	0	0	0	0	0	0	0	0	-
Antxrl_239029	chr14	34053470	34075999	22530	+	protein-coding	Antxrl	MGI:1925726	anthrax toxin receptor-like	239029				ns	ns	0	1	0	0	0	0	0	0	0	0	0	0	0	0	0	-	-	-	0	1	0	0	2	0	0	0	0	0	0	0	0	0	0	-
Anxa10_26359	chr8	62057042	62123193	66152	-	protein-coding	Anxa10	MGI:1347090	annexin A10	26359				ns	ns	0	0	0	0	0	1	0	1	0	2	0	0	0	2	2	-	-	-	0	0	0	0	0	0	0	0	0	0	0	0	0	1	1	-
Anxa13_69787	chr15	58341464	58389274	47811	-	protein-coding	Anxa13	MGI:1917037	annexin A13	69787				ns	ns	0	1	0	0	1	0	0	0	2	0	0	1	0	2	0	-	-	-	0	1	0	0	1	0	0	1	1	0	1	1	0	1	1	-
Anxa8_11752	chr14	34085979	34100571	14593	+	protein-coding	Anxa8	MGI:1201374	annexin A8	11752				ns	ns	0	0	0	0	0	0	0	0	0	0	0	0	0	0	0	-	-	-	0	0	0	0	2	0	0	0	2	0	0	0	1	0	0	-
Aoc3_11754	chr11	101330606	101339430	8825	+	protein-coding	Aoc3	MGI:1306797	amine oxidase, copper containing 3	11754				ns	ns	0	0	0	0	1	0	0	0	0	0	0	0	0	0	0	-	-	-	0	0	0	0	1	0	0	1	0	0	0	0	0	0	0	-
Aox3_71724	chr1	58113136	58200452	87317	+	protein-coding	Aox3	MGI:1918974	aldehyde oxidase 3	71724				ns	ns	0	0	0	0	0	0	0	0	0	0	1	0	0	0	0	-	-	-	0	0	0	0	2	0	0	0	0	0	0	0	0	0	0	-
Aox4_71872	chr1	58210397	58268597	58201	+	protein-coding	Aox4	MGI:1919122	aldehyde oxidase 4	71872				ns	ns	0	1	0	0	0	0	0	0	0	1	0	0	0	0	0	-	-	-	0	1	0	0	1	1	0	1	0	0	0	0	0	0	0	-
Ap3b2_11775	chr7	81460399	81493925	33527	-	protein-coding	Ap3b2	MGI:1100869	adaptor-related protein complex 3, beta 2 subunit	11775				ns	ns	0	0	0	0	1	0	0	0	0	0	0	0	0	0	0	-	-	-	0	0	0	0	0	0	0	0	0	0	0	0	0	1	0	-
Ap3s1-ps1_665369	chrX	38684977	38686295	1319	-	pseudo	Ap3s1-ps1	MGI:1929216	adaptor-related protein complex 3, sigma 1 subunit, pseudogene 1	665369				ns	ns	0	0	0	0	0	0	0	0	0	0	0	0	0	0	0	-	-	-	0	0	0	0	0	1	0	1	0	0	0	0	0	0	0	-
Ap3s1-ps2_434339	chr8	94405111	94406392	1282	+	pseudo	Ap3s1-ps2	MGI:1929217	adaptor-related protein complex 3, sigma 1 subunit, pseudogene 2	434339				ns	ns	0	0	0	0	0	0	0	0	0	0	0	0	0	0	0	-	-	-	0	0	0	0	0	0	0	1	0	0	0	0	0	0	0	-
Apba2_11784	chr7	64501706	64753878	252173	+	protein-coding	Apba2	MGI:1261791	amyloid beta (A4) precursor protein-binding, family A, member 2	11784				ns	ns	0	0	1	0	1	0	0	0	0	1	1	1	0	0	1	1	12.4139	2.7032	0	0	1	1	5	1	0	1	1	0	0	0	1	0	0	1
Apbb1_11785	chr7	105558465	105581653	23189	-	protein-coding	Apbb1	MGI:107765	amyloid beta (A4) precursor protein-binding, family B, member 1	11785				ns	ns	0	1	1	0	0	0	1	0	0	0	0	1	0	0	0	1	-2.5413	0.225975	0	1	1	0	4	0	1	0	0	1	2	0	1	1	2	1
Apln_30878	chrX	48025146	48034853	9708	-	protein-coding	Apln	MGI:1353624	apelin	30878				ns	ns	0	0	0	0	0	0	0	0	0	0	0	0	0	0	0	-	-	-	0	0	0	0	0	1	1	1	0	0	0	1	0	1	0	-
Aplnr_23796	chr2	85136360	85139923	3564	+	protein-coding	Aplnr	MGI:1346086	apelin receptor	23796				ns	ns	0	2	0	0	0	0	0	0	0	0	1	0	1	1	0	-	-	-	0	2	0	0	0	0	1	0	0	0	0	0	0	0	1	-
Apoa1_11806	chr9	46228630	46230469	1840	+	protein-coding	Apoa1	MGI:88049	apolipoprotein A-I	11806				ns	ns	0	0	0	0	0	0	0	0	0	0	0	1	0	0	0	-	-	-	0	0	0	0	0	0	0	0	0	0	0	0	0	0	0	-
Apoa5_66113	chr9	46268608	46271921	3314	+	protein-coding	Apoa5	MGI:1913363	apolipoprotein A-V	66113				ns	ns	0	1	0	0	0	0	0	0	0	0	0	0	0	0	0	-	-	-	0	1	0	0	0	0	0	0	0	0	0	0	0	0	0	-
Apob_238055	chr12	7977677	8016839	39163	+	protein-coding	Apob	MGI:88052	apolipoprotein B	238055				ns	ns	0	1	0	0	0	0	0	0	0	0	0	0	0	0	0	-	-	-	0	1	0	0	4	0	0	0	0	0	0	0	0	0	0	-
Apoc1_11812	chr7	19689480	19692659	3180	-	protein-coding	Apoc1	MGI:88053	apolipoprotein C-I	11812				ns	ns	0	1	0	1	0	0	0	0	0	0	0	0	0	0	0	-	-	-	0	1	0	0	0	0	0	1	0	0	0	0	0	0	0	-
Apoc4_11425	chr7	19678084	19681460	3377	-	protein-coding	Apoc4	MGI:87878	apolipoprotein C-IV	11425				ns	ns	0	0	0	0	0	0	0	0	1	0	0	0	0	0	0	-	-	-	0	0	0	0	0	0	0	0	0	0	0	0	0	0	0	-
Apod_11815	chr16	31296192	31314808	18617	-	protein-coding	Apod	MGI:88056	apolipoprotein D	11815				ns	ns	0	0	0	0	0	0	0	1	0	1	2	1	6	3	9	0.306698	16.256	15.9803	0	0	0	0	1	1	1	1	0	0	0	0	0	0	0	1
Apol10b_328561	chr15	77584158	77596125	11968	-	protein-coding	Apol10b	MGI:3043522	apolipoprotein L 10B	328561				ns	ns	0	0	0	0	0	0	0	0	0	1	1	0	1	1	1	0.946001	15.7152	16.3872	0	0	0	0	0	0	0	0	0	0	0	0	0	0	0	-
Apol7b_278679	chr15	77422209	77447460	25252	-	protein-coding	Apol7b	MGI:3583950	apolipoprotein L 7b	278679				ns	ns	0	1	0	0	0	0	1	0	0	0	0	0	0	0	0	-	-	-	0	1	0	1	0	0	1	1	0	1	0	0	0	0	0	-
Apol7c_108956	chr15	77524867	77533315	8449	-	protein-coding	Apol7c	MGI:1920912	apolipoprotein L 7c	108956				ns	ns	0	1	0	1	0	0	1	0	0	1	1	1	11	2	3	0.497946	2.02881	2.01056	0	1	0	0	1	0	0	0	0	2	1	0	13	2	1	0.767477
Apol7d_100042814	chr1	71653335	71662843	9509	+	ncRNA	Apol7d	MGI:3723449	apolipoprotein L 7d	100042814				ns	ns	0	0	0	0	0	0	0	0	0	0	1	1	0	0	0	1	14.3099	49.3848	0	0	0	0	0	0	1	1	1	0	1	2	1	1	2	1
Apol7e_666348	chr15	77698889	77719288	20400	+	protein-coding	Apol7e	MGI:3704456	apolipoprotein L 7e	666348				ns	ns	0	0	0	0	0	0	0	0	0	1	0	0	0	0	0	-	-	-	0	0	0	0	2	0	0	0	0	0	0	0	0	0	0	-
Apol8_239552	chr15	77747799	77757010	9212	-	protein-coding	Apol8	MGI:2444921	apolipoprotein L 8	239552				ns	ns	0	0	0	7	7	2	1	1	1	0	0	0	0	0	0	0.119619	-2.17443	13.6963	0	0	0	1	0	1	1	0	0	0	0	0	0	0	0	1
Apol9b_71898	chr15	77729072	77736382	7311	+	protein-coding	Apol9b	MGI:1919148	apolipoprotein L 9b	71898				ns	ns	0	0	0	0	0	0	0	0	0	1	1	1	1	2	4	0.856382	14.5624	14.6753	0	0	0	0	0	0	0	0	0	0	0	0	0	0	0	-
Apold1_381823	chr6	134982001	134986836	4836	+	protein-coding	Apold1	MGI:2685921	apolipoprotein L domain containing 1	381823				ns	ns	0	1	2	0	1	2	0	0	1	1	0	0	0	0	0	-	-	-	0	1	2	0	1	1	1	0	1	0	0	0	1	0	0	-
Apon_28194	chr10	128254131	128255901	1771	+	protein-coding	Apon	MGI:88931	apolipoprotein N	28194				ns	ns	0	0	0	0	0	0	0	0	0	0	0	1	0	0	0	-	-	-	0	0	0	0	0	0	0	0	0	0	0	0	0	0	0	-
Apoo-ps_621156	chr13	107414163	107414767	605	-	pseudo	Apoo-ps	MGI:3649039	apolipoprotein O, pseudogene	621156				ns	ns	0	0	0	0	0	0	0	0	0	0	0	0	0	0	0	-	-	-	0	0	0	0	0	0	0	1	0	0	0	0	0	1	0	-
Aqp1_11826	chr6	55336299	55348555	12257	+	protein-coding	Aqp1	MGI:103201	aquaporin 1	11826				ns	ns	0	0	0	0	0	0	1	0	0	1	0	0	2	0	0	1	21.4494	13.6277	0	0	0	1	3	1	0	0	0	1	0	0	0	1	0	1
Aqp3_11828	chr4	41092724	41098183	5460	-	protein-coding	Aqp3	MGI:1333777	aquaporin 3	11828				ns	ns	0	0	0	0	0	0	0	0	0	0	0	0	0	0	0	-	-	-	0	0	0	0	0	0	0	0	0	0	0	0	0	3	1	-
Aqp4_11829	chr18	15389394	15410982	21589	-	protein-coding	Aqp4	MGI:107387	aquaporin 4	11829				ns	ns	0	0	0	0	0	0	0	0	0	0	0	0	0	0	0	-	-	-	0	0	0	0	1	0	0	0	0	0	0	0	0	0	0	-
Aqp8_11833	chr7	123462294	123468003	5710	+	protein-coding	Aqp8	MGI:1195271	aquaporin 8	11833				ns	ns	0	0	0	0	0	0	0	0	0	0	0	0	0	0	0	-	-	-	0	0	0	0	1	0	0	0	0	0	0	0	0	0	0	-
Aqp9_64008	chr9	71110659	71163289	52631	-	protein-coding	Aqp9	MGI:1891066	aquaporin 9	64008				ns	ns	0	4	1	1	1	2	5	4	5	11	6	11	6	8	11	0.408552	2.03738	1.56626	0	4	1	2	9	5	4	7	7	2	1	0	2	1	1	1
Arc_11838	chr15	74669081	74672570	3490	-	protein-coding	Arc	MGI:88067	activity regulated cytoskeletal-associated protein	11838				ns	ns	0	2	0	0	0	1	5	0	0	0	1	0	0	0	0	-	-	-	0	2	0	0	0	1	0	0	1	1	1	0	0	0	0	-
Areg_11839	chr5	91139599	91148432	8834	+	protein-coding	Areg	MGI:88068	amphiregulin	11839				ns	ns	0	0	0	15	12	14	2	0	1	0	1	0	0	0	0	0.00169853	-2.30183	15.6588	0	0	0	0	0	0	0	1	0	0	0	0	0	0	0	1
Arhgap20_244867	chr9	51765351	51853059	87709	+	protein-coding	Arhgap20	MGI:2445175	Rho GTPase activating protein 20	244867				ns	ns	0	1	0	0	0	0	0	0	0	0	0	0	0	0	0	-	-	-	0	1	0	0	2	0	0	0	0	0	0	0	0	0	0	-
Arhgap33os_100504207	chr7	30515122	30522193	7072	+	ncRNA	Arhgap33os	MGI:2685928	Rho GTPase activating protein 33, opposite strand	100504207				ns	ns	0	0	0	0	0	1	0	0	0	0	0	0	0	0	0	-	-	-	0	0	0	0	0	0	0	0	0	0	0	0	0	0	0	-
Arhgap36_75404	chrX	49463945	49500242	36298	+	protein-coding	Arhgap36	MGI:1922654	Rho GTPase activating protein 36	75404				ns	ns	0	0	0	0	0	0	0	0	0	0	0	0	0	0	0	-	-	-	0	0	0	0	1	0	0	0	0	0	0	0	0	0	0	-
Arhgap40_545481	chr2	158512796	158550628	37833	+	protein-coding	Arhgap40	MGI:3649852	Rho GTPase activating protein 40	545481				ns	ns	0	0	0	1	0	0	0	0	0	0	0	0	0	0	0	-	-	-	0	0	0	0	2	0	0	0	0	0	0	0	0	0	0	-
Arhgap8_73167	chr15	84720052	84772207	52156	+	protein-coding	Arhgap8	MGI:1920417	Rho GTPase activating protein 8	73167				ns	ns	0	0	0	0	0	0	0	1	0	0	0	0	2	1	0	-	-	-	0	0	0	0	0	0	0	0	0	0	0	0	1	0	0	-
Arhgdig_14570	chr17	26199183	26201350	2168	-	protein-coding	Arhgdig	MGI:108430	Rho GDP dissociation inhibitor (GDI) gamma	14570				ns	ns	0	0	1	1	0	0	0	0	1	0	0	0	0	1	0	-	-	-	0	0	1	0	0	0	0	0	0	0	0	0	0	0	1	-
Arhgef15_442801	chr11	68943154	68956887	13734	-	protein-coding	Arhgef15	MGI:3045246	Rho guanine nucleotide exchange factor (GEF) 15	442801				ns	ns	0	5	1	0	0	0	0	0	0	0	0	0	0	0	0	1	-3.23946	-4.00096	0	5	1	0	1	2	2	1	2	1	1	3	0	2	2	1
Arhgef16_230972	chr4	154278470	154299895	21426	-	protein-coding	Arhgef16	MGI:2446219	Rho guanine nucleotide exchange factor (GEF) 16	230972				ns	ns	0	1	0	0	0	0	0	0	0	0	0	0	0	0	0	-	-	-	0	1	0	0	2	0	0	0	0	0	0	0	1	0	0	-
Arhgef19_213649	chr4	141239605	141257504	17900	+	protein-coding	Arhgef19	MGI:1925912	Rho guanine nucleotide exchange factor (GEF) 19	213649				ns	ns	0	2	1	1	1	1	0	0	1	1	1	0	1	0	0	1	-0.785818	-0.540109	0	2	1	2	0	0	0	1	0	1	1	1	2	1	2	1
Arhgef25_52666	chr10	127182521	127190083	7563	-	protein-coding	Arhgef25	MGI:1277173	Rho guanine nucleotide exchange factor (GEF) 25	52666				ns	ns	0	2	0	0	0	0	0	1	0	0	3	0	0	1	0	-	-	-	0	2	0	0	2	0	0	0	0	2	1	0	0	1	1	-
Arhgef33_381112	chr17	80307407	80388689	81283	+	protein-coding	Arhgef33	MGI:2685787	Rho guanine nucleotide exchange factor (GEF) 33	381112				ns	ns	0	3	1	2	0	1	0	2	1	2	0	2	1	2	2	1	-0.209528	-0.0214806	0	3	1	0	4	1	0	1	1	1	2	2	3	1	1	1
Arhgef38_77669	chr3	133112278	133234949	122672	-	protein-coding	Arhgef38	MGI:1924919	Rho guanine nucleotide exchange factor (GEF) 38	77669				ns	ns	0	1	0	0	0	0	2	1	0	0	0	0	0	0	0	-	-	-	0	1	0	0	2	0	0	1	0	0	0	1	0	0	0	-
Arid3c_550619	chr4	41723836	41731142	7307	-	protein-coding	Arid3c	MGI:3650624	AT rich interactive domain 3C (BRIGHT-like)	550619				ns	ns	0	0	0	0	0	0	0	0	0	0	1	0	0	0	0	-	-	-	0	0	0	0	0	0	0	0	0	0	0	0	0	0	0	-
Arl14_71619	chr3	69222419	69223618	1200	+	protein-coding	Arl14	MGI:1918869	ADP-ribosylation factor-like 14	71619				ns	ns	0	0	0	0	0	0	0	0	0	0	0	1	0	0	1	-	-	-	0	0	0	0	1	0	0	0	0	0	0	0	0	0	0	-
Arl4aos_100043606	chr12	40038077	40041298	3222	+	ncRNA	Arl4aos	MGI:2151103	ADP-ribosylation factor-like 4A, opposite strand	100043606				ns	ns	0	0	0	1	1	0	0	0	0	1	0	0	0	0	0	-	-	-	0	0	0	0	1	1	0	0	0	0	0	0	0	0	0	-
Armcx2_67416	chrX	134804142	134809221	5080	-	protein-coding	Armcx2	MGI:1914666	armadillo repeat containing, X-linked 2	67416				ns	ns	0	0	0	0	0	0	0	0	1	0	0	0	0	2	1	-	-	-	0	0	0	0	2	0	0	1	0	1	0	1	3	0	0	-
Armcx6_278097	chrX	134748455	134751419	2965	-	protein-coding	Armcx6	MGI:2147993	armadillo repeat containing, X-linked 6	278097				ns	ns	0	3	1	1	3	1	2	2	2	4	1	3	5	10	12	0.833641	1.50682	1.32747	0	3	1	1	0	0	0	0	0	0	1	1	0	0	1	1
Armh1_381544	chr4	117213333	117251917	38585	-	protein-coding	Armh1	MGI:2686507	armadillo-like helical domain containing 1	381544				ns	ns	0	0	1	0	0	0	0	0	0	0	2	0	1	2	1	0.930858	14.3622	16.6744	0	0	1	0	1	0	1	0	1	1	0	0	0	2	0	1
Armh2_666145	chr13	24741221	24746594	5374	+	protein-coding	Armh2	MGI:1916676	armadillo-like helical domain containing 2	666145				ns	ns	0	3	4	1	1	2	0	0	0	0	0	0	0	0	0	0.956289	-2.83879	-1.74197	0	3	4	1	0	1	0	1	0	0	1	1	2	2	0	1
Armh4_67419	chr14	49681560	49783383	101824	-	protein-coding	Armh4	MGI:1914669	armadillo-like helical domain containing 4	67419				ns	ns	0	1	0	0	0	0	0	0	0	0	0	0	0	0	0	-	-	-	0	1	0	0	2	0	0	0	0	0	0	0	1	0	0	-
Arrdc5_76920	chr17	56294111	56300286	6176	-	protein-coding	Arrdc5	MGI:1924170	arrestin domain containing 5	76920				ns	ns	0	0	0	0	1	0	0	0	0	0	0	0	0	0	0	-	-	-	0	0	0	0	0	0	0	0	0	0	0	0	0	0	0	-
Arsi_545260	chr18	60911991	60918561	6571	+	protein-coding	Arsi	MGI:2670959	arylsulfatase i	545260				ns	ns	0	1	0	0	0	0	0	0	0	2	0	2	1	3	1	0.897907	2.10546	1.29178	0	1	0	0	0	0	0	0	0	0	0	0	0	1	0	1
Art1_11870	chr7	102101743	102111148	9406	+	protein-coding	Art1	MGI:107511	ADP-ribosyltransferase 1	11870				ns	ns	0	0	0	0	0	0	0	0	0	0	0	0	0	0	0	-	-	-	0	0	0	0	1	0	0	0	0	0	0	0	0	0	0	-
Artn_11876	chr4	117926160	117929763	3604	-	protein-coding	Artn	MGI:1333791	artemin	11876				ns	ns	0	0	0	1	0	1	0	0	0	0	0	0	1	1	3	1	11.7538	1.46253	0	0	0	0	1	0	0	0	0	0	0	0	0	0	0	1
Arx_11878	chrX	93286507	93298357	11851	+	protein-coding	Arx	MGI:1097716	aristaless related homeobox	11878				ns	ns	0	0	0	0	2	0	0	0	0	0	0	0	0	0	0	-	-	-	0	0	0	0	0	0	0	0	0	0	0	0	0	0	0	-
Asb11_68854	chrX	164436994	164459170	22177	+	protein-coding	Asb11	MGI:1916104	ankyrin repeat and SOCS box-containing 11	68854				ns	ns	0	2	0	0	0	2	0	0	0	0	1	0	0	0	0	-	-	-	0	2	0	0	0	0	1	0	1	0	0	0	0	1	1	-
Asb12_70392	chrX	95470199	95557987	87789	-	protein-coding	Asb12	MGI:1917642	ankyrin repeat and SOCS box-containing 12	70392				ns	ns	0	0	0	0	0	0	0	0	0	0	1	0	0	0	0	-	-	-	0	0	0	0	0	0	0	0	0	0	0	0	0	0	0	-
Asb17_66772	chr3	153844247	153853615	9369	+	protein-coding	Asb17	MGI:1914022	ankyrin repeat and SOCS box-containing 17	66772				ns	ns	0	0	0	1	0	0	0	0	0	0	0	0	0	0	0	-	-	-	0	0	0	0	2	0	0	1	0	0	0	1	1	0	1	-
Asb17os_72317	chr3	153850374	153852424	2051	-	ncRNA	Asb17os	MGI:1919567	ankyrin repeat and SOCS box-containing 17, opposite strand	72317				ns	ns	0	0	0	1	0	0	0	0	0	0	0	0	0	0	0	-	-	-	0	0	0	0	2	0	0	1	0	0	0	1	1	0	1	-
Asb18_208372	chr1	89952591	90014666	62076	-	protein-coding	Asb18	MGI:2655109	ankyrin repeat and SOCS box-containing 18	208372				ns	ns	0	0	1	0	0	0	1	1	0	1	1	0	0	0	0	-	-	-	0	0	1	0	0	0	0	0	1	1	0	0	1	0	1	-
Asb9_69299	chrX	164497903	164539752	41850	+	protein-coding	Asb9	MGI:1916549	ankyrin repeat and SOCS box-containing 9	69299				ns	ns	0	0	0	0	0	0	0	0	0	0	0	1	0	0	0	-	-	-	0	0	0	0	0	0	0	0	0	0	0	0	0	0	0	-
Ascl2_17173	chr7	142966822	142969264	2443	-	protein-coding	Ascl2	MGI:96920	achaete-scute family bHLH transcription factor 2	17173				ns	ns	0	0	0	0	0	0	0	0	0	0	1	0	0	0	0	-	-	-	0	0	0	0	0	0	0	0	0	0	0	0	0	0	1	-
Ascl3_56787	chr7	109727465	109731732	4268	-	protein-coding	Ascl3	MGI:1928820	achaete-scute family bHLH transcription factor 3	56787				ns	ns	0	0	0	0	0	0	0	0	0	0	0	0	0	0	0	-	-	-	0	0	0	0	0	0	0	0	0	0	0	1	0	0	0	-
Asic4_241118	chr1	75450510	75474340	23831	+	protein-coding	Asic4	MGI:2652846	acid-sensing (proton-gated) ion channel family member 4	241118				ns	ns	0	1	0	0	0	0	0	0	0	0	0	0	0	0	0	-	-	-	0	1	0	0	2	0	0	0	0	0	0	0	0	0	1	-
Asic5_58170	chr3	81996922	82021233	24312	+	protein-coding	Asic5	MGI:1929259	acid-sensing (proton-gated) ion channel family member 5	58170				ns	ns	0	0	0	0	0	0	0	0	0	0	0	0	0	0	0	-	-	-	0	0	0	0	2	0	0	0	0	0	0	0	0	0	0	-
Aspg_104816	chr12	112106683	112127573	20891	+	protein-coding	Aspg	MGI:2144822	asparaginase	104816				ns	ns	0	0	0	0	0	0	0	0	0	0	1	0	0	0	0	-	-	-	0	0	0	0	1	0	0	0	0	0	0	0	0	0	0	-
Asphd2_72898	chr5	112384354	112395370	11017	-	protein-coding	Asphd2	MGI:1920148	aspartate beta-hydroxylase domain containing 2	72898				ns	ns	0	0	0	2	0	1	0	0	0	0	0	0	0	0	0	-	-	-	0	0	0	0	1	1	0	0	0	0	0	0	2	0	1	-
Asprv1_67855	chr6	86628174	86629710	1537	+	protein-coding	Asprv1	MGI:1915105	aspartic peptidase, retroviral-like 1	67855				ns	ns	0	0	0	0	0	0	0	0	0	1	0	1	1	0	0	-	-	-	0	0	0	0	0	0	0	0	0	0	0	0	0	1	0	-
Astn1_11899	chr1	158362304	158691786	329483	+	protein-coding	Astn1	MGI:1098567	astrotactin 1	11899				ns	ns	0	0	0	0	2	0	0	0	0	1	1	2	1	0	0	1	13.7525	0.738989	0	0	0	0	4	0	0	1	0	0	0	0	3	0	0	1
Asxl3_211961	chr18	22345089	22530227	185139	+	protein-coding	Asxl3	MGI:2685175	additional sex combs like 3, transcriptional regulator	211961				ns	ns	0	0	0	2	2	1	0	0	0	1	1	1	1	0	1	0.995037	14.5205	13.2138	0	0	0	0	3	0	0	0	0	0	0	0	0	0	0	1
Asz1_74068	chr6	18050964	18109061	58098	-	protein-coding	Asz1	MGI:1921318	ankyrin repeat, SAM and basic leucine zipper domain containing 1	74068				ns	ns	0	0	0	0	0	0	0	0	0	0	1	0	0	0	0	-	-	-	0	0	0	0	2	0	0	0	0	0	0	0	0	0	0	-
Atcay_16467	chr10	81204504	81230786	26283	-	protein-coding	Atcay	MGI:2448730	ataxia, cerebellar, Cayman type	16467				ns	ns	0	0	0	0	0	0	0	0	0	0	1	0	0	0	0	-	-	-	0	0	0	0	1	1	0	0	0	0	0	0	1	0	0	-
Atcayos_69678	chr10	81194691	81208370	13680	+	ncRNA	Atcayos	MGI:1916928	ataxia, cerebellar, Cayman type, opposite strand	69678				ns	ns	0	0	0	0	0	0	0	0	0	0	1	0	0	0	0	-	-	-	0	0	0	0	0	0	0	1	0	0	0	0	0	0	0	-
Atf1-ps_100040260	chrX	53883464	53884513	1050	-	pseudo	Atf1-ps	MGI:3037720	activating transcription factor 1, pseudogene	100040260				ns	ns	0	0	0	0	0	0	0	0	0	0	0	0	0	0	0	-	-	-	0	0	0	0	1	0	0	0	0	0	0	0	0	0	0	-
Atoh7_53404	chr10	63099785	63101280	1496	+	protein-coding	Atoh7	MGI:1355553	atonal bHLH transcription factor 7	53404				ns	ns	0	0	0	0	0	0	0	0	0	0	0	0	0	0	0	-	-	-	0	0	0	0	1	0	0	0	0	0	0	0	0	0	0	-
Atp10b_319767	chr11	43149877	43262285	112409	+	protein-coding	Atp10b	MGI:2442688	ATPase, class V, type 10B	319767				ns	ns	0	0	0	0	0	0	1	0	0	0	1	0	0	0	0	-	-	-	0	0	0	0	3	0	0	0	0	0	0	0	1	0	0	-
Atp13a4_224079	chr16	29396038	29544864	148827	-	protein-coding	Atp13a4	MGI:1924456	ATPase type 13A4	224079				ns	ns	0	0	0	0	0	1	2	0	2	0	1	1	0	0	0	-	-	-	0	0	0	0	3	1	1	0	0	0	0	0	2	0	0	-
Atp13a5_268878	chr16	29231914	29378732	146819	-	protein-coding	Atp13a5	MGI:2444068	ATPase type 13A5	268878				ns	ns	0	0	0	0	0	0	0	0	0	0	0	1	0	0	0	-	-	-	0	0	0	0	5	0	0	0	0	0	0	0	0	0	0	-
Atp1a2_98660	chr1	172271709	172298064	26356	-	protein-coding	Atp1a2	MGI:88106	ATPase, Na+/K+ transporting, alpha 2 polypeptide	98660				ns	ns	0	2	0	0	2	0	0	2	0	2	2	0	0	0	0	-	-	-	0	2	0	0	0	1	0	1	0	0	0	0	0	0	0	-
Atp1a4_27222	chr1	172223508	172258424	34917	-	protein-coding	Atp1a4	MGI:1351335	ATPase, Na+/K+ transporting, alpha 4 polypeptide	27222				ns	ns	0	0	0	1	0	0	0	0	0	0	1	0	1	0	0	1	11.9375	1.2088	0	0	0	1	1	1	1	0	0	0	2	0	1	0	0	1
Atp1b2_11932	chr11	69599728	69605960	6233	-	protein-coding	Atp1b2	MGI:88109	ATPase, Na+/K+ transporting, beta 2 polypeptide	11932				ns	ns	0	0	0	0	2	1	1	1	0	0	2	0	0	1	1	-	-	-	0	0	0	0	0	0	0	0	0	0	0	0	0	0	1	-
Atp2b2_11941	chr6	113743831	114042080	298250	-	protein-coding	Atp2b2	MGI:105368	ATPase, Ca++ transporting, plasma membrane 2	11941				ns	ns	0	1	2	3	1	1	0	1	0	0	2	2	1	0	1	1	-0.842784	1.00194	0	1	2	0	11	1	1	2	0	1	0	0	0	1	1	1
Atp4a_11944	chr7	30712209	30725534	13326	+	protein-coding	Atp4a	MGI:88113	ATPase, H+/K+ exchanging, gastric, alpha polypeptide	11944				ns	ns	0	0	1	0	0	1	0	0	0	0	0	0	0	0	0	-	-	-	0	0	1	0	0	0	0	1	0	2	1	0	0	1	1	-
Atp4b_11945	chr8	13386209	13396778	10570	-	protein-coding	Atp4b	MGI:88114	ATPase, H+/K+ exchanging, beta polypeptide	11945				ns	ns	0	1	1	0	0	1	0	1	0	0	0	1	1	0	2	-	-	-	0	1	1	0	0	0	0	0	0	0	0	0	0	0	0	-
Atp5k-ps1_101055750	chr8	85824297	85824603	307	+	pseudo	Atp5k-ps1	MGI:107703	ATP synthase, H+ transporting, mitochondrial F1F0 complex, subunit E, pseudogene 1	101055750				ns	ns	0	1	1	0	0	1	2	0	0	1	1	0	2	1	3	1	1.98398	0.777247	0	1	1	2	1	1	2	1	1	1	2	0	1	0	4	1
Atp5l-ps2_668803	chr11	86185286	86185739	454	+	pseudo	Atp5l-ps2	MGI:3651531	ATP synthase, H+ transporting, mitochondrial F0 complex, subunit G, pseudogene 2	668803				ns	ns	0	1	2	0	0	1	0	1	1	1	1	1	0	0	1	1	1.34248	1.94665	0	1	2	0	0	1	0	3	1	0	0	0	0	0	0	1
Atp6ap1l_435376	chr13	90883449	90905355	21907	-	protein-coding	Atp6ap1l	MGI:3648665	ATPase, H+ transporting, lysosomal accessory protein 1-like	435376				ns	ns	0	0	0	0	0	0	0	0	0	0	0	1	0	0	0	-	-	-	0	0	0	0	1	0	0	0	0	0	0	0	0	0	0	-
Atp6v0e2_76252	chr6	48537569	48541801	4233	+	protein-coding	Atp6v0e2	MGI:1923502	ATPase, H+ transporting, lysosomal V0 subunit E2	76252				ns	ns	0	1	1	0	0	0	0	0	0	0	0	0	0	0	0	-	-	-	0	1	1	0	0	1	0	1	0	0	0	0	0	0	1	-
Atp6v1g3_338375	chr1	138273738	138289462	15725	+	protein-coding	Atp6v1g3	MGI:2450548	ATPase, H+ transporting, lysosomal V1 subunit G3	338375				ns	ns	0	0	0	0	0	0	0	0	0	0	0	0	0	0	1	-	-	-	0	0	0	0	0	0	0	0	0	0	0	0	0	0	0	-
Atp7b_11979	chr8	21994348	22060074	65727	-	protein-coding	Atp7b	MGI:103297	ATPase, Cu++ transporting, beta polypeptide	11979				ns	ns	0	0	1	0	0	0	0	0	0	1	1	0	0	1	0	-	-	-	0	0	1	0	1	0	1	0	0	0	0	0	1	0	0	-
Atp8b3_67331	chr10	80519585	80539124	19540	-	protein-coding	Atp8b3	MGI:1914581	ATPase, class I, type 8B, member 3	67331				ns	ns	0	0	0	1	2	0	0	1	0	0	0	0	0	0	0	1	-1.95538	12.3459	0	0	0	1	0	0	0	0	0	0	0	0	1	1	1	1
Atp8b5_320571	chr4	43267159	43373831	106673	+	protein-coding	Atp8b5	MGI:2444287	ATPase, class I, type 8B, member 5	320571				ns	ns	0	1	0	3	0	0	1	1	0	0	0	1	1	1	1	1	-0.39829	-0.641631	0	1	0	0	4	1	0	0	0	0	1	0	0	0	0	1
AU015836_385493	chrX	93968656	93975470	6815	+	ncRNA	AU015836	MGI:2147954	expressed sequence AU015836	385493				ns	ns	0	0	0	0	0	0	0	0	0	0	0	0	0	2	0	-	-	-	0	0	0	0	0	0	0	0	0	0	0	0	0	0	0	-
AU016765_100043582	chr17	64514089	64555590	41502	-	ncRNA	AU016765	MGI:3034888	expressed sequence AU016765	100043582				ns	ns	0	0	0	0	0	0	1	0	0	0	0	0	0	0	1	-	-	-	0	0	0	0	0	0	0	0	0	0	0	0	0	0	0	-
AU018091_245128	chr7	3154658	3169203	14546	-	protein-coding	AU018091	MGI:2142124	expressed sequence AU018091	245128				ns	ns	0	0	0	0	0	0	0	0	0	0	0	0	0	0	0	-	-	-	0	0	0	1	1	0	0	1	0	0	0	0	1	0	0	-
AU021063_105968	chr15	101221247	101222155	909	+	ncRNA	AU021063	MGI:2146136	expressed sequence AU021063	105968				ns	ns	0	0	0	0	1	0	0	0	0	0	0	0	0	0	0	-	-	-	0	0	0	0	0	0	0	0	0	0	0	0	0	0	0	-
AU022754_105975	chr15	85581142	85593708	12567	+	ncRNA	AU022754	MGI:2146143	expressed sequence AU022754	105975				ns	ns	0	0	0	0	1	0	0	0	0	1	0	0	0	0	0	-	-	-	0	0	0	0	1	0	0	0	0	0	0	0	0	0	0	-
Aurkc_20871	chr7	6995385	7003091	7707	+	protein-coding	Aurkc	MGI:1321119	aurora kinase C	20871	AURKC			ns	ns	0	0	0	0	0	0	0	0	0	0	0	0	0	0	0	-	-	-	0	0	0	0	0	0	0	1	0	0	0	0	0	0	0	-
Avpr1b_26361	chr1	131599114	131612000	12887	+	protein-coding	Avpr1b	MGI:1347010	arginine vasopressin receptor 1B	26361				ns	ns	0	0	0	0	1	0	0	0	0	0	0	0	0	0	0	-	-	-	0	0	0	0	1	0	0	0	0	0	0	0	0	0	0	-
AW047730_99870	chr3	88198274	88203484	5211	+	ncRNA	AW047730	MGI:2139951	expressed sequence AW047730	99870				ns	ns	0	0	0	1	0	0	0	0	0	0	0	0	0	0	0	-	-	-	0	0	0	0	0	1	0	0	0	0	0	0	0	0	1	-
AW549542_100993	chr5	119570129	119580358	10230	-	ncRNA	AW549542	MGI:2141225	expressed sequence AW549542	100993				ns	ns	0	0	1	0	1	0	0	0	0	0	0	0	0	0	0	-	-	-	0	0	1	0	0	0	0	0	0	0	0	0	0	0	0	-
Awat1_245533	chrX	100572247	100578206	5960	+	protein-coding	Awat1	MGI:3588200	acyl-CoA wax alcohol acyltransferase 1	245533				ns	ns	0	0	0	0	0	0	0	0	0	0	0	0	0	0	0	-	-	-	0	0	0	0	0	0	0	0	0	0	1	0	0	0	0	-
Axin2_12006	chr11	108920349	108950783	30435	+	protein-coding	Axin2	MGI:1270862	axin 2	12006				ns	ns	0	0	0	0	1	1	0	0	1	0	0	0	0	0	0	-	-	-	0	0	0	0	0	0	1	0	1	0	0	0	0	0	0	-
AY036118_101056014	chr17	39848112	39898385	50274	-	ncRNA	AY036118	MGI:2158419	cDNA sequence AY036118	101056014				ns	ns	0	0	0	0	0	0	0	0	0	0	0	0	0	0	0	-	-	-	0	0	0	0	2	0	0	0	0	0	0	0	0	0	0	-
AY074887_246735	chr9	54950244	54950954	711	-	protein-coding	AY074887	MGI:3575512	cDNA sequence AY074887	246735				ns	ns	0	4	1	2	3	1	3	2	4	4	3	6	5	3	4	1	0.745844	0.785362	0	4	1	2	2	4	4	5	2	2	2	2	1	2	2	1
AY358078_278676	chr14	51800046	51826359	26314	+	protein-coding	AY358078	MGI:2682312	cDNA sequence AY358078	278676				ns	ns	0	0	0	0	0	0	0	0	0	0	0	0	0	0	0	-	-	-	0	0	0	0	2	0	0	0	1	0	0	0	0	0	0	-
B020004C17Rik_432860	chr14	57015134	57018982	3849	+	protein-coding	B020004C17Rik	MGI:3588236	RIKEN cDNA B020004C17 gene	432860				ns	ns	0	1	0	0	0	0	0	0	0	0	0	0	0	0	1	-	-	-	0	1	0	0	0	0	0	1	0	0	0	0	0	0	0	-
B020018J22Rik_100126692	chr12	112428284	112435338	7055	-	ncRNA	B020018J22Rik	MGI:3761288	Riken cDNA B020018J22 gene	100126692				ns	ns	0	0	0	0	0	0	0	0	0	0	0	0	0	0	0	-	-	-	0	0	0	0	1	0	0	0	0	0	1	0	0	0	0	-
B130016D09Rik_436015	chr7	142283463	142289754	6292	+	ncRNA	B130016D09Rik	MGI:3642866	RIKEN cDNA B130016D09 cDNA	436015				ns	ns	0	0	0	0	0	1	0	0	0	1	0	1	1	0	1	1	32.4031	20.5662	0	0	0	2	1	1	1	0	2	0	1	0	0	2	3	1
B130024G19Rik_434198	chr7	70365383	70411146	45764	+	ncRNA	B130024G19Rik	MGI:3604353	RIKEN cDNA B130024G19 gene	434198				ns	ns	0	0	0	0	0	0	0	0	0	0	0	0	0	0	0	-	-	-	0	0	0	0	2	0	0	0	0	0	0	0	0	0	0	-
B130046B21Rik_115488471	chr15	98806315	98810380	4066	+	ncRNA	B130046B21Rik	MGI:3704458	RIKEN cDNA B130046B21 gene	115488471				ns	ns	0	0	0	0	0	0	0	0	0	7	3	3	1	2	1	0.151106	16.0804	16.6712	0	0	0	0	0	0	0	1	0	0	1	0	0	0	0	1
B230110G15Rik_77982	chr6	138580624	138599314	18691	+	ncRNA	B230110G15Rik	MGI:1925232	RIKEN cDNA B230110G15 gene	77982				ns	ns	0	0	0	0	0	0	0	0	0	0	0	0	0	0	0	-	-	-	0	0	0	0	1	0	0	0	0	0	0	0	0	0	0	-
B230112J18Rik_77846	chr5	116312360	116318275	5916	+	ncRNA	B230112J18Rik	MGI:1925096	RIKEN cDNA B230112J18 gene	77846				ns	ns	0	0	0	0	1	0	0	0	0	0	0	0	0	0	0	-	-	-	0	0	0	0	1	0	0	0	0	0	0	0	0	0	0	-
B230206H07Rik_320871	chr7	141359178	141365110	5933	-	ncRNA	B230206H07Rik	MGI:2444929	RIKEN cDNA B230206H07 gene	320871				ns	ns	0	0	0	0	0	0	0	0	0	0	0	0	0	0	0	-	-	-	0	0	0	0	0	0	0	0	0	0	0	0	1	0	1	-
B230208B08Rik_102634132	chr4	78210727	78220294	9568	+	ncRNA	B230208B08Rik	MGI:2442149	RIKEN cDNA B230208B08 gene	102634132				ns	ns	0	0	0	0	0	0	1	0	1	2	1	1	0	1	0	1	18.8615	14.9497	0	0	0	0	0	1	1	0	0	1	0	0	0	1	2	1
B230208H11Rik_320273	chr10	12916646	12923127	6482	-	ncRNA	B230208H11Rik	MGI:2443719	RIKEN cDNA B230208H11 gene	320273				ns	ns	0	3	1	1	2	1	2	2	0	3	3	1	1	1	1	1	0.572617	0.505019	0	3	1	2	3	5	2	5	4	1	3	3	5	2	3	1
B230209E15Rik_319752	chr7	61529410	61615327	85918	-	ncRNA	B230209E15Rik	MGI:2442668	RIKEN cDNA B230209E15 gene	319752				ns	ns	0	0	0	0	1	0	0	0	0	0	0	0	0	0	0	-	-	-	0	0	0	0	0	0	1	0	0	0	0	0	0	0	0	-
B230214G05Rik_328579	chr15	88314874	88372651	57778	+	ncRNA	B230214G05Rik	MGI:5439409	RIKEN cDNA B230214G05 gene	328579				ns	ns	0	0	0	0	0	0	0	0	0	0	1	1	0	0	0	-	-	-	0	0	0	0	0	0	0	1	0	0	0	0	0	0	0	-
B230217C12Rik_68127	chr11	97841135	97843437	2303	+	ncRNA	B230217C12Rik	MGI:1915377	RIKEN cDNA B230217C12 gene	68127				ns	ns	0	0	1	0	2	0	0	0	0	0	0	0	0	0	0	1	-2.80067	19.5365	0	0	1	1	1	1	0	0	0	0	1	1	1	2	0	1
B230312C02Rik_320485	chr2	180370858	180385885	15028	-	ncRNA	B230312C02Rik	MGI:2444130	RIKEN cDNA B230312C02 gene	320485				ns	ns	0	0	2	0	1	0	0	0	0	0	1	0	0	0	0	-	-	-	0	0	2	0	1	0	0	0	0	0	0	0	0	0	0	-
B230323A14Rik_319970	chr9	69761146	69830199	69054	+	ncRNA	B230323A14Rik	MGI:2443084	RIKEN cDNA B230323A14 gene	319970				ns	ns	0	0	0	1	0	0	0	0	0	0	1	0	0	0	0	-	-	-	0	0	0	0	0	0	0	0	0	0	0	0	0	0	0	-
B230344G16Rik_100038636	chr11	115987998	115993715	5718	-	ncRNA	B230344G16Rik	MGI:3642312	RIKEN cDNA B230344G16 gene	100038636				ns	ns	0	0	0	1	0	1	0	1	1	0	1	1	1	1	0	-	-	-	0	0	0	0	0	0	0	0	0	0	0	0	0	0	0	-
B3galt4_54218	chr17	33949912	33951488	1577	-	protein-coding	B3galt4	MGI:1859517	UDP-Gal:betaGlcNAc beta 1,3-galactosyltransferase, polypeptide 4	54218				ns	ns	0	1	1	0	1	0	0	1	0	2	0	1	1	2	0	1	1.22723	1.52738	0	1	1	5	1	4	7	8	8	5	5	3	5	5	2	1
B3gat1_76898	chr9	26733808	26761350	27543	+	protein-coding	B3gat1	MGI:1924148	beta-1,3-glucuronyltransferase 1 (glucuronosyltransferase P)	76898				ns	ns	0	0	0	0	0	0	0	0	0	0	0	0	0	0	0	-	-	-	0	0	0	0	0	0	0	0	0	0	0	0	1	0	0	-
B3gnt5_108105	chr16	19760234	19772753	12520	+	protein-coding	B3gnt5	MGI:2137302	UDP-GlcNAc:betaGal beta-1,3-N-acetylglucosaminyltransferase 5	108105				ns	ns	0	1	1	4	1	0	6	1	3	4	4	1	0	1	2	0.810611	2.151	2.20769	0	1	1	0	0	0	1	0	0	0	0	0	0	0	0	1
B430319G15Rik_78575	chr9	92538801	92542869	4069	-	ncRNA	B430319G15Rik	MGI:3603454	RIKEN cDNA B430319G15 gene	78575				ns	ns	0	0	0	1	1	0	0	0	0	3	3	3	2	8	7	0.291737	14.109	2.3038	0	0	0	1	0	0	1	1	2	0	0	0	0	0	0	1
B4galnt3_330406	chr6	120200753	120294897	94145	-	protein-coding	B4galnt3	MGI:3041155	beta-1,4-N-acetyl-galactosaminyl transferase 3	330406				ns	ns	0	0	0	0	0	0	0	0	0	0	0	1	0	0	1	-	-	-	0	0	0	0	2	0	2	0	0	1	0	0	0	0	0	-
B4galnt4_330671	chr7	141060978	141072400	11423	+	protein-coding	B4galnt4	MGI:2652891	beta-1,4-N-acetyl-galactosaminyl transferase 4	330671				ns	ns	0	0	0	0	0	0	0	1	0	0	0	0	0	0	0	-	-	-	0	0	0	1	1	0	0	0	0	0	0	0	0	0	0	-
B4gat1_108902	chr19	5038826	5041134	2309	+	protein-coding	B4gat1	MGI:1919680	beta-1,4-glucuronyltransferase 1	108902				ns	ns	0	2	2	0	0	0	0	1	1	1	0	0	1	0	0	1	-1.19807	-1.0247	0	2	2	1	2	2	1	1	2	2	4	2	2	3	1	1
B630019K06Rik_102941	chrX	8892353	8894964	2612	+	pseudo	B630019K06Rik	MGI:2147918	RIKEN cDNA B630019K06 gene	102941				ns	ns	0	0	2	0	0	0	0	0	0	1	0	0	0	0	0	1	15.2722	20.8258	0	0	2	0	2	2	1	1	0	3	1	2	0	1	1	1
B830017H08Rik_433004	chr16	17833119	17835019	1901	+	ncRNA	B830017H08Rik	MGI:3045365	RIKEN cDNA B830017H08 gene	433004				ns	ns	0	0	0	0	1	0	0	0	0	0	0	0	0	0	0	-	-	-	0	0	0	0	0	0	0	0	0	0	0	0	0	0	0	-
B930092H01Rik_622037	chr9	61259227	61293809	34583	-	ncRNA	B930092H01Rik	MGI:4437738	RIKEN cDNA B930092H01 gene	622037				ns	ns	0	0	0	0	0	0	0	0	2	0	0	0	3	4	5	0.537858	17.1736	15.661	0	0	0	0	1	0	0	0	0	0	0	0	0	0	0	1
B930095G15Rik_320268	chr14	121248706	121253971	5266	+	ncRNA	B930095G15Rik	MGI:2443701	RIKEN cDNA B930095G15 gene	320268				ns	ns	0	0	0	0	0	2	0	0	0	2	1	0	0	0	1	-	-	-	0	0	0	2	0	0	0	1	0	0	0	0	0	0	0	-
Baalc_118452	chr15	38933909	38951264	17356	+	protein-coding	Baalc	MGI:1928704	brain and acute leukemia, cytoplasmic	118452				ns	ns	0	0	0	0	0	0	0	0	0	0	0	0	0	0	0	-	-	-	0	0	0	0	1	0	0	0	0	0	0	0	0	0	0	-
Bace2_56175	chr16	97356728	97442936	86209	+	protein-coding	Bace2	MGI:1860440	beta-site APP-cleaving enzyme 2	56175				ns	ns	0	0	0	0	2	0	0	1	1	0	1	0	0	2	2	-	-	-	0	0	0	0	3	0	0	0	0	1	0	0	0	0	0	-
Baiap2l2_207495	chr15	79258195	79285509	27315	-	protein-coding	Baiap2l2	MGI:2652819	BAI1-associated protein 2-like 2	207495				ns	ns	0	0	0	1	0	0	0	0	0	0	1	0	0	0	0	-	-	-	0	0	0	0	0	0	0	0	1	0	0	0	1	0	0	-
Bambi-ps1_81913	chr2	122466583	122467797	1215	-	pseudo	Bambi-ps1	MGI:1932402	BMP and activin membrane-bound inhibitor, pseudogene (Xenopus laevis)	81913				UP	ns	0	0	1	0	7	1	1	3	3	7	4	9	27	25	21	4.88665e-05	17.3718	16.715	0	0	1	1	1	1	1	0	0	1	1	0	1	1	0	1
Barx2_12023	chr9	31846044	31913285	67242	-	protein-coding	Barx2	MGI:109617	BarH-like homeobox 2	12023				ns	ns	0	0	0	0	0	0	0	0	0	0	0	0	0	0	0	-	-	-	0	0	0	0	1	0	0	0	0	0	0	0	0	0	0	-
BB123696_105404	chr13	52729370	52757205	27836	-	ncRNA	BB123696	MGI:2145475	expressed sequence BB123696	105404				ns	ns	0	0	0	1	0	0	0	1	1	0	0	0	0	0	0	1	12.2004	11.4777	0	0	0	0	0	0	1	1	1	0	1	1	1	2	1	1
BB283400_100463519	chr6	30176623	30178046	1424	+	ncRNA	BB283400	MGI:3034268	expressed sequence BB283400	100463519				ns	ns	0	0	0	0	0	0	0	1	0	1	1	0	0	0	0	-	-	-	0	0	0	0	0	0	0	1	0	0	0	0	0	0	0	-
BB557941_767815	chr2	57127477	57181754	54278	-	ncRNA	BB557941	MGI:3034820	expressed sequence BB557941	767815				ns	ns	0	0	0	1	1	0	1	0	1	0	0	1	0	0	1	-	-	-	0	0	0	0	0	1	0	0	0	0	0	0	0	0	0	-
Bbox1_170442	chr2	110265083	110305725	40643	-	protein-coding	Bbox1	MGI:1891372	butyrobetaine (gamma), 2-oxoglutarate dioxygenase 1 (gamma-butyrobetaine hydroxylase)	170442				ns	ns	0	0	0	0	0	0	1	0	0	0	1	0	0	2	0	-	-	-	0	0	0	0	0	0	0	0	0	0	0	0	0	0	0	-
BC006965_217294	chr11	112663927	112711356	47430	-	ncRNA	BC006965	MGI:2384955	cDNA sequence BC006965	217294				ns	ns	0	0	0	0	1	1	0	0	0	0	1	1	0	0	0	1	-0.486658	11.5892	0	0	0	0	1	0	1	1	1	0	0	1	0	0	0	1
BC016579_212998	chr16	45626848	45654118	27271	-	protein-coding	BC016579	MGI:2384848	cDNA sequence, BC016579	212998				ns	ns	0	1	0	1	0	0	1	1	0	0	0	0	0	0	0	-	-	-	0	1	0	0	0	0	0	0	0	0	0	0	0	0	0	-
BC024139_271278	chr15	76119517	76126556	7040	-	protein-coding	BC024139	MGI:2442591	cDNA sequence BC024139	271278				ns	ns	0	0	0	0	2	0	0	1	0	0	0	1	0	0	0	-	-	-	0	0	0	0	1	0	0	0	1	0	0	0	0	0	0	-
BC024386_212965	chr7	140906021	140907983	1963	+	ncRNA	BC024386	MGI:2669313	cDNA sequence BC023486	212965				ns	ns	0	0	0	1	0	1	0	1	1	1	0	0	1	0	1	-	-	-	0	0	0	0	1	1	1	1	0	0	0	0	1	0	0	-
BC040756_414073	chr17	46351653	46357149	5497	+	ncRNA	BC040756	MGI:3041251	cDNA sequence BC040756	414073				ns	ns	0	1	0	0	0	0	0	1	0	0	0	0	0	0	0	-	-	-	0	1	0	0	1	1	0	0	0	1	0	0	0	0	0	-
BC048562_434439	chr9	108436482	108446083	9602	+	protein-coding	BC048562	MGI:3618861	cDNA sequence BC048562	434439				ns	ns	0	0	0	0	0	0	0	0	0	0	0	0	0	0	0	-	-	-	0	0	0	0	1	0	0	0	0	0	0	0	0	0	0	-
BC048602_100126269	chr15	35307010	35328535	21526	-	ncRNA	BC048602	MGI:3758910	cDNA sequence BC048602	100126269				ns	ns	0	0	0	0	0	0	0	1	0	0	1	0	0	0	0	-	-	-	0	0	0	0	0	0	0	0	0	0	0	0	0	0	0	-
BC051537_414076	chr17	34083843	34095309	11467	-	ncRNA	BC051537	MGI:3041255	cDNA sequence BC051537	414076				ns	ns	0	2	1	2	3	0	2	0	1	1	2	0	1	1	2	1	-0.438162	0.530321	0	2	1	2	2	2	0	3	0	1	1	1	1	1	3	1
BC053393_407814	chr11	46571513	46589232	17720	+	protein-coding	BC053393	MGI:3039605	cDNA sequence BC053393	407814				ns	ns	0	0	0	0	1	0	0	0	0	0	0	0	0	1	0	-	-	-	0	0	0	0	0	0	0	0	0	0	1	0	0	0	0	-
BC064078_408064	chr6	128992961	129006647	13687	+	ncRNA	BC064078	MGI:3040692	cDNA sequence BC064078	408064				ns	ns	0	1	2	0	1	0	0	2	1	1	3	2	1	2	2	1	1.72292	1.85013	0	1	2	2	3	3	2	1	2	1	0	3	2	4	2	1
BC107364_329716	chr3	96433788	96452306	18519	-	protein-coding	BC107364	MGI:3618860	cDNA sequence BC107364	329716				ns	ns	0	0	0	0	0	0	0	1	0	0	0	0	0	0	0	-	-	-	0	0	0	0	0	1	0	0	0	0	0	0	0	0	0	-
Bcam_57278	chr7	19756138	19770532	14395	-	protein-coding	Bcam	MGI:1929940	basal cell adhesion molecule	57278				ns	ns	0	0	0	1	1	0	0	1	0	2	1	2	0	1	0	1	13.4922	13.4594	0	0	0	1	2	1	1	0	0	0	0	0	3	0	0	1
Bcan_12032	chr3	87987531	88000356	12826	-	protein-coding	Bcan	MGI:1096385	brevican	12032				ns	ns	0	0	0	0	0	0	1	0	0	0	0	0	0	1	1	-	-	-	0	0	0	1	0	0	1	0	0	0	0	0	0	0	0	-
Bcas1_76960	chr2	170346991	170427845	80855	-	protein-coding	Bcas1	MGI:1924210	breast carcinoma amplified sequence 1	76960				ns	ns	0	1	0	0	0	0	0	0	0	0	0	0	0	0	0	-	-	-	0	1	0	0	1	0	1	0	0	0	0	0	0	0	0	-
Bcas1os2_73303	chr2	170356361	170380435	24075	+	ncRNA	Bcas1os2	MGI:1920553	breast carcinoma amplified sequence 1, opposite strand 2	73303				ns	ns	0	0	0	0	0	0	0	0	0	0	0	0	0	0	0	-	-	-	0	0	0	0	0	0	1	0	0	0	0	0	0	0	0	-
Bche_12038	chr3	73635809	73708415	72607	-	protein-coding	Bche	MGI:894278	butyrylcholinesterase	12038				ns	ns	0	0	0	0	0	0	0	0	0	0	5	0	0	0	0	-	-	-	0	0	0	0	0	0	0	0	0	0	0	0	0	0	0	-
Bcl11b_58208	chr12	107910403	108003414	93012	-	protein-coding	Bcl11b	MGI:1929913	B cell leukemia/lymphoma 11B	58208				ns	ns	0	1	0	0	0	0	0	0	0	1	0	0	0	0	0	-	-	-	0	1	0	0	3	0	1	1	0	0	0	0	0	1	2	-
Bcl2a1a_12044	chr9	88956920	88962416	5497	+	protein-coding	Bcl2a1a	MGI:102687	B cell leukemia/lymphoma 2 related protein A1a	12044				UP	ns	0	1	0	104	95	87	129	107	104	148	159	136	271	248	214	1.10628e-57	8.21942	8.22746	0	1	0	4	1	1	4	1	0	0	0	0	1	0	0	1
Bcl2a1c_12046	chr9	114330135	114330578	444	+	protein-coding	Bcl2a1c	MGI:1278327	B cell leukemia/lymphoma 2 related protein A1c	12046				ns	ns	0	0	0	0	4	3	1	3	3	4	1	4	2	4	6	0.723736	14.3359	16.1089	0	0	0	0	0	0	0	0	0	0	0	0	0	0	0	-
Bcl2l10_12049	chr9	75347758	75351640	3883	+	protein-coding	Bcl2l10	MGI:1330841	Bcl2-like 10	12049				ns	ns	0	0	0	0	0	1	0	0	0	0	0	0	0	0	0	-	-	-	0	0	0	0	0	0	0	0	0	0	0	0	0	0	0	-
Bcl2l14_66813	chr6	134396329	134438724	42396	+	protein-coding	Bcl2l14	MGI:1914063	BCL2-like 14 (apoptosis facilitator)	66813				UP	ns	0	0	0	1	0	0	0	1	0	0	1	2	16	12	23	0.000682296	16.8234	16.8209	0	0	0	0	0	2	0	0	0	0	0	0	0	0	0	-
Bcl2l15_229672	chr3	103832696	103854618	21923	+	protein-coding	Bcl2l15	MGI:2685412	BCLl2-like 15	229672				ns	ns	0	0	0	1	2	0	0	3	4	1	2	2	4	6	2	0.690186	14.5936	15.986	0	0	0	2	0	2	2	0	0	0	1	0	1	1	0	1
Bco1_63857	chr8	117095865	117133720	37856	+	protein-coding	Bco1	MGI:1926923	beta-carotene oxygenase 1	63857				ns	ns	0	0	0	1	2	1	0	1	0	0	1	1	0	0	0	1	-1.46264	13.0154	0	0	0	0	3	1	0	0	0	0	0	0	0	0	0	1
Bdh1_71911	chr16	31422297	31458901	36605	+	protein-coding	Bdh1	MGI:1919161	3-hydroxybutyrate dehydrogenase, type 1	71911				ns	ns	0	1	1	0	0	0	0	0	1	1	0	0	0	0	1	1	-2.5413	-2.46049	0	1	1	0	2	1	1	2	1	0	1	0	2	2	1	1
Bdh2_69772	chr3	135281221	135304426	23206	+	protein-coding	Bdh2	MGI:1917022	3-hydroxybutyrate dehydrogenase, type 2	69772				ns	ns	0	2	1	1	1	2	0	0	1	0	0	0	0	0	1	0.995037	-2.86268	-1.37797	0	2	1	0	1	0	0	0	0	0	0	0	0	0	0	1
Bdkrb2_12062	chr12	105563172	105593071	29900	+	protein-coding	Bdkrb2	MGI:102845	bradykinin receptor, beta 2	12062				ns	ns	0	0	0	0	0	0	0	0	0	0	0	0	1	0	0	-	-	-	0	0	0	1	0	0	0	0	0	0	0	0	1	0	0	-
Bdnf_12064	chr2	109674700	109727043	52344	+	protein-coding	Bdnf	MGI:88145	brain derived neurotrophic factor	12064				ns	ns	0	1	0	0	1	0	0	0	0	0	1	0	0	0	0	-	-	-	0	1	0	0	0	0	3	0	0	0	0	0	5	0	0	-
Bean1_65115	chr8	104170513	104219098	48586	+	protein-coding	Bean1	MGI:1929597	brain expressed, associated with Nedd4, 1	65115				ns	ns	0	0	0	1	0	1	2	0	0	0	0	0	0	0	0	-	-	-	0	0	0	0	2	1	0	0	0	0	0	0	1	1	0	-
Begain_380785	chr12	109032182	109068242	36061	-	protein-coding	Begain	MGI:3044626	brain-enriched guanylate kinase-associated	380785				ns	ns	0	2	0	1	1	1	0	0	0	0	0	0	0	0	0	0.995037	-2.86268	-1.37797	0	2	0	0	0	0	1	0	0	0	0	0	0	0	0	1
Bend5_67621	chr4	111415006	111460298	45293	+	protein-coding	Bend5	MGI:1914871	BEN domain containing 5	67621				ns	ns	0	2	0	0	0	0	0	0	0	0	0	0	0	0	0	-	-	-	0	2	0	0	2	0	0	0	0	0	0	0	0	0	0	-
Bend7_209645	chr2	4717831	4802146	84316	+	protein-coding	Bend7	MGI:2443100	BEN domain containing 7	209645				UP	ns	0	0	0	2	0	3	5	4	3	57	36	25	49	26	23	5.24611e-19	20.2937	17.3329	0	0	0	2	2	4	0	1	1	1	0	1	0	0	0	1
Best3_382427	chr10	116986314	117025040	38727	+	protein-coding	Best3	MGI:3580298	bestrophin 3	382427				ns	ns	0	0	0	0	1	1	0	0	0	0	1	0	0	0	0	-	-	-	0	0	0	0	0	0	0	1	0	0	0	1	0	0	0	-
Bex3_12070	chrX	136270253	136271978	1726	+	protein-coding	Bex3	MGI:1338016	brain expressed X-linked 3	12070				ns	ns	0	1	0	0	0	0	0	1	0	0	0	1	0	0	1	1	-1.59518	-0.830429	0	1	0	1	3	1	1	0	0	0	0	0	0	0	0	1
Bex6_328660	chr16	32179800	32186944	7145	+	protein-coding	Bex6	MGI:3588247	brain expressed family member 6	328660				ns	ns	0	0	1	0	0	0	0	0	0	0	0	0	0	0	0	-	-	-	0	0	1	0	0	0	0	0	0	0	0	0	0	0	1	-
Bfsp1_12075	chr2	143826528	143863173	36646	-	protein-coding	Bfsp1	MGI:101770	beaded filament structural protein 1, in lens-CP94	12075				ns	ns	0	0	0	0	0	0	0	1	0	0	0	0	1	0	1	-	-	-	0	0	0	0	1	0	0	0	1	0	0	0	1	0	0	-
Bfsp2_107993	chr9	103424924	103480248	55325	-	protein-coding	Bfsp2	MGI:1333828	beaded filament structural protein 2, phakinin	107993				ns	ns	0	2	1	0	2	1	0	1	1	1	2	4	1	0	1	1	0.276465	0.518362	0	2	1	0	1	0	0	0	0	0	0	1	1	1	0	1
Bglap_12096	chr3	88383495	88384466	972	-	protein-coding	Bglap	MGI:88156	bone gamma carboxyglutamate protein	12096				ns	ns	0	1	0	0	0	0	0	0	0	0	1	0	0	0	0	-	-	-	0	1	0	0	0	0	0	0	0	0	0	0	0	0	0	-
Bglap3_12095	chr3	88368616	88372741	4126	-	protein-coding	Bglap3	MGI:88155	bone gamma-carboxyglutamate protein 3	12095				ns	ns	0	0	0	0	0	0	0	0	0	0	0	0	0	1	0	-	-	-	0	0	0	0	1	0	0	0	0	0	0	0	0	0	0	-
Bhlhe23_140489	chr2	180774381	180776900	2520	-	protein-coding	Bhlhe23	MGI:2153710	basic helix-loop-helix family, member e23	140489				ns	ns	0	0	0	0	0	0	0	0	0	0	0	0	0	0	0	-	-	-	0	0	0	0	2	0	0	0	0	0	0	0	0	0	0	-
Bhmg1_243866	chr7	19098271	19118344	20074	-	protein-coding	Meiosin	MGI:3647482	meiosis initiator	243866				ns	ns	0	1	1	4	0	2	2	0	1	1	0	0	2	1	0	1	-0.319677	-0.280913	0	1	1	0	1	1	0	0	1	1	1	1	1	1	0	1
Bhmt_12116	chr13	93616891	93637758	20868	-	protein-coding	Bhmt	MGI:1339972	betaine-homocysteine methyltransferase	12116				ns	ns	0	0	0	0	0	0	0	0	0	0	0	0	0	0	0	-	-	-	0	0	0	0	1	0	0	0	0	0	0	0	0	0	0	-
Bhmt2_64918	chr13	93656097	93674302	18206	-	protein-coding	Bhmt2	MGI:1891379	betaine-homocysteine methyltransferase 2	64918				ns	ns	0	0	0	0	0	0	0	1	1	0	0	0	0	0	0	-	-	-	0	0	0	0	0	1	0	0	0	0	0	0	0	0	0	-
Blk_12143	chr14	63372837	63417187	44351	-	protein-coding	Blk	MGI:88169	B lymphoid kinase	12143	BLK			ns	ns	0	0	0	0	0	0	0	0	0	1	1	0	1	0	0	-	-	-	0	0	0	0	3	1	0	0	0	0	0	0	0	0	0	-
Bloc1s2-ps_625631	chr2	52619739	52620622	884	+	pseudo	Bloc1s2-ps	MGI:3702045	biogenesis of lysosomal organelles complex-1, subunit 2, pseudogene	625631				ns	ns	0	0	0	0	0	0	0	0	0	0	0	0	0	0	0	-	-	-	0	0	0	0	0	0	0	1	0	0	0	0	0	0	0	-
Bmerb1_67254	chr16	13986637	14101494	114858	+	protein-coding	Bmerb1	MGI:1914504	bMERB domain containing 1	67254				ns	ns	0	0	1	1	2	4	1	1	1	5	7	13	11	15	16	0.00537589	16.7923	2.8065	0	0	1	2	4	1	1	1	0	1	0	0	1	1	1	1
Bmncr_102633923	chr1	133977281	134006449	29169	+	ncRNA	Bmncr	MGI:5590788	bone marrow associated noncoding RNA	102633923				ns	ns	0	0	0	0	0	0	1	0	0	0	0	0	0	0	0	-	-	-	0	0	0	0	1	0	0	0	0	0	0	0	0	0	0	-
Bmp10_12154	chr6	87428994	87434512	5519	+	protein-coding	Bmp10	MGI:1338820	bone morphogenetic protein 10	12154				ns	ns	0	1	0	1	0	1	0	0	0	1	0	0	2	8	4	0.665245	1.84658	1.59372	0	1	0	0	0	0	0	0	0	0	0	0	0	0	0	1
Bmp3_110075	chr5	98854415	98884053	29639	+	protein-coding	Bmp3	MGI:88179	bone morphogenetic protein 3	110075				ns	ns	0	1	0	0	0	0	0	1	0	0	0	0	0	0	0	-	-	-	0	1	0	0	0	0	0	0	0	0	0	0	0	0	0	-
Bmp4_12159	chr14	46383525	46390669	7145	-	protein-coding	Bmp4	MGI:88180	bone morphogenetic protein 4	12159				ns	ns	0	0	0	0	0	0	0	0	0	1	0	0	0	0	0	-	-	-	0	0	0	0	1	0	0	0	0	0	0	0	0	0	0	-
Bmp5_12160	chr9	75775365	75900316	124952	+	protein-coding	Bmp5	MGI:88181	bone morphogenetic protein 5	12160				ns	ns	0	0	0	0	0	0	0	0	0	1	0	0	0	0	0	-	-	-	0	0	0	1	2	0	1	0	1	0	0	1	0	0	0	-
Bmp6_12161	chr13	38345716	38500314	154599	+	protein-coding	Bmp6	MGI:88182	bone morphogenetic protein 6	12161				ns	ns	0	1	1	0	2	0	0	2	1	1	1	1	1	0	2	1	1.0819	1.21172	0	1	1	0	4	1	1	1	1	4	2	1	1	2	2	1
Bmp7_12162	chr2	172868012	172940321	72310	-	protein-coding	Bmp7	MGI:103302	bone morphogenetic protein 7	12162				ns	ns	0	0	0	1	1	1	0	0	0	1	1	1	0	0	0	1	14.3821	12.7666	0	0	0	2	4	0	0	1	0	0	0	0	6	1	0	1
Bmp8a_12163	chr4	123312645	123343252	30608	-	protein-coding	Bmp8a	MGI:104515	bone morphogenetic protein 8a	12163				ns	ns	0	0	0	0	0	1	0	4	0	0	0	0	0	0	0	-	-	-	0	0	0	0	1	0	0	0	0	0	0	1	0	0	0	-
Bmx_12169	chrX	164192842	164258193	65352	-	protein-coding	Bmx	MGI:1101778	BMX non-receptor tyrosine kinase	12169	BMX			ns	ns	0	0	1	0	1	2	0	0	0	1	0	0	0	0	0	1	-0.86244	12.0152	0	0	1	2	2	1	0	1	1	0	0	0	0	0	0	1
Bnipl_171388	chr3	95241293	95251193	9901	-	protein-coding	Bnipl	MGI:2384749	BCL2/adenovirus E1B 19kD interacting protein like	171388				ns	ns	0	1	1	3	1	2	1	1	0	1	1	1	1	3	0	1	1.54422	1.53424	0	1	1	0	3	1	1	1	0	1	1	0	5	1	0	1
Bpi_329547	chr2	158258241	158284531	26291	+	protein-coding	Bpi	MGI:3045315	bactericidal permeablility increasing protein	329547		Bpi_329547		ns	ns	0	0	0	0	0	0	0	0	0	0	0	0	0	0	0	-	-	-	0	0	0	0	0	0	0	0	0	0	0	0	0	1	0	-
Bpifa2_19194	chr2	154008276	154016073	7798	+	protein-coding	Bpifa2	MGI:97787	BPI fold containing family A, member 2	19194				ns	ns	0	0	0	0	0	0	0	0	0	0	0	0	0	0	0	-	-	-	0	0	0	0	1	0	0	0	0	0	0	0	0	0	0	-
Bpifa3_73388	chr2	154130336	154138359	8024	+	protein-coding	Bpifa3	MGI:1920638	BPI fold containing family A, member 3	73388				ns	ns	0	0	0	0	0	0	0	0	0	0	0	0	0	0	0	-	-	-	0	0	0	0	0	0	0	1	0	0	0	0	0	0	0	-
Bpifa6_545477	chr2	153974945	154000495	25551	+	protein-coding	Bpifa6	MGI:3647736	BPI fold containing family A, member 6	545477				ns	ns	0	0	0	0	0	0	0	0	0	0	0	0	0	0	0	-	-	-	0	0	0	0	0	0	0	1	0	0	0	0	0	0	0	-
Bpifb1_228801	chr2	154190818	154220343	29526	+	protein-coding	Bpifb1	MGI:2137431	BPI fold containing family B, member 1	228801				ns	ns	0	0	0	0	0	1	0	0	0	0	0	0	0	0	0	-	-	-	0	0	0	0	0	0	0	1	0	0	0	0	0	0	0	-
Bpifb2_66557	chr2	153875045	153895270	20226	+	protein-coding	Bpifb2	MGI:1913807	BPI fold containing family B, member 2	66557				ns	ns	0	0	0	0	1	0	0	0	0	0	0	0	0	0	0	-	-	-	0	0	0	0	2	0	0	0	0	0	0	0	0	0	0	-
Bpifb4_381399	chr2	153940862	153963852	22991	+	protein-coding	Bpifb4	MGI:2685852	BPI fold containing family B, member 4	381399				ns	ns	0	0	0	0	0	0	0	0	0	0	0	0	0	0	0	-	-	-	0	0	0	0	1	0	0	0	0	0	0	0	0	0	0	-
Bpifb5_228802	chr2	154223742	154240902	17161	+	protein-coding	Bpifb5	MGI:2385160	BPI fold containing family B, member 5	228802				ns	ns	0	1	1	0	0	0	0	0	0	0	0	0	0	0	0	-	-	-	0	1	1	0	0	0	0	0	0	0	0	0	0	0	0	-
Bpifb6_228796	chr2	153900388	153912793	12406	+	protein-coding	Bpifb6	MGI:2684965	BPI fold containing family B, member 6	228796				ns	ns	0	0	0	0	0	0	0	0	0	0	0	0	0	0	0	-	-	-	0	0	0	0	1	0	0	0	0	0	0	0	0	0	0	-
Brinp2_240843	chr1	158245269	158356260	110992	-	protein-coding	Brinp2	MGI:2443333	bone morphogenic protein/retinoic acid inducible neural-specific 2	240843				ns	ns	0	1	0	0	0	0	0	0	0	1	1	0	0	0	0	-	-	-	0	1	0	0	3	0	0	0	0	0	0	0	0	0	1	-
Bsph1_330470	chr7	13450841	13473450	22610	+	protein-coding	Bsph1	MGI:2685613	binder of sperm protein homolog 1	330470				ns	ns	0	0	0	0	0	0	1	1	0	0	0	0	0	0	0	-	-	-	0	0	0	0	2	0	0	0	0	0	0	0	0	0	0	-
Bsph2_77684	chr7	13554866	13571067	16202	-	protein-coding	Bsph2	MGI:1924934	binder of sperm protein homolog 2	77684				ns	ns	0	0	0	0	0	0	0	0	0	0	0	0	0	0	0	-	-	-	0	0	0	0	1	0	0	0	0	0	0	0	0	0	0	-
Bsx_244813	chr9	40874127	40877972	3846	+	protein-coding	Bsx	MGI:2669849	brain specific homeobox	244813				ns	ns	0	0	0	0	0	1	0	0	0	0	0	0	0	0	0	-	-	-	0	0	0	0	0	0	0	0	0	0	0	0	0	0	0	-
Btbd16_330660	chr7	130774069	130825901	51833	+	protein-coding	Btbd16	MGI:3045247	BTB (POZ) domain containing 16	330660				ns	ns	0	0	0	1	0	0	1	1	0	1	1	1	2	2	1	0.969129	13.7748	14.2476	0	0	0	0	1	1	0	0	0	0	1	0	1	1	0	1
Btbd17_72014	chr11	114790669	114795892	5224	-	protein-coding	Btbd17	MGI:1919264	BTB (POZ) domain containing 17	72014				ns	ns	0	1	0	1	0	0	0	0	0	0	0	0	0	0	0	-	-	-	0	1	0	0	1	0	0	0	0	0	0	0	0	1	0	-
Btbd18_100270744	chr2	84659079	84668781	9703	+	protein-coding	Btbd18	MGI:3650217	BTB (POZ) domain containing 18	100270744				ns	ns	0	0	1	0	0	0	0	0	0	0	0	0	0	0	0	-	-	-	0	0	1	0	1	1	1	5	0	0	0	2	0	1	0	-
Btc_12223	chr5	91357261	91402994	45734	-	protein-coding	Btc	MGI:99439	betacellulin, epidermal growth factor family member	12223				ns	ns	0	1	0	0	0	0	0	1	0	0	1	1	0	0	0	-	-	-	0	1	0	0	1	0	0	0	0	0	0	0	0	0	0	-
Btn1a1_12231	chr13	23456992	23465901	8910	-	protein-coding	Btn1a1	MGI:103118	butyrophilin, subfamily 1, member A1	12231				ns	ns	0	0	0	0	0	0	0	0	0	2	0	0	0	1	0	-	-	-	0	0	0	0	0	0	0	0	0	0	0	0	0	0	0	-
Btn2a2_238555	chr13	23477063	23488857	11795	-	protein-coding	Btn2a2	MGI:3606486	butyrophilin, subfamily 2, member A2	238555				ns	ns	0	0	0	0	0	0	0	0	0	0	0	0	0	0	1	-	-	-	0	0	0	0	0	0	0	0	0	0	0	0	0	0	0	-
Btnl10_192194	chr11	58917908	58926965	9058	+	protein-coding	Btnl10	MGI:2182073	butyrophilin-like 10	192194				ns	ns	0	0	1	0	0	1	0	1	1	0	1	0	1	0	0	-	-	-	0	0	1	1	0	0	0	0	0	0	0	0	1	1	0	-
Btnl2_547431	chr17	34354822	34369492	14671	+	protein-coding	Btnl2	MGI:1859549	butyrophilin-like 2	547431				ns	ns	0	1	0	2	1	1	1	0	1	1	1	0	0	0	1	1	-0.852081	0.221885	0	1	0	1	1	2	0	1	1	1	1	1	0	0	2	1
Btnl5-ps_81497	chr17	34487405	34497429	10025	-	pseudo	Btnl5-ps	MGI:1932037	butyrophilin-like 5, pseudogene	81497				ns	ns	0	0	0	0	0	0	0	0	0	0	0	0	0	0	0	-	-	-	0	0	0	0	1	0	0	0	0	0	0	0	0	0	0	-
Btnl6_624681	chr17	34507935	34517352	9418	-	protein-coding	Btnl6	MGI:1932038	butyrophilin-like 6	624681				ns	ns	0	0	0	0	0	0	0	0	0	1	0	0	0	0	0	-	-	-	0	0	0	0	0	0	0	0	0	0	0	0	0	0	0	-
Btnl9_237754	chr11	49168325	49187089	18765	-	protein-coding	Btnl9	MGI:2442439	butyrophilin-like 9	237754				ns	ns	0	0	0	0	2	0	0	1	0	0	0	0	0	2	2	-	-	-	0	0	0	0	0	0	1	0	1	0	0	0	1	1	0	-
Bves_23828	chr10	45335735	45372484	36750	+	protein-coding	Bves	MGI:1346013	blood vessel epicardial substance	23828				ns	ns	0	0	0	0	0	0	0	1	0	0	0	0	0	0	1	-	-	-	0	0	0	0	1	0	0	0	0	0	0	0	0	0	0	-
C030004G16Rik_78536	chr18	42615618	42623817	8200	-	ncRNA	C030004G16Rik	MGI:1925786	RIKEN cDNA C030004G16 gene	78536				ns	ns	0	0	0	0	0	0	0	0	0	0	0	0	1	0	0	-	-	-	0	0	0	0	0	0	0	0	0	0	0	0	0	0	0	-
C030007H22Rik_77331	chr1	89360342	89406133	45792	-	ncRNA	C030007H22Rik	MGI:1924581	RIKEN cDNA C030007H22 gene	77331				ns	ns	0	0	0	0	0	0	0	0	0	0	0	0	0	0	0	-	-	-	0	0	0	0	1	0	0	0	0	0	0	0	0	0	0	-
C030010L15Rik_108168293	chr16	97994599	98008633	14035	-	ncRNA	C030010L15Rik	MGI:1924562	RIKEN cDNA C030010L15 gene	108168293				ns	ns	0	1	0	0	0	0	0	0	0	0	0	0	0	0	0	-	-	-	0	1	0	0	0	1	0	0	0	0	1	0	0	0	1	-
C030013C21Rik_77417	chr11	80507410	80509106	1697	-	ncRNA	C030013C21Rik	MGI:1924667	RIKEN cDNA C030013C21 gene	77417				ns	ns	0	0	0	0	0	0	0	0	0	1	0	2	1	0	0	-	-	-	0	0	0	0	0	0	0	0	0	0	0	0	0	0	0	-
C030013G03Rik_77414	chr17	12466844	12479578	12735	+	ncRNA	C030013G03Rik	MGI:1924664	RIKEN cDNA C030013G03 gene	77414				ns	ns	0	1	0	0	0	0	0	0	0	0	1	0	0	0	0	-	-	-	0	1	0	0	0	0	0	0	0	0	0	0	0	0	0	-
C030018K13Rik_77382	chr5	64477008	64483967	6960	+	ncRNA	C030018K13Rik	MGI:1924632	RIKEN cDNA C030018K13 gene	77382				ns	ns	0	1	0	0	0	1	0	0	1	0	0	0	0	2	1	-	-	-	0	1	0	0	0	0	0	2	1	0	0	1	0	0	0	-
C030029H02Rik_77383	chr7	136268324	136318511	50188	+	ncRNA	C030029H02Rik	MGI:1924633	RIKEN cDNA C030029H02 gene	77383				ns	ns	0	0	0	0	1	0	0	0	0	0	0	0	0	0	0	-	-	-	0	0	0	0	2	0	0	0	0	0	0	0	1	0	0	-
C030047K22Rik_77618	chr15	18697949	18818958	121010	-	ncRNA	C030047K22Rik	MGI:1924868	RIKEN cDNA C030047K22 gene	77618				ns	ns	0	0	0	0	0	0	1	0	0	0	0	1	0	0	0	-	-	-	0	0	0	0	1	0	0	0	0	0	0	0	0	0	0	-
C130064B19Rik_102635529	chr15	83258659	83259546	888	-	ncRNA	C130064B19Rik	MGI:2443608	RIKEN cDNA C130064B19 gene	102635529				ns	ns	0	0	1	1	1	0	0	0	0	0	0	0	0	1	1	-	-	-	0	0	1	0	0	0	0	0	0	0	0	0	0	1	0	-
C130071C03Rik_320203	chr13	83721381	83741308	19928	+	ncRNA	C130071C03Rik	MGI:2443574	RIKEN cDNA C130071C03 gene	320203				ns	ns	0	0	0	0	1	0	0	0	0	0	0	0	0	0	0	-	-	-	0	0	0	0	0	1	0	0	0	0	0	0	0	0	0	-
C130073F10Rik_242574	chr4	101890020	101893789	3770	-	protein-coding	C130073F10Rik	MGI:3045359	RIKEN cDNA C130073F10 gene	242574				ns	ns	0	0	0	0	1	0	0	0	0	1	0	1	0	0	1	-	-	-	0	0	0	1	1	0	0	0	0	0	1	0	0	0	0	-
C130074G19Rik_226777	chr1	184871926	184883036	11111	-	protein-coding	C130074G19Rik	MGI:2444831	RIKEN cDNA C130074G19 gene	226777				ns	ns	0	0	0	0	0	0	0	0	0	0	2	0	0	0	0	-	-	-	0	0	0	0	1	0	0	0	0	0	0	0	0	0	0	-
C1ql4_239659	chr15	99084754	99087728	2975	-	protein-coding	C1ql4	MGI:3579909	complement component 1, q subcomponent-like 4	239659				ns	ns	0	1	0	1	1	1	0	0	0	0	0	0	0	0	0	1	-2.86796	-0.747548	0	1	0	0	0	0	0	0	0	0	0	1	0	0	0	1
C1qtnf1_56745	chr11	118428457	118451782	23326	+	protein-coding	C1qtnf1	MGI:1919254	C1q and tumor necrosis factor related protein 1	56745				ns	ns	0	6	1	1	0	3	0	1	0	1	0	0	1	0	0	1	-2.05384	-2.35446	0	6	1	0	0	0	1	1	1	0	1	0	3	0	0	1
C1qtnf2_69183	chr11	43474306	43491525	17220	+	protein-coding	C1qtnf2	MGI:1916433	C1q and tumor necrosis factor related protein 2	69183				ns	ns	0	0	0	0	0	0	0	0	0	0	1	0	0	0	0	-	-	-	0	0	0	0	1	0	0	0	0	0	0	0	0	0	0	-
C1qtnf6_72709	chr15	78523346	78529651	6306	-	protein-coding	C1qtnf6	MGI:1919959	C1q and tumor necrosis factor related protein 6	72709				ns	ns	0	1	3	0	0	1	1	0	3	2	0	2	0	0	0	1	-2.37474	-2.51204	0	1	3	0	2	1	3	4	1	3	2	1	0	1	3	1
C1qtnf7_109323	chr5	43515569	43616586	101018	+	protein-coding	C1qtnf7	MGI:1925911	C1q and tumor necrosis factor related protein 7	109323				ns	ns	0	0	0	0	0	0	0	0	0	0	1	0	0	0	0	-	-	-	0	0	0	0	0	0	0	0	0	0	0	0	0	0	0	-
C1ra_50909	chr6	124512621	124523440	10820	+	protein-coding	C1ra	MGI:1355313	complement component 1, r subcomponent A	50909				UP	ns	0	0	1	0	0	1	1	1	0	14	16	16	6	10	5	4.9946e-05	18.0946	17.4837	0	0	1	0	3	1	1	1	1	0	0	1	0	3	1	1
C1rb_667277	chr6	124570430	124581044	10615	+	protein-coding	C1rb	MGI:3779804	complement component 1, r subcomponent B	667277				ns	ns	0	0	0	0	0	0	0	0	0	0	0	0	0	0	0	-	-	-	0	0	0	0	0	0	0	1	0	0	0	0	0	0	0	-
C1s1_50908	chr6	124530344	124542359	12016	-	protein-coding	C1s1	MGI:1355312	complement component 1, s subcomponent 1	50908				ns	ns	0	0	0	0	0	0	0	0	0	0	0	1	0	0	1	-	-	-	0	0	0	0	1	0	0	0	0	0	0	0	0	0	0	-
C1s2_317677	chr6	124624625	124636085	11461	-	protein-coding	C1s2	MGI:3644269	complement component 1, s subcomponent 2	317677				ns	ns	0	0	1	0	0	0	0	0	0	0	0	0	0	0	0	-	-	-	0	0	1	0	1	0	0	0	0	0	0	0	0	0	0	-
C2_12263	chr17	34862602	34882100	19499	-	protein-coding	C2	MGI:88226	complement component 2 (within H-2S)	12263				ns	ns	0	0	0	1	1	0	0	2	1	3	5	5	10	6	14	0.0735787	16.0329	16.5381	0	0	0	0	0	0	0	0	0	0	0	0	0	0	1	-
C230012O17Rik_319564	chr4	24961287	24967475	6189	-	ncRNA	C230012O17Rik	MGI:2442283	RIKEN cDNA C230012O17 gene	319564				ns	ns	0	0	0	0	0	0	0	0	0	0	0	0	0	0	0	-	-	-	0	0	0	0	1	0	0	0	0	0	0	0	0	0	0	-
C230014O12Rik_329387	chr2	34018289	34107735	89447	-	ncRNA	C230014O12Rik	MGI:3045377	RIKEN cDNA C230014O12 gene	329387				ns	ns	0	0	1	0	1	1	0	0	0	0	1	1	0	0	0	-	-	-	0	0	1	0	1	1	1	1	0	1	0	1	0	0	0	-
C230034O21Rik_102632538	chr3	38880583	38886961	6379	-	ncRNA	C230034O21Rik	MGI:2441892	RIKEN cDNA C230034O21 gene	102632538				ns	ns	0	0	0	0	0	0	0	0	0	1	1	0	0	0	0	-	-	-	0	0	0	0	0	0	0	0	0	0	0	0	0	0	0	-
C230057M02Rik_319463	chr8	122724944	122752650	27707	-	ncRNA	C230057M02Rik	MGI:2442079	RIKEN cDNA C230057M02 gene	319463				ns	ns	0	0	0	0	0	0	0	1	0	0	0	0	1	0	0	-	-	-	0	0	0	0	0	0	1	0	0	0	0	0	0	0	0	-
C2cd6_73463	chr1	58997116	59094900	97785	-	protein-coding	C2cd6	MGI:1920713	C2 calcium dependent domain containing 6	73463				ns	ns	0	0	1	0	1	0	0	0	0	0	3	1	0	0	1	1	14.5037	1.90391	0	0	1	0	3	1	2	1	1	0	1	1	0	0	0	1
C330004P14Rik_77538	chr10	15791777	15807065	15289	+	ncRNA	C330004P14Rik	MGI:1924788	RIKEN cDNA C330004P14 gene	77538				ns	ns	0	0	0	0	0	0	0	0	0	0	0	0	0	0	0	-	-	-	0	0	0	0	0	0	0	1	0	0	0	0	0	0	0	-
C330008A17Rik_115488923	chr18	35910333	35918520	8188	+	ncRNA	C330008A17Rik	MGI:1924871	RIKEN cDNA C330008A17 gene	115488923				ns	ns	0	0	1	0	1	0	0	0	0	0	1	0	0	0	0	-	-	-	0	0	1	1	1	0	1	0	0	1	0	0	0	0	0	-
C330011F03Rik_328837	chr17	51425209	51448269	23061	-	ncRNA	C330011F03Rik	MGI:5439410	RIKEN cDNA C330011F03 gene	328837				ns	ns	0	0	0	0	0	0	0	0	0	0	0	0	0	0	0	-	-	-	0	0	0	0	1	0	0	0	0	0	0	0	0	1	0	-
C330016L05Rik_78524	chr8	124445374	124460100	14727	-	ncRNA	C330016L05Rik	MGI:1925774	RIKEN cDNA C330016L05 gene	78524				ns	ns	0	0	0	0	0	0	0	0	0	0	1	0	0	0	0	-	-	-	0	0	0	0	0	0	0	0	0	0	0	0	0	0	0	-
C330022C24Rik_78520	chr7	140837221	140845689	8469	-	ncRNA	C330022C24Rik	MGI:1925770	RIKEN cDNA C330022C24 gene	78520				ns	ns	0	0	0	0	0	0	0	5	0	0	2	0	0	0	0	-	-	-	0	0	0	0	0	0	0	0	0	0	0	0	0	0	0	-
C330024C12Rik_399626	chr17	87192216	87194942	2727	-	ncRNA	C330024C12Rik	MGI:3026976	RIKEN cDNA C330024C12 gene	399626				ns	ns	0	0	0	0	0	1	0	0	2	0	1	1	0	0	1	-	-	-	0	0	0	0	0	0	0	0	0	0	0	0	0	0	0	-
C330026H20Rik_100861913	chr19	41005013	41011678	6666	-	ncRNA	C330026H20Rik	MGI:1926115	RIKEN cDNA C330026H20 gene	100861913				ns	ns	0	0	1	1	0	1	0	0	1	1	0	0	0	0	1	1	16.2187	14.4068	0	0	1	3	1	1	0	0	1	1	0	0	1	0	0	1
C430002N11Rik_319707	chr9	96765562	96774397	8836	+	ncRNA	C430002N11Rik	MGI:2442576	RIKEN cDNA C430002N11 gene	319707				ns	ns	0	0	0	1	1	0	0	0	0	0	0	0	1	1	0	-	-	-	0	0	0	0	0	1	0	0	0	0	0	0	0	0	1	-
C4bp_12269	chr1	130635921	130661618	25698	-	protein-coding	C4bp	MGI:88229	complement component 4 binding protein	12269				ns	ns	0	0	0	0	0	0	0	0	0	0	0	1	0	0	0	-	-	-	0	0	0	0	0	0	0	0	0	0	0	0	0	0	0	-
C4bp-ps1_12270	chr1	130670202	130681571	11370	-	pseudo	C4bp-ps1	MGI:99594	complement component 4 binding protein, pseudogene 1	12270				ns	ns	0	0	4	1	1	0	0	0	0	0	0	0	0	0	0	-	-	-	0	0	4	0	0	0	0	0	0	0	0	0	0	0	0	-
C530044C16Rik_319981	chr6	50776115	50814894	38780	+	ncRNA	C530044C16Rik	MGI:2443109	RIKEN cDNA C530044C16 gene	319981				ns	ns	0	0	0	0	1	0	0	0	0	0	1	0	0	0	0	-	-	-	0	0	0	0	2	1	0	0	1	1	0	0	0	0	0	-
C6_12274	chr15	4727210	4804045	76836	+	protein-coding	C6	MGI:88233	complement component 6	12274				ns	ns	0	2	1	0	0	1	0	0	0	0	1	0	1	0	0	-	-	-	0	2	1	0	0	0	0	0	0	0	0	0	0	0	0	-
C630004L07Rik_115489913	chr4	141238175	141244890	6716	-	ncRNA	C630004L07Rik	MGI:3641643	RIKEN cDNA C630004L07 gene	115489913				ns	ns	0	1	0	0	0	0	0	1	0	0	0	0	1	0	0	-	-	-	0	1	0	2	0	0	0	1	0	0	0	1	0	0	2	-
C630028M04Rik_329844	chr4	51968094	52051110	83017	-	ncRNA	C630028M04Rik	MGI:3045376	RIKEN cDNA C630028M04 gene	329844				ns	ns	0	0	0	0	0	0	0	0	0	0	0	0	0	0	0	-	-	-	0	0	0	0	2	0	0	1	0	0	0	0	2	0	0	-
C7_109828	chr15	4988762	5063773	75012	-	protein-coding	C7	MGI:88235	complement component 7	109828				ns	ns	0	0	0	0	0	0	0	0	0	0	1	0	0	0	0	-	-	-	0	0	0	0	4	0	0	0	0	0	0	0	0	0	0	-
C730014E05Rik_105246089	chr16	23175280	23204377	29098	+	ncRNA	C730014E05Rik	MGI:2443121	RIKEN cDNA C730014E05 gene	105246089				ns	ns	0	1	4	0	1	5	0	0	0	0	0	0	0	0	0	1	-2.83565	-2.41476	0	1	4	5	10	12	9	12	8	3	4	10	1	8	6	0.342827
C730027H18Rik_319572	chr10	71168737	71182040	13304	-	ncRNA	C730027H18Rik	MGI:2442303	RIKEN cDNA C730027H18 gene	319572				ns	ns	0	0	0	0	0	0	0	0	0	0	0	0	0	0	0	-	-	-	0	0	0	0	0	0	0	0	0	0	0	0	0	0	2	-
C730036E19Rik_402734	chr1	151138034	151144095	6062	+	ncRNA	C730036E19Rik	MGI:3028040	RIKEN cDNA C730036E19 gene	402734				ns	ns	0	0	0	1	0	1	0	0	0	0	0	0	0	0	0	-	-	-	0	0	0	0	0	0	0	0	0	0	0	0	0	0	0	-
C86187_97402	chr7	46967710	46975911	8202	-	ncRNA	C86187	MGI:2142361	expressed sequence C86187	97402				ns	ns	0	1	0	0	0	0	0	1	0	0	0	0	0	0	0	-	-	-	0	1	0	0	1	0	0	0	0	0	0	0	0	0	1	-
C8a_230558	chr4	104815679	104876398	60720	-	protein-coding	C8a	MGI:2668347	complement component 8, alpha polypeptide	230558				ns	ns	0	1	0	0	0	0	0	0	0	0	0	0	0	0	0	-	-	-	0	1	0	0	1	0	0	0	0	0	0	0	0	0	0	-
C8b_110382	chr4	104766317	104804548	38232	+	protein-coding	C8b	MGI:88236	complement component 8, beta polypeptide	110382				ns	ns	0	0	0	0	0	0	0	0	0	0	1	0	0	0	0	-	-	-	0	0	0	0	2	0	0	0	0	0	0	0	0	0	0	-
C9_12279	chr15	6445346	6498825	53480	+	protein-coding	C9	MGI:1098282	complement component 9	12279				ns	ns	0	0	0	0	5	1	0	0	2	0	0	1	0	1	2	-	-	-	0	0	0	0	1	0	1	0	0	0	0	0	1	0	0	-
Cabcoco1_73287	chr10	68430956	68541875	110920	-	protein-coding	Cabcoco1	MGI:1920537	ciliary associated calcium binding coiled-coil 1	73287				ns	ns	0	2	1	0	0	1	0	1	1	1	1	0	0	0	0	1	-0.728307	1.60269	0	2	1	1	2	1	1	1	1	2	0	3	2	2	8	1
Cabp1_29867	chr5	115168691	115194381	25691	-	protein-coding	Cabp1	MGI:1352750	calcium binding protein 1	29867				ns	ns	0	0	0	0	0	0	0	0	0	0	0	0	0	0	0	-	-	-	0	0	0	0	1	0	0	0	0	0	0	0	0	0	0	-
Cabp2_29866	chr19	4082488	4087340	4853	+	protein-coding	Cabp2	MGI:1352749	calcium binding protein 2	29866				ns	ns	0	0	0	0	0	0	0	0	0	0	0	0	0	0	0	-	-	-	0	0	0	0	2	0	0	0	0	0	0	0	0	0	0	-
Cabp5_29865	chr7	13398155	13408878	10724	+	protein-coding	Cabp5	MGI:1352746	calcium binding protein 5	29865				ns	ns	0	1	1	0	0	0	0	1	1	0	0	0	0	0	2	-	-	-	0	1	1	0	0	0	0	0	0	0	0	0	0	0	0	-
Cacna1e_12290	chr1	154392519	154725920	333402	-	protein-coding	Cacna1e	MGI:106217	calcium channel, voltage-dependent, R type, alpha 1E subunit	12290				ns	ns	0	1	0	1	0	2	2	1	1	2	3	1	4	1	2	1	1.92797	1.86067	0	1	0	0	5	0	2	3	1	0	0	0	0	0	0	1
Cacna1f_54652	chrX	7607103	7635196	28094	+	protein-coding	Cacna1f	MGI:1859639	calcium channel, voltage-dependent, alpha 1F subunit	54652				ns	ns	0	1	1	0	0	1	0	1	3	3	1	1	0	0	1	0.973213	1.775	2.71231	0	1	1	1	1	1	1	1	3	0	4	3	1	4	3	1
Cacna1g_12291	chr11	94408391	94474198	65808	-	protein-coding	Cacna1g	MGI:1201678	calcium channel, voltage-dependent, T type, alpha 1G subunit	12291				ns	ns	0	0	0	0	1	0	0	0	0	4	1	0	0	0	0	-	-	-	0	0	0	0	2	0	0	0	0	0	0	0	0	0	0	-
Cacna1h_58226	chr17	25374287	25433783	59497	-	protein-coding	Cacna1h	MGI:1928842	calcium channel, voltage-dependent, T type, alpha 1H subunit	58226				ns	ns	0	0	0	0	1	0	0	0	0	0	1	1	0	0	0	1	-0.486658	11.5892	0	0	0	0	0	0	0	0	0	0	1	1	2	3	6	1
Cacna1i_239556	chr15	80287238	80398292	111055	+	protein-coding	Cacna1i	MGI:2178051	calcium channel, voltage-dependent, alpha 1I subunit	239556				ns	ns	0	1	0	0	0	0	0	0	0	0	1	0	0	0	1	-	-	-	0	1	0	0	4	0	0	0	0	0	0	0	1	0	0	-
Cacna1s_12292	chr1	136052811	136119822	67012	+	protein-coding	Cacna1s	MGI:88294	calcium channel, voltage-dependent, L type, alpha 1S subunit	12292				ns	ns	0	2	2	0	2	1	0	0	0	0	0	1	0	0	0	-	-	-	0	2	2	1	1	0	0	1	0	0	0	0	0	0	0	-
Cacna2d2_56808	chr9	107399880	107529343	129464	+	protein-coding	Cacna2d2	MGI:1929813	calcium channel, voltage-dependent, alpha 2/delta subunit 2	56808				ns	ns	0	1	0	0	3	0	1	1	1	2	1	1	2	0	1	1	1.3265	1.3498	0	1	0	1	3	1	1	1	1	0	1	1	1	2	1	1
Cacna2d3_12294	chr14	28904943	29721864	816922	-	protein-coding	Cacna2d3	MGI:1338890	calcium channel, voltage-dependent, alpha2/delta subunit 3	12294				ns	ns	0	1	0	0	7	0	2	0	1	2	1	2	0	2	1	1	1.91833	1.72132	0	1	0	1	22	0	3	2	1	3	1	1	6	0	0	1
Cacng1_12299	chr11	107703218	107716476	13259	-	protein-coding	Cacng1	MGI:1206582	calcium channel, voltage-dependent, gamma subunit 1	12299				ns	ns	0	0	0	0	0	0	0	0	0	0	0	0	0	0	0	-	-	-	0	0	0	0	2	0	0	0	0	0	0	0	0	0	0	-
Cacng2_12300	chr15	77993623	78119280	125658	-	protein-coding	Cacng2	MGI:1316660	calcium channel, voltage-dependent, gamma subunit 2	12300				ns	ns	0	0	0	0	1	0	0	0	0	0	1	0	0	0	0	-	-	-	0	0	0	0	4	0	0	0	0	0	0	0	0	0	0	-
Cacng3_54376	chr7	122671744	122769393	97650	+	protein-coding	Cacng3	MGI:1859165	calcium channel, voltage-dependent, gamma subunit 3	54376				ns	ns	0	0	0	0	0	0	0	1	0	1	1	0	0	0	0	-	-	-	0	0	0	0	2	1	1	0	1	1	0	0	0	0	2	-
Cacng4_54377	chr11	107732357	107794706	62350	-	protein-coding	Cacng4	MGI:1859167	calcium channel, voltage-dependent, gamma subunit 4	54377				ns	ns	0	1	0	1	0	0	1	1	1	0	0	0	0	0	0	1	-0.509257	-0.830295	0	1	0	0	2	1	0	2	0	0	1	0	0	0	1	1
Cacng6_54378	chr7	3424662	3435667	11006	+	protein-coding	Cacng6	MGI:1859168	calcium channel, voltage-dependent, gamma subunit 6	54378				ns	ns	0	1	0	0	0	0	0	0	0	0	1	0	2	0	2	-	-	-	0	1	0	0	0	0	0	0	0	0	0	0	0	0	0	-
Cacng7_81904	chr7	3332825	3368221	35397	+	protein-coding	Cacng7	MGI:1932374	calcium channel, voltage-dependent, gamma subunit 7	81904				ns	ns	0	0	0	0	0	0	0	0	0	0	1	1	0	0	0	-	-	-	0	0	0	1	0	0	0	0	1	0	0	0	0	0	0	-
Cadm2_239857	chr16	66655416	67620908	965493	-	protein-coding	Cadm2	MGI:2442722	cell adhesion molecule 2	239857				ns	ns	0	0	0	0	2	0	2	1	1	2	3	3	2	1	0	0.884595	14.5417	15.3829	0	0	0	0	6	1	1	2	2	1	0	0	1	0	0	1
Cadm3_94332	chr1	173334254	173367695	33442	-	protein-coding	Cadm3	MGI:2137858	cell adhesion molecule 3	94332				ns	ns	0	0	0	0	0	0	0	0	1	0	1	0	0	0	1	-	-	-	0	0	0	0	0	0	0	0	0	0	0	0	0	0	0	-
Calb1_12307	chr4	15881264	15906709	25446	+	protein-coding	Calb1	MGI:88248	calbindin 1	12307				ns	ns	0	0	0	0	0	0	0	0	0	0	0	0	0	0	0	-	-	-	0	0	0	0	0	0	1	0	0	0	0	0	0	1	0	-
Calb2_12308	chr8	110142526	110168212	25687	-	protein-coding	Calb2	MGI:101914	calbindin 2	12308				ns	ns	0	0	0	0	0	0	0	0	0	0	0	0	0	0	0	-	-	-	0	0	0	0	0	0	0	1	0	0	0	0	0	0	0	-
Calca_12310	chr7	114631478	114636357	4880	-	protein-coding	Calca	MGI:2151253	calcitonin/calcitonin-related polypeptide, alpha	12310				ns	ns	0	0	0	0	0	0	0	0	0	2	1	0	0	0	0	-	-	-	0	0	0	0	0	0	0	0	0	0	0	0	0	0	0	-
Calcoco2_76815	chr11	96098916	96111962	13047	-	protein-coding	Calcoco2	MGI:1343177	calcium binding and coiled-coil domain 2	76815				ns	ns	0	1	0	1	0	0	0	0	0	1	0	1	1	1	1	1	-0.303235	0.117939	0	1	0	0	1	0	0	0	0	0	0	0	0	0	0	1
Calcr_12311	chr6	3685678	3764713	79036	-	protein-coding	Calcr	MGI:101950	calcitonin receptor	12311				ns	ns	0	0	1	1	0	0	1	0	1	0	3	0	1	2	0	-	-	-	0	0	1	0	1	0	0	0	0	0	0	0	1	0	0	-
Calhm5_103511	chr10	34091352	34096519	5168	-	protein-coding	Calhm5	MGI:2143897	calcium homeostasis modulator family member 5	103511				ns	ns	0	0	0	0	2	0	0	0	0	0	1	1	1	0	2	-	-	-	0	0	0	0	0	0	0	0	0	0	0	0	0	0	0	-
Calml3_70405	chr13	3802893	3804318	1426	-	protein-coding	Calml3	MGI:1917655	calmodulin-like 3	70405				ns	ns	0	0	1	0	0	0	0	0	0	0	0	0	0	0	0	-	-	-	0	0	1	0	0	0	0	0	0	0	0	0	0	0	0	-
Caln1_140904	chr5	130369458	130840645	471188	+	protein-coding	Caln1	MGI:2155987	calneuron 1	140904				ns	ns	0	0	0	0	2	0	1	1	3	0	0	0	0	1	0	1	15.1293	-0.971448	0	0	0	1	5	1	0	0	0	0	0	0	1	0	1	1
Caly_68566	chr7	140069880	140082548	12669	-	protein-coding	Caly	MGI:1915816	calcyon neuron-specific vesicular protein	68566				ns	ns	0	0	0	0	0	0	0	0	0	0	0	0	0	0	0	-	-	-	0	0	0	0	0	1	0	0	2	1	2	2	2	4	5	1
Camk1g_215303	chr1	193346346	193370282	23937	-	protein-coding	Camk1g	MGI:2388073	calcium/calmodulin-dependent protein kinase I gamma	215303	CAMK1G			ns	ns	0	0	0	0	1	0	0	0	0	0	0	0	0	0	0	-	-	-	0	0	0	0	0	0	0	0	0	0	0	0	0	0	0	-
Camkv_235604	chr9	107935920	107949691	13772	+	protein-coding	Camkv	MGI:2384296	CaM kinase-like vesicle-associated	235604	CAMKV			ns	ns	0	0	0	1	0	0	0	0	0	0	0	0	0	0	0	-	-	-	0	0	0	0	2	0	0	0	0	0	0	0	0	0	0	-
Capn11_268958	chr17	45630204	45659309	29106	-	protein-coding	Capn11	MGI:1352490	calpain 11	268958				ns	ns	0	3	7	4	4	5	0	2	3	0	1	0	0	0	2	0.687035	-1.99826	-1.76343	0	3	7	0	8	3	0	3	4	1	2	4	0	2	4	1
Capn13_381122	chr17	73306464	73399296	92833	-	protein-coding	Capn13	MGI:2685789	calpain 13	381122				ns	ns	0	0	0	0	1	0	0	0	0	0	0	0	0	0	0	-	-	-	0	0	0	0	3	0	1	0	0	0	0	1	0	0	3	-
Capn6_12338	chrX	143802236	143827412	25177	-	protein-coding	Capn6	MGI:1100850	calpain 6	12338				ns	ns	0	0	0	0	0	0	0	0	0	0	0	0	0	0	0	-	-	-	0	0	0	0	0	0	0	0	0	1	0	0	0	0	0	-
Capn9_73647	chr8	124576111	124618731	42621	+	protein-coding	Capn9	MGI:1920897	calpain 9	73647				ns	ns	0	0	0	0	0	0	0	0	0	0	0	0	0	0	0	-	-	-	0	0	0	0	2	0	0	1	0	0	0	0	0	0	0	-
Caps2_353025	chr10	112163621	112216555	52935	+	protein-coding	Caps2	MGI:2441980	calcyphosphine 2	353025				ns	ns	0	2	0	0	0	0	0	0	0	1	0	0	0	0	0	-	-	-	0	2	0	0	0	0	0	0	0	0	0	0	0	0	0	-
Car1_12346	chr3	14766214	14808365	42152	-	protein-coding	Car1	MGI:88268	carbonic anhydrase 1	12346				ns	ns	0	0	0	0	1	0	0	0	0	0	0	1	0	0	1	-	-	-	0	0	0	0	0	0	0	0	0	0	0	0	1	0	0	-
Car12_76459	chr9	66713686	66766845	53160	+	protein-coding	Car12	MGI:1923709	carbonic anhydrase 12	76459				ns	ns	0	3	1	0	3	0	0	0	0	1	0	0	0	0	0	-	-	-	0	3	1	0	2	1	0	1	0	0	1	1	0	0	0	-
Car2_12349	chr3	14886269	14900770	14502	+	protein-coding	Car2	MGI:88269	carbonic anhydrase 2	12349				ns	ns	0	0	0	1	0	0	1	4	7	5	4	3	7	4	2	0.165989	16.3938	16.3812	0	0	0	0	0	2	0	1	0	0	0	1	0	0	0	1
Car4_12351	chr11	84957754	84966054	8301	+	protein-coding	Car4	MGI:1096574	carbonic anhydrase 4	12351				ns	ns	0	0	0	0	0	0	2	4	3	1	1	3	0	0	0	0.711086	15.9548	14.6906	0	0	0	0	0	0	0	0	0	0	0	2	0	1	0	1
Car6_12353	chr4	150187015	150201135	14121	-	protein-coding	Car6	MGI:1333786	carbonic anhydrase 6	12353				ns	ns	0	2	0	0	0	0	0	0	0	0	0	0	0	0	0	-	-	-	0	2	0	0	0	0	1	0	0	1	0	0	0	0	1	-
Car8_12319	chr4	8141493	8239041	97549	-	protein-coding	Car8	MGI:88253	carbonic anhydrase 8	12319				ns	ns	0	1	0	0	1	0	1	0	0	0	0	1	0	0	0	-	-	-	0	1	0	0	2	0	1	1	0	0	0	0	0	0	0	-
Carlr_66774	chr2	18799245	18801818	2574	-	ncRNA	Carlr	MGI:1914024	cardiac and apoptosis-related long non-coding RNA	66774				ns	ns	0	0	0	1	2	1	1	1	2	0	0	0	0	0	0	0.854457	-0.899137	12.0695	0	0	0	0	0	0	0	0	0	0	0	0	0	0	0	-
Casq2_12373	chr3	102086415	102146514	60100	+	protein-coding	Casq2	MGI:1309469	calsequestrin 2	12373				ns	ns	0	0	0	0	0	0	0	0	0	0	1	0	0	0	0	-	-	-	0	0	0	0	1	0	0	0	0	0	0	0	0	0	0	-
Casr_12374	chr16	36490585	36562134	71550	-	protein-coding	Casr	MGI:1351351	calcium-sensing receptor	12374				ns	ns	0	0	0	0	0	0	0	0	0	0	1	0	0	0	0	-	-	-	0	0	0	0	2	0	0	0	0	0	0	0	0	0	0	-
Catsper1_225865	chr19	5335625	5344280	8656	+	protein-coding	Catsper1	MGI:2179947	cation channel, sperm associated 1	225865				ns	ns	0	0	0	0	0	0	1	0	0	0	0	0	0	0	0	-	-	-	0	0	0	0	0	0	0	1	0	0	0	0	0	0	0	-
Catsper4_329954	chr4	134211968	134227383	15416	-	protein-coding	Catsper4	MGI:3043288	cation channel, sperm associated 4	329954				ns	ns	0	0	0	0	0	0	0	0	0	0	0	0	0	2	0	-	-	-	0	0	0	0	1	0	0	0	0	0	0	0	0	0	0	-
Catsperb_271036	chr12	101404673	101626009	221337	+	protein-coding	Catsperb	MGI:2443988	cation channel sperm associated auxiliary subunit beta	271036				ns	ns	0	0	1	0	0	0	1	1	0	0	0	0	0	0	0	-	-	-	0	0	1	0	3	1	1	1	0	1	0	0	0	0	0	-
Catspere1_631584	chr1	177808419	177962253	153835	+	protein-coding	Catspere1	MGI:3647531	cation channel sperm associated auxiliary subunit epsilon 1	631584				ns	ns	0	0	0	0	2	0	3	1	1	0	1	1	0	1	0	1	13.3642	1.80128	0	0	0	2	3	0	0	0	1	0	0	0	1	1	0	1
Catsperg2_76718	chr7	29697219	29727032	29814	-	protein-coding	Catsperg2	MGI:1923968	cation channel sperm associated auxiliary subunit gamma 2	76718				ns	ns	0	0	0	0	0	0	0	0	0	0	0	0	0	0	0	-	-	-	0	0	0	1	0	0	0	0	0	0	0	0	0	0	0	-
Catsperz_67077	chr19	6922426	6925380	2955	-	protein-coding	Catsperz	MGI:1914327	cation channel sperm associated auxiliary subunit zeta	67077				ns	ns	0	0	0	0	0	0	0	0	0	0	0	0	0	1	0	1	14.3099	32.4564	0	0	0	1	0	1	1	1	1	1	0	0	1	1	2	1
Cav3_12391	chr6	112459505	112472872	13368	+	protein-coding	Cav3	MGI:107570	caveolin 3	12391				ns	ns	0	0	0	0	0	0	0	0	0	0	0	0	0	0	0	-	-	-	0	0	0	0	1	0	0	0	0	0	0	0	0	0	0	-
Cavin1_19285	chr11	100956736	100970617	13882	-	protein-coding	Cavin1	MGI:1277968	caveolae associated 1	19285				ns	ns	0	1	0	1	0	0	7	5	5	6	1	0	1	1	0	0.485141	2.57692	2.34095	0	1	0	0	0	3	4	1	1	1	1	0	2	0	0	1
Cavin2_20324	chr1	51289126	51302960	13835	+	protein-coding	Cavin2	MGI:99513	caveolae associated 2	20324				ns	ns	0	0	0	0	0	0	1	0	0	0	0	0	0	0	0	-	-	-	0	0	0	1	0	0	1	0	0	1	0	0	1	0	0	-
Cavin3_109042	chr7	105480616	105482197	1582	-	protein-coding	Cavin3	MGI:1923422	caveolae associated 3	109042				ns	ns	0	0	0	0	0	0	0	0	0	0	1	0	0	0	0	-	-	-	0	0	0	0	0	0	0	1	0	0	0	0	0	0	0	-
Cavin4_68016	chr4	48663514	48673492	9979	+	protein-coding	Cavin4	MGI:1915266	caveolae associated 4	68016				ns	ns	0	2	2	2	3	1	1	1	0	1	1	1	2	2	2	1	0.792326	0.698903	0	2	2	0	4	4	3	2	1	2	2	3	3	2	1	1
Cblc_80794	chr7	19779718	19796809	17092	-	protein-coding	Cblc	MGI:1931457	Casitas B-lineage lymphoma c	80794				ns	ns	0	3	0	0	2	0	0	0	0	0	0	0	0	0	0	-	-	-	0	3	0	0	1	0	0	0	0	0	0	0	0	0	0	-
Cbx3-ps4_382769	chr13	66864444	66866167	1724	+	pseudo	Cbx3-ps4	MGI:3645820	chromobox 3, pseudogene 4	382769				ns	ns	0	0	0	0	0	0	0	0	0	3	2	2	1	2	0	0.516606	14.8263	15.2513	0	0	0	1	0	0	0	0	0	0	0	0	0	0	0	1
Cby3_76653	chr11	50357761	50359702	1942	+	protein-coding	Cby3	MGI:1923903	chibby family member 3	76653				ns	ns	0	0	0	0	0	0	0	0	0	0	0	0	0	0	0	-	-	-	0	0	0	1	0	0	1	0	0	0	0	0	0	0	0	-
Ccdc103_73293	chr11	102881224	102885216	3993	+	protein-coding	Ccdc103	MGI:1920543	coiled-coil domain containing 103	73293				ns	ns	0	0	0	0	0	0	0	0	0	0	0	0	0	0	0	-	-	-	0	0	0	0	0	0	0	0	0	0	1	0	0	0	1	-
Ccdc110_212392	chr8	45934619	45945606	10988	+	protein-coding	Ccdc110	MGI:2685018	coiled-coil domain containing 110	212392				ns	ns	0	1	1	0	0	0	0	0	0	0	0	0	0	0	0	-	-	-	0	1	1	0	3	0	0	0	0	0	0	0	0	0	0	-
Ccdc113_244608	chr8	95534100	95558888	24789	+	protein-coding	Ccdc113	MGI:3606076	coiled-coil domain containing 113	244608				ns	ns	0	1	0	0	0	0	0	0	0	0	0	0	0	0	0	-	-	-	0	1	0	0	1	0	0	0	0	0	0	0	0	0	0	-
Ccdc13_100502861	chr9	121797627	121839461	41835	-	protein-coding	Ccdc13	MGI:1920144	coiled-coil domain containing 13	100502861				ns	ns	0	2	0	0	0	0	1	0	0	0	1	0	0	0	0	-	-	-	0	2	0	0	0	1	0	1	0	0	1	0	0	1	0	-
Ccdc136_232664	chr6	29396575	29426995	30421	+	protein-coding	Ccdc136	MGI:1918128	coiled-coil domain containing 136	232664				ns	ns	0	0	0	0	0	0	0	0	0	0	0	0	0	0	0	-	-	-	0	0	0	0	0	0	0	0	0	0	1	0	0	0	0	-
Ccdc144b_241943	chr3	36007247	36053547	46301	-	protein-coding	Ccdc144b	MGI:2681852	coiled-coil domain containing 144B	241943				ns	ns	0	0	0	0	3	0	0	0	0	0	1	0	0	0	1	-	-	-	0	0	0	1	0	0	0	1	1	1	0	0	1	0	1	-
Ccdc149_100503884	chr5	52374651	52471578	96928	-	protein-coding	Ccdc149	MGI:2685293	coiled-coil domain containing 149	100503884				ns	ns	0	0	1	2	2	2	0	1	1	11	5	3	8	5	8	0.092763	15.6251	2.23613	0	0	1	1	3	2	2	3	1	3	1	1	1	1	0	1
Ccdc151_77609	chr9	21989871	22002634	12764	-	protein-coding	Ccdc151	MGI:1924859	coiled-coil domain containing 151	77609				ns	ns	0	1	0	0	0	0	0	0	0	0	0	0	0	0	0	-	-	-	0	1	0	0	2	0	0	0	0	0	0	1	0	1	1	-
Ccdc153_270150	chr9	44240677	44247306	6630	+	protein-coding	Ccdc153	MGI:2448587	coiled-coil domain containing 153	270150				ns	ns	0	0	0	0	0	0	0	0	0	0	0	0	1	0	0	-	-	-	0	0	0	0	0	0	0	0	0	0	0	0	0	0	1	-
Ccdc158_320696	chr5	92608295	92675271	66977	-	protein-coding	Ccdc158	MGI:2444555	coiled-coil domain containing 158	320696				ns	ns	0	0	1	0	0	0	0	0	0	0	0	0	0	0	7	-	-	-	0	0	1	0	2	0	0	1	0	0	0	1	1	1	0	-
Ccdc172_75645	chr19	58511985	58553104	41120	+	protein-coding	Ccdc172	MGI:1922895	coiled-coil domain containing 172	75645				ns	ns	0	0	0	0	0	0	0	1	0	1	0	0	0	0	0	-	-	-	0	0	0	0	0	0	0	0	0	0	0	0	0	0	0	-
Ccdc178_70950	chr18	21810897	22171396	360500	-	protein-coding	Ccdc178	MGI:1918200	coiled coil domain containing 178	70950				ns	ns	0	2	0	0	4	0	1	0	0	0	1	1	1	1	0	-	-	-	0	2	0	0	7	0	0	3	0	1	0	0	0	0	0	-
Ccdc184_239650	chr15	98167806	98170134	2329	+	protein-coding	Ccdc184	MGI:2146066	coiled-coil domain containing 184	239650				ns	ns	0	0	0	0	1	0	0	0	0	0	0	0	0	0	0	-	-	-	0	0	0	0	0	0	0	0	0	0	0	0	0	0	0	-
Ccdc194_619297	chr8	71520118	71525725	5608	-	protein-coding	Ccdc194	MGI:3588239	coiled-coil domain containing 194	619297				ns	ns	0	0	0	0	0	0	0	0	0	0	0	0	0	1	0	-	-	-	0	0	0	0	0	0	0	0	0	0	0	0	0	0	0	-
Ccdc24_381546	chr4	117869260	117872470	3211	-	protein-coding	Ccdc24	MGI:2685874	coiled-coil domain containing 24	381546				ns	ns	0	0	0	0	1	0	0	0	0	0	0	0	0	0	0	-	-	-	0	0	0	0	0	0	0	0	0	0	0	0	0	0	0	-
Ccdc27_381580	chr4	154026644	154042677	16034	-	protein-coding	Ccdc27	MGI:2685881	coiled-coil domain containing 27	381580				ns	ns	0	1	1	1	0	1	0	1	1	0	1	2	0	1	2	1	-0.779531	0.640276	0	1	1	0	1	0	0	0	0	1	1	1	1	2	4	1
Ccdc3_74186	chr2	5137776	5230871	93096	+	protein-coding	Ccdc3	MGI:1921436	coiled-coil domain containing 3	74186				ns	ns	0	0	0	1	0	1	0	8	1	1	0	1	1	0	1	0.919906	14.2519	3.37539	0	0	0	0	0	2	1	1	2	1	0	0	1	0	0	1
Ccdc33_382077	chr9	58028674	58118823	90150	-	protein-coding	Ccdc33	MGI:1922464	coiled-coil domain containing 33	382077				ns	ns	0	0	0	0	1	0	0	0	0	0	1	0	0	0	0	-	-	-	0	0	0	0	4	0	0	0	0	0	0	0	0	0	0	-
Ccdc50-ps_277707	chr4	100566570	100568154	1585	-	pseudo	Ccdc50-ps	MGI:3651098	Ccdc50 retrotransposed pseudogene	277707				ns	ns	0	0	3	1	5	2	6	5	4	3	4	5	6	3	5	0.260815	15.7341	16.5167	0	0	3	2	3	1	2	0	1	1	1	0	0	1	1	1
Ccdc65_105833	chr15	98708194	98723340	15147	+	protein-coding	Ccdc65	MGI:2146001	coiled-coil domain containing 65	105833				ns	ns	0	0	0	0	1	0	1	0	0	0	0	0	0	1	0	-	-	-	0	0	0	0	0	1	0	1	0	0	1	0	0	1	1	-
Ccdc68_381175	chr18	69925559	69969484	43926	+	protein-coding	Ccdc68	MGI:3612676	coiled-coil domain containing 68	381175				ns	ns	0	1	0	2	0	0	1	1	0	2	0	0	1	0	0	-	-	-	0	1	0	1	0	0	1	0	1	1	0	0	1	1	0	-
Ccdc7a_74703	chr8	128980019	129065492	85474	-	protein-coding	Ccdc7a	MGI:1921953	coiled-coil domain containing 7A	74703				ns	ns	0	0	0	0	0	1	0	0	0	0	0	1	0	0	0	-	-	-	0	0	0	0	3	0	0	0	0	0	0	0	0	0	0	-
Ccdc8_434130	chr7	16993902	16997515	3614	+	protein-coding	Ccdc8	MGI:3612184	coiled-coil domain containing 8	434130				ns	ns	0	0	0	3	2	2	1	0	0	0	0	0	0	0	0	0.894047	-2.07433	13.5209	0	0	0	0	0	0	0	0	0	0	0	0	0	0	0	-
Ccdc81_70884	chr7	89866148	89903629	37482	-	protein-coding	Ccdc81	MGI:1918134	coiled-coil domain containing 81	70884				ns	ns	0	0	0	0	0	0	0	0	0	0	0	0	0	0	0	-	-	-	0	0	0	0	1	0	0	1	0	0	0	0	0	0	0	-
Ccdc83_75338	chr7	90223878	90265432	41555	-	protein-coding	Ccdc83	MGI:1918255	coiled-coil domain containing 83	75338				ns	ns	0	0	0	0	0	0	0	0	0	0	0	0	0	0	0	-	-	-	0	0	0	0	0	1	0	0	0	0	0	0	0	0	0	-
Ccdc85a_216613	chr11	28385684	28584324	198641	-	protein-coding	Ccdc85a	MGI:2445069	coiled-coil domain containing 85A	216613				ns	ns	0	0	0	0	0	0	0	0	0	0	1	0	0	0	0	-	-	-	0	0	0	0	4	0	0	1	0	0	0	0	0	0	0	-
Ccdc87_399599	chr19	4839366	4842528	3163	+	protein-coding	Ccdc87	MGI:3026882	coiled-coil domain containing 87	399599				ns	ns	0	1	1	0	0	0	0	0	0	0	0	0	0	0	0	-	-	-	0	1	1	0	0	0	0	0	0	0	0	0	0	0	0	-
Ccdc89_70054	chr7	90426312	90428664	2353	+	protein-coding	Ccdc89	MGI:1917304	coiled-coil domain containing 89	70054				ns	ns	0	0	0	0	0	0	0	0	0	1	0	0	0	0	0	-	-	-	0	0	0	0	0	0	0	0	0	0	0	0	0	0	0	-
Ccdc92_215707	chr5	124834432	124862221	27790	-	protein-coding	Ccdc92	MGI:106485	coiled-coil domain containing 92	215707				ns	ns	0	3	2	0	0	1	0	0	0	1	0	0	0	1	1	1	-1.66938	-1.24635	0	3	2	0	2	4	1	2	2	1	1	2	0	1	3	1
Ccin_442829	chr4	43983504	43985533	2030	+	protein-coding	Ccin	MGI:3045316	calicin	442829				ns	ns	0	0	0	0	0	0	0	0	0	0	0	0	0	2	1	-	-	-	0	0	0	0	0	0	0	0	0	0	0	0	0	0	0	-
Ccl1_20290	chr11	82176666	82179812	3147	-	protein-coding	Ccl1	MGI:98258	chemokine (C-C motif) ligand 1	20290				ns	ns	0	0	0	0	0	0	0	0	0	0	0	0	0	0	0	-	-	-	0	0	0	0	0	1	0	0	0	0	0	0	1	0	0	-
Ccl11_20292	chr11	82057832	82062955	5124	+	protein-coding	Ccl11	MGI:103576	chemokine (C-C motif) ligand 11	20292			Ccl11_20292	ns	ns	0	0	0	1	1	1	0	0	2	1	1	1	1	2	1	1	13.7387	0.788172	0	0	0	0	1	0	0	0	0	0	0	0	0	0	0	1
Ccl12_20293	chr11	82101845	82103399	1555	+	protein-coding	Ccl12	MGI:108224	chemokine (C-C motif) ligand 12	20293				UP	ns	0	2	1	35	31	35	36	21	22	30	40	31	39	67	85	8.29431e-10	5.10689	5.15225	0	2	1	5	4	6	2	4	2	1	0	1	1	1	0	1
Ccl17_20295	chr8	94810453	94812036	1584	+	protein-coding	Ccl17	MGI:1329039	chemokine (C-C motif) ligand 17	20295				ns	ns	0	0	1	0	1	0	0	0	1	2	3	2	0	0	1	0.901421	13.9113	3.43255	0	0	1	0	0	1	0	0	0	0	0	0	0	0	0	-
Ccl2_20296	chr11	82035577	82037452	1876	+	protein-coding	Ccl2	MGI:98259	chemokine (C-C motif) ligand 2	20296			Ccl2_20296	UP	ns	0	6	3	167	165	137	264	199	217	46	40	51	34	50	64	8.03128e-34	5.1746	4.89482	0	6	3	13	21	42	12	18	15	9	4	7	7	1	3	0.416111
Ccl20_20297	chr1	83116766	83119167	2402	+	protein-coding	Ccl20	MGI:1329031	chemokine (C-C motif) ligand 20	20297				ns	ns	0	0	0	0	0	0	0	0	0	1	0	0	0	1	0	-	-	-	0	0	0	0	0	0	0	0	0	0	0	0	0	0	0	-
Ccl21b_100042493	chr4	42173120	42256825	83706	+	protein-coding	Ccl21b	MGI:1349182	chemokine (C-C motif) ligand 21B (leucine)	100042493				ns	ns	0	0	0	0	0	0	0	1	0	0	0	0	0	0	0	-	-	-	0	0	0	0	0	0	0	0	0	0	0	0	0	0	0	-
Ccl22_20299	chr8	94745684	94751388	5705	+	protein-coding	Ccl22	MGI:1306779	chemokine (C-C motif) ligand 22	20299			Ccl22_20299	UP	ns	0	0	0	3	10	8	40	53	49	27	71	69	58	85	64	2.64982e-22	21.1979	18.3329	0	0	0	1	0	0	0	0	0	0	0	0	1	0	0	1
Ccl24_56221	chr5	135569935	135573049	3115	-	protein-coding	Ccl24	MGI:1928953	chemokine (C-C motif) ligand 24	56221				ns	ns	0	2	0	4	2	2	2	3	9	3	4	4	2	2	2	1	1.43464	1.47406	0	2	0	7	11	12	11	7	10	7	15	20	8	17	15	0.247961
Ccl26_541307	chr5	135560448	135563569	3122	-	protein-coding	Ccl26	MGI:3589281	chemokine (C-C motif) ligand 26	541307				ns	ns	0	1	0	0	0	0	0	0	0	0	0	0	0	0	0	1	-3.2787	-4.00007	0	1	0	0	0	0	0	0	0	1	1	0	2	4	1	1
Ccl28_56838	chr13	119623819	119654359	30541	+	protein-coding	Ccl28	MGI:1861731	chemokine (C-C motif) ligand 28	56838				ns	ns	0	1	2	0	0	1	0	1	1	0	0	1	0	0	1	1	-1.59518	-0.830429	0	1	2	0	4	1	0	1	1	2	1	0	1	1	1	1
Ccl7_20306	chr11	82045712	82047525	1814	+	protein-coding	Ccl7	MGI:99512	chemokine (C-C motif) ligand 7	20306				UP	ns	0	2	2	42	58	43	189	153	147	87	62	63	75	100	130	2.97592e-27	6.60221	6.59314	0	2	2	35	41	62	27	55	22	23	8	16	15	2	4	0.0467047
Ccl8_20307	chr11	82115185	82116799	1615	+	protein-coding	Ccl8	MGI:101878	chemokine (C-C motif) ligand 8	20307				ns	ns	0	0	0	0	0	0	1	0	0	4	2	3	0	0	1	0.793222	16.0943	3.54125	0	0	0	0	0	0	0	0	0	1	0	0	0	0	0	1
Ccn3_18133	chr15	54745910	54753762	7853	+	protein-coding	Ccn3	MGI:109185	cellular communication network factor 3	18133				ns	ns	0	0	0	0	0	0	1	0	0	0	0	0	0	0	0	-	-	-	0	0	0	0	0	0	0	0	0	0	0	0	0	0	0	-
Ccn5_22403	chr2	163820834	163833146	12313	+	protein-coding	Ccn5	MGI:1328326	cellular communication network factor 5	22403				ns	ns	0	0	0	0	1	0	0	0	0	0	0	0	0	0	0	-	-	-	0	0	0	0	0	0	0	1	0	2	0	0	1	0	0	-
Ccnb1-ps_434175	chr7	42105769	42107302	1534	-	pseudo	Ccnb1-ps	MGI:3648694	cyclin B1, pseudogene	434175				ns	ns	0	0	0	0	0	0	0	0	0	0	1	0	0	0	0	-	-	-	0	0	0	0	0	0	0	0	0	0	0	0	0	0	0	-
Ccnb1ip1_239083	chr14	50789249	50795728	6480	-	protein-coding	Ccnb1ip1	MGI:2685134	cyclin B1 interacting protein 1	239083				ns	ns	0	0	0	0	0	0	1	0	0	0	1	0	0	0	0	-	-	-	0	0	0	0	0	0	0	0	0	0	0	0	0	0	0	-
Ccnb3_209091	chrX	6979652	7041619	61968	-	protein-coding	Ccnb3	MGI:2183443	cyclin B3	209091				ns	ns	0	0	0	0	0	0	0	0	1	1	7	3	0	3	12	0.466171	15.1046	19.795	0	0	0	1	2	0	0	0	0	0	0	0	0	0	1	1
Ccnjl_380694	chr11	43528749	43586999	58251	+	protein-coding	Ccnjl	MGI:2685723	cyclin J-like	380694				ns	ns	0	0	0	0	0	0	0	0	0	0	0	0	0	0	0	-	-	-	0	0	0	0	1	0	0	0	1	0	0	0	0	0	0	-
Ccno_218630	chr13	112987802	112990778	2977	+	protein-coding	Ccno	MGI:2145534	cyclin O	218630				ns	ns	0	0	0	0	0	0	0	0	0	2	1	0	0	0	0	-	-	-	0	0	0	1	1	0	0	1	0	0	0	1	0	0	2	-
Ccnq_69109	chr11	78750506	78751729	1224	-	protein-coding	Ccnq	MGI:1916359	cyclin Q	69109				ns	ns	0	2	1	0	0	0	1	1	0	1	1	3	1	2	3	1	1.40119	0.331288	0	2	1	1	4	2	3	1	1	1	2	1	0	1	6	1
Ccr4_12773	chr9	114490316	114496544	6229	-	protein-coding	Ccr4	MGI:107824	chemokine (C-C motif) receptor 4	12773				ns	ns	0	1	1	0	0	1	0	0	0	1	3	0	1	0	0	-	-	-	0	1	1	1	0	1	0	0	0	0	1	0	0	1	1	-
Ccr6_12458	chr17	8236043	8257141	21099	+	protein-coding	Ccr6	MGI:1333797	chemokine (C-C motif) receptor 6	12458				ns	ns	0	1	0	0	0	0	0	0	1	0	0	0	0	0	0	-	-	-	0	1	0	0	0	0	0	0	0	0	0	0	1	0	0	-
Ccr7_12775	chr11	99144199	99155077	10879	-	protein-coding	Ccr7	MGI:103011	chemokine (C-C motif) receptor 7	12775				UP	ns	0	0	0	2	0	0	5	4	1	11	3	5	23	18	8	6.97188e-05	16.3968	4.19034	0	0	0	0	0	0	0	0	0	0	0	0	0	0	0	-
Ccr8_12776	chr9	120092133	120094906	2774	+	protein-coding	Ccr8	MGI:1201402	chemokine (C-C motif) receptor 8	12776				ns	ns	0	0	0	0	0	0	0	0	0	0	0	0	0	0	0	-	-	-	0	0	0	0	1	0	0	0	0	0	0	0	0	0	0	-
Cct3-ps1_632982	chr4	52900550	52902880	2331	+	pseudo	Cct3-ps1	MGI:109293	chaperonin containing Tcp1, subunit 3 (gamma) pseudogene 1	632982				ns	ns	0	0	0	0	0	0	0	0	0	0	1	0	0	0	0	-	-	-	0	0	0	0	0	0	0	0	0	0	0	0	0	0	0	-
Cct8l1_242891	chr5	25516067	25518027	1961	+	protein-coding	Cct8l1	MGI:2685289	chaperonin containing TCP1, subunit 8 (theta)-like 1	242891				ns	ns	0	0	1	0	0	0	0	0	0	0	0	0	0	1	0	-	-	-	0	0	1	0	0	0	0	0	0	1	0	0	0	0	0	-
Cd163l1_244233	chr7	140218267	140231145	12879	+	protein-coding	Cd163l1	MGI:2443796	CD163 molecule-like 1	244233				ns	ns	0	2	1	0	0	3	0	1	0	2	0	0	1	0	1	1	-1.12171	-0.938786	0	2	1	5	12	2	5	4	1	5	1	3	3	2	2	1
Cd164l2_69655	chr4	133220809	133224554	3746	+	protein-coding	Cd164l2	MGI:1916905	CD164 sialomucin-like 2	69655				ns	ns	0	0	0	1	0	1	0	1	0	0	0	0	0	0	0	-	-	-	0	0	0	0	0	0	0	0	0	0	0	0	0	0	0	-
Cd19_12478	chr7	126408448	126414870	6423	-	protein-coding	Cd19	MGI:88319	CD19 antigen	12478				ns	ns	0	0	0	0	0	1	0	0	0	0	0	0	0	0	0	-	-	-	0	0	0	0	1	0	0	0	0	0	0	0	0	0	1	-
Cd2_12481	chr3	101275908	101287939	12032	-	protein-coding	Cd2	MGI:88320	CD2 antigen	12481				ns	ns	0	0	0	0	0	0	0	0	0	0	0	0	0	0	0	-	-	-	0	0	0	0	0	0	0	0	0	0	0	0	1	0	0	-
Cd200r2_271375	chr16	44867097	44915840	48744	+	protein-coding	Cd200r2	MGI:3042847	Cd200 receptor 2	271375				ns	ns	0	0	1	0	3	0	2	1	1	2	1	1	1	3	1	0.930414	13.8879	15.1879	0	0	1	0	2	1	0	1	1	1	0	0	1	0	1	1
Cd200r3_74603	chr16	44943678	44981380	37703	+	protein-coding	Cd200r3	MGI:1921853	CD200 receptor 3	74603				ns	ns	0	1	0	0	0	0	0	1	1	0	1	0	0	1	4	-	-	-	0	1	0	1	2	0	0	1	1	0	0	1	0	1	0	-
Cd207_246278	chr6	83671207	83677857	6651	-	protein-coding	Cd207	MGI:2180021	CD207 antigen	246278				ns	ns	0	2	1	0	1	1	0	0	1	0	0	0	0	0	0	-	-	-	0	2	1	0	2	3	0	1	0	0	0	0	0	1	1	-
Cd209a_170786	chr8	3743395	3748984	5590	-	protein-coding	Cd209a	MGI:2157942	CD209a antigen	170786				ns	ns	0	0	0	0	0	0	2	0	0	0	0	0	0	0	0	-	-	-	0	0	0	2	0	0	0	0	0	0	0	0	0	0	0	-
Cd209d_170779	chr8	3871824	3878499	6676	-	protein-coding	Cd209d	MGI:2157947	CD209d antigen	170779				ns	ns	0	0	0	0	1	0	0	0	0	0	0	0	0	0	0	-	-	-	0	0	0	0	0	0	0	0	0	0	0	0	2	0	0	-
Cd226_225825	chr18	89197427	89270327	72901	+	protein-coding	Cd226	MGI:3039602	CD226 antigen	225825				ns	ns	0	1	0	0	0	0	7	2	0	13	0	1	1	1	1	0.494534	3.35126	2.01699	0	1	0	0	3	0	1	1	0	1	0	0	0	0	0	1
Cd300c_387565	chr11	114956105	114960507	4403	-	protein-coding	Cd300c	MGI:3032626	CD300C molecule	387565				ns	ns	0	1	1	1	0	1	0	0	1	0	0	0	0	0	0	1	-2.91113	-2.41518	0	1	1	2	0	2	0	2	1	1	1	0	1	2	3	1
Cd300e_217306	chr11	115051917	115062039	10123	-	protein-coding	Cd300e	MGI:2387602	CD300E molecule	217306				ns	ns	0	0	1	0	0	3	0	1	1	1	1	5	6	10	7	0.0365933	16.7132	16.0794	0	0	1	0	3	1	0	1	0	0	0	0	1	0	0	1
Cd55b_13137	chr1	130388528	130423043	34516	-	protein-coding	Cd55b	MGI:104849	CD55 molecule, decay accelerating factor for complement B	13137				ns	ns	0	0	0	0	0	0	1	0	0	0	0	0	0	0	0	-	-	-	0	0	0	0	0	0	0	0	0	0	0	0	0	0	0	-
Cd55os_102640368	chr1	130422824	130437914	15091	+	ncRNA	Cd55os	MGI:3783116	CD55 molecule, opposite strand sequence	102640368				ns	ns	0	0	0	0	0	0	0	1	0	1	1	2	1	0	2	1	15.6777	14.0079	0	0	0	2	0	0	0	0	0	1	0	0	0	0	0	1
Cd59b_333883	chr2	104071066	104084820	13755	+	protein-coding	Cd59b	MGI:1888996	CD59b antigen	333883				ns	ns	0	1	1	2	3	2	1	0	0	0	0	0	0	0	0	0.990977	-2.19056	-1.8948	0	1	1	0	0	2	0	1	0	1	1	0	0	0	1	1
Cd63-ps_626721	chr18	50134729	50135600	872	+	pseudo	Cd63-ps	MGI:105972	CD63 antigen, pseudogene	626721				ns	ns	0	0	0	0	0	0	0	0	0	0	0	0	0	0	1	-	-	-	0	0	0	0	2	1	1	2	1	1	1	1	0	1	1	1
Cd70_21948	chr17	57145997	57149777	3781	-	protein-coding	Cd70	MGI:1195273	CD70 antigen	21948				ns	ns	0	0	0	3	1	1	3	1	5	1	2	3	1	0	1	0.825731	17.0847	15.6552	0	0	0	0	0	0	0	0	0	0	0	0	0	0	0	-
Cd79b_15985	chr11	106311341	106314562	3222	-	protein-coding	Cd79b	MGI:96431	CD79B antigen	15985				ns	ns	0	1	0	0	0	0	0	0	0	0	1	0	0	0	0	-	-	-	0	1	0	0	0	1	0	0	0	1	0	0	0	2	1	-
Cd96_84544	chr16	46035657	46120248	84592	-	protein-coding	Cd96	MGI:1934368	CD96 antigen	84544				ns	ns	0	1	0	0	0	0	0	0	0	0	0	0	0	0	0	-	-	-	0	1	0	0	0	0	0	2	0	0	0	0	0	1	0	-
Cda_72269	chr4	138338528	138367955	29428	-	protein-coding	Cda	MGI:1919519	cytidine deaminase	72269				ns	ns	0	0	0	0	1	0	0	0	0	0	0	0	0	0	0	-	-	-	0	0	0	0	1	0	0	0	0	0	0	0	0	0	0	-
Cdc20b_238896	chr13	113035379	113091135	55757	+	protein-coding	Cdc20b	MGI:3644472	cell division cycle 20B	238896				ns	ns	0	0	0	1	0	0	0	0	0	0	0	0	1	0	1	1	16.2187	-0.542232	0	0	0	2	4	1	0	1	2	0	1	1	0	1	0	1
Cdc42ep1_104445	chr15	78842647	78850902	8256	+	protein-coding	Cdc42ep1	MGI:1929763	CDC42 effector protein (Rho GTPase binding) 1	104445				ns	ns	0	0	0	1	1	1	0	2	2	4	0	1	0	0	1	0.900877	13.3518	13.9303	0	0	0	0	0	0	0	0	0	1	0	0	1	1	1	1
Cdc42ep2_104252	chr19	5917556	5924816	7261	-	protein-coding	Cdc42ep2	MGI:1929744	CDC42 effector protein (Rho GTPase binding) 2	104252				UP	ns	0	2	1	35	26	29	61	69	60	33	24	32	30	12	19	0.000141995	5.0671	0.960124	0	2	1	5	1	4	7	1	4	6	3	5	6	5	5	1
Cdc42ep5_58804	chr7	4151260	4164705	13446	-	protein-coding	Cdc42ep5	MGI:1929745	CDC42 effector protein (Rho GTPase binding) 5	58804				ns	ns	0	0	0	0	0	0	0	0	0	0	1	0	0	0	0	-	-	-	0	0	0	0	0	0	0	0	0	0	0	0	0	0	0	-
Cdcp1_109332	chr9	123172285	123216038	43754	-	protein-coding	Cdcp1	MGI:2442010	CUB domain containing protein 1	109332				ns	ns	0	1	0	0	0	0	0	1	0	0	1	0	0	0	0	1	-0.848582	0.391923	0	1	0	0	0	2	0	1	0	1	1	1	0	0	0	1
Cdcp2_242603	chr4	107096891	107107748	10858	+	protein-coding	Cdcp2	MGI:3045328	CUB domain containing protein 2	242603				ns	ns	0	0	0	0	0	0	0	1	0	0	0	1	0	0	0	-	-	-	0	0	0	0	0	0	0	0	0	0	0	0	0	0	0	-
Cdcp3_71395	chr7	131174402	131306452	132051	+	protein-coding	Cdcp3	MGI:1918645	CUB domain containing protein 3	71395				ns	ns	0	0	0	0	1	0	0	0	0	0	0	0	0	0	0	-	-	-	0	0	0	0	4	1	0	0	1	0	0	0	0	0	0	-
Cdh1_12550	chr8	106603350	106670247	66898	+	protein-coding	Cdh1	MGI:88354	cadherin 1	12550				ns	UP	0	0	0	0	2	0	0	0	1	1	1	1	0	0	3	1	14.157	15.9396	0	0	0	5	42	38	23	47	52	16	19	35	8	12	19	5.92266e-06
Cdh12_215654	chr15	21111452	21589533	478082	+	protein-coding	Cdh12	MGI:109503	cadherin 12	215654				ns	ns	0	1	0	0	1	0	0	0	0	1	2	1	0	0	0	1	0.567519	2.12809	0	1	0	0	5	0	0	0	1	0	0	0	2	1	0	1
Cdh15_12555	chr8	122848374	122867397	19024	+	protein-coding	Cdh15	MGI:106672	cadherin 15	12555				ns	ns	0	0	0	0	0	0	0	0	0	0	0	0	0	0	0	-	-	-	0	0	0	0	1	0	0	0	0	0	0	0	0	0	0	-
Cdh16_12556	chr8	104601915	104624396	22482	-	protein-coding	Cdh16	MGI:106671	cadherin 16	12556				ns	ns	0	0	1	1	2	3	0	2	0	0	2	1	1	1	1	1	15.0585	13.7771	0	0	1	2	2	2	0	0	1	0	0	1	1	3	0	1
Cdh17_12557	chr4	11758157	11817905	59749	+	protein-coding	Cdh17	MGI:1095414	cadherin 17	12557				ns	ns	0	0	0	0	0	0	0	0	0	0	0	0	0	0	1	-	-	-	0	0	0	0	1	0	0	1	0	0	0	0	0	0	0	-
Cdh19_227485	chr1	110888326	110977593	89268	-	protein-coding	Cdh19	MGI:3588198	cadherin 19, type 2	227485				ns	ns	0	0	0	2	0	0	1	0	0	0	0	1	0	0	0	-	-	-	0	0	0	0	0	0	1	0	0	0	0	0	0	0	0	-
Cdh20_23836	chr1	104768520	104995481	226962	+	protein-coding	Cdh20	MGI:1346069	cadherin 20	23836				ns	ns	0	1	0	0	0	1	0	1	0	0	1	0	0	0	0	-	-	-	0	1	0	0	3	0	0	0	0	0	0	0	2	0	0	-
Cdh22_104010	chr2	165111507	165234737	123231	-	protein-coding	Cdh22	MGI:1341843	cadherin 22	104010				ns	ns	0	0	2	2	4	3	5	4	3	2	2	4	6	2	1	0.402768	17.0371	16.0116	0	0	2	1	5	1	2	4	2	3	1	1	2	1	2	1
Cdh26_381409	chr2	178430515	178487366	56852	+	protein-coding	Cdh26	MGI:2685856	cadherin-like 26	381409				ns	ns	0	0	0	0	0	0	1	0	0	0	1	1	0	0	0	-	-	-	0	0	0	0	0	0	0	0	0	0	0	0	0	0	0	-
Cdh3_12560	chr8	106510852	106556911	46060	+	protein-coding	Cdh3	MGI:88356	cadherin 3	12560				ns	ns	0	1	0	0	0	0	1	0	0	0	0	0	0	0	2	-	-	-	0	1	0	0	2	0	0	0	0	0	0	0	0	0	0	-
Cdh4_12561	chr2	179442431	179899375	456945	+	protein-coding	Cdh4	MGI:99218	cadherin 4	12561				ns	ns	0	2	0	0	1	0	0	0	3	0	1	1	0	0	1	-	-	-	0	2	0	0	11	0	0	3	1	0	0	0	1	0	0	-
Cdh5_12562	chr8	104101625	104144502	42878	+	protein-coding	Cdh5	MGI:105057	cadherin 5	12562				ns	ns	0	0	2	0	3	1	1	4	0	2	1	4	1	2	5	0.896725	13.9307	15.6969	0	0	2	1	3	1	0	1	1	0	0	0	1	0	1	1
Cdh7_241201	chr1	109982900	110139903	157004	+	protein-coding	Cdh7	MGI:2442792	cadherin 7, type 2	241201				ns	ns	0	0	0	0	0	0	0	0	0	0	0	0	0	0	0	-	-	-	0	0	0	0	2	0	0	1	0	0	0	0	0	0	0	-
Cdh8_12564	chr8	99024471	99416471	392001	-	protein-coding	Cdh8	MGI:107434	cadherin 8	12564				ns	ns	0	1	0	0	0	0	0	0	0	0	0	0	0	0	0	-	-	-	0	1	0	0	4	1	0	1	0	0	0	0	0	0	0	-
Cdh9_12565	chr15	16728915	16857138	128224	+	protein-coding	Cdh9	MGI:107433	cadherin 9	12565				ns	ns	0	0	0	0	0	0	0	0	0	1	0	0	0	0	0	-	-	-	0	0	0	0	3	0	0	0	0	0	0	0	0	0	0	-
Cdhr1_170677	chr14	37077849	37098347	20499	-	protein-coding	Cdhr1	MGI:2157782	cadherin-related family member 1	170677				ns	ns	0	0	0	3	1	0	1	1	0	0	4	1	0	0	0	-	-	-	0	0	0	0	1	0	0	0	0	1	0	0	0	0	1	-
Cdhr2_268663	chr13	54701463	54736662	35200	+	protein-coding	Cdhr2	MGI:2687323	cadherin-related family member 2	268663				ns	ns	0	0	0	0	0	0	0	0	0	0	0	0	0	0	0	-	-	-	0	0	0	0	1	0	0	0	0	0	0	0	0	0	0	-
Cdhr5_72040	chr7	141269085	141276786	7702	-	protein-coding	Cdhr5	MGI:1919290	cadherin-related family member 5	72040				ns	ns	0	0	0	0	0	0	0	0	0	1	3	5	2	4	3	0.372728	15.5439	18.0601	0	0	0	0	0	1	0	0	0	1	0	0	0	0	0	1
Cdk3_69681	chr11	116216002	116220287	4286	+	pseudo	Cdk3	MGI:1916931	cyclin-dependent kinase 3	69681	CDK3			ns	ns	0	1	1	1	1	1	0	0	1	0	0	0	1	0	0	1	-1.87877	-1.57583	0	1	1	1	3	1	1	2	1	0	0	0	1	1	1	1
Cdk5r2_12570	chr1	74855029	74857732	2704	+	protein-coding	Cdk5r2	MGI:1330828	cyclin-dependent kinase 5, regulatory subunit 2 (p39)	12570				ns	ns	0	1	0	0	0	0	0	0	0	0	0	0	0	0	0	-	-	-	0	1	0	0	0	0	0	0	0	0	0	0	0	0	0	-
Cdkl1_71091	chr12	69746848	69790707	43860	-	protein-coding	Cdkl1	MGI:1918341	cyclin-dependent kinase-like 1 (CDC2-related kinase)	71091	CDKL1			ns	ns	0	2	1	0	0	0	0	0	0	0	0	1	0	0	0	1	-3.2185	-4.00014	0	2	1	0	0	0	1	1	1	1	1	1	0	1	0	1
Cdrt4_66338	chr11	62951193	62993095	41903	+	protein-coding	Cdrt4	MGI:1913588	CMT1A duplicated region transcript 4	66338				ns	ns	0	0	0	0	0	1	0	0	0	0	0	0	0	0	0	-	-	-	0	0	0	1	1	0	0	0	0	0	0	0	0	0	1	-
Cdrt4os1_74884	chr11	62990453	63004134	13682	-	ncRNA	Cdrt4os1	MGI:1922134	CMT1A duplicated region transcript 4, opposite strand 1	74884				ns	ns	0	0	0	0	3	0	0	0	0	0	0	0	0	0	0	-	-	-	0	0	0	0	0	0	0	0	0	0	0	0	0	0	0	-
Cdrt4os2_102640778	chr11	62948798	62951379	2582	-	ncRNA	Cdrt4os2	MGI:3705321	CMT1A duplicated region transcript 4, opposite strand 2	102640778				ns	ns	0	0	0	0	0	0	0	1	0	0	0	0	0	0	0	-	-	-	0	0	0	0	1	0	0	1	0	0	0	0	0	0	0	-
Cdsn_386463	chr17	35543101	35557180	14080	+	protein-coding	Cdsn	MGI:3505689	corneodesmosin	386463				ns	ns	0	0	0	0	0	0	0	0	0	1	0	0	0	0	0	-	-	-	0	0	0	0	0	0	0	1	0	0	0	0	0	0	0	-
Cdx1_12590	chr18	61018862	61036199	17338	-	protein-coding	Cdx1	MGI:88360	caudal type homeobox 1	12590				ns	ns	0	0	0	0	0	0	0	0	0	0	0	0	0	0	0	-	-	-	0	0	0	0	1	0	0	0	0	0	0	0	0	0	0	-
Ceacam10_26366	chr7	24777167	24784656	7490	+	protein-coding	Ceacam10	MGI:1347248	carcinoembryonic antigen-related cell adhesion molecule 10	26366				ns	ns	0	0	0	0	0	0	0	0	0	0	0	0	0	0	0	-	-	-	0	0	0	0	0	1	0	0	0	0	0	0	0	0	0	-
Ceacam18_72431	chr7	43634739	43649295	14557	+	protein-coding	Ceacam18	MGI:1919681	carcinoembryonic antigen-related cell adhesion molecule 18	72431				ns	ns	0	1	0	3	6	2	2	3	2	2	2	5	5	6	4	0.818007	2.77756	2.79007	0	1	0	0	1	0	0	1	0	0	1	0	0	0	0	1
Ceacam20_71601	chr7	19965412	19991113	25702	+	protein-coding	Ceacam20	MGI:1918851	carcinoembryonic antigen-related cell adhesion molecule 20	71601				ns	ns	0	0	0	1	0	0	0	0	0	1	0	0	0	0	0	-	-	-	0	0	0	0	0	0	0	1	0	0	0	0	0	0	0	-
Ceacam3_384557	chr7	17150219	17164966	14748	+	protein-coding	Ceacam3	MGI:3646296	carcinoembryonic antigen-related cell adhesion molecule 3	384557				ns	ns	0	0	0	0	0	0	0	0	0	0	0	0	0	0	0	-	-	-	0	0	0	0	0	0	0	1	0	0	0	0	0	0	0	-
Ceacam5_73250	chr7	17713252	17761121	47870	+	protein-coding	Ceacam5	MGI:1920500	carcinoembryonic antigen-related cell adhesion molecule 5	73250				ns	ns	0	0	0	0	0	0	0	0	0	0	0	0	0	0	0	-	-	-	0	0	0	0	0	0	0	0	1	0	0	0	0	0	0	-
Ceacam9_26368	chr7	16721929	16726110	4182	+	protein-coding	Ceacam9	MGI:1347247	carcinoembryonic antigen-related cell adhesion molecule 9	26368				ns	ns	0	0	0	0	0	0	1	0	0	0	0	0	0	0	0	-	-	-	0	0	0	0	0	0	0	0	0	0	0	0	0	0	0	-
Cebpe_110794	chr14	54710363	54712174	1812	-	protein-coding	Cebpe	MGI:103572	CCAAT/enhancer binding protein (C/EBP), epsilon	110794				ns	ns	0	1	0	0	0	0	0	0	0	1	0	0	0	0	0	-	-	-	0	1	0	0	0	0	0	0	0	0	0	0	1	0	1	-
Cel_12613	chr2	28555819	28563403	7585	-	protein-coding	Cel	MGI:88374	carboxyl ester lipase	12613				ns	ns	0	0	0	0	0	0	0	0	0	1	0	0	0	0	0	-	-	-	0	0	0	1	0	0	0	0	0	0	0	0	0	0	0	-
Cela3a_242711	chr4	137401554	137409791	8238	-	protein-coding	Cela3a	MGI:3651647	chymotrypsin-like elastase family, member 3A	242711				ns	ns	0	0	0	0	0	0	0	0	0	0	0	0	0	0	0	-	-	-	0	0	0	0	0	0	0	0	0	0	0	0	0	1	0	-
Cela3b_67868	chr4	137421008	137430520	9513	-	protein-coding	Cela3b	MGI:1915118	chymotrypsin-like elastase family, member 3B	67868				ns	ns	0	0	0	0	0	0	0	0	0	0	0	0	0	0	0	-	-	-	0	0	0	0	0	0	0	0	0	0	0	0	0	0	1	-
Celf6_76183	chr9	59578337	59607292	28956	+	protein-coding	Celf6	MGI:1923433	CUGBP, Elav-like family member 6	76183				ns	ns	0	1	0	0	1	0	1	0	2	1	0	0	0	0	0	-	-	-	0	1	0	0	1	1	0	1	0	0	0	0	0	0	1	-
Cend1_57754	chr7	141426446	141429562	3117	-	protein-coding	Cend1	MGI:1929898	cell cycle exit and neuronal differentiation 1	57754				ns	ns	0	0	0	0	0	0	0	0	0	0	1	0	0	0	0	-	-	-	0	0	0	0	0	0	0	0	0	0	0	0	0	0	0	-
Cer1_12622	chr4	82881751	82885151	3401	-	protein-coding	Cer1	MGI:1201414	cerberus 1, DAN family BMP antagonist	12622				ns	ns	0	0	0	0	0	0	0	0	1	0	0	0	0	0	0	-	-	-	0	0	0	0	1	0	0	1	0	0	0	0	0	0	0	-
Cers3_545975	chr7	66743504	66823692	80189	+	protein-coding	Cers3	MGI:2681008	ceramide synthase 3	545975				ns	ns	0	3	1	4	4	2	0	1	0	0	1	2	2	1	4	0.966099	-1.30801	-1.19852	0	3	1	1	1	1	1	0	0	1	4	1	5	3	1	1
Ces1a_244595	chr8	93020214	93048192	27979	-	protein-coding	Ces1a	MGI:3648919	carboxylesterase 1A	244595				ns	ns	0	0	0	0	0	0	0	0	0	0	0	0	0	0	0	-	-	-	0	0	0	0	1	0	0	0	0	0	0	0	0	0	0	-
Ces1e_13897	chr8	93201218	93229619	28402	-	protein-coding	Ces1e	MGI:95432	carboxylesterase 1E	13897				ns	ns	0	0	0	0	1	0	0	0	0	0	0	0	0	0	1	-	-	-	0	0	0	0	0	0	0	0	0	0	0	0	0	0	0	-
Ces1f_234564	chr8	93256236	93279736	23501	-	protein-coding	Ces1f	MGI:2142687	carboxylesterase 1F	234564				ns	ns	0	0	0	0	0	0	0	0	0	0	0	0	0	0	0	-	-	-	0	0	0	0	3	0	0	0	0	0	0	0	0	0	0	-
Ces1g_12623	chr8	93302369	93337209	34841	-	protein-coding	Ces1g	MGI:88378	carboxylesterase 1G	12623				ns	ns	0	1	0	0	1	0	0	0	0	0	0	0	0	0	0	-	-	-	0	1	0	0	0	0	0	0	0	0	0	0	0	0	0	-
Ces1h_75704	chr8	93351840	93379777	27938	-	protein-coding	Ces1h	MGI:1922954	carboxylesterase 1H	75704				ns	ns	0	0	0	0	0	0	0	0	0	0	0	0	0	0	0	-	-	-	0	0	0	0	1	0	0	0	0	0	0	0	0	0	0	-
Ces2c_234671	chr8	104847068	104854483	7416	+	protein-coding	Ces2c	MGI:2385905	carboxylesterase 2C	234671				ns	ns	0	0	0	0	0	0	0	0	0	1	0	0	0	0	0	-	-	-	0	0	0	0	0	0	0	0	0	0	0	0	0	0	0	-
Ces2g_72361	chr8	104961718	104969537	7820	+	protein-coding	Ces2g	MGI:1919611	carboxylesterase 2G	72361				ns	ns	0	1	0	0	0	0	0	0	0	0	0	0	0	0	0	-	-	-	0	1	0	0	0	0	0	0	0	0	0	0	0	0	0	-
Ces4a_234677	chr8	105131800	105150109	18310	+	protein-coding	Ces4a	MGI:2384581	carboxylesterase 4A	234677				ns	ns	0	0	0	0	0	0	0	0	0	0	0	0	0	0	0	-	-	-	0	0	0	0	1	0	0	0	0	0	0	0	0	0	0	-
Cetn4_207175	chr3	37308627	37312446	3820	-	protein-coding	Cetn4	MGI:2677454	centrin 4	207175				ns	ns	0	0	2	0	0	0	0	0	0	0	1	0	0	0	1	-	-	-	0	0	2	0	0	0	0	2	0	0	1	1	0	0	0	-
Cfap20dc_74430	chr14	8431172	8666290	235119	-	protein-coding	Cfap20dc	MGI:1926154	CFAP20 domain containing	74430				ns	ns	0	0	0	1	1	0	1	1	0	1	0	1	1	0	0	-	-	-	0	0	0	3	4	0	3	0	0	1	1	0	2	0	0	-
Cfap221_226356	chr1	119923340	119997232	73893	-	protein-coding	Cfap221	MGI:2684947	cilia and flagella associated protein 221	226356				ns	ns	0	0	0	0	1	0	0	0	0	0	0	1	0	0	0	-	-	-	0	0	0	0	1	0	0	0	0	0	0	0	0	0	0	-
Cfap300_234912	chr9	8021672	8042875	21204	-	protein-coding	Cfap300	MGI:3045346	cilia and flagella associated protein 300	234912				ns	ns	0	0	0	0	1	0	0	0	0	0	0	0	1	0	0	-	-	-	0	0	0	0	0	0	0	0	0	0	0	0	1	0	0	-
Cfap52_71860	chr11	67924806	67965642	40837	-	protein-coding	Cfap52	MGI:1919110	cilia and flagella associated protein 52	71860				ns	ns	0	0	0	0	0	0	0	0	1	0	0	0	0	0	0	-	-	-	0	0	0	0	1	0	0	0	0	0	0	0	0	0	0	-
Cfap58_381229	chr19	47937712	48035379	97668	+	protein-coding	Cfap58	MGI:2685815	cilia and flagella associated protein 58	381229				ns	ns	0	0	0	0	1	0	1	0	0	0	0	0	0	0	0	-	-	-	0	0	0	0	2	0	0	0	0	0	0	0	1	0	0	-
Cfap61_78774	chr2	145934784	146215032	280249	+	protein-coding	Cfap61	MGI:1926024	cilia and flagella associated protein 61	78774				ns	ns	0	0	2	1	1	0	1	4	1	1	1	0	0	0	1	0.953686	12.9283	13.9515	0	0	2	1	4	1	0	0	0	0	0	0	1	1	0	1
Cfap65_241116	chr1	74902080	74935599	33520	-	protein-coding	Cfap65	MGI:2444274	cilia and flagella associated protein 65	241116				ns	ns	0	0	0	0	0	0	0	1	1	0	1	1	0	0	0	-	-	-	0	0	0	0	0	0	0	0	0	0	0	0	0	1	0	-
Cfap70_76670	chr14	20394190	20452225	58036	-	protein-coding	Cfap70	MGI:1923920	cilia and flagella associated protein 70	76670				ns	ns	0	1	1	1	1	0	0	0	0	1	1	2	0	0	2	1	-0.902047	-0.683892	0	1	1	0	1	0	0	0	0	0	1	0	0	1	1	1
Cfap99_100862066	chr5	34288665	34328431	39767	+	protein-coding	Cfap99	MGI:5434801	cilia and flagella associated protein 99	100862066				ns	ns	0	0	1	0	0	0	8	0	0	0	0	1	0	0	0	-	-	-	0	0	1	0	1	0	1	0	1	1	0	0	2	4	0	-
Cfc1_12627	chr1	34535648	34544311	8664	+	protein-coding	Cfc1	MGI:109448	cripto, FRL-1, cryptic family 1	12627				ns	ns	0	0	0	0	0	0	0	0	0	0	0	0	0	0	0	-	-	-	0	0	0	0	0	0	1	1	1	0	1	0	0	1	0	1
Cfd_11537	chr10	79890853	79892655	1803	+	protein-coding	Cfd	MGI:87931	complement factor D (adipsin)	11537				ns	ns	0	0	0	0	0	0	0	0	0	0	0	0	0	0	0	-	-	-	0	0	0	0	0	0	0	0	0	0	0	0	0	0	1	-
Cfhr1_50702	chr1	139547064	139560222	13159	-	protein-coding	Cfhr1	MGI:2138169	complement factor H-related 1	50702				ns	ns	0	0	0	0	1	0	0	0	0	0	0	0	0	0	0	-	-	-	0	0	0	0	1	0	0	0	0	0	0	0	0	0	1	-
Cfhr2_545366	chr1	139810292	139858699	48408	-	protein-coding	Cfhr2	MGI:3611575	complement factor H-related 2	545366				ns	ns	0	0	0	0	0	0	0	0	0	0	0	0	0	0	1	-	-	-	0	0	0	0	1	0	0	0	0	0	0	0	0	1	0	-
Cfhr3_624286	chr1	139584294	139661006	76713	-	protein-coding	Cfhr3	MGI:3647418	complement factor H-related 3	624286				ns	ns	0	1	0	0	0	0	0	0	0	1	0	0	0	0	0	-	-	-	0	1	0	0	0	1	0	1	0	1	0	0	0	0	0	-
Cfi_12630	chr3	129836739	129875332	38594	+	protein-coding	Cfi	MGI:105937	complement component factor i	12630				ns	ns	0	0	0	0	0	0	0	0	0	0	1	0	0	0	0	1	14.3099	49.3848	0	0	0	0	1	0	1	0	0	2	2	1	0	1	0	1
Cftr_12638	chr6	18170687	18322770	152084	+	protein-coding	Cftr	MGI:88388	cystic fibrosis transmembrane conductance regulator	12638				ns	ns	0	0	0	0	1	0	1	0	0	0	1	0	0	0	0	-	-	-	0	0	0	0	1	0	0	0	0	0	0	0	0	0	0	-
Cgn_70737	chr3	94760069	94786482	26414	-	protein-coding	Cgn	MGI:1927237	cingulin	70737				ns	ns	0	1	0	0	2	0	0	0	0	0	0	0	0	0	0	-	-	-	0	1	0	0	0	0	0	0	0	0	0	0	0	0	0	-
Chac1_69065	chr2	119351242	119354326	3085	+	protein-coding	Chac1	MGI:1916315	ChaC, cation transport regulator 1	69065				ns	ns	0	0	1	1	0	0	1	0	1	1	1	0	0	0	0	1	12.0392	1.89603	0	0	1	1	1	2	1	1	1	0	0	0	1	0	0	1
Chaer1_105246908	chr5	77136621	77140305	3685	-	ncRNA	Chaer1	MGI:5624990	cardiac hypertrophy associated epigenetic regulator 1	105246908				ns	ns	0	0	0	0	0	0	0	0	0	0	0	0	0	0	0	-	-	-	0	0	0	0	1	0	0	0	0	0	0	0	0	0	0	-
Chat_12647	chr14	32408203	32465909	57707	-	protein-coding	Chat	MGI:88392	choline acetyltransferase	12647				ns	ns	0	0	0	0	0	0	0	0	0	0	0	0	0	0	0	-	-	-	0	0	0	0	2	0	0	0	0	0	0	0	0	0	0	-
Chchd10_103172	chr10	75933130	75937750	4621	+	protein-coding	Chchd10	MGI:2143558	coiled-coil-helix-coiled-coil-helix domain containing 10	103172				ns	ns	0	0	0	0	1	0	0	0	0	0	0	0	0	0	1	1	-2.77008	19.1452	0	0	0	0	0	1	0	0	0	0	0	0	1	1	2	1
Chchd2-ps_433806	chr4	148067820	148068534	715	-	pseudo	Chchd2-ps	MGI:3649942	coiled-coil-helix-coiled-coil-helix domain containing 2, pseudogene	433806				ns	ns	0	0	0	0	0	0	0	0	0	0	0	1	0	1	0	-	-	-	0	0	0	0	0	0	0	0	0	0	0	0	0	0	0	-
Chgb_12653	chr2	132781642	132795079	13438	+	protein-coding	Chgb	MGI:88395	chromogranin B	12653				ns	ns	0	1	0	0	0	0	0	0	0	0	0	0	0	0	0	-	-	-	0	1	0	0	0	0	0	1	0	0	0	0	0	0	1	-
Chil6_229688	chr3	106387384	106406182	18799	-	protein-coding	Chil6	MGI:2682303	chitinase-like 6	229688				ns	ns	0	0	0	0	0	0	0	0	0	0	0	0	0	1	0	-	-	-	0	0	0	0	0	0	0	0	0	0	0	0	0	0	0	-
Chit1_71884	chr1	134111242	134151540	40299	+	protein-coding	Chit1	MGI:1919134	chitinase 1 (chitotriosidase)	71884				ns	ns	0	0	0	0	1	0	0	0	0	0	0	0	0	0	0	-	-	-	0	0	0	0	5	0	0	1	1	0	0	0	0	2	1	-
Chn1os3_329427	chr2	73596526	73616012	19487	+	ncRNA	Chn1os3	MGI:3705094	chimerin 1, opposite strand 3	329427				ns	ns	0	0	0	0	0	0	1	0	0	0	0	0	0	0	0	-	-	-	0	0	0	0	0	0	0	0	0	1	0	0	0	0	0	-
Chodl_246048	chr16	78930948	78951733	20786	+	protein-coding	Chodl	MGI:2179069	chondrolectin	246048				ns	ns	0	0	0	0	0	0	0	0	0	0	0	0	0	0	0	-	-	-	0	0	0	0	1	0	0	0	0	0	0	0	0	0	0	-
Chrdl1_83453	chrX	143285674	143394262	108589	-	protein-coding	Chrdl1	MGI:1933172	chordin-like 1	83453				ns	ns	0	0	0	0	0	0	0	0	0	0	0	0	1	0	1	-	-	-	0	0	0	0	2	0	1	0	0	1	0	0	3	0	0	-
Chrdl2_69121	chr7	100006404	100034726	28323	+	protein-coding	Chrdl2	MGI:1916371	chordin-like 2	69121				ns	ns	0	0	0	0	0	0	0	0	0	0	0	1	1	0	0	1	15.2722	11.1974	0	0	0	0	1	2	0	1	0	0	0	0	2	1	2	1
Chrm1_12669	chr19	8664005	8683606	19602	+	protein-coding	Chrm1	MGI:88396	cholinergic receptor, muscarinic 1, CNS	12669				ns	ns	0	2	0	1	2	2	0	0	1	0	1	0	1	0	0	1	-1.31578	-1.05279	0	2	0	0	0	0	1	1	0	0	1	0	1	0	1	1
Chrm2_243764	chr6	36388084	36524774	136691	+	protein-coding	Chrm2	MGI:88397	cholinergic receptor, muscarinic 2, cardiac	243764				ns	ns	0	0	0	0	1	0	0	0	0	0	0	0	0	0	1	-	-	-	0	0	0	0	0	0	0	0	1	0	0	0	1	0	0	-
Chrm4_12672	chr2	91922189	91929829	7641	+	protein-coding	Chrm4	MGI:88399	cholinergic receptor, muscarinic 4	12672				ns	ns	0	0	1	1	0	3	0	0	0	0	1	0	2	0	0	-	-	-	0	0	1	0	0	0	0	0	0	0	0	0	0	0	0	-
Chrna10_504186	chr7	102111266	102116713	5448	-	protein-coding	Chrna10	MGI:3609260	cholinergic receptor, nicotinic, alpha polypeptide 10	504186				ns	ns	0	0	0	0	0	0	0	0	0	0	0	0	0	0	0	-	-	-	0	0	0	0	0	0	0	0	0	0	0	0	0	0	1	-
Chrna3_110834	chr9	55010117	55026562	16446	-	protein-coding	Chrna3	MGI:87887	cholinergic receptor, nicotinic, alpha polypeptide 3	110834				ns	ns	0	0	0	0	0	0	0	0	0	0	0	0	0	0	0	-	-	-	0	0	0	0	1	0	0	0	0	0	0	0	0	0	0	-
Chrna4_11438	chr2	181022311	181039177	16867	-	protein-coding	Chrna4	MGI:87888	cholinergic receptor, nicotinic, alpha polypeptide 4	11438				ns	ns	0	0	0	0	0	0	0	0	0	0	1	0	0	0	0	-	-	-	0	0	0	0	0	0	0	0	0	0	0	0	0	0	0	-
Chrna5_110835	chr9	54980880	55011420	30541	+	protein-coding	Chrna5	MGI:87889	cholinergic receptor, nicotinic, alpha polypeptide 5	110835				ns	ns	0	0	0	0	1	0	1	0	0	1	0	0	1	0	1	-	-	-	0	0	0	0	0	0	0	0	0	0	0	0	0	0	0	-
Chrna9_231252	chr5	65967124	65977486	10363	+	protein-coding	Chrna9	MGI:1202403	cholinergic receptor, nicotinic, alpha polypeptide 9	231252				ns	ns	0	0	0	10	6	6	0	2	3	0	0	0	0	2	0	0.10228	-2.05022	14.9461	0	0	0	0	1	0	0	0	0	0	0	0	0	0	1	1
Chrnb4_108015	chr9	55028156	55048544	20389	-	protein-coding	Chrnb4	MGI:87892	cholinergic receptor, nicotinic, beta polypeptide 4	108015				ns	ns	0	2	1	3	1	1	0	2	1	2	6	1	1	3	1	1	1.30355	0.463138	0	2	1	2	4	2	1	3	1	1	1	1	1	2	1	1
Chrne_11448	chr11	70614883	70619194	4312	-	protein-coding	Chrne	MGI:87894	cholinergic receptor, nicotinic, epsilon polypeptide	11448				ns	ns	0	3	1	0	0	1	0	1	0	0	1	0	0	0	0	1	-1.95636	-2.03988	0	3	1	2	2	2	1	1	0	1	2	1	3	0	0	1
Chrng_11449	chr1	87205811	87211835	6025	+	protein-coding	Chrng	MGI:87895	cholinergic receptor, nicotinic, gamma polypeptide	11449				ns	ns	0	1	0	0	4	1	0	0	1	0	1	0	0	0	0	-	-	-	0	1	0	0	1	1	1	0	0	0	0	0	1	0	0	-
Chst10_98388	chr1	38863872	38898160	34289	-	protein-coding	Chst10	MGI:2138283	carbohydrate sulfotransferase 10	98388				ns	ns	0	0	1	0	0	0	0	0	0	0	0	0	0	0	0	-	-	-	0	0	1	0	0	0	0	5	0	1	0	0	0	1	0	-
Chst13_71797	chr6	90308351	90325185	16835	-	protein-coding	Chst13	MGI:1919047	carbohydrate sulfotransferase 13	71797				ns	ns	0	0	0	0	0	0	1	0	0	0	0	0	0	0	0	-	-	-	0	0	0	0	0	0	0	0	0	0	0	0	0	0	0	-
Chst2_54371	chr9	95400926	95407270	6345	-	protein-coding	Chst2	MGI:1891160	carbohydrate sulfotransferase 2	54371				ns	ns	0	0	0	0	0	0	3	0	0	0	0	0	0	0	0	-	-	-	0	0	0	1	0	0	0	0	0	0	0	0	0	1	0	-
Chst5_56773	chr8	111889135	111910199	21065	-	protein-coding	Chst5	MGI:1931825	carbohydrate (N-acetylglucosamine 6-O) sulfotransferase 5	56773				ns	ns	0	0	0	0	0	0	0	0	0	0	0	0	0	0	0	-	-	-	0	0	0	0	1	1	0	0	0	0	0	0	0	0	0	-
Chst9_71367	chr18	15451921	15760157	308237	-	protein-coding	Chst9	MGI:1918617	carbohydrate (N-acetylgalactosamine 4-0) sulfotransferase 9	71367				ns	ns	0	2	0	1	0	1	0	1	1	2	1	1	0	0	1	1	-0.498717	0.482246	0	2	0	0	10	1	0	1	1	0	0	0	3	1	1	1
Cib3_234421	chr8	72204335	72212837	8503	-	protein-coding	Cib3	MGI:2685953	calcium and integrin binding family member 3	234421				ns	ns	0	2	0	0	3	0	0	1	0	0	0	0	0	0	0	-	-	-	0	2	0	1	0	0	0	0	0	0	0	0	0	0	0	-
Cib4_73259	chr5	30485584	30545836	60253	-	protein-coding	Cib4	MGI:1920509	calcium and integrin binding family member 4	73259				ns	ns	0	0	0	0	0	0	0	0	0	0	0	0	0	0	0	-	-	-	0	0	0	0	2	0	0	0	0	0	0	0	0	0	0	-
Cidea_12683	chr18	67343564	67367794	24231	+	protein-coding	Cidea	MGI:1270845	cell death-inducing DNA fragmentation factor, alpha subunit-like effector A	12683				ns	ns	0	0	0	0	0	0	0	0	0	1	0	0	0	0	0	-	-	-	0	0	0	0	0	0	0	0	0	0	0	0	0	0	0	-
Cilp_214425	chr9	65265180	65280614	15435	+	protein-coding	Cilp	MGI:2444507	cartilage intermediate layer protein, nucleotide pyrophosphohydrolase	214425				ns	ns	0	1	0	0	0	0	0	0	0	0	0	0	0	0	0	-	-	-	0	1	0	0	2	0	1	1	0	0	0	0	0	0	0	-
Cilp2_68709	chr8	69880366	69887392	7027	-	protein-coding	Cilp2	MGI:1915959	cartilage intermediate layer protein 2	68709				ns	ns	0	1	0	0	0	1	0	0	0	0	0	0	0	0	0	-	-	-	0	1	0	0	3	0	0	0	0	0	0	0	0	0	1	-
CJ186046Rik_102640971	chr17	85688494	85727021	38528	+	ncRNA	CJ186046Rik	MGI:5319478	Riken cDNA CJ186046 gene	102640971				ns	ns	0	0	1	0	0	0	0	1	1	1	0	0	1	0	1	-	-	-	0	0	1	0	3	0	0	0	0	0	0	0	0	0	0	-
CK137956_635169	chr4	127927592	127970841	43250	-	protein-coding	CK137956	MGI:3616080	cDNA sequence CK137956	635169				ns	ns	0	0	0	0	0	0	0	0	0	0	0	0	0	0	0	-	-	-	0	0	0	0	1	0	0	0	0	0	0	0	0	0	0	-
Ckm_12715	chr7	19411094	19421583	10490	+	protein-coding	Ckm	MGI:88413	creatine kinase, muscle	12715	CKM			ns	ns	0	1	1	1	1	1	1	4	1	1	1	1	2	0	1	1	1.57681	0.735285	0	1	1	1	2	1	0	1	0	0	0	0	1	1	2	1
Ckmt1_12716	chr2	121357776	121363737	5962	+	protein-coding	Ckmt1	MGI:99441	creatine kinase, mitochondrial 1, ubiquitous	12716	CKMT1A			ns	ns	0	0	0	0	1	0	0	0	0	0	0	0	0	0	0	-	-	-	0	0	0	0	0	0	0	0	0	0	0	0	0	0	1	-
Ckmt2_76722	chr13	91853387	91876885	23499	-	protein-coding	Ckmt2	MGI:1923972	creatine kinase, mitochondrial 2	76722	CKMT2			ns	ns	0	0	2	2	0	3	1	0	1	0	0	0	0	0	0	-	-	-	0	0	2	1	0	0	1	1	0	0	1	1	0	1	1	-
Cks1brt_624855	chr8	85151924	85173622	21699	+	protein-coding	Cks1brt	MGI:3643620	CDC28 protein kinase 1b, retrogene	624855				ns	ns	0	0	0	0	0	0	0	0	0	0	1	0	0	0	0	-	-	-	0	0	0	0	0	0	0	0	0	0	0	0	1	0	0	-
Clca1_23844	chr3	145004537	145032776	28240	-	protein-coding	Clca1	MGI:1346342	chloride channel accessory 1	23844				ns	ns	0	0	0	0	0	0	0	0	0	0	0	0	0	0	1	-	-	-	0	0	0	0	0	0	0	0	0	0	0	0	0	0	0	-
Clca3a2_80797	chr3	144796559	144819494	22936	-	protein-coding	Clca3a2	MGI:1931471	chloride channel accessory 3A2	80797				ns	ns	0	0	0	0	0	0	0	0	0	1	0	0	0	0	0	-	-	-	0	0	0	0	1	0	0	0	1	1	0	0	0	0	0	-
Clca3b_229927	chr3	144822623	144849302	26680	-	protein-coding	Clca3b	MGI:2181989	chloride channel accessory 3B	229927				ns	ns	0	0	0	0	0	0	0	0	0	0	0	0	0	0	0	-	-	-	0	0	0	0	1	0	1	0	0	0	0	0	0	0	0	-
Clca4b_99709	chr3	144910921	144932529	21609	-	protein-coding	Clca4b	MGI:2139790	chloride channel accessory 4B	99709				ns	ns	0	1	0	0	0	0	1	0	0	0	0	0	0	0	0	-	-	-	0	1	0	0	0	0	0	0	0	0	0	0	0	0	0	-
Clca4c-ps_622139	chr3	144879322	144896011	16690	-	pseudo	Clca4c-ps	MGI:3643218	chloride channel accessory 4C, pseudogene	622139				ns	ns	0	0	0	0	1	0	0	0	0	0	0	0	1	0	0	-	-	-	0	0	0	0	0	0	0	0	0	0	0	0	0	0	0	-
Clcnka_12733	chr4	141384611	141398706	14096	-	protein-coding	Clcnka	MGI:1329026	chloride channel, voltage-sensitive Ka	12733				ns	ns	0	1	0	0	0	0	0	1	0	0	0	0	0	0	0	-	-	-	0	1	0	0	1	0	0	0	0	0	0	0	0	0	0	-
Clcnkb_56365	chr4	141404357	141415988	11632	-	protein-coding	Clcnkb	MGI:1930643	chloride channel, voltage-sensitive Kb	56365				ns	ns	0	0	0	0	1	0	3	0	2	1	0	0	0	0	1	-	-	-	0	0	0	1	0	1	0	0	0	0	0	0	0	0	0	-
Cldn1_12737	chr16	26356645	26371839	15195	-	protein-coding	Cldn1	MGI:1276109	claudin 1	12737				ns	ns	0	0	0	0	0	0	2	0	1	6	2	0	1	1	1	0.696663	16.1265	15.2167	0	0	0	2	0	0	1	0	1	0	0	0	0	0	3	1
Cldn10_58187	chr14	118787871	118874525	86655	+	protein-coding	Cldn10	MGI:1913101	claudin 10	58187				ns	ns	0	0	0	0	1	0	0	0	1	0	0	0	0	0	0	-	-	-	0	0	0	0	3	0	0	0	0	0	0	0	0	0	0	-
Cldn11_18417	chr3	31149920	31164326	14407	+	protein-coding	Cldn11	MGI:106925	claudin 11	18417				ns	ns	0	0	1	0	0	0	0	1	0	0	0	0	0	0	0	-	-	-	0	0	1	0	0	1	0	1	0	1	0	0	0	1	2	-
Cldn14_56173	chr16	93919031	94008837	89807	-	protein-coding	Cldn14	MGI:1860425	claudin 14	56173				ns	ns	0	0	0	0	1	0	0	0	0	0	1	0	0	1	0	-	-	-	0	0	0	0	1	0	0	0	0	0	0	0	2	0	0	-
Cldn15_60363	chr5	136967869	136975845	7977	+	protein-coding	Cldn15	MGI:1913103	claudin 15	60363				ns	ns	0	1	2	2	1	2	1	0	0	1	1	0	1	0	0	1	-0.594219	0.37026	0	1	2	0	0	1	0	1	0	1	1	0	0	0	0	1
Cldn16_114141	chr16	26463135	26482765	19631	+	protein-coding	Cldn16	MGI:2148742	claudin 16	114141				ns	ns	0	0	0	0	0	0	0	0	0	0	0	0	0	0	0	-	-	-	0	0	0	0	2	0	0	0	0	0	0	0	0	0	0	-
Cldn18_56492	chr9	99690796	99717267	26472	-	protein-coding	Cldn18	MGI:1929209	claudin 18	56492				ns	ns	0	6	0	3	0	0	0	0	0	0	0	2	0	0	1	0.758185	-2.97016	-2.74002	0	6	0	6	2	5	4	0	4	6	2	4	5	0	3	1
Cldn19_242653	chr4	119255441	119262438	6998	+	protein-coding	Cldn19	MGI:3033992	claudin 19	242653				ns	ns	0	0	0	0	0	0	0	0	0	0	0	0	0	0	0	-	-	-	0	0	0	0	1	0	0	0	0	0	0	0	0	1	0	-
Cldn20_621628	chr17	3532554	3533213	660	+	protein-coding	Cldn20	MGI:3646757	claudin 20	621628				ns	ns	0	0	1	0	1	1	0	0	0	0	0	1	0	0	1	-	-	-	0	0	1	1	0	1	0	0	0	1	0	1	1	0	1	-
Cldn22_75677	chr8	47824482	47825475	994	+	protein-coding	Cldn22	MGI:1922927	claudin 22	75677				ns	ns	0	0	0	1	0	0	0	0	0	0	0	0	0	0	0	-	-	-	0	0	0	0	0	0	0	0	1	0	0	1	0	0	0	-
Cldn23_71908	chr8	35824709	35826559	1851	-	protein-coding	Cldn23	MGI:1919158	claudin 23	71908				ns	ns	0	0	0	0	2	0	0	0	0	0	0	0	0	0	0	-	-	-	0	0	0	0	0	0	0	0	0	0	0	0	0	0	0	-
Cldn4_12740	chr5	134945123	134946934	1812	-	protein-coding	Cldn4	MGI:1313314	claudin 4	12740				ns	ns	0	0	0	0	0	0	0	0	0	0	0	0	0	0	0	-	-	-	0	0	0	0	1	0	0	0	0	0	0	0	0	0	0	-
Cldn5_12741	chr16	18776847	18778262	1416	+	protein-coding	Cldn5	MGI:1276112	claudin 5	12741				ns	ns	0	0	0	0	0	0	0	0	0	0	0	0	0	0	0	-	-	-	0	0	0	0	2	0	0	0	0	0	0	0	0	0	1	-
Cldnd2_74276	chr7	43440816	43443320	2505	+	protein-coding	Cldnd2	MGI:1921526	claudin domain containing 2	74276				ns	ns	0	3	1	0	2	3	0	1	2	0	0	1	0	0	3	1	-2.07773	-1.77738	0	3	1	0	2	1	1	1	1	0	0	0	0	1	0	1
Clec18a_353287	chr8	111069497	111081708	12212	-	protein-coding	Clec18a	MGI:2672935	C-type lectin domain family 18, member A	353287				ns	ns	0	0	0	0	0	0	0	0	0	0	0	0	0	0	0	-	-	-	0	0	0	0	2	0	0	0	0	0	0	0	0	0	0	-
Clec1b_56760	chr6	129397297	129405413	8117	+	protein-coding	Clec1b	MGI:1913287	C-type lectin domain family 1, member b	56760				ns	ns	0	0	5	0	4	5	1	1	0	0	1	1	3	11	12	0.465148	14.4474	1.29905	0	0	5	0	2	3	1	0	0	0	1	0	0	1	1	1
Clec2l_665180	chr6	38663069	38680865	17797	+	protein-coding	Clec2l	MGI:2141402	C-type lectin domain family 2, member L	665180				ns	ns	0	0	0	1	2	1	0	0	0	1	0	0	0	0	1	1	-1.92375	15.1741	0	0	0	1	0	0	0	0	0	0	0	0	0	0	0	1
Clec2m_381816	chr6	129322165	129331781	9617	-	protein-coding	Clec2m	MGI:2685920	C-type lectin domain family 2, member m	381816				ns	ns	0	0	0	0	0	0	0	0	0	0	0	0	1	0	1	-	-	-	0	0	0	0	0	0	0	0	0	0	0	0	0	0	0	-
Clec4g_75863	chr8	3716071	3720651	4581	-	protein-coding	Clec4g	MGI:1923113	C-type lectin domain family 4, member g	75863				ns	ns	0	0	0	0	0	0	0	0	0	0	0	0	0	0	0	-	-	-	0	0	0	0	0	0	0	0	0	1	0	0	0	0	0	-
Clgn_12745	chr8	83389842	83428552	38711	+	protein-coding	Clgn	MGI:107472	calmegin	12745				ns	ns	0	0	0	0	0	0	0	0	0	0	0	0	0	0	0	-	-	-	0	0	0	0	2	0	0	0	0	0	0	0	0	0	0	-
Clic6_209195	chr16	92498147	92541241	43095	+	protein-coding	Clic6	MGI:2146607	chloride intracellular channel 6	209195				ns	ns	0	0	0	0	0	0	0	1	0	0	0	0	0	0	0	-	-	-	0	0	0	0	1	0	0	0	0	0	0	0	1	0	0	-
Clip4_78785	chr17	71769691	71864210	94520	+	protein-coding	Clip4	MGI:1919100	CAP-GLY domain containing linker protein family, member 4	78785				ns	ns	0	2	0	2	1	0	1	0	1	0	0	2	0	0	1	-	-	-	0	2	0	0	2	0	0	2	0	1	0	0	0	0	1	-
Clnk_27278	chr5	38706457	38876693	170237	-	protein-coding	Clnk	MGI:1351468	cytokine-dependent hematopoietic cell linker	27278				ns	ns	0	0	0	0	0	0	1	0	1	1	0	1	0	0	1	-	-	-	0	0	0	0	4	0	0	0	0	0	0	1	0	0	2	-
Clrn1_229320	chr3	58844028	58885212	41185	-	protein-coding	Clrn1	MGI:2388124	clarin 1	229320				ns	ns	0	0	1	0	0	0	0	0	0	0	0	0	0	0	2	-	-	-	0	0	1	0	0	0	0	0	0	0	0	0	0	0	1	-
Clrn2_624224	chr5	45453751	45464149	10399	+	protein-coding	Clrn2	MGI:3646230	clarin 2	624224				ns	ns	0	0	0	0	0	0	0	0	0	0	0	0	0	0	0	-	-	-	0	0	0	0	2	0	0	0	0	0	0	0	0	0	0	-
Clrn3_212070	chr7	135511456	135528654	17199	-	protein-coding	Clrn3	MGI:2142022	clarin 3	212070				ns	ns	0	0	0	0	0	0	0	1	0	0	0	0	0	0	0	-	-	-	0	0	0	0	0	0	0	0	0	0	0	0	0	0	0	-
Clstn2_64085	chr9	97444395	98033167	588773	-	protein-coding	Clstn2	MGI:1929897	calsyntenin 2	64085				ns	ns	0	3	0	1	1	4	1	1	0	1	2	3	2	1	0	1	0.196051	0.0457712	0	3	0	1	7	0	0	0	1	0	0	0	2	0	0	1
Clstn3_232370	chr6	124430756	124464784	34029	-	protein-coding	Clstn3	MGI:2178323	calsyntenin 3	232370				ns	ns	0	0	0	0	0	0	0	0	0	0	0	0	0	0	0	-	-	-	0	0	0	0	1	2	0	0	0	0	0	0	0	0	0	-
Cltrn_57394	chrX	164090187	164118859	28673	+	protein-coding	Cltrn	MGI:1926234	collectrin, amino acid transport regulator	57394				ns	ns	0	0	0	1	0	0	0	1	2	0	0	0	1	0	0	-	-	-	0	0	0	0	0	0	0	0	0	0	0	0	0	0	0	-
Clu_12759	chr14	65968483	65981548	13066	+	protein-coding	Clu	MGI:88423	clusterin	12759				ns	ns	0	0	0	0	0	0	0	0	0	0	0	0	1	0	1	-	-	-	0	0	0	0	0	0	0	0	0	0	0	0	0	0	0	-
Clvs2_215890	chr10	33512286	33624684	112399	-	protein-coding	Clvs2	MGI:2443223	clavesin 2	215890				ns	ns	0	0	0	0	0	0	0	0	0	0	1	0	0	0	0	-	-	-	0	0	0	0	1	0	0	0	0	0	0	0	0	0	1	-
Cma2_545055	chr14	55950980	55974031	23052	+	protein-coding	Cma2	MGI:88426	chymase 2, mast cell	545055				ns	ns	0	0	0	0	0	0	0	0	0	0	1	0	0	0	0	-	-	-	0	0	0	0	1	0	1	0	0	0	0	0	0	0	0	-
Cmtm1_100504164	chr8	104293542	104310145	16604	-	protein-coding	Cmtm1	MGI:2447159	CKLF-like MARVEL transmembrane domain containing 1	100504164				ns	ns	0	0	1	0	0	0	0	0	0	2	0	0	0	0	0	-	-	-	0	0	1	0	2	0	0	0	0	0	0	0	0	0	0	-
Cndp1_338403	chr18	84610509	84650095	39587	-	protein-coding	Cndp1	MGI:2451097	carnosine dipeptidase 1 (metallopeptidase M20 family)	338403				ns	ns	0	1	0	0	1	0	0	0	0	0	3	0	0	0	0	-	-	-	0	1	0	0	0	0	0	0	0	0	0	0	0	0	0	-
Cnga1_12788	chr5	72603696	72642752	39057	-	protein-coding	Cnga1	MGI:88436	cyclic nucleotide gated channel alpha 1	12788				ns	ns	0	0	0	0	0	0	0	0	0	0	0	0	0	0	0	-	-	-	0	0	0	0	0	0	0	1	0	0	0	0	0	0	0	-
Cnga2_12789	chrX	71991849	72010218	18370	+	protein-coding	Cnga2	MGI:108040	cyclic nucleotide gated channel alpha 2	12789				ns	ns	0	0	0	0	0	0	0	0	0	0	1	0	0	0	0	-	-	-	0	0	0	0	0	0	0	0	0	0	0	0	0	0	0	-
Cnga3_12790	chr1	37218278	37263384	45107	+	protein-coding	Cnga3	MGI:1341818	cyclic nucleotide gated channel alpha 3	12790				ns	ns	0	0	0	0	0	0	0	0	1	0	0	0	0	0	0	-	-	-	0	0	0	1	2	0	0	1	1	1	0	0	0	0	0	-
Cngb3_30952	chr4	19280850	19510623	229774	+	protein-coding	Cngb3	MGI:1353562	cyclic nucleotide gated channel beta 3	30952				ns	ns	0	0	0	0	0	0	0	0	0	0	1	1	1	0	1	-	-	-	0	0	0	1	6	0	1	1	0	0	0	1	1	0	0	-
Cnih3_72978	chr1	181352628	181460641	108014	+	protein-coding	Cnih3	MGI:1920228	cornichon family AMPA receptor auxiliary protein 3	72978				ns	ns	0	1	1	0	1	0	0	0	0	0	0	0	0	0	0	-	-	-	0	1	1	0	4	0	1	1	0	0	0	0	0	0	0	-
Cnksr1_194231	chr4	134228042	134238399	10358	-	protein-coding	Cnksr1	MGI:2670958	connector enhancer of kinase suppressor of Ras 1	194231				ns	ns	0	0	0	1	0	0	0	0	0	0	1	1	1	1	4	1	14.3743	1.42625	0	0	0	0	0	0	0	0	0	0	0	0	0	0	0	-
Cnksr2_245684	chrX	157821573	158043280	221708	-	protein-coding	Cnksr2	MGI:2661175	connector enhancer of kinase suppressor of Ras 2	245684				ns	ns	0	0	0	0	1	0	1	0	0	0	1	0	3	4	2	0.723896	14.3113	14.2566	0	0	0	1	0	0	0	1	1	1	1	0	0	1	0	1
Cnn2-ps_100416023	chr19	34623630	34624804	1175	+	pseudo	Cnn2-ps	MGI:5010061	calponin2, pseudogene	100416023				ns	ns	0	0	0	0	0	1	0	0	0	0	0	1	0	1	0	-	-	-	0	0	0	0	0	0	0	0	0	0	0	0	0	0	0	-
Cnnm1_83674	chr19	43440413	43497210	56798	+	protein-coding	Cnnm1	MGI:1891366	cyclin M1	83674				ns	ns	0	0	0	0	0	0	0	0	0	0	1	0	0	0	0	-	-	-	0	0	0	0	0	0	0	0	0	0	0	0	0	0	0	-
Cnpy1_269637	chr5	28200819	28245788	44970	-	protein-coding	Cnpy1	MGI:2442451	canopy FGF signaling regulator 1	269637				ns	ns	0	0	0	0	0	0	0	0	0	0	0	0	0	0	0	-	-	-	0	0	0	0	2	0	0	0	0	0	0	0	0	0	0	-
Cnr1_12801	chr4	33924264	33948831	24568	+	protein-coding	Cnr1	MGI:104615	cannabinoid receptor 1 (brain)	12801				ns	ns	0	0	0	0	1	0	0	0	0	0	0	0	0	0	0	-	-	-	0	0	0	0	1	0	0	0	0	0	0	0	0	0	0	-
Cntfr_12804	chr4	41657498	41697091	39594	-	protein-coding	Cntfr	MGI:99605	ciliary neurotrophic factor receptor	12804				ns	ns	0	0	0	0	0	0	1	0	0	0	0	0	0	0	0	-	-	-	0	0	0	0	0	0	0	0	0	0	0	0	0	0	2	-
Cntn3_18488	chr6	102163306	102464667	301362	-	protein-coding	Cntn3	MGI:99534	contactin 3	18488				ns	ns	0	0	0	0	0	0	1	0	0	0	1	2	0	0	0	-	-	-	0	0	0	0	4	0	0	0	1	1	0	0	0	0	0	-
Cntn4_269784	chr6	105677667	106700135	1022469	+	protein-coding	Cntn4	MGI:1095737	contactin 4	269784				ns	ns	0	2	2	2	2	2	1	4	0	0	2	3	0	0	2	0.91072	-0.5016	-0.90383	0	2	2	0	8	0	0	1	1	1	1	1	1	0	0	1
Cntn6_53870	chr6	104493044	104863406	370363	+	protein-coding	Cntn6	MGI:1858223	contactin 6	53870				ns	ns	0	1	0	0	0	1	0	0	0	0	0	0	1	1	0	-	-	-	0	1	0	0	3	0	0	1	0	0	0	0	0	0	0	-
Cntnap3_238680	chr13	64737591	64903888	166298	-	protein-coding	Cntnap3	MGI:3588199	contactin associated protein-like 3	238680				ns	ns	0	1	0	0	0	0	0	0	0	1	1	0	2	4	9	0.650486	2.47654	1.68893	0	1	0	0	3	0	0	1	0	0	0	0	0	0	0	1
Cntnap4_170571	chr8	112570043	112882707	312665	+	protein-coding	Cntnap4	MGI:2183572	contactin associated protein-like 4	170571				ns	ns	0	0	0	1	0	0	0	0	0	0	0	1	0	0	0	-	-	-	0	0	0	0	4	0	0	0	0	0	0	0	1	0	0	-
Cntnap5a_636808	chr1	115684737	116587323	902587	+	protein-coding	Cntnap5a	MGI:3643623	contactin associated protein-like 5A	636808				ns	ns	0	2	0	0	0	1	0	1	0	0	2	1	0	1	0	-	-	-	0	2	0	0	15	0	0	1	0	1	0	0	0	0	0	-
Col13a1_12817	chr10	61838234	61979108	140875	-	protein-coding	Col13a1	MGI:1277201	collagen, type XIII, alpha 1	12817				ns	ns	0	0	0	0	1	1	1	2	1	0	1	3	0	0	1	1	12.4805	1.79641	0	0	0	1	4	0	0	0	0	0	0	1	0	0	0	1
Col22a1_69700	chr15	71798476	72034227	235752	-	protein-coding	Col22a1	MGI:1916950	collagen, type XXII, alpha 1	69700				ns	ns	0	0	0	0	0	0	1	2	0	2	3	3	0	0	0	0.534929	15.9548	17.3128	0	0	0	0	4	0	0	0	0	0	0	0	2	0	0	1
Col24a1_71355	chr3	145292472	145552011	259540	+	protein-coding	Col24a1	MGI:1918605	collagen, type XXIV, alpha 1	71355				ns	ns	0	0	0	0	1	0	2	0	0	1	0	1	1	0	0	-	-	-	0	0	0	0	6	0	1	1	0	2	0	0	2	0	0	-
Col25a1_77018	chr3	130180845	130599883	419039	+	protein-coding	Col25a1	MGI:1924268	collagen, type XXV, alpha 1	77018				ns	ns	0	0	1	1	2	3	2	0	1	0	1	2	2	2	4	0.999872	13.0519	14.6942	0	0	1	0	4	1	2	3	0	0	0	0	0	2	1	1
Col26a1_140709	chr5	136741760	136883215	141456	-	protein-coding	Col26a1	MGI:2155345	collagen, type XXVI, alpha 1	140709				ns	ns	0	0	0	0	0	0	0	0	0	1	1	0	0	0	0	-	-	-	0	0	0	0	4	0	0	0	0	0	0	0	1	0	0	-
Col28a1_213945	chr6	7997808	8192617	194810	-	protein-coding	Col28a1	MGI:2685312	collagen, type XXVIII, alpha 1	213945				ns	ns	0	0	0	0	0	0	0	0	0	0	1	0	0	0	0	-	-	-	0	0	0	0	1	0	0	1	1	0	0	0	0	0	0	-
Col5a3_53867	chr9	20770057	20815067	45011	-	protein-coding	Col5a3	MGI:1858212	collagen, type V, alpha 3	53867				ns	ns	0	0	0	0	0	2	8	0	1	6	5	5	4	1	0	0.117033	22.0909	17.3759	0	0	0	0	1	0	1	0	1	0	1	0	0	0	1	1
Col6a2_12834	chr10	76595756	76623630	27875	-	protein-coding	Col6a2	MGI:88460	collagen, type VI, alpha 2	12834				ns	ns	0	0	0	2	0	1	1	0	0	2	0	0	1	0	1	1	15.6486	15.824	0	0	0	0	0	1	3	1	2	1	0	0	2	1	0	1
Col6a4_68553	chr9	105990318	106096691	106374	-	protein-coding	Col6a4	MGI:1915803	collagen, type VI, alpha 4	68553				ns	ns	0	0	0	2	0	0	1	0	1	1	0	1	0	0	0	-	-	-	0	0	0	0	1	0	0	0	0	0	0	0	0	0	0	-
Col6a5_665033	chr9	105856070	105960643	104574	-	protein-coding	Col6a5	MGI:3648134	collagen, type VI, alpha 5	665033				ns	ns	0	1	0	0	1	0	0	0	0	0	0	0	0	0	0	-	-	-	0	1	0	0	3	0	0	0	0	0	0	0	0	0	0	-
Col8a2_329941	chr4	126286794	126314330	27537	+	protein-coding	Col8a2	MGI:88464	collagen, type VIII, alpha 2	329941				ns	ns	0	0	0	0	0	1	0	0	0	1	0	0	0	0	0	-	-	-	0	0	0	0	0	0	0	0	0	0	0	0	2	1	0	-
Col9a1_12839	chr1	24177610	24252738	75129	+	protein-coding	Col9a1	MGI:88465	collagen, type IX, alpha 1	12839				ns	ns	0	0	0	0	0	0	0	1	0	0	1	0	0	0	0	-	-	-	0	0	0	0	0	0	0	0	0	0	0	0	0	0	0	-
Col9a2_12840	chr4	121039566	121055325	15760	+	protein-coding	Col9a2	MGI:88466	collagen, type IX, alpha 2	12840				ns	ns	0	1	1	0	0	0	0	0	0	0	0	0	0	0	0	1	-3.2787	-4.00007	0	1	1	1	1	1	0	1	0	0	0	0	1	0	0	1
Colec10_239447	chr15	54410774	54466358	55585	+	protein-coding	Colec10	MGI:3606482	collectin sub-family member 10	239447				ns	ns	0	0	0	0	0	0	1	0	0	0	0	0	0	0	0	-	-	-	0	0	0	0	0	0	0	0	0	0	0	0	0	0	0	-
Colq_382864	chr14	31523084	31577383	54300	-	protein-coding	Colq	MGI:1338761	collagen-like tail subunit (single strand of homotrimer) of asymmetric acetylcholinesterase	382864				ns	ns	0	0	0	2	2	2	0	0	1	4	2	1	0	2	2	0.939968	15.5265	0.523503	0	0	0	0	4	1	1	0	0	2	0	1	0	0	0	1
Cort_12854	chr4	149125034	149126763	1730	-	protein-coding	Cort	MGI:109538	cortistatin	12854				ns	ns	0	1	0	0	0	0	0	0	0	0	1	0	0	0	0	-	-	-	0	1	0	0	0	0	0	1	0	0	0	0	0	0	0	-
Cox4i2_84682	chr2	152754173	152765037	10865	+	protein-coding	Cox4i2	MGI:2135755	cytochrome c oxidase subunit 4I2	84682				ns	ns	0	1	0	12	3	6	5	4	6	0	5	6	4	0	4	0.788034	2.79712	2.72569	0	1	0	2	4	1	2	1	0	1	0	1	0	1	0	1
Cox5b-ps_100040340	chr13	21500935	21501452	518	-	pseudo	Cox5b-ps	MGI:3649411	cytochrome c oxidase subunit 5B, pseudogene	100040340				ns	ns	0	0	0	0	0	0	0	0	0	0	0	0	0	0	0	-	-	-	0	0	0	0	1	0	0	0	0	0	0	0	0	0	0	-
Cox6a2_12862	chr7	128205435	128206366	932	-	protein-coding	Cox6a2	MGI:104649	cytochrome c oxidase subunit 6A2	12862				ns	ns	0	0	1	0	0	0	0	0	0	0	0	0	0	0	0	-	-	-	0	0	1	0	0	0	0	1	0	0	0	0	0	1	0	-
Cox7b2_78174	chr5	71442823	71548205	105383	-	protein-coding	Cox7b2	MGI:1925424	cytochrome c oxidase subunit 7B2	78174				ns	ns	0	0	0	0	0	0	0	0	0	0	0	0	0	0	0	-	-	-	0	0	0	0	4	0	0	0	0	0	0	0	0	0	0	-
Cpa1_109697	chr6	30639218	30645361	6144	+	protein-coding	Cpa1	MGI:88478	carboxypeptidase A1, pancreatic	109697				ns	ns	0	0	2	0	0	0	0	0	0	0	0	0	0	0	0	-	-	-	0	0	2	0	1	0	0	0	0	0	0	0	0	0	0	-
Cpa2_232680	chr6	30541642	30564473	22832	+	protein-coding	Cpa2	MGI:3617840	carboxypeptidase A2, pancreatic	232680				ns	ns	0	0	0	0	1	0	0	0	0	0	0	0	0	0	0	-	-	-	0	0	0	0	0	0	0	1	0	0	0	0	0	0	0	-
Cpa4_71791	chr6	30568369	30592417	24049	+	protein-coding	Cpa4	MGI:1919041	carboxypeptidase A4	71791				ns	ns	0	0	0	0	0	0	0	0	0	0	0	0	0	0	0	-	-	-	0	0	0	0	1	0	0	1	0	0	0	0	0	0	0	-
Cpa5_74649	chr6	30611010	30631745	20736	+	protein-coding	Cpa5	MGI:1921899	carboxypeptidase A5	74649				ns	ns	0	0	0	0	0	0	0	1	0	0	0	1	0	0	0	-	-	-	0	0	0	0	1	0	0	0	0	0	0	0	0	0	0	-
Cpb1_76703	chr3	20249479	20275733	26255	-	protein-coding	Cpb1	MGI:1923953	carboxypeptidase B1 (tissue)	76703				ns	ns	0	0	0	0	0	1	0	0	0	0	2	0	0	0	0	-	-	-	0	0	0	2	0	0	0	0	0	0	1	0	0	0	1	-
Cpb2_56373	chr14	75242287	75283555	41269	+	protein-coding	Cpb2	MGI:1891837	carboxypeptidase B2 (plasma)	56373				ns	ns	0	0	0	0	0	0	0	0	0	0	1	0	0	1	0	-	-	-	0	0	0	1	1	0	1	0	1	0	1	0	1	0	1	-
Cplx1_12889	chr5	108518554	108550027	31474	-	protein-coding	Cplx1	MGI:104727	complexin 1	12889				ns	ns	0	0	0	3	4	2	0	0	0	1	1	0	0	1	0	0.710858	15.0288	13.6756	0	0	0	0	0	0	1	0	0	0	0	0	0	0	1	1
Cplx3_235415	chr9	57599992	57606281	6290	-	protein-coding	Cplx3	MGI:2384571	complexin 3	235415				ns	ns	0	0	0	6	6	2	0	0	0	1	1	0	0	0	0	0.222515	-2.08833	13.9021	0	0	0	0	1	0	0	0	0	0	0	0	0	0	0	1
Cpn1_93721	chr19	43956307	43986520	30214	-	protein-coding	Cpn1	MGI:2135874	carboxypeptidase N, polypeptide 1	93721				ns	ns	0	0	1	0	0	0	0	0	0	0	0	0	0	0	0	-	-	-	0	0	1	0	0	0	0	1	0	0	0	0	1	1	1	1
Cpn2_71756	chr16	30256378	30267532	11155	-	protein-coding	Cpn2	MGI:1919006	carboxypeptidase N, polypeptide 2	71756				ns	ns	0	0	0	0	0	0	0	1	0	0	0	0	0	0	0	-	-	-	0	0	0	0	0	0	0	0	0	0	0	0	0	0	0	-
Cpne4_74020	chr9	104566701	105034544	467844	+	protein-coding	Cpne4	MGI:1921270	copine IV	74020				ns	ns	0	1	0	0	1	0	0	0	0	0	1	2	0	0	0	1	-1.24527	-0.999388	0	1	0	0	9	0	1	2	1	0	0	0	1	0	0	1
Cpne5_240058	chr17	29156521	29237790	81270	-	protein-coding	Cpne5	MGI:2385908	copine V	240058				ns	ns	0	0	0	0	0	1	0	0	0	0	0	0	0	0	0	-	-	-	0	0	0	0	3	0	0	0	0	0	0	0	1	0	0	-
Cpne7_102278	chr8	123117374	123135185	17812	+	protein-coding	Cpne7	MGI:2142747	copine VII	102278				ns	ns	0	0	0	0	0	0	0	0	0	0	1	0	0	0	0	-	-	-	0	0	0	0	0	0	0	0	0	0	0	0	0	0	0	-
Cps1_227231	chr1	67123027	67231267	108241	+	protein-coding	Cps1	MGI:891996	carbamoyl-phosphate synthetase 1	227231				ns	ns	0	0	0	0	1	0	0	0	0	0	0	1	0	0	0	-	-	-	0	0	0	0	2	0	0	0	0	0	0	0	0	0	0	-
Cpxm2_55987	chr7	132042810	132154741	111932	-	protein-coding	Cpxm2	MGI:1926006	carboxypeptidase X 2 (M14 family)	55987				ns	ns	0	0	0	0	1	0	3	0	0	0	0	0	0	0	0	-	-	-	0	0	0	0	2	0	0	1	0	0	0	0	0	0	0	-
Cpz_242939	chr5	35502218	35525626	23409	-	protein-coding	Cpz	MGI:88487	carboxypeptidase Z	242939				ns	ns	0	1	0	0	2	0	0	0	0	0	1	0	0	0	0	-	-	-	0	1	0	0	0	0	0	0	0	0	0	0	0	0	0	-
Crabp2_12904	chr3	87948693	87953372	4680	+	protein-coding	Crabp2	MGI:88491	cellular retinoic acid binding protein II	12904				ns	ns	0	0	0	0	0	0	0	0	0	1	0	0	0	0	0	-	-	-	0	0	0	0	0	0	0	0	0	0	0	0	0	0	0	-
Cracdl_72097	chr1	37611676	37719811	108136	-	protein-coding	Cracdl	MGI:1919347	capping protein inhibiting regulator of actin like	72097				ns	ns	0	2	2	0	7	4	11	19	19	6	9	11	4	3	4	0.113993	3.14376	1.83135	0	2	2	0	2	1	1	1	1	2	0	1	0	1	2	1
Crb1_170788	chr1	139198254	139377076	178823	-	protein-coding	Crb1	MGI:2136343	crumbs family member 1, photoreceptor morphogenesis associated	170788				ns	ns	0	0	0	0	1	2	0	0	0	0	0	1	0	2	1	-	-	-	0	0	0	0	3	1	0	0	0	1	0	1	1	0	1	-
Crh_12918	chr3	19693401	19695396	1996	-	protein-coding	Crh	MGI:88496	corticotropin releasing hormone	12918				ns	ns	0	0	0	0	0	0	0	1	0	0	0	0	0	0	0	-	-	-	0	0	0	0	1	0	0	0	0	0	0	0	0	0	0	-
Crhbp_12919	chr13	95431376	95444831	13456	-	protein-coding	Crhbp	MGI:88497	corticotropin releasing hormone binding protein	12919				ns	ns	0	0	0	0	1	0	0	0	0	0	0	0	0	0	0	-	-	-	0	0	0	0	1	0	0	0	0	0	0	0	0	0	0	-
Crhr2_12922	chr6	55090049	55133016	42968	-	protein-coding	Crhr2	MGI:894312	corticotropin releasing hormone receptor 2	12922				ns	ns	0	0	0	0	0	0	0	0	0	0	0	0	0	0	0	-	-	-	0	0	0	0	2	0	0	0	0	0	0	0	0	0	0	-
Crip3_114570	chr17	46428942	46431771	2830	+	protein-coding	Crip3	MGI:2152434	cysteine-rich protein 3	114570				ns	ns	0	0	0	0	0	0	2	0	0	0	0	0	0	0	0	-	-	-	0	0	0	0	0	0	0	0	0	0	0	0	0	0	0	-
Crisp2_22024	chr17	40764734	40794146	29413	-	protein-coding	Crisp2	MGI:98815	cysteine-rich secretory protein 2	22024				ns	ns	0	0	0	0	0	0	0	0	0	0	0	1	0	0	0	-	-	-	0	0	0	0	0	1	0	0	0	0	0	0	0	0	0	-
Crisp3_11572	chr17	40221777	40242288	20512	-	protein-coding	Crisp3	MGI:102552	cysteine-rich secretory protein 3	11572				ns	ns	0	0	0	0	0	0	1	0	0	0	0	0	0	0	0	-	-	-	0	0	0	0	0	0	0	0	0	0	0	0	0	0	0	-
Crisp4_78081	chr1	18115191	18145902	30712	-	protein-coding	Crisp4	MGI:1925331	cysteine-rich secretory protein 4	78081				ns	ns	0	0	0	0	0	0	0	0	0	0	0	0	0	0	0	-	-	-	0	0	0	0	2	0	0	0	0	0	0	0	0	0	0	-
Crispld1_83691	chr1	17727045	17766344	39300	+	protein-coding	Crispld1	MGI:1934666	cysteine-rich secretory protein LCCL domain containing 1	83691				ns	ns	0	0	0	0	0	0	1	0	0	1	2	0	0	0	0	-	-	-	0	0	0	0	1	0	0	1	0	0	0	0	0	0	0	-
Crmp1_12933	chr5	37242058	37292163	50106	+	protein-coding	Crmp1	MGI:107793	collapsin response mediator protein 1	12933				ns	ns	0	0	0	0	2	0	0	0	0	0	1	0	0	0	0	-	-	-	0	0	0	0	0	0	0	0	0	0	0	0	0	0	0	-
Crocc2_381284	chr1	93168423	93231067	62645	+	protein-coding	Crocc2	MGI:3045962	ciliary rootlet coiled-coil, rootletin family member 2	381284				ns	ns	0	0	0	0	1	0	0	0	0	0	1	0	0	0	0	-	-	-	0	0	0	0	3	0	0	0	0	0	0	0	0	0	0	-
Crp_12944	chr1	172698056	172699966	1911	+	protein-coding	Crp	MGI:88512	C-reactive protein, pentraxin-related	12944				ns	ns	0	0	0	0	1	0	0	0	0	0	0	0	1	0	0	-	-	-	0	0	0	0	1	0	1	0	0	0	0	0	0	0	0	-
Crry-ps_101056221	chr8	73749403	73750820	1418	-	pseudo	Crry-ps	MGI:88514	complement receptor related protein, pseudogene	101056221				ns	ns	0	0	0	0	0	0	0	1	0	1	0	0	0	0	1	-	-	-	0	0	0	0	0	0	0	1	0	0	0	0	0	0	0	-
Crtac1_72832	chr19	42283035	42431788	148754	-	protein-coding	Crtac1	MGI:1920082	cartilage acidic protein 1	72832				ns	ns	0	0	0	0	2	0	0	1	0	0	0	1	1	0	0	-	-	-	0	0	0	0	2	0	0	0	0	0	0	0	0	0	0	-
Crx_12951	chr7	15865947	15879955	14009	-	protein-coding	Crx	MGI:1194883	cone-rod homeobox	12951				ns	ns	0	0	0	0	0	1	1	4	0	0	0	1	1	0	0	-	-	-	0	0	0	0	0	0	0	1	1	1	1	0	0	0	1	-
Crxos_546024	chr7	15882617	15904030	21414	+	protein-coding	Crxos	MGI:2451355	cone-rod homeobox, opposite strand	546024				ns	ns	0	1	0	0	0	0	0	0	0	0	0	0	0	0	1	-	-	-	0	1	0	0	1	0	0	1	0	0	0	0	0	0	0	-
Cryab_12955	chr9	50751325	50756636	5312	+	protein-coding	Cryab	MGI:88516	crystallin, alpha B	12955				ns	ns	0	0	0	1	0	0	0	0	0	0	0	0	1	0	0	-	-	-	0	0	0	0	1	1	0	0	0	1	0	0	0	1	0	-
Cryba4_12959	chr5	112246492	112252518	6027	-	protein-coding	Cryba4	MGI:102716	crystallin, beta A4	12959				ns	ns	0	0	0	0	0	0	1	0	1	0	0	0	0	0	0	-	-	-	0	0	0	1	0	1	0	0	0	1	1	0	0	0	0	-
Crygs_12970	chr16	22805203	22811410	6208	-	protein-coding	Crygs	MGI:1298216	crystallin, gamma S	12970				ns	ns	0	0	1	0	0	0	0	0	0	0	0	0	0	0	0	-	-	-	0	0	1	0	0	1	1	0	0	0	0	0	1	1	1	1
Csdc2_105859	chr15	81936759	81950941	14183	+	protein-coding	Csdc2	MGI:2146027	cold shock domain containing C2, RNA binding	105859				ns	ns	0	2	0	0	0	0	0	0	0	0	0	0	0	0	0	-	-	-	0	2	0	0	1	0	0	0	0	0	0	0	0	0	0	-
Csf2_12981	chr11	54247270	54249899	2630	-	protein-coding	Csf2	MGI:1339752	colony stimulating factor 2 (granulocyte-macrophage)	12981				ns	ns	0	0	0	8	6	7	27	15	17	3	1	0	0	2	0	0.00206458	16.3371	0.642253	0	0	0	0	0	0	0	0	0	0	0	0	0	0	0	-
Csf3_12985	chr11	98701313	98703629	2317	+	protein-coding	Csf3	MGI:1339751	colony stimulating factor 3 (granulocyte)	12985				ns	ns	0	1	0	4	1	2	2	1	1	1	0	0	0	0	1	0.995037	-0.992003	-0.88122	0	1	0	0	0	1	0	0	0	0	0	0	0	0	1	1
Csl_71832	chr10	99757705	99759658	1954	-	protein-coding	Csl	MGI:1919082	citrate synthase like	71832				ns	ns	0	0	0	0	0	0	0	1	0	0	0	0	0	0	0	-	-	-	0	0	0	0	0	0	0	0	0	0	0	0	0	0	0	-
Csmd2_329942	chr4	127988044	128567656	579613	+	protein-coding	Csmd2	MGI:2386401	CUB and Sushi multiple domains 2	329942				ns	ns	0	3	1	1	0	3	0	0	1	0	0	3	0	0	1	1	-2.98543	-2.91687	0	3	1	3	11	1	0	1	1	0	1	0	0	0	5	0.548413
Csn1s1_12990	chr5	87666208	87682578	16371	+	protein-coding	Csn1s1	MGI:88540	casein alpha s1	12990				ns	ns	0	0	0	0	0	0	0	0	0	0	0	0	0	1	0	-	-	-	0	0	0	0	0	0	0	0	0	0	0	0	0	0	0	-
Csnk2a3_100039026	chr1	156523971	156526664	2694	+	pseudo	Csnk2a3	MGI:3704198	casein kinase 2 alpha 3	100039026	CSNK2A3			ns	ns	0	0	0	0	0	0	0	0	0	0	0	0	0	0	0	-	-	-	0	0	0	0	0	0	0	0	0	0	0	0	0	0	0	-
Csnka2ip_224291	chr16	64477810	64602331	124522	-	protein-coding	Csnka2ip	MGI:2676295	casein kinase 2, alpha prime interacting protein	224291				ns	ns	0	0	0	0	0	0	0	1	1	1	0	0	0	0	2	-	-	-	0	0	0	0	1	0	0	0	0	0	0	0	0	0	0	-
Cspg4b_408066	chr13	113293170	113370513	77344	+	protein-coding	Cspg4b	MGI:3040697	chondroitin sulfate proteoglycan 4B	408066				ns	ns	0	0	0	1	0	0	0	0	1	0	0	0	0	0	0	-	-	-	0	0	0	0	1	0	0	1	0	0	0	0	0	0	0	-
Cspg5_29873	chr9	110243783	110262576	18794	+	protein-coding	Cspg5	MGI:1352747	chondroitin sulfate proteoglycan 5	29873				ns	ns	0	2	1	4	6	4	1	0	0	0	0	0	0	0	1	0.514465	-2.43916	-0.243882	0	2	1	1	2	0	1	0	1	2	1	2	0	0	3	1
Csrp3_13009	chr7	48830398	48848051	17654	-	protein-coding	Csrp3	MGI:1330824	cysteine and glycine-rich protein 3	13009				ns	ns	0	0	0	0	3	0	0	0	0	0	0	0	0	1	1	-	-	-	0	0	0	0	1	0	1	0	0	0	0	0	0	1	0	-
Cst10_58214	chr2	149405249	149410278	5030	+	protein-coding	Cst10	MGI:1930004	cystatin 10 (chondrocytes)	58214				ns	ns	0	0	0	0	0	0	0	0	0	0	0	0	0	0	0	-	-	-	0	0	0	0	1	0	0	0	0	0	0	0	0	0	0	-
Cst13_69294	chr2	148820099	148830410	10312	+	protein-coding	Cst13	MGI:1916544	cystatin 13	69294				ns	ns	0	0	0	1	0	0	0	0	0	0	0	0	0	0	0	-	-	-	0	0	0	0	0	0	0	0	0	0	0	0	0	0	0	-
Csta2_76770	chr16	36221562	36257447	35886	+	protein-coding	Csta2	MGI:1924020	cystatin A family member 2	76770				ns	ns	0	1	0	0	1	0	0	0	0	0	0	0	0	0	2	-	-	-	0	1	0	0	0	0	0	0	0	0	0	0	0	0	0	-
Cstdc2_77705	chr2	148846714	148850934	4221	-	protein-coding	Cstdc2	MGI:1924955	cystatin domain containing 2	77705				ns	ns	0	0	0	0	0	0	0	0	0	0	0	0	0	0	0	-	-	-	0	0	0	0	0	0	0	1	0	0	0	0	0	0	0	-
Cstdc4_433016	chr16	36184212	36188111	3900	+	protein-coding	Cstdc4	MGI:3645124	cystatin domain containing 4	433016				ns	ns	0	0	0	0	0	0	0	0	0	0	0	0	0	0	1	-	-	-	0	0	0	0	0	0	0	0	0	0	0	0	0	0	0	-
Cstdc5_100034684	chr16	36359382	36367570	8189	-	protein-coding	Cstdc5	MGI:3696883	cystatin domain containing 5	100034684				ns	ns	0	0	0	0	0	0	0	1	0	0	0	0	0	0	0	-	-	-	0	0	0	0	0	0	0	0	0	0	0	0	0	0	0	-
Ctdsp2-ps_100043719	chr10	130412247	130414133	1887	+	pseudo	Ctdsp2-ps	MGI:3708545	CTD (carboxy-terminal domain, RNA polymerase II, polypeptide A) small phosphatase 2, pseudogene	100043719				ns	ns	0	1	0	0	1	0	0	0	0	0	1	0	0	0	0	-	-	-	0	1	0	0	2	0	0	1	0	0	0	0	0	0	0	-
Ctf1_13019	chr7	127712703	127718188	5486	+	protein-coding	Ctf1	MGI:105115	cardiotrophin 1	13019				ns	ns	0	0	0	0	0	0	0	0	0	0	0	0	0	0	1	-	-	-	0	0	0	0	0	0	0	0	1	0	0	0	0	0	0	-
Ctf2_244218	chr7	127718960	127725616	6657	-	protein-coding	Ctf2	MGI:2684607	cardiotrophin 2	244218				ns	ns	0	0	0	0	0	0	0	0	0	0	0	0	0	0	0	-	-	-	0	0	0	0	0	0	0	1	0	0	0	0	0	0	0	-
Cthrc1_68588	chr15	39076932	39087121	10190	+	protein-coding	Cthrc1	MGI:1915838	collagen triple helix repeat containing 1	68588				ns	ns	0	0	0	0	0	0	0	0	0	0	0	0	0	0	0	-	-	-	0	0	0	0	0	1	0	0	0	0	0	0	0	0	0	-
Ctnna2_12386	chr6	76881637	77979667	1098031	-	protein-coding	Ctnna2	MGI:88275	catenin (cadherin associated protein), alpha 2	12386				ns	ns	0	2	2	1	1	1	0	0	0	1	1	2	1	0	1	1	-0.785818	-0.540109	0	2	2	1	16	1	0	1	2	1	1	0	0	1	0	1
Ctnna3_216033	chr10	63430098	65003667	1573570	+	protein-coding	Ctnna3	MGI:2661445	catenin (cadherin associated protein), alpha 3	216033				ns	ns	0	5	1	1	14	6	1	2	2	3	3	4	1	2	1	1	-0.665834	0.426205	0	5	1	2	24	1	1	1	3	2	5	1	6	1	3	1
Ctrc_76701	chr4	141838239	141846287	8049	-	protein-coding	Ctrc	MGI:1923951	chymotrypsin C (caldecrin)	76701				ns	ns	0	0	0	0	1	0	0	0	0	0	0	0	0	0	0	-	-	-	0	0	0	0	0	0	0	0	0	0	0	0	0	0	0	-
Ctrcos_69139	chr4	141844321	141846990	2670	+	ncRNA	Ctrcos	MGI:1916389	chymotrypsin C (caldecrin), opposite strand	69139				ns	ns	0	1	0	0	3	0	0	1	1	0	0	0	1	1	1	1	0.830209	0.275653	0	1	0	0	0	0	0	0	0	0	0	0	0	0	0	1
Ctsg_13035	chr14	56099885	56102574	2690	-	protein-coding	Ctsg	MGI:88563	cathepsin G	13035				ns	ns	0	0	0	0	0	0	0	0	0	0	0	0	0	0	0	-	-	-	0	0	0	0	1	0	0	0	0	0	0	0	0	0	0	-
Ctsm_64139	chr13	61535743	61541839	6097	-	protein-coding	Ctsm	MGI:1927229	cathepsin M	64139				ns	ns	0	0	0	0	0	0	0	0	0	0	0	0	0	0	0	-	-	-	0	0	0	0	0	0	0	1	0	0	0	0	0	0	0	-
Ctxn2_381418	chr2	125136692	125147841	11150	+	protein-coding	Ctxn2	MGI:2139444	cortexin 2	381418				ns	ns	0	0	0	0	0	0	0	0	0	0	0	0	0	0	0	-	-	-	0	0	0	0	1	0	0	0	0	0	0	0	0	0	0	-
Ctxn3_629147	chr18	57468486	57478134	9649	+	protein-coding	Ctxn3	MGI:3642816	cortexin 3	629147				ns	ns	0	0	0	0	0	0	0	0	0	0	0	0	0	0	0	-	-	-	0	0	0	0	1	0	0	0	0	0	0	0	0	0	0	-
Cutal_77996	chr2	34874396	34892133	17738	+	protein-coding	Cutal	MGI:1925246	cutA divalent cation tolerance homolog-like	77996				ns	ns	0	0	1	0	1	0	0	1	0	0	1	0	0	0	0	-	-	-	0	0	1	0	3	0	0	0	0	0	0	0	0	0	0	-
Cux2_13048	chr5	121860216	122049851	189636	-	protein-coding	Cux2	MGI:107321	cut-like homeobox 2	13048				ns	ns	0	1	0	1	0	1	0	0	0	0	1	0	1	0	1	-	-	-	0	1	0	0	8	0	0	3	0	0	0	0	0	0	0	-
Cuzd1_16433	chr7	131308554	131322292	13739	-	protein-coding	Cuzd1	MGI:1202881	CUB and zona pellucida-like domains 1	16433				ns	ns	0	1	0	0	0	0	0	0	0	0	0	0	0	0	0	-	-	-	0	1	0	0	0	0	0	0	0	0	0	0	0	0	0	-
Cwh43_231293	chr5	73406078	73453425	47348	+	protein-coding	Cwh43	MGI:2444131	cell wall biogenesis 43 C-terminal homolog	231293				ns	ns	0	0	0	0	1	0	0	0	0	0	0	0	0	0	0	-	-	-	0	0	0	0	1	0	0	1	0	0	0	0	0	0	0	-
Cxcl1_14825	chr5	90891245	90893121	1877	+	protein-coding	Cxcl1	MGI:108068	chemokine (C-X-C motif) ligand 1	14825				UP	ns	0	0	0	112	157	113	135	121	83	43	65	54	11	10	3	2.14163e-40	17.9803	18.1017	0	0	0	0	1	0	0	0	0	0	0	0	1	0	0	1
Cxcl11_56066	chr5	92359544	92363296	3753	-	protein-coding	Cxcl11	MGI:1860203	chemokine (C-X-C motif) ligand 11	56066				UP	ns	0	0	0	23	46	36	60	86	79	368	663	674	342	575	750	8.69401e-148	19.282	20.8365	0	0	0	0	0	1	0	1	0	1	0	0	0	1	0	1
Cxcl15_20309	chr5	90794534	90803067	8534	+	protein-coding	Cxcl15	MGI:1339941	chemokine (C-X-C motif) ligand 15	20309			Cxcl15_20309	ns	ns	0	0	0	0	0	0	0	0	1	0	0	0	0	0	0	-	-	-	0	0	0	0	0	0	0	1	0	0	0	0	0	0	0	-
Cxcl3_330122	chr5	90786101	90788093	1993	+	protein-coding	Cxcl3	MGI:3037818	chemokine (C-X-C motif) ligand 3	330122				ns	ns	0	1	0	0	0	1	12	13	19	5	5	5	2	0	0	0.00823837	4.43127	4.09884	0	1	0	0	0	0	0	0	0	0	0	0	0	0	0	1
Cxcl9_17329	chr5	92321331	92328079	6749	-	protein-coding	Cxcl9	MGI:1352449	chemokine (C-X-C motif) ligand 9	17329				UP	ns	0	0	0	3	1	4	8	4	2	164	157	157	30	31	24	2.01658e-51	17.5317	4.70072	0	0	0	0	0	0	0	0	0	0	0	0	0	0	0	-
Cyb561_13056	chr11	105933702	105944487	10786	-	protein-coding	Cyb561	MGI:103253	cytochrome b-561	13056				ns	ns	0	0	0	3	0	0	1	0	0	0	0	0	0	0	0	-	-	-	0	0	0	0	0	0	0	0	0	1	0	0	0	0	0	-
Cycs-ps3_13066	chr13	94053721	94054679	959	+	pseudo	Cycs-ps3	MGI:109498	cytochrome c, pseudogene 3	13066				ns	ns	0	0	0	0	0	0	0	0	0	0	0	1	0	0	0	-	-	-	0	0	0	0	0	0	0	0	0	0	0	0	0	0	0	-
Cyct_13067	chr2	76353942	76360453	6512	-	protein-coding	Cyct	MGI:88579	cytochrome c, testis	13067				ns	ns	0	0	0	0	0	0	0	0	0	0	0	0	0	0	0	-	-	-	0	0	0	0	1	0	0	0	0	0	0	0	0	0	0	-
Cygb_114886	chr11	116645595	116654313	8719	-	protein-coding	Cygb	MGI:2149481	cytoglobin	114886				ns	ns	0	0	0	0	0	0	0	0	0	0	0	0	0	0	0	-	-	-	0	0	0	0	0	0	0	1	0	0	0	0	0	0	0	-
Cyp11b2_13072	chr15	74850618	74856231	5614	-	protein-coding	Cyp11b2	MGI:88584	cytochrome P450, family 11, subfamily b, polypeptide 2	13072				ns	ns	0	0	0	0	0	0	0	1	0	0	0	0	0	0	0	-	-	-	0	0	0	0	0	0	0	0	0	0	0	0	0	0	0	-
Cyp17a1_13074	chr19	46667165	46673000	5836	-	protein-coding	Cyp17a1	MGI:88586	cytochrome P450, family 17, subfamily a, polypeptide 1	13074				ns	ns	0	1	0	0	1	2	0	0	0	1	0	0	1	0	0	-	-	-	0	1	0	0	0	0	0	2	0	1	0	0	0	1	0	-
Cyp19a1_13075	chr9	54165937	54268164	102228	-	protein-coding	Cyp19a1	MGI:88587	cytochrome P450, family 19, subfamily a, polypeptide 1	13075				ns	ns	0	0	0	0	1	0	0	0	0	0	1	0	0	0	0	-	-	-	0	0	0	0	2	0	0	0	0	0	0	0	0	0	0	-
Cyp1a1_13076	chr9	57687928	57703824	15897	+	protein-coding	Cyp1a1	MGI:88588	cytochrome P450, family 1, subfamily a, polypeptide 1	13076				ns	ns	0	0	0	0	0	0	0	0	0	0	1	0	0	0	0	-	-	-	0	0	0	0	1	0	0	0	0	0	0	0	0	0	0	-
Cyp21a1_13079	chr17	34801348	34804426	3079	-	protein-coding	Cyp21a1	MGI:88591	cytochrome P450, family 21, subfamily a, polypeptide 1	13079				ns	ns	0	0	0	0	0	0	0	0	0	0	0	0	0	0	0	-	-	-	0	0	0	0	1	0	0	0	0	0	0	0	0	0	0	-
Cyp26a1_13082	chr19	37697808	37701536	3729	+	protein-coding	Cyp26a1	MGI:1096359	cytochrome P450, family 26, subfamily a, polypeptide 1	13082				ns	ns	0	1	0	0	1	0	0	1	1	0	0	0	0	0	1	-	-	-	0	1	0	0	0	0	0	1	0	0	0	0	0	0	1	-
Cyp2a12_13085	chr7	27029090	27036818	7729	+	protein-coding	Cyp2a12	MGI:105055	cytochrome P450, family 2, subfamily a, polypeptide 12	13085				ns	ns	0	0	0	0	0	0	0	0	0	0	0	0	0	0	0	-	-	-	0	0	0	0	1	0	0	0	0	0	0	0	0	0	0	-
Cyp2ab1_224044	chr16	20308387	20325404	17018	-	protein-coding	Cyp2ab1	MGI:3644957	cytochrome P450, family 2, subfamily ab, polypeptide 1	224044				ns	ns	0	1	0	0	1	1	1	0	0	0	0	1	0	0	2	-	-	-	0	1	0	0	1	0	0	0	0	0	0	0	0	0	0	-
Cyp2b10_13088	chr7	25897658	25926624	28967	+	protein-coding	Cyp2b10	MGI:88598	cytochrome P450, family 2, subfamily b, polypeptide 10	13088				ns	ns	0	0	0	0	0	0	0	0	0	0	0	0	0	0	0	-	-	-	0	0	0	0	0	0	0	0	0	0	0	0	1	0	0	-
Cyp2b13_13089	chr7	26061495	26096196	34702	+	protein-coding	Cyp2b13	MGI:88599	cytochrome P450, family 2, subfamily b, polypeptide 13	13089				ns	ns	0	0	1	0	0	0	0	1	0	0	1	0	0	0	2	1	16.3707	39.0524	0	0	1	0	1	2	0	0	0	1	1	1	1	0	1	1
Cyp2b19_13090	chr7	26757142	26772630	15489	+	protein-coding	Cyp2b19	MGI:107303	cytochrome P450, family 2, subfamily b, polypeptide 19	13090				ns	ns	0	0	0	0	0	0	0	0	0	1	0	0	0	0	0	-	-	-	0	0	0	0	0	0	0	0	0	0	0	0	0	0	0	-
Cyp2c23_226143	chr19	44005022	44029247	24226	-	protein-coding	Cyp2c23	MGI:1888897	cytochrome P450, family 2, subfamily c, polypeptide 23	226143				ns	ns	0	0	0	0	0	0	2	0	0	0	0	0	0	0	0	-	-	-	0	0	0	0	3	0	0	0	0	0	0	0	0	0	0	-
Cyp2c29_13095	chr19	39287085	39330713	43629	+	protein-coding	Cyp2c29	MGI:103238	cytochrome P450, family 2, subfamily c, polypeptide 29	13095				ns	ns	0	0	0	0	1	0	0	0	0	0	0	0	0	0	0	-	-	-	0	0	0	0	1	0	0	0	0	0	0	0	0	0	0	-
Cyp2c37_13096	chr19	39992424	40012243	19820	+	protein-coding	Cyp2c37	MGI:1306806	cytochrome P450, family 2. subfamily c, polypeptide 37	13096				ns	ns	0	0	0	0	0	0	0	0	0	0	0	0	0	0	0	-	-	-	0	0	0	0	1	0	0	0	0	0	0	0	1	0	0	-
Cyp2c39_13098	chr19	39347346	39569568	222223	+	protein-coding	Cyp2c39	MGI:1306818	cytochrome P450, family 2, subfamily c, polypeptide 39	13098				ns	ns	0	0	0	0	0	0	1	2	0	0	0	1	0	0	0	-	-	-	0	0	0	0	2	0	0	1	0	0	0	0	3	0	0	-
Cyp2c53-ps_638988	chr19	39229254	39274737	45484	+	pseudo	Cyp2c53-ps	MGI:3646306	cytochrome P450, family 2, subfamily c, polypeptide 53-ps	638988				ns	ns	0	0	0	0	0	0	0	1	0	0	0	0	0	0	0	-	-	-	0	0	0	0	0	0	0	0	0	0	0	0	0	0	0	-
Cyp2c55_72082	chr19	39007019	39042687	35669	+	protein-coding	Cyp2c55	MGI:1919332	cytochrome P450, family 2, subfamily c, polypeptide 55	72082				ns	ns	0	0	0	0	1	0	0	0	0	0	1	0	0	0	0	-	-	-	0	0	0	0	0	0	0	0	0	0	0	0	0	0	0	-
Cyp2c65_72303	chr19	39061006	39093948	32943	+	protein-coding	Cyp2c65	MGI:1919553	cytochrome P450, family 2, subfamily c, polypeptide 65	72303				ns	ns	0	0	0	0	0	0	0	0	0	0	0	0	0	0	0	-	-	-	0	0	0	0	1	0	0	0	0	0	0	0	0	0	0	-
Cyp2c66_69888	chr19	39113898	39186756	72859	+	protein-coding	Cyp2c66	MGI:1917138	cytochrome P450, family 2, subfamily c, polypeptide 66	69888				ns	ns	0	0	0	0	0	0	0	0	0	0	0	0	0	0	1	-	-	-	0	0	0	0	0	0	0	0	0	0	0	0	0	0	0	-
Cyp2c67_545288	chr19	39608858	39649042	40185	-	protein-coding	Cyp2c67	MGI:3612288	cytochrome P450, family 2, subfamily c, polypeptide 67	545288				ns	ns	0	0	0	0	0	0	0	0	0	0	0	0	0	0	1	-	-	-	0	0	0	0	0	0	0	0	0	0	0	0	0	0	0	-
Cyp2c68_433247	chr19	39688836	39741101	52266	-	protein-coding	Cyp2c68	MGI:3612287	cytochrome P450, family 2, subfamily c, polypeptide 68	433247				ns	ns	0	0	0	0	1	0	0	0	0	0	0	0	0	0	0	-	-	-	0	0	0	0	0	0	0	0	0	0	0	0	0	0	0	-
Cyp2c69_100043108	chr19	39842660	39886769	44110	-	protein-coding	Cyp2c69	MGI:3721049	cytochrome P450, family 2, subfamily c, polypeptide 69	100043108				ns	ns	0	0	0	0	0	0	0	0	0	0	0	0	0	0	0	-	-	-	0	0	0	0	1	0	0	0	0	0	0	0	0	0	0	-
Cyp2d10_13101	chr15	82402846	82407194	4349	-	protein-coding	Cyp2d10	MGI:88602	cytochrome P450, family 2, subfamily d, polypeptide 10	13101				ns	ns	0	0	0	0	0	0	0	0	0	0	0	0	0	0	0	-	-	-	0	0	0	0	1	0	0	0	0	0	0	0	0	0	0	-
Cyp2d11_545123	chr15	82389154	82394022	4869	-	protein-coding	Cyp2d11	MGI:88603	cytochrome P450, family 2, subfamily d, polypeptide 11	545123				ns	ns	0	0	0	0	0	0	0	0	0	0	0	0	0	0	0	-	-	-	0	0	0	0	1	0	0	0	0	0	0	0	0	0	0	-
Cyp2d13_68444	chr15	82636750	82642045	5296	-	pseudo	Cyp2d13	MGI:88605	cytochrome P450, family 2, subfamily d, polypeptide 13	68444				ns	ns	0	0	0	0	0	0	0	0	0	0	0	0	0	0	0	-	-	-	0	0	0	0	0	0	0	0	0	0	0	0	1	0	0	-
Cyp2d26_76279	chr15	82790107	82794245	4139	-	protein-coding	Cyp2d26	MGI:1923529	cytochrome P450, family 2, subfamily d, polypeptide 26	76279				ns	ns	0	0	0	0	0	0	0	0	0	0	0	0	0	0	0	-	-	-	0	0	0	0	2	0	0	0	0	0	0	0	0	0	0	-
Cyp2d34_223706	chr15	82615965	82620907	4943	-	protein-coding	Cyp2d34	MGI:2385022	cytochrome P450, family 2, subfamily d, polypeptide 34	223706				ns	ns	0	0	0	0	0	0	0	0	0	0	0	0	0	0	0	-	-	-	0	0	0	0	2	0	0	0	0	0	0	0	0	0	0	-
Cyp2f2_13107	chr7	27119955	27133660	13706	+	protein-coding	Cyp2f2	MGI:88608	cytochrome P450, family 2, subfamily f, polypeptide 2	13107				ns	ns	0	0	0	0	1	0	0	0	0	0	0	0	0	0	0	-	-	-	0	0	0	0	2	0	0	0	0	0	0	0	0	0	0	-
Cyp2j11_100066	chr4	96294508	96348680	54173	-	protein-coding	Cyp2j11	MGI:2140224	cytochrome P450, family 2, subfamily j, polypeptide 11	100066				ns	ns	0	1	0	0	0	0	0	0	0	0	0	0	0	0	0	-	-	-	0	1	0	0	0	0	0	0	0	0	0	0	0	0	0	-
Cyp2j12_242546	chr4	96099316	96141152	41837	-	protein-coding	Cyp2j12	MGI:3717097	cytochrome P450, family 2, subfamily j, polypeptide 12	242546				ns	ns	0	1	0	0	0	0	0	0	0	0	0	0	0	0	1	-	-	-	0	1	0	0	1	0	0	0	0	0	0	0	0	0	0	-
Cyp2j13_230459	chr4	96042660	96077547	34888	-	protein-coding	Cyp2j13	MGI:2385197	cytochrome P450, family 2, subfamily j, polypeptide 13	230459				ns	ns	0	0	1	0	0	0	0	0	0	0	0	0	0	0	0	-	-	-	0	0	1	0	0	0	0	0	0	0	0	0	0	0	0	-
Cyp2j5_13109	chr4	96627432	96664119	36688	-	protein-coding	Cyp2j5	MGI:1270149	cytochrome P450, family 2, subfamily j, polypeptide 5	13109				ns	ns	0	0	0	0	0	0	0	1	0	0	0	0	0	0	0	-	-	-	0	0	0	0	0	0	0	0	0	0	0	0	0	0	0	-
Cyp2j8_665095	chr4	96443950	96507397	63448	-	protein-coding	Cyp2j8	MGI:2449817	cytochrome P450, family 2, subfamily j, polypeptide 8	665095				ns	ns	0	0	0	0	0	0	0	0	1	0	1	0	0	0	1	-	-	-	0	0	0	0	0	0	0	0	0	0	0	0	0	0	0	-
Cyp2s1_74134	chr7	25802469	25816525	14057	-	protein-coding	Cyp2s1	MGI:1921384	cytochrome P450, family 2, subfamily s, polypeptide 1	74134				ns	ns	0	1	1	0	3	1	0	1	0	1	0	0	0	0	0	-	-	-	0	1	1	0	1	0	0	0	1	2	0	0	0	0	1	-
Cyp2w1_545817	chr5	139352616	139359602	6987	+	protein-coding	Cyp2w1	MGI:3616076	cytochrome P450, family 2, subfamily w, polypeptide 1	545817				ns	ns	0	0	5	4	2	6	0	0	0	0	0	0	0	1	0	0.811838	-2.22076	13.3	0	0	5	1	0	2	3	2	0	1	1	1	1	0	1	1
Cyp3a11_13112	chr5	145854607	145879854	25248	-	protein-coding	Cyp3a11	MGI:88609	cytochrome P450, family 3, subfamily a, polypeptide 11	13112				ns	ns	0	0	0	0	0	0	0	0	0	0	0	0	0	0	0	-	-	-	0	0	0	0	1	0	0	0	0	0	0	0	0	0	0	-
Cyp3a13_13113	chr5	137892933	137921619	28687	-	protein-coding	Cyp3a13	MGI:88610	cytochrome P450, family 3, subfamily a, polypeptide 13	13113				ns	ns	0	0	0	0	1	3	0	0	0	0	1	1	0	1	0	-	-	-	0	0	0	0	0	0	0	1	0	0	0	0	0	0	0	-
Cyp3a41a_53973	chr5	145694049	145720136	26088	-	protein-coding	Cyp3a41a	MGI:1858451	cytochrome P450, family 3, subfamily a, polypeptide 41A	53973				ns	ns	0	0	0	0	0	0	0	0	0	1	0	0	0	0	0	-	-	-	0	0	0	0	2	0	0	0	0	0	0	0	0	0	0	-
Cyp3a41b_100041375	chr5	145558664	145584730	26067	-	protein-coding	Cyp3a41b	MGI:3714859	cytochrome P450, family 3, subfamily a, polypeptide 41B	100041375				ns	ns	0	0	0	0	0	0	0	0	0	0	0	0	0	0	0	-	-	-	0	0	0	0	1	0	0	0	0	0	0	0	0	0	0	-
Cyp3a44_337924	chr5	145773983	145805874	31892	-	protein-coding	Cyp3a44	MGI:2449818	cytochrome P450, family 3, subfamily a, polypeptide 44	337924				ns	ns	0	0	0	0	0	0	0	0	0	0	1	0	0	0	0	-	-	-	0	0	0	0	1	0	0	0	0	0	0	0	0	0	0	-
Cyp3a57_622127	chr5	145345269	145390926	45658	+	protein-coding	Cyp3a57	MGI:3646373	cytochrome P450, family 3, subfamily a, polypeptide 57	622127				ns	ns	0	0	0	0	0	0	0	1	0	0	0	0	0	0	0	-	-	-	0	0	0	0	0	0	0	0	0	0	0	0	0	0	0	-
Cyp3a59_100041449	chr5	146079258	146113285	34028	+	protein-coding	Cyp3a59	MGI:3769707	cytochrome P450, family 3, subfamily a, polypeptide 59	100041449				ns	ns	0	0	0	0	1	0	0	0	0	0	0	0	0	0	0	-	-	-	0	0	0	0	0	0	0	0	0	0	0	0	0	0	0	-
Cyp46a1_13116	chr12	108334316	108362234	27919	+	protein-coding	Cyp46a1	MGI:1341877	cytochrome P450, family 46, subfamily a, polypeptide 1	13116				ns	ns	0	0	1	0	3	2	1	1	2	1	1	0	0	0	0	0.915114	15.7159	13.7436	0	0	1	0	1	0	2	1	1	2	0	0	1	1	1	1
Cyp4a12a_277753	chr4	115299046	115332815	33770	+	protein-coding	Cyp4a12a	MGI:88612	cytochrome P450, family 4, subfamily a, polypeptide 12a	277753				ns	ns	0	0	0	0	0	0	0	0	0	0	0	0	0	0	0	-	-	-	0	0	0	0	1	0	0	0	0	0	0	0	0	0	0	-
Cyp4a12b_13118	chr4	115411624	115439034	27411	+	protein-coding	Cyp4a12b	MGI:3611747	cytochrome P450, family 4, subfamily a, polypeptide 12B	13118				ns	ns	0	0	0	0	0	0	0	0	0	0	0	0	0	0	0	-	-	-	0	0	0	1	1	0	0	0	0	0	0	0	0	0	0	-
Cyp4a29_230639	chr4	115242044	115254941	12898	+	protein-coding	Cyp4a29	MGI:3717143	cytochrome P450, family 4, subfamily a, polypeptide 29	230639				ns	ns	0	0	0	0	0	0	0	0	0	0	0	0	0	0	0	-	-	-	0	0	0	0	1	0	0	0	0	0	0	0	0	0	0	-
Cyp4a31_666168	chr4	115563649	115579015	15367	+	protein-coding	Cyp4a31	MGI:3028580	cytochrome P450, family 4, subfamily a, polypeptide 31	666168				ns	ns	0	0	0	0	0	0	1	0	0	0	0	0	0	0	0	-	-	-	0	0	0	0	1	0	0	1	0	0	0	0	0	0	0	-
Cyp4a32_100040843	chr4	115600938	115622366	21429	+	protein-coding	Cyp4a32	MGI:3717148	cytochrome P450, family 4, subfamily a, polypeptide 32	100040843				ns	ns	0	0	0	0	0	0	0	0	0	0	1	0	0	0	0	-	-	-	0	0	0	0	2	0	0	0	0	0	0	0	0	0	0	-
Cyp4b1_13120	chr4	115624698	115647721	23024	-	protein-coding	Cyp4b1	MGI:103225	cytochrome P450, family 4, subfamily b, polypeptide 1	13120				ns	ns	0	0	0	0	0	0	0	0	0	0	1	0	0	0	0	-	-	-	0	0	0	0	0	0	0	0	0	0	0	0	0	0	0	-
Cyp4f14_64385	chr17	32905070	32917356	12287	-	protein-coding	Cyp4f14	MGI:1927669	cytochrome P450, family 4, subfamily f, polypeptide 14	64385				ns	ns	0	0	0	0	2	0	0	0	0	0	0	0	0	0	0	-	-	-	0	0	0	0	0	0	0	0	0	0	0	0	0	0	0	-
Cyp4f15_106648	chr17	32685631	32703352	17722	+	protein-coding	Cyp4f15	MGI:2146921	cytochrome P450, family 4, subfamily f, polypeptide 15	106648				ns	ns	0	0	0	0	0	0	0	0	0	0	0	1	0	0	0	-	-	-	0	0	0	0	0	0	0	0	0	0	0	0	0	0	1	-
Cyp4f39_320997	chr17	32452723	32493320	40598	+	protein-coding	Cyp4f39	MGI:2445210	cytochrome P450, family 4, subfamily f, polypeptide 39	320997				ns	ns	0	1	0	0	0	0	0	0	0	0	0	0	0	0	0	-	-	-	0	1	0	0	0	0	0	0	0	0	0	0	0	0	0	-
Cyp4f40_631304	chr17	32658886	32676914	18029	+	protein-coding	Cyp4f40	MGI:3645508	cytochrome P450, family 4, subfamily f, polypeptide 40	631304				ns	ns	0	0	0	0	0	0	0	0	0	0	0	0	0	0	1	-	-	-	0	0	0	0	0	0	0	0	0	0	0	0	0	0	0	-
Cyp4x1os_105244662	chr4	115133832	115137864	4033	+	ncRNA	Cyp4x1os	MGI:3649427	cytochrome P450, family 4, subfamily x, polypeptide 1, opposite strand	105244662				ns	ns	0	1	0	0	0	0	0	1	0	0	0	1	1	0	1	-	-	-	0	1	0	0	0	1	0	1	1	1	0	0	0	0	0	-
Cyp7a1_13122	chr4	6265612	6275632	10021	-	protein-coding	Cyp7a1	MGI:106091	cytochrome P450, family 7, subfamily a, polypeptide 1	13122				ns	ns	0	0	0	0	0	0	0	0	0	0	0	0	1	0	0	-	-	-	0	0	0	1	3	0	0	0	0	0	0	0	0	0	0	-
Cyp8b1_13124	chr9	121914356	121916305	1950	-	protein-coding	Cyp8b1	MGI:1338044	cytochrome P450, family 8, subfamily b, polypeptide 1	13124				ns	ns	0	0	0	0	0	0	0	1	0	0	0	0	0	0	0	-	-	-	0	0	0	0	0	0	0	0	0	0	0	0	0	0	0	-
Cys1_12879	chr12	24665838	24681795	15958	-	protein-coding	Cys1	MGI:2177632	cystin 1	12879				ns	ns	0	0	1	0	0	0	0	0	0	1	0	0	0	0	1	-	-	-	0	0	1	0	0	1	0	0	0	0	1	0	0	0	0	-
Cyyr1_224405	chr16	85456243	85550373	94131	-	protein-coding	Cyyr1	MGI:2152187	cysteine and tyrosine-rich protein 1	224405				ns	ns	0	0	0	0	0	0	0	0	0	1	1	1	0	0	0	0.995037	16.938	23.085	0	0	0	1	1	0	1	0	1	0	0	0	1	0	0	1
D030018L15Rik_402773	chr15	96051616	96079553	27938	-	pseudo	D030018L15Rik	MGI:3028082	RIKEN cDNA D030018L15 gene	402773				ns	ns	0	0	0	0	0	0	1	0	0	1	1	0	1	0	1	-	-	-	0	0	0	0	3	0	0	0	0	0	0	0	0	0	0	-
D030024E09Rik_432956	chr15	61699284	61774451	75168	-	ncRNA	D030024E09Rik	MGI:3041198	RIKEN cDNA D030024E09 gene	432956				ns	ns	0	0	0	0	0	0	0	1	0	0	0	0	0	0	0	-	-	-	0	0	0	0	0	0	0	0	0	0	0	0	0	0	0	-
D030025E07Rik_402774	chr3	128117015	128231605	114591	-	ncRNA	D030025E07Rik	MGI:3028083	RIKEN cDNA D030025E07 gene	402774				ns	ns	0	0	0	0	0	0	0	0	0	1	0	0	0	0	0	-	-	-	0	0	0	0	3	0	0	0	0	0	0	0	0	0	0	-
D030068K23Rik_628686	chr8	109075222	109253639	178418	+	ncRNA	D030068K23Rik	MGI:3037424	RIKEN cDNA D030068K23 gene	628686				ns	ns	0	0	0	0	0	0	2	0	0	0	1	0	0	0	0	-	-	-	0	0	0	1	2	0	0	1	0	1	0	0	0	0	0	-
D030074P21Rik_102642435	chr6	49205810	49213260	7451	-	ncRNA	D030074P21Rik	MGI:2442568	RIKEN cDNA D030074P21 gene	102642435				ns	ns	0	2	2	0	1	0	0	1	1	4	6	3	1	2	3	0.590284	1.78059	2.37861	0	2	2	0	0	1	0	0	1	1	0	0	0	0	0	1
D130009I18Rik_320249	chr14	104639144	104966783	327640	+	ncRNA	D130009I18Rik	MGI:2443663	RIKEN cDNA D130009I18 gene	320249				ns	ns	0	1	0	0	3	0	1	1	0	1	3	2	0	0	0	0.969416	1.31992	1.35339	0	1	0	0	6	1	0	1	0	1	0	0	2	0	0	1
D130043K22Rik_210108	chr13	24845131	24901439	56309	+	protein-coding	D130043K22Rik	MGI:3036268	RIKEN cDNA D130043K22 gene	210108				ns	ns	0	3	2	0	0	0	0	0	0	1	0	1	1	0	0	1	-2.94028	-3.05019	0	3	2	1	1	1	1	1	1	0	1	0	1	0	0	1
D130051D11Rik_115488527	chr15	85634596	85640524	5929	+	ncRNA	D130051D11Rik	MGI:2442642	RIKEN cDNA D130051D11 gene	115488527				ns	ns	0	1	2	4	2	3	2	3	2	2	4	2	3	2	2	0.998929	2.35735	2.39746	0	1	2	0	2	1	1	3	1	1	1	1	0	1	1	1
D130079A08Rik_320671	chr14	104288433	104459336	170904	-	ncRNA	D130079A08Rik	MGI:2444500	RIKEN cDNA D130079A08 gene	320671				ns	ns	0	1	0	0	1	0	0	1	0	0	0	0	0	0	0	1	-1.24698	-1.41236	0	1	0	1	2	1	0	1	0	0	1	0	0	0	0	1
D13Ertd608e_52673	chr13	119845361	119846690	1330	+	unknown	D13Ertd608e	MGI:1277199	DNA segment, Chr 13, ERATO Doi 608, expressed	52673				ns	ns	0	0	0	0	0	0	0	0	0	0	0	0	0	0	0	-	-	-	0	0	0	0	0	0	0	0	0	1	0	0	0	0	0	-
D14Ertd670e_52512	chr14	19838925	19844677	5753	+	ncRNA	D14Ertd670e	MGI:1277153	DNA segment, Chr 14, ERATO Doi 670, expressed	52512				ns	ns	0	0	0	0	0	0	0	1	0	0	0	0	0	0	0	-	-	-	0	0	0	0	0	0	0	0	0	0	0	0	0	0	0	-
D330037F02Rik_414114	chr9	115665868	115685466	19599	+	ncRNA	D330037F02Rik	MGI:3041221	RIKEN cDNA D330037F02 gene	414114				ns	ns	0	0	0	0	0	0	0	0	0	0	0	0	0	0	0	-	-	-	0	0	0	0	1	0	0	1	0	0	0	0	0	0	0	-
D330050I16Rik_414115	chr19	5388336	5390069	1734	+	ncRNA	D330050I16Rik	MGI:3041222	RIKEN cDNA D330050I16 gene	414115				ns	ns	0	3	2	0	1	1	1	1	1	1	1	0	1	0	1	1	-0.607792	-0.477695	0	3	2	5	2	2	1	3	1	2	1	2	3	3	3	1
D430001F17Rik_319403	chr16	91954010	91966230	12221	+	ncRNA	D430001F17Rik	MGI:2441973	RIKEN cDNA D430001F17 gene	319403				ns	ns	0	0	1	1	4	5	0	3	2	0	1	1	1	0	1	0.982092	14.6924	13.9464	0	0	1	0	0	1	0	0	0	0	0	0	0	0	0	-
D430019H16Rik_268595	chr12	105453856	105493095	39240	+	protein-coding	D430019H16Rik	MGI:2443127	RIKEN cDNA D430019H16 gene	268595				ns	ns	0	1	0	0	0	0	0	0	0	0	1	0	0	0	0	-	-	-	0	1	0	0	0	0	0	0	0	0	0	0	0	0	0	-
D430036J16Rik_319405	chr9	81631930	81645156	13227	+	ncRNA	D430036J16Rik	MGI:2441977	RIKEN cDNA D430036J16 gene	319405				ns	ns	0	0	0	0	0	0	0	0	0	0	0	0	0	0	0	-	-	-	0	0	0	0	0	0	0	0	0	1	0	0	0	0	0	-
D430041D05Rik_241589	chr2	104143073	104410611	267539	-	protein-coding	D430041D05Rik	MGI:2181743	RIKEN cDNA D430041D05 gene	241589				ns	ns	0	1	0	0	2	0	0	0	1	0	0	2	0	0	1	-	-	-	0	1	0	1	8	0	0	1	1	1	0	0	0	0	0	-
D530049I02Rik_78718	chr1	73398968	73430779	31812	+	ncRNA	D530049I02Rik	MGI:1925968	RIKEN cDNA D530049I02 gene	78718				ns	ns	0	1	0	0	0	0	0	0	0	0	0	0	0	0	0	-	-	-	0	1	0	0	0	0	0	0	0	0	0	0	0	0	0	-
D5Ertd605e_100039805	chr5	147418620	147423044	4425	+	ncRNA	D5Ertd605e	MGI:1277165	DNA segment, Chr 5, ERATO Doi 605, expressed	100039805				ns	ns	0	1	1	2	1	0	1	1	0	1	2	0	0	0	0	1	1.02676	0.978155	0	1	1	1	1	3	2	4	2	2	3	4	0	2	4	1
D630003M21Rik_228846	chr2	158182533	158229224	46692	-	protein-coding	D630003M21Rik	MGI:3606579	RIKEN cDNA D630003M21 gene	228846				ns	ns	0	2	0	1	0	1	0	0	1	0	1	0	0	1	1	-	-	-	0	2	0	0	1	0	1	0	0	0	0	0	0	0	0	-
D630013N20Rik_319646	chr10	70601049	70655963	54915	-	ncRNA	D630013N20Rik	MGI:2442462	RIKEN cDNA D630013N20 gene	319646				ns	ns	0	1	0	0	0	0	1	1	0	0	1	1	1	0	0	-	-	-	0	1	0	0	2	1	0	1	0	0	0	0	0	0	0	-
D630029K05Rik_103175	chr10	116964740	116969108	4369	+	ncRNA	D630029K05Rik	MGI:2143561	RIKEN cDNA D630029K05 gene	103175				ns	ns	0	0	0	0	0	0	0	0	0	0	0	0	1	0	0	-	-	-	0	0	0	0	0	0	0	0	0	0	0	0	1	0	0	-
D630039A03Rik_242484	chr4	57908384	57916264	7881	-	protein-coding	D630039A03Rik	MGI:2442889	RIKEN cDNA D630039A03 gene	242484				ns	ns	0	1	0	0	0	0	0	0	1	0	0	0	0	0	0	-	-	-	0	1	0	0	0	0	0	0	0	0	0	0	0	0	0	-
D730003K21Rik_78580	chr9	116327323	116339659	12337	+	ncRNA	D730003K21Rik	MGI:1925830	RIKEN cDNA D730003K21 gene	78580				ns	ns	0	1	1	0	0	0	0	0	0	0	0	0	0	0	0	-	-	-	0	1	1	0	1	0	0	0	0	0	0	0	0	0	0	-
D730045A05Rik_77855	chr18	74017907	74020088	2182	+	ncRNA	D730045A05Rik	MGI:1925105	RIKEN cDNA D730045A05 gene	77855				ns	ns	0	0	0	0	0	0	0	0	0	1	0	0	0	0	0	-	-	-	0	0	0	0	0	0	0	0	0	0	0	0	0	0	0	-
D7Ertd128e_52222	chr7	30881953	30886420	4468	+	ncRNA	D7Ertd128e	MGI:1098716	DNA segment, Chr 7, ERATO Doi 128, expressed	52222				ns	ns	0	0	0	0	1	0	0	0	0	0	0	0	0	0	0	-	-	-	0	0	0	0	0	0	0	0	0	0	0	0	2	0	1	-
D7Ertd143e_100303645	chr7	3218784	3221015	2232	+	ncRNA	D7Ertd143e	MGI:1098629	DNA segment, Chr 7, ERATO Doi 143, expressed	100303645				ns	ns	0	0	1	0	0	0	0	0	0	0	0	0	0	0	0	-	-	-	0	0	1	0	0	0	0	0	0	0	0	0	0	0	0	-
D7Ertd443e_71007	chr7	134266262	134376831	110570	-	protein-coding	D7Ertd443e	MGI:1196431	DNA segment, Chr 7, ERATO Doi 443, expressed	71007				ns	ns	0	1	0	0	0	0	0	1	0	0	0	0	0	0	0	-	-	-	0	1	0	0	0	1	0	3	0	0	0	0	0	0	0	-
D830026I12Rik_319682	chr6	17197751	17205695	7945	+	ncRNA	D830026I12Rik	MGI:2442531	RIKEN cDNA D830026I12 gene	319682				ns	ns	0	0	0	0	1	0	0	1	1	0	1	0	0	0	0	-	-	-	0	0	0	0	0	0	0	0	0	0	0	0	0	0	0	-
D830032E09Rik_319596	chr1	107917259	107950947	33689	+	ncRNA	D830032E09Rik	MGI:2442347	RIKEN cDNA D830032E09 gene	319596				ns	ns	0	0	0	0	0	0	0	0	0	0	1	0	0	0	0	-	-	-	0	0	0	0	1	0	0	0	0	0	0	0	1	0	0	-
D830035M03Rik_382114	chr9	120490421	120492581	2161	-	ncRNA	D830035M03Rik	MGI:2686558	RIKEN cDNA D830035M03 gene	382114				ns	ns	0	0	0	0	0	0	0	0	0	0	0	0	0	0	0	-	-	-	0	0	0	0	0	1	0	0	0	0	0	0	0	1	2	-
D930007P13Rik_432989	chr15	103123070	103146828	23759	-	ncRNA	D930007P13Rik	MGI:3715731	Riken cDNA D930007P13 gene	432989				ns	ns	0	2	2	1	1	0	0	0	0	0	1	0	0	0	1	1	-2.05683	-1.75215	0	2	2	1	5	2	0	0	0	1	1	1	1	1	1	1
D930020B18Rik_216393	chr10	121641701	121693914	52214	+	protein-coding	D930020B18Rik	MGI:2442001	RIKEN cDNA D930020B18 gene	216393				ns	ns	0	0	1	0	0	1	0	0	0	0	1	0	0	0	1	-	-	-	0	0	1	0	2	1	0	0	0	1	0	0	0	0	0	-
D930028M14Rik_434147	chr7	25152457	25156630	4174	+	ncRNA	D930028M14Rik	MGI:3687343	RIKEN cDNA D930028M14 gene	434147				ns	ns	0	0	1	0	0	0	0	0	0	0	0	1	7	4	2	0.187899	19.4573	17.5283	0	0	1	0	0	1	0	1	0	0	0	0	1	0	1	1
D930030F02Rik_320688	chr7	144742051	144770512	28462	+	ncRNA	D930030F02Rik	MGI:2444533	RIKEN cDNA D930030F02 gene	320688				ns	ns	0	1	0	0	0	0	0	0	0	0	0	0	0	0	0	-	-	-	0	1	0	0	1	0	0	0	0	0	0	0	0	0	0	-
Dab1_13131	chr4	103619500	104744844	1125345	+	protein-coding	Dab1	MGI:108554	disabled 1	13131				ns	ns	0	3	0	1	2	0	2	1	0	1	3	2	1	0	1	1	0.125808	0.0585508	0	3	0	0	19	1	0	3	0	2	0	0	0	0	0	1
Dact1_59036	chr12	71309884	71320107	10224	+	protein-coding	Dact1	MGI:1891740	dishevelled-binding antagonist of beta-catenin 1	59036				ns	ns	0	0	0	0	0	0	0	0	0	0	1	0	0	0	0	-	-	-	0	0	0	0	0	0	0	0	1	0	0	0	0	0	0	-
Dact3_629378	chr7	16875317	16887301	11985	+	protein-coding	Dact3	MGI:3654828	dishevelled-binding antagonist of beta-catenin 3	629378				ns	ns	0	1	0	1	0	0	0	1	0	0	0	0	0	0	0	1	-1.74087	-1.50052	0	1	0	0	0	1	1	0	0	1	2	2	2	1	1	1
Dao_13142	chr5	114003735	114025675	21941	+	protein-coding	Dao	MGI:94859	D-amino acid oxidase	13142				ns	ns	0	2	0	0	1	0	0	1	0	0	0	0	0	0	0	-	-	-	0	2	0	0	1	0	0	0	0	1	0	0	0	0	0	-
Dapk2_13143	chr9	66158226	66272242	114017	+	protein-coding	Dapk2	MGI:1341297	death-associated protein kinase 2	13143	DAPK2			ns	ns	0	1	0	0	0	0	1	1	0	1	1	1	0	0	0	1	1.55353	1.67137	0	1	0	2	5	0	1	1	0	1	0	0	3	1	0	1
Dapk3_13144	chr10	81183007	81193197	10191	+	protein-coding	Dapk3	MGI:1203520	death-associated protein kinase 3	13144	DAPK3			ns	ns	0	0	0	0	0	0	0	0	0	0	0	0	0	0	0	-	-	-	0	0	0	0	0	0	0	0	0	0	0	0	0	0	0	-
Dapl1_76747	chr2	59484653	59505020	20368	+	protein-coding	Dapl1	MGI:1923997	death associated protein-like 1	76747				ns	ns	0	0	0	0	0	0	0	0	0	0	1	0	0	0	0	-	-	-	0	0	0	0	0	0	0	0	0	0	0	0	0	0	0	-
Dazl_13164	chr17	50279393	50293620	14228	-	protein-coding	Dazl	MGI:1342328	deleted in azoospermia-like	13164				ns	ns	0	0	0	0	0	0	0	0	0	0	0	0	0	0	2	-	-	-	0	0	0	0	0	0	0	0	0	0	0	0	0	0	0	-
Dbil5_13168	chr11	76217613	76218665	1053	+	protein-coding	Dbil5	MGI:108039	diazepam binding inhibitor-like 5	13168				ns	ns	0	2	1	0	0	0	0	1	0	0	0	0	0	0	0	-	-	-	0	2	1	1	0	1	0	1	1	0	0	1	0	1	1	-
Dbpht2_386753	chr12	74297474	74300468	2995	+	protein-coding	Dbpht2	MGI:2679513	DNA binding protein with his-thr domain	386753				ns	ns	0	1	0	0	0	0	0	0	0	0	0	0	0	0	0	-	-	-	0	1	0	0	0	0	0	0	0	0	0	0	0	0	0	-
Dbx1_13172	chr7	49631499	49636835	5337	-	protein-coding	Dbx1	MGI:94867	developing brain homeobox 1	13172				ns	ns	0	0	0	0	1	0	0	0	0	0	0	0	0	0	0	-	-	-	0	0	0	0	0	0	0	0	0	0	0	0	0	0	0	-
Dbx2_223843	chr15	95623563	95654771	31209	-	protein-coding	Dbx2	MGI:107445	developing brain homeobox 2	223843				ns	ns	0	0	0	0	0	0	0	0	0	0	0	0	0	0	0	-	-	-	0	0	0	0	1	0	0	0	0	0	0	0	0	0	0	-
Dcc_13176	chr18	71253632	72351069	1097438	-	protein-coding	Dcc	MGI:94869	deleted in colorectal carcinoma	13176				ns	ns	0	3	0	1	1	0	0	1	1	1	2	2	1	2	2	1	-0.0250015	0.133798	0	3	0	0	8	1	0	2	1	1	0	0	0	0	0	1
Dcdc2a_195208	chr13	25056004	25210706	154703	+	protein-coding	Dcdc2a	MGI:2652818	doublecortin domain containing 2a	195208				ns	ns	0	0	0	0	0	0	0	0	0	0	1	0	0	0	1	-	-	-	0	0	0	0	3	0	0	0	1	0	0	0	0	0	0	-
Dcdc5_329482	chr2	106080999	106409743	328745	+	protein-coding	Dcdc5	MGI:3045363	doublecortin domain containing 5	329482				ns	ns	0	1	0	0	1	0	0	0	1	1	1	2	2	1	0	1	0.918519	1.20242	0	1	0	0	7	0	0	1	1	0	0	0	0	1	0	1
Dchs2_100534287	chr3	83127527	83357209	229683	+	protein-coding	Dchs2	MGI:2685263	dachsous cadherin related 2	100534287				ns	ns	0	0	0	0	0	0	2	0	0	1	1	2	0	0	1	0.995037	16.2511	15.3406	0	0	0	0	4	0	0	1	0	1	0	0	0	0	0	1
Dclk3_245038	chr9	111439081	111489611	50531	+	protein-coding	Dclk3	MGI:3039580	doublecortin-like kinase 3	245038	DCLK3			ns	ns	0	0	0	0	0	0	0	0	0	0	1	0	0	0	0	-	-	-	0	0	0	0	2	1	0	0	0	0	0	0	0	0	0	-
Dcn_13179	chr10	97479500	97518163	38664	+	protein-coding	Dcn	MGI:94872	decorin	13179				ns	ns	0	0	0	1	0	0	6	1	1	11	0	1	2	1	1	0.470391	15.0046	14.7171	0	0	0	1	0	0	1	0	0	1	0	0	2	0	0	1
Dct_13190	chr14	118012790	118052246	39457	-	protein-coding	Dct	MGI:102563	dopachrome tautomerase	13190				ns	ns	0	0	0	0	0	0	0	0	0	0	1	0	0	0	0	-	-	-	0	0	0	0	1	0	0	0	0	0	0	0	0	0	0	-
Dctpp1_66422	chr7	127256959	127260667	3709	-	protein-coding	Dctpp1	MGI:1913672	dCTP pyrophosphatase 1	66422				ns	ns	0	1	3	0	0	0	0	0	1	0	1	0	0	0	0	-	-	-	0	1	3	0	0	1	0	0	0	1	0	0	0	1	0	-
Dcx_13193	chrX	143855842	143933219	77378	-	protein-coding	Dcx	MGI:1277171	doublecortin	13193				ns	ns	0	0	0	0	0	0	0	0	0	0	0	0	1	0	0	-	-	-	0	0	0	0	0	0	1	0	0	0	0	0	2	0	0	-
Ddc_13195	chr11	11814101	11898144	84044	-	protein-coding	Ddc	MGI:94876	dopa decarboxylase	13195				ns	ns	0	2	1	4	10	7	1	6	3	4	9	12	22	14	15	0.114971	3.1406	1.1666	0	2	1	3	4	6	2	3	2	1	0	0	2	3	3	1
Ddit4l_73284	chr3	137623672	137628332	4661	+	protein-coding	Ddit4l	MGI:1920534	DNA-damage-inducible transcript 4-like	73284				ns	ns	0	0	1	0	1	0	0	0	0	0	1	0	0	0	0	-	-	-	0	0	1	0	0	0	0	0	0	1	0	1	0	0	0	-
Ddn_13199	chr15	98803782	98807925	4144	-	protein-coding	Ddn	MGI:108101	dendrin	13199				ns	ns	0	0	0	0	0	0	0	1	0	1	3	1	3	2	1	0.688359	15.7206	14.3986	0	0	0	0	0	0	0	0	0	0	1	0	0	0	0	1
Ddx25_30959	chr9	35541848	35558470	16623	-	protein-coding	Ddx25	MGI:1353582	DEAD box helicase 25	30959				ns	ns	0	0	0	0	1	0	0	0	0	0	0	0	0	0	0	-	-	-	0	0	0	0	0	0	0	0	0	0	0	1	0	0	0	-
Ddx43_100048658	chr9	78395777	78423589	27813	+	protein-coding	Ddx43	MGI:3642857	DEAD box helicase 43	100048658				ns	ns	0	2	1	0	3	1	0	0	2	2	1	1	1	1	2	1	0.314982	0.309342	0	2	1	0	0	0	1	2	0	0	1	1	0	0	0	1
Defb12_77674	chr8	19111931	19114833	2903	-	protein-coding	Defb12	MGI:1924924	defensin beta 12	77674				ns	ns	0	0	0	0	0	0	0	0	0	1	0	0	0	0	0	-	-	-	0	0	0	0	0	0	0	0	0	0	0	0	0	0	0	-
Defb30_73670	chr14	63034087	63037846	3760	-	protein-coding	Defb30	MGI:1920920	defensin beta 30	73670				ns	ns	0	0	0	2	0	1	0	0	0	0	0	0	0	0	0	-	-	-	0	0	0	2	1	0	0	0	0	0	1	0	1	0	0	-
Defb36_266620	chr2	152604327	152612729	8403	+	protein-coding	Defb36	MGI:2385956	defensin beta 36	266620				ns	ns	0	1	0	0	0	0	0	0	0	0	0	0	0	0	0	-	-	-	0	1	0	0	0	0	0	0	0	0	0	0	0	0	0	-
Defb37_353320	chr8	18986233	18991055	4823	-	protein-coding	Defb37	MGI:2672966	defensin beta 37	353320				ns	ns	0	0	0	0	0	0	1	1	0	1	0	1	0	0	0	-	-	-	0	0	0	0	1	0	0	0	0	0	0	0	0	0	0	-
Defb39_360214	chr8	19052825	19064921	12097	-	protein-coding	Defb39	MGI:2672974	defensin beta 39	360214				ns	ns	0	0	0	0	0	0	0	0	0	0	0	0	0	0	0	-	-	-	0	0	0	0	0	0	0	1	0	0	0	0	0	0	0	-
Defb40_360217	chr8	18974914	18978221	3308	-	protein-coding	Defb40	MGI:2672976	defensin beta 40	360217				ns	ns	0	0	1	0	0	0	5	0	1	1	0	0	0	0	0	-	-	-	0	0	1	0	0	0	0	0	0	0	0	0	0	0	1	-
Defb42_619548	chr14	63046991	63048606	1616	+	protein-coding	Defb42	MGI:3033850	defensin beta 42	619548				ns	ns	0	2	1	2	0	0	0	0	0	0	0	0	0	0	0	-	-	-	0	2	1	0	1	1	1	0	0	0	1	0	0	1	0	-
Defb47_654465	chr14	62998077	63001160	3084	+	protein-coding	Defb47	MGI:3644478	defensin beta 47	654465				ns	ns	0	0	0	0	0	1	0	0	0	0	0	0	0	0	0	-	-	-	0	0	0	0	0	0	1	1	0	0	0	0	0	0	0	-
Defb48_432867	chr14	62977524	62984510	6987	-	protein-coding	Defb48	MGI:3646223	defensin beta 48	432867				ns	ns	0	0	1	0	1	0	0	0	2	0	0	0	0	0	0	1	-2.77008	19.1452	0	0	1	0	1	0	0	1	0	1	0	0	1	1	2	1
Dennd3_105841	chr15	73512560	73572242	59683	+	protein-coding	Dennd3	MGI:2146009	DENN/MADD domain containing 3	105841				ns	ns	0	0	1	4	0	1	5	11	1	8	3	4	5	3	1	0.12068	17.2484	17.1267	0	0	1	1	2	3	2	1	1	1	0	0	1	1	3	1
Des_13346	chr1	75360292	75368579	8288	+	protein-coding	Des	MGI:94885	desmin	13346				ns	ns	0	0	0	0	0	0	0	0	0	0	1	0	0	0	0	-	-	-	0	0	0	0	0	0	0	0	0	0	0	0	0	0	0	-
Deup1_234964	chr9	15559864	15628306	68443	-	protein-coding	Deup1	MGI:2443026	deuterosome assembly protein 1	234964				ns	ns	0	0	1	0	3	1	0	1	1	0	0	1	0	0	0	1	-1.60109	14.287	0	0	1	1	2	1	0	0	1	0	1	0	1	0	0	1
Dgat2_67800	chr7	99153663	99182713	29051	-	protein-coding	Dgat2	MGI:1915050	diacylglycerol O-acyltransferase 2	67800				UP	ns	0	0	1	3	2	1	15	5	1	36	20	17	70	119	102	7.54523e-18	17.9847	3.17778	0	0	1	5	7	2	3	5	2	6	1	5	9	4	3	0.499233
Dgat2l6_668257	chrX	100524838	100546108	21271	+	protein-coding	Dgat2l6	MGI:3045268	diacylglycerol O-acyltransferase 2-like 6	668257				ns	ns	0	1	0	0	0	0	0	1	0	1	0	1	2	1	1	1	1.74263	0.5839	0	1	0	0	0	0	0	0	0	0	0	0	0	0	0	1
Alpk2_225638	chr18	65265529	65393888	128360	-	protein-coding	Alpk2	MGI:2449492	alpha-kinase 2	225638	ALPK2			UP	ns	0	0	1	5	12	8	14	10	13	8	13	23	18	32	23	9.50759e-05	19.4792	16.7747	0	0	1	0	4	0	1	0	1	0	0	0	0	0	1	1
Dgkb_217480	chr12	37880174	38634239	754066	+	protein-coding	Dgkb	MGI:2442474	diacylglycerol kinase, beta	217480	DGKB			ns	ns	0	0	1	0	3	1	0	1	0	0	3	2	1	1	1	1	14.3106	13.1574	0	0	1	0	9	1	2	1	1	1	1	1	0	0	0	1
Dgkeos_414094	chr11	89060751	89067884	7134	+	ncRNA	Dgkeos	MGI:3041185	diacylglycerol kinase, epsilon, opposite strand	414094				ns	ns	0	0	0	0	0	0	0	1	0	0	0	0	0	0	0	-	-	-	0	0	0	0	0	0	0	0	0	0	0	0	0	0	0	-
Dgkk_331374	chrX	6779306	6948363	169058	+	protein-coding	Dgkk	MGI:3580254	diacylglycerol kinase kappa	331374	DGKK			ns	ns	0	0	0	0	0	0	0	0	0	0	0	0	0	0	0	-	-	-	0	0	0	0	1	0	0	1	0	0	0	0	0	0	0	-
Dhh_13363	chr15	98891155	98898540	7386	-	protein-coding	Dhh	MGI:94891	desert hedgehog	13363				ns	ns	0	0	0	0	0	0	0	0	0	1	6	3	4	5	3	0.0951268	16.0315	20.213	0	0	0	0	1	0	0	0	0	0	0	0	0	0	2	1
Dhrs2_71412	chr14	55222007	55241440	19434	+	protein-coding	Dhrs2	MGI:1918662	dehydrogenase/reductase member 2	71412				ns	ns	0	0	0	0	0	0	0	0	0	0	1	0	0	0	0	-	-	-	0	0	0	0	1	0	0	0	0	0	0	0	0	0	0	-
Dio3os_353504	chr12	110275384	110278068	2685	-	ncRNA	Dio3os	MGI:2664395	deiodinase, iodothyronine type III, opposite strand	353504				ns	ns	0	0	0	0	0	0	1	0	0	0	0	0	0	0	0	-	-	-	0	0	0	0	0	0	0	0	0	0	0	0	0	0	0	-
Dipk1c_240479	chr18	84720144	84740436	20293	+	protein-coding	Dipk1c	MGI:3041188	divergent protein kinase domain 1C	240479				ns	ns	0	0	0	0	0	0	0	0	1	0	0	0	0	0	0	-	-	-	0	0	0	0	0	0	0	0	0	0	0	0	0	0	0	-
Dipk2b_75905	chrX	18414881	18461397	46517	-	protein-coding	Dipk2b	MGI:1923155	divergent protein kinase domain 2B	75905				ns	ns	0	0	0	2	0	0	0	0	0	0	0	0	0	0	0	-	-	-	0	0	0	0	0	0	0	0	1	0	0	0	0	0	0	-
Diras1_208666	chr10	81019590	81025377	5788	-	protein-coding	Diras1	MGI:2183442	DIRAS family, GTP-binding RAS-like 1	208666				ns	ns	0	1	0	0	0	0	0	0	0	0	0	0	0	0	0	-	-	-	0	1	0	0	0	0	0	0	0	0	0	0	0	0	0	-
Disp2_214240	chr2	118779719	118795175	15457	+	protein-coding	Disp2	MGI:2388733	dispatched RND tramsporter family member 2	214240				ns	ns	0	0	0	1	0	0	0	0	0	0	0	0	0	0	0	-	-	-	0	0	0	0	1	0	0	0	0	0	0	0	0	0	0	-
Dkk1_13380	chr19	30545876	30549496	3621	-	protein-coding	Dkk1	MGI:1329040	dickkopf WNT signaling pathway inhibitor 1	13380				ns	ns	0	0	0	0	0	0	0	0	0	0	0	0	0	0	0	-	-	-	0	0	0	0	0	0	0	0	0	0	0	0	1	0	0	-
Dlk2_106565	chr17	46297483	46303271	5789	+	protein-coding	Dlk2	MGI:2146838	delta like non-canonical Notch ligand 2	106565				ns	ns	0	0	0	0	0	0	0	0	0	0	0	0	0	0	0	-	-	-	0	0	0	0	0	0	0	1	0	0	1	0	1	0	0	-
Dll1_13388	chr17	15367354	15376932	9579	-	protein-coding	Dll1	MGI:104659	delta like canonical Notch ligand 1	13388				UP	ns	0	0	0	0	0	0	3	0	2	24	28	28	21	19	22	7.48279e-11	22.3323	18.1217	0	0	0	0	1	0	1	0	0	0	0	0	0	0	0	1
Dll3_13389	chr7	28293555	28301785	8231	-	protein-coding	Dll3	MGI:1096877	delta like canonical Notch ligand 3	13389				ns	ns	0	1	0	0	0	1	0	1	0	1	0	0	0	0	0	-	-	-	0	1	0	0	0	0	0	0	0	0	1	0	0	0	0	-
Dll4_54485	chr2	119325784	119335666	9883	+	protein-coding	Dll4	MGI:1859388	delta like canonical Notch ligand 4	54485				ns	ns	0	0	0	0	0	0	1	0	0	1	2	3	1	3	1	0.814562	15.831	15.0249	0	0	0	0	0	0	1	1	0	0	0	0	1	0	0	1
Dlx1_13390	chr2	71529445	71533981	4537	+	protein-coding	Dlx1	MGI:94901	distal-less homeobox 1	13390				ns	ns	0	1	0	0	0	1	0	0	0	1	0	0	0	2	0	-	-	-	0	1	0	0	1	0	0	0	0	0	0	0	0	0	1	-
Dlx1as_111970	chr2	71530638	71537891	7254	-	ncRNA	Dlx1as	MGI:1195983	distal-less homeobox 1, antisense	111970				ns	ns	0	1	0	0	0	1	0	0	0	1	0	0	0	2	0	-	-	-	0	1	0	0	1	0	0	0	0	0	0	0	0	0	1	-
Dlx2_13392	chr2	71543408	71546754	3347	-	protein-coding	Dlx2	MGI:94902	distal-less homeobox 2	13392				ns	ns	0	0	1	0	0	0	0	0	0	0	1	0	0	0	0	-	-	-	0	0	1	0	0	2	0	1	0	0	0	1	0	0	0	-
Dlx4_13394	chr11	95140447	95145801	5355	-	protein-coding	Dlx4	MGI:94904	distal-less homeobox 4	13394				ns	ns	0	0	0	0	0	0	0	0	0	0	0	0	0	0	0	-	-	-	0	0	0	0	0	1	0	0	0	0	0	0	0	0	0	-
Dlx4os_320453	chr11	95145053	95159047	13995	+	ncRNA	Dlx4os	MGI:2444057	distal-less homeobox 4, opposite strand	320453				ns	ns	0	0	0	0	0	0	0	0	0	0	0	0	0	0	0	-	-	-	0	0	0	0	1	1	0	0	0	0	0	0	0	0	0	-
Dlx5_13395	chr6	6877801	6882068	4268	-	protein-coding	Dlx5	MGI:101926	distal-less homeobox 5	13395				ns	ns	0	0	0	0	0	0	0	0	0	0	0	0	0	0	0	-	-	-	0	0	0	0	0	0	0	0	0	0	0	0	1	0	0	-
Dlx6os1_320038	chr6	6820543	6871627	51085	-	ncRNA	Dlx6os1	MGI:2443217	distal-less homeobox 6, opposite strand 1	320038				ns	ns	0	0	0	0	0	0	0	0	0	0	0	0	0	0	0	-	-	-	0	0	0	0	1	0	0	1	0	0	0	0	0	0	0	-
Dmbt1_12945	chr7	131032069	131121628	89560	+	protein-coding	Dmbt1	MGI:106210	deleted in malignant brain tumors 1	12945				ns	ns	0	0	0	0	0	0	0	0	0	0	1	0	0	0	0	-	-	-	0	0	0	0	1	0	0	0	0	0	0	0	0	0	0	-
Dmbx1_140477	chr4	115915119	115939926	24808	-	protein-coding	Dmbx1	MGI:2153518	diencephalon/mesencephalon homeobox 1	140477				ns	ns	0	0	0	0	0	0	0	1	0	0	0	0	0	0	0	-	-	-	0	0	0	0	0	0	0	0	0	0	0	0	0	0	0	-
Dmc1_13404	chr15	79561497	79605109	43613	-	protein-coding	Dmc1	MGI:105393	DNA meiotic recombinase 1	13404				ns	ns	0	2	3	4	1	5	0	0	0	0	0	0	0	0	1	0.731185	-2.85668	-0.825581	0	2	3	1	0	1	0	0	0	1	0	0	0	1	2	1
Dmgdh_74129	chr13	93674436	93752823	78388	+	protein-coding	Dmgdh	MGI:1921379	dimethylglycine dehydrogenase precursor	74129				ns	ns	0	1	0	0	0	0	0	0	0	0	0	0	0	1	0	-	-	-	0	1	0	0	0	0	0	0	0	0	0	0	0	0	0	-
Dmkn_73712	chr7	30763756	30781066	17311	+	protein-coding	Dmkn	MGI:1920962	dermokine	73712				ns	ns	0	0	0	0	0	0	0	0	2	0	0	0	0	0	0	-	-	-	0	0	0	0	0	0	0	0	0	0	0	0	0	0	0	-
Dmp1_13406	chr5	104197575	104214102	16528	+	protein-coding	Dmp1	MGI:94910	dentin matrix protein 1	13406				ns	ns	0	1	0	0	0	0	0	0	0	1	0	0	0	0	0	-	-	-	0	1	0	0	0	0	0	0	0	0	0	0	0	0	0	-
Dmrt1_50796	chr19	25505706	25604328	98623	+	protein-coding	Dmrt1	MGI:1354733	doublesex and mab-3 related transcription factor 1	50796				ns	ns	0	0	0	0	0	0	0	0	0	0	0	0	0	0	0	-	-	-	0	0	0	0	3	0	0	0	0	0	0	2	0	0	0	-
Dmrta2_242620	chr4	109978025	109983684	5660	+	protein-coding	Dmrta2	MGI:2653629	doublesex and mab-3 related transcription factor like family A2	242620				ns	ns	0	0	1	0	0	1	0	0	0	0	0	0	0	0	0	-	-	-	0	0	1	0	0	1	1	1	0	1	0	0	2	1	0	-
Dmrta2os_77453	chr4	109973179	109979624	6446	-	ncRNA	Dmrta2os	MGI:1924703	doublesex and mab-3 related transcription factor like family A2, opposite strand	77453				ns	ns	0	2	1	1	0	1	0	0	0	0	1	0	0	0	1	-	-	-	0	2	1	2	0	1	0	1	0	1	0	0	5	0	0	-
Dnah10_56087	chr5	124725085	124834308	109224	+	protein-coding	Dnah10	MGI:1860299	dynein, axonemal, heavy chain 10	56087				ns	ns	0	1	1	4	1	0	0	1	0	0	0	0	3	0	2	1	-0.997403	-0.959534	0	1	1	1	2	1	1	0	0	0	1	0	0	0	0	1
Dnah5_110082	chr15	28203766	28472045	268280	+	protein-coding	Dnah5	MGI:107718	dynein, axonemal, heavy chain 5	110082				ns	ns	0	1	0	0	0	0	1	0	1	0	1	2	1	3	1	1	2.13704	1.09767	0	1	0	1	4	0	0	1	0	0	0	0	1	0	0	1
Dnah7a_627872	chr1	53397002	53706784	309783	-	protein-coding	Dnah7a	MGI:2685838	dynein, axonemal, heavy chain 7A	627872				ns	ns	0	0	1	0	2	3	0	2	2	2	1	1	0	0	1	1	12.8636	1.90102	0	0	1	0	6	0	0	2	0	1	0	0	0	0	1	1
Dnah7b_227058	chr1	46066853	46373546	306694	+	protein-coding	Dnah7b	MGI:2684953	dynein, axonemal, heavy chain 7B	227058				ns	ns	0	1	0	1	2	1	1	3	2	1	0	2	1	0	1	1	1.22732	0.87859	0	1	0	1	6	1	1	1	0	0	1	1	5	0	0	1
Dnaic2_432611	chr11	114727419	114757889	30471	+	protein-coding	Dnaic2	MGI:2685574	dynein, axonemal, intermediate chain 2	432611				ns	ns	0	1	1	3	6	2	3	2	1	0	0	0	1	0	0	0.911832	-1.03401	1.51377	0	1	1	0	1	0	0	1	0	0	0	0	0	1	0	1
Dnajb6-ps_623123	chr12	64786193	64787704	1512	+	pseudo	Dnajb6-ps	MGI:3645295	DnaJ heat shock protein family (Hsp40) member B6, pseudogene	623123				ns	ns	0	0	0	0	0	0	0	0	0	0	0	0	0	0	1	-	-	-	0	0	0	0	0	0	0	0	0	0	0	0	0	0	0	-
Dnajc5g_231098	chr5	31108319	31112524	4206	+	protein-coding	Dnajc5g	MGI:3045263	DnaJ heat shock protein family (Hsp40) member C5 gamma	231098				ns	ns	0	0	0	0	0	0	0	1	0	0	0	0	0	0	0	-	-	-	0	0	0	0	0	0	0	0	0	0	0	0	0	0	0	-
Dnajc6_72685	chr4	101496648	101642799	146152	+	protein-coding	Dnajc6	MGI:1919935	DnaJ heat shock protein family (Hsp40) member C6	72685				ns	ns	0	0	0	1	0	2	0	0	0	0	0	2	1	0	0	-	-	-	0	0	0	0	4	2	1	1	0	0	3	0	0	2	0	-
Dnali1_75563	chr4	125055339	125065657	10319	-	protein-coding	Dnali1	MGI:1922813	dynein, axonemal, light intermediate polypeptide 1	75563				ns	ns	0	1	4	0	0	1	2	0	0	1	0	3	0	2	1	1	1.78899	0.602279	0	1	4	1	0	0	1	1	1	2	1	1	2	1	2	1
Dnase2b_56629	chr3	146581373	146615598	34226	-	protein-coding	Dnase2b	MGI:1913283	deoxyribonuclease II beta	56629				ns	ns	0	0	0	0	0	0	1	1	0	0	0	0	0	0	0	-	-	-	0	0	0	0	2	0	0	0	0	0	0	0	0	0	0	-
Dnmt3l_54427	chr10	78042287	78063622	21336	+	protein-coding	Dnmt3l	MGI:1859287	DNA (cytosine-5-)-methyltransferase 3-like	54427				ns	ns	0	0	0	2	0	2	3	3	3	1	1	1	3	2	0	0.766676	14.911	16.2178	0	0	0	0	1	2	0	1	1	0	0	0	0	0	0	1
Dntt_21673	chr19	41029275	41059525	30251	+	protein-coding	Dntt	MGI:98659	deoxynucleotidyltransferase, terminal	21673				ns	ns	0	0	1	0	0	1	0	0	1	0	0	0	0	0	0	-	-	-	0	0	1	0	2	1	0	1	0	0	0	0	0	0	0	-
Dok7_231134	chr5	35056766	35087839	31074	+	protein-coding	Dok7	MGI:3584043	docking protein 7	231134				ns	ns	0	0	0	0	0	0	0	0	0	1	0	2	1	0	0	-	-	-	0	0	0	0	1	0	0	0	0	0	0	1	0	0	0	-
Dpep1_13479	chr8	123186235	123201812	15578	+	protein-coding	Dpep1	MGI:94917	dipeptidase 1	13479				ns	ns	0	0	0	0	0	0	0	0	0	1	0	0	0	0	0	-	-	-	0	0	0	1	0	0	0	0	0	0	0	0	0	0	0	-
Dpep3_71854	chr8	105973520	105979419	5900	-	protein-coding	Dpep3	MGI:1919104	dipeptidase 3	71854				UP	ns	0	4	1	35	49	44	20	33	34	2	5	4	10	6	13	6.13045e-06	3.23519	3.03336	0	4	1	3	1	2	2	1	1	1	0	0	0	0	1	1
Dpm3_68563	chr3	89266461	89267079	619	+	protein-coding	Dpm3	MGI:1915813	dolichyl-phosphate mannosyltransferase polypeptide 3	68563				ns	ns	0	1	1	0	2	0	1	1	1	1	0	0	1	0	1	1	0.679237	0.45301	0	1	1	0	3	2	2	0	0	1	0	1	1	1	1	1
Dppa1_347708	chr11	46607010	46629274	22265	-	protein-coding	Dppa1	MGI:2157522	developmental pluripotency associated 1	347708				ns	ns	0	0	0	0	0	0	0	0	0	0	0	0	0	0	0	-	-	-	0	0	0	0	4	0	0	0	0	0	0	0	0	0	0	-
Dppa2_73703	chr16	48310274	48319513	9240	+	protein-coding	Dppa2	MGI:2157523	developmental pluripotency associated 2	73703				ns	ns	0	0	0	0	0	0	0	0	0	0	0	0	0	0	0	-	-	-	0	0	0	0	1	0	0	0	0	0	0	0	0	0	0	-
Dppa3_73708	chr6	122626424	122630271	3848	+	protein-coding	Dppa3	MGI:1920958	developmental pluripotency-associated 3	73708				ns	ns	0	1	1	0	1	3	0	0	0	0	0	0	1	0	1	-	-	-	0	1	1	2	0	0	0	0	0	0	1	0	0	0	1	-
Dppa4_73693	chr16	48283735	48294292	10558	+	protein-coding	Dppa4	MGI:2157525	developmental pluripotency associated 4	73693				ns	ns	0	0	0	0	0	0	0	0	0	0	0	0	0	0	0	-	-	-	0	0	0	0	1	0	0	0	0	0	0	0	0	0	0	-
Dpt_56429	chr1	164796663	164824274	27612	+	protein-coding	Dpt	MGI:1928392	dermatopontin	56429				ns	ns	0	0	0	0	0	0	0	0	0	0	0	0	0	0	0	-	-	-	0	0	0	0	1	0	1	0	0	0	0	0	0	0	0	-
Dpy19l2_320752	chr9	24557048	24696293	139246	-	protein-coding	Dpy19l2	MGI:2444662	dpy-19-like 2 (C. elegans)	320752				ns	ns	0	0	0	0	0	0	0	0	0	0	0	1	0	0	0	-	-	-	0	0	0	0	4	0	0	1	0	0	0	0	0	0	0	-
Dpys_64705	chr15	39768485	39857470	88986	-	protein-coding	Dpys	MGI:1928679	dihydropyrimidinase	64705				ns	ns	0	0	1	2	5	1	0	2	3	0	1	2	1	1	1	0.744297	17.3928	14.4951	0	0	1	1	3	4	3	1	1	1	0	0	0	0	1	1
Dpysl4_26757	chr7	139086001	139101795	15795	+	protein-coding	Dpysl4	MGI:1349764	dihydropyrimidinase-like 4	26757				ns	ns	0	0	1	0	0	0	0	0	0	0	0	0	0	0	0	-	-	-	0	0	1	0	0	0	0	0	0	1	0	0	0	0	0	-
Dpysl5_65254	chr5	30711564	30799369	87806	+	protein-coding	Dpysl5	MGI:1929772	dihydropyrimidinase-like 5	65254				ns	ns	0	0	0	0	0	0	0	0	0	0	0	0	0	0	0	-	-	-	0	0	0	0	4	1	0	0	0	0	0	0	0	0	0	-
Draxin_70433	chr4	148098437	148130698	32262	-	protein-coding	Draxin	MGI:1917683	dorsal inhibitory axon guidance protein	70433				ns	ns	0	0	0	0	0	0	0	0	0	2	0	0	1	8	3	0.425417	17.0894	17.2247	0	0	0	1	0	0	0	0	0	0	0	0	0	0	0	1
Drc1_381738	chr5	30281393	30366695	85303	+	protein-coding	Drc1	MGI:2685906	dynein regulatory complex subunit 1	381738				ns	ns	0	1	0	0	1	0	0	1	0	0	0	0	0	0	0	-	-	-	0	1	0	0	1	0	0	0	0	0	0	0	0	0	0	-
Drc7_330830	chr8	95055103	95078141	23039	+	protein-coding	Drc7	MGI:2685616	dynein regulatory complex subunit 7	330830				ns	ns	0	1	0	0	0	0	0	0	0	0	0	0	0	0	0	-	-	-	0	1	0	0	1	0	0	0	0	0	0	0	0	0	0	-
Drd2_13489	chr9	49340403	49408168	67766	+	protein-coding	Drd2	MGI:94924	dopamine receptor D2	13489				ns	ns	0	1	0	0	0	0	0	0	0	0	0	0	0	0	0	-	-	-	0	1	0	1	1	0	0	0	0	0	0	0	0	0	0	-
Drd3_13490	chr16	43762221	43822932	60712	+	protein-coding	Drd3	MGI:94925	dopamine receptor D3	13490				ns	ns	0	0	0	0	0	0	0	0	0	0	0	1	0	0	0	-	-	-	0	0	0	0	2	0	0	0	0	0	0	0	0	0	0	-
Drd4_13491	chr7	141292018	141296464	4447	+	protein-coding	Drd4	MGI:94926	dopamine receptor D4	13491				ns	ns	0	0	0	0	0	0	0	0	0	0	1	0	0	0	0	-	-	-	0	0	0	0	0	0	0	1	0	0	1	0	0	2	0	-
Dsc1_13505	chr18	20083471	20114773	31303	-	protein-coding	Dsc1	MGI:109173	desmocollin 1	13505				ns	ns	0	0	0	0	0	0	0	0	0	0	0	0	0	0	0	-	-	-	0	0	0	0	1	0	0	0	0	0	0	0	0	0	0	-
Dsc2_13506	chr18	20030633	20059554	28922	-	protein-coding	Dsc2	MGI:103221	desmocollin 2	13506				ns	ns	0	0	0	0	0	0	0	0	0	0	0	0	0	0	0	-	-	-	0	0	0	0	0	0	0	0	0	0	0	0	1	0	0	-
Dscaml1_114873	chr9	45430353	45753713	323361	+	protein-coding	Dscaml1	MGI:2150309	DS cell adhesion molecule like 1	114873				ns	ns	0	1	0	0	2	0	0	2	1	1	2	1	0	0	0	1	1.06618	1.08062	0	1	0	0	12	0	0	0	0	0	0	0	2	0	0	1
Dsg1b_225256	chr18	20376729	20412183	35455	+	protein-coding	Dsg1b	MGI:2664357	desmoglein 1 beta	225256				ns	ns	0	0	0	0	0	0	1	0	1	1	0	0	0	0	0	-	-	-	0	0	0	0	0	0	0	0	1	0	1	0	0	0	0	-
Dsg1c_211924	chr18	20247340	20285031	37692	+	protein-coding	Dsg1c	MGI:2664358	desmoglein 1 gamma	211924				ns	ns	0	0	0	0	0	0	0	0	0	1	0	0	0	0	0	-	-	-	0	0	0	0	0	0	0	0	0	0	0	0	0	0	0	-
Dsg2_13511	chr18	20558074	20604526	46453	+	protein-coding	Dsg2	MGI:1196466	desmoglein 2	13511				ns	ns	0	0	0	0	1	0	0	0	0	0	0	0	0	0	0	-	-	-	0	0	0	0	1	0	0	0	0	0	0	0	0	0	0	-
Dsg4_16769	chr18	20436175	20471821	35647	+	protein-coding	Dsg4	MGI:2661061	desmoglein 4	16769				ns	ns	0	0	0	0	0	0	0	0	0	0	0	0	0	0	0	-	-	-	0	0	0	0	1	0	0	0	0	0	0	0	0	0	0	-
Dsp_109620	chr13	38151294	38198577	47284	+	protein-coding	Dsp	MGI:109611	desmoplakin	109620				ns	ns	0	0	0	0	0	0	0	0	0	1	0	0	0	0	1	-	-	-	0	0	0	0	1	0	0	1	0	0	0	0	0	0	0	-
Dspp_666279	chr5	104170703	104180127	9425	+	protein-coding	Dspp	MGI:109172	dentin sialophosphoprotein	666279				ns	ns	0	0	0	0	0	0	0	0	0	0	1	0	0	0	0	-	-	-	0	0	0	0	0	0	0	0	0	0	0	0	0	0	0	-
Dthd1_100322896	chr5	62811656	62888318	76663	+	protein-coding	Dthd1	MGI:4937018	death domain containing 1	100322896				ns	ns	0	0	0	0	2	2	0	1	1	1	0	0	0	0	0	1	12.2613	14.883	0	0	0	2	11	5	9	6	7	2	1	2	5	1	0	0.299949
Dtx1_14357	chr5	120680264	120711669	31406	-	protein-coding	Dtx1	MGI:1352744	deltex 1, E3 ubiquitin ligase	14357				ns	ns	0	0	0	0	0	0	0	0	0	0	1	0	0	0	0	-	-	-	0	0	0	0	1	0	0	0	0	0	0	0	0	0	0	-
Duox1_99439	chr2	122315672	122347972	32301	+	protein-coding	Duox1	MGI:2139422	dual oxidase 1	99439				ns	ns	0	0	1	0	4	1	0	0	0	0	0	3	0	0	0	-	-	-	0	0	1	0	2	0	0	0	0	0	0	0	1	0	0	-
Duoxa1_213696	chr2	122303549	122313730	10182	-	protein-coding	Duoxa1	MGI:2384861	dual oxidase maturation factor 1	213696				ns	ns	0	0	0	0	0	0	0	0	0	0	1	0	0	0	0	-	-	-	0	0	0	0	0	0	1	0	0	0	0	0	0	0	0	-
Duoxa2_66811	chr2	122298900	122302885	3986	+	protein-coding	Duoxa2	MGI:1914061	dual oxidase maturation factor 2	66811				ns	ns	0	0	0	0	0	0	0	1	0	0	0	0	0	0	0	-	-	-	0	0	0	0	0	0	0	0	0	0	0	0	0	0	0	-
Dusp13_27389	chr14	21733395	21748622	15228	-	protein-coding	Dusp13	MGI:1351599	dual specificity phosphatase 13	27389				ns	ns	0	2	1	1	0	0	0	2	0	0	1	0	0	0	1	1	-1.15898	-1.02829	0	2	1	0	1	0	2	1	1	1	1	0	1	1	1	1
Dusp14_56405	chr11	84048045	84068357	20313	-	protein-coding	Dusp14	MGI:1927168	dual specificity phosphatase 14	56405				ns	ns	0	1	0	5	6	4	5	15	13	4	5	5	1	0	2	0.195085	3.27228	3.05842	0	1	0	0	3	0	1	0	0	0	1	0	0	0	0	1
Dusp15_252864	chr2	152940995	152951582	10588	-	protein-coding	Dusp15	MGI:1934928	dual specificity phosphatase-like 15	252864				ns	ns	0	0	0	1	0	0	0	0	0	0	0	0	0	0	0	-	-	-	0	0	0	0	0	0	0	0	0	0	0	0	0	0	0	-
Dusp9_75590	chrX	73639441	73643514	4074	+	protein-coding	Dusp9	MGI:2387107	dual specificity phosphatase 9	75590				ns	ns	0	0	0	0	0	0	0	0	0	2	0	0	0	0	0	-	-	-	0	0	0	0	0	0	0	0	0	0	0	0	0	0	0	-
Dydc2_71200	chr14	41049117	41073037	23921	-	protein-coding	Dydc2	MGI:1918450	DPY30 domain containing 2	71200				ns	ns	0	0	1	0	0	0	0	0	0	0	0	0	0	0	0	-	-	-	0	0	1	0	0	0	0	0	0	0	0	0	0	0	0	-
Dync1i1_13426	chr6	5725639	6028039	302401	+	protein-coding	Dync1i1	MGI:107743	dynein cytoplasmic 1 intermediate chain 1	13426				ns	ns	0	1	0	0	1	1	1	2	0	0	2	0	0	1	1	1	1.22076	1.2666	0	1	0	1	7	1	1	1	1	1	1	0	1	0	2	1
Dynlrb2_75465	chr8	116505015	116515915	10901	+	protein-coding	Dynlrb2	MGI:1922715	dynein light chain roadblock-type 2	75465				ns	ns	0	0	0	0	0	0	0	1	0	0	0	0	0	1	0	-	-	-	0	0	0	0	0	0	0	0	0	0	0	0	0	0	0	-
Dyrk3_226419	chr1	131128441	131138234	9794	-	protein-coding	Dyrk3	MGI:1330300	dual-specificity tyrosine-(Y)-phosphorylation regulated kinase 3	226419	DYRK3			ns	ns	0	3	4	0	0	0	0	1	2	0	0	2	1	1	0	-	-	-	0	3	4	1	0	0	0	0	0	0	0	0	2	1	0	-
Dyrk4_101320	chr6	126876199	126921839	45641	-	protein-coding	Dyrk4	MGI:1330292	dual-specificity tyrosine-(Y)-phosphorylation regulated kinase 4	101320	DYRK4			ns	ns	0	1	5	0	2	3	0	1	0	1	0	1	0	1	4	-	-	-	0	1	5	0	1	4	0	2	2	0	1	2	0	2	2	-
Dytn_241073	chr1	63622851	63686927	64077	-	protein-coding	Dytn	MGI:2685061	dystrotelin	241073				ns	ns	0	0	0	0	1	0	0	0	0	0	0	1	0	0	0	-	-	-	0	0	0	0	1	0	0	1	0	0	0	0	0	0	0	-
Dzip1_66573	chr14	118875520	118925470	49951	-	protein-coding	Dzip1	MGI:1914311	DAZ interacting protein 1	66573				ns	ns	0	1	1	3	1	2	0	0	1	2	0	1	1	1	0	1	-0.825984	-0.623414	0	1	1	2	2	0	2	1	2	1	1	1	0	1	2	1
[truncated: 28,457 more rows]
[truncated: 2 more columns]

## Sheet: Kinase-to-Inhibitor annotation
					Reactome		RNAseq (Nascent)
Drug	Target	Mmu_id	EC50	CATDS	TLR4 signaling	IL4 signaling	LPS Transcriptionally controlled	IL4 Transcriptionally controlled	CKI #ID	Selected for	nM used
[truncated: 544 more rows]
