# Supplementary material for: An integrative epigenome-based strategy for unbiased functional profiling of clinical kinase inhibitors
Source: Mol Syst Biol. 2024 May 9;20(6):626–50. doi: 10.1038/s44320-024-00040-x (PMC11148061; doi:10.1038/s44320-024-00040-x)
Supplement: Supplementary file 3 — Dataset EV2 [file 44320_2024_40_MOESM3_ESM.xlsx]

## Sheet: Dataset EV2
CREs identified in either LPS or IL-4 conditions and the relative perturbation likelihood per CKI.

## Sheet: Legend
CREs identified in either LPS or IL-4 conditions and the relative perturbation likelihood per CKI.
Each Sheet referes to separate analyses conducted on either LPS or IL-4 stimulations
# Column description:
PEAK ID	Peak identifier
chrom	chromosome ID
start	starting coordinate
end	end coordinate
kinetic cluster/group	Kinetic macro-cluster the peak belongs to (see Figure 1B and Suppl. Figure 1B)
Columns F to BK	Perturbation likelihhod score (multiplied by the sign of the differences between the DMSO z-scores across time and the specific CKI)

## Sheet: LPS-regulated CREs
Peaks information					Perturbation likelihood * sign " direction of change "
PEAK ID	chrom	start	end	kinetic cluster/group	BGT-226	Omipalisib	PH-797804	Losmapimod	Filgotinib	AZD-2014	Vatalanib	AZD-8186	X-396	Afatinib	VX-702	Lapatinib	ONO-4059 analogue	GSK-461364	Selumetinib	Refametinib	Tofacitinib	GSK-2110183	TG-100572	AZD-1208	BMS-387032	Encorafenib	Telatinib	NMS-1286937	Vandetanib	Pimasertib	SGX-523	Ruxolitinib	AC-480	SNS-314	Poziotinib	Capmatinib	GDC-0994	Ulixertinib	Silmitasertib	SGI-1776	MK-5108	Mubritinib	IMD-0354	Lenvatinib	XL-413	Talmapimod	MK-2461	MK-2206	TG-100115
chr1:105169522-105172031	chr1	105169522	105172031	A	-0.88252	1.54914	0.609818	0.522514	0.273198	0.60964	0.601533	0.552237	-0.811475	0.422281	-0.291385	-0.188274	-0.204139	-0.299918	-0.247115	-0.161487	-0.301747	-0.22562	-0.457715	-0.292332	-0.528794	-0.537752	-0.400836	0.413036	0.316856	-0.775898	-0.37981	-0.544279	-0.400378	-0.340951	0.124249	-0.184974	0.240192	0.380531	0.244603	0.348332	0.446237	0.389036	-0.241665	1.06969	-0.223665	0.12443	0.344262	0.376674	0.527472
chr1:105198724-105200322	chr1	105198724	105200322	A	0.609622	0.486239	3.59947	1.19224	0.752101	0.952527	0.518031	0.406495	1.70896	1.78021	0.335784	0.296484	-0.432958	-0.461047	-0.58557	-0.371343	-0.582511	-0.496583	-0.860083	0.680012	0.588435	0.735486	0.500123	0.505374	0.377649	0.806715	-0.621709	0.622524	0.539333	0.396504	0.203342	0.339543	0.607663	0.350979	0.440873	0.370057	0.721723	0.411616	0.308607	0.241855	0.290709	0.166442	0.32149	0.353076	0.79767
chr1:105662396-105664696	chr1	105662396	105664696	C	-0.840992	-0.560247	-1.88218	-0.695622	-1.12553	-0.271834	-0.718241	-0.481364	-0.621314	-0.518265	-0.303098	-0.24002	0.341004	0.247974	0.13499	-0.171578	-0.197695	-0.346857	-0.916009	-0.164615	-0.235183	-0.47994	-0.481952	-0.655917	-0.415345	-0.414019	-0.387996	-0.483149	-0.571923	-0.263864	-0.426606	-0.358439	-0.135242	-0.283263	-0.232023	-0.216522	-0.211723	-0.44291	-0.595014	-0.506889	-0.509987	-0.256566	-0.520674	-0.423709	-0.432259
chr1:105745833-105749429	chr1	105745833	105749429	D	-3.70886	-3.28006	-2.792	-1.81027	-2.65227	-2.60572	-2.48051	-2.62979	-2.85652	-2.82414	-2.5604	-2.70607	-2.44669	-2.28785	-2.24461	-2.27257	-2.46894	-2.53652	-2.45633	-2.40962	-2.80021	-2.70567	-2.59887	-2.72809	-2.60957	-2.19953	-2.57339	-2.63932	-2.7286	-2.71542	-2.53137	-2.64043	-2.5468	-2.47479	-2.54068	-2.48532	-2.41727	-1.98867	-2.38593	-2.46446	-2.62626	-1.83875	-2.34742	-2.49547	-2.29005
chr1:105789543-105791433	chr1	105789543	105791433	B	-0.760346	-1.91571	-1.52076	-0.54511	-1.27592	-1.29747	-0.605916	-1.36901	-0.978265	-1.30437	0.52899	0.514614	0.815174	0.727888	0.654102	0.512808	0.791825	0.731235	-0.231289	-0.425947	-0.70677	-0.645064	-0.271612	-0.18872	0.208614	-0.889468	-0.485009	-0.288653	-0.542763	0.546023	-0.115429	0.253752	-0.33637	-0.171093	0.7604	-0.444475	-0.223989	0.78636	-0.539688	-0.666074	-0.550876	-0.694938	-0.400745	-0.449017	-0.731505
chr1:105863350-105866060	chr1	105863350	105866060	D	-0.41362	-0.575349	-0.536109	-0.29124	-0.388815	-0.54002	-0.879282	-0.740293	-0.276686	-0.60102	-0.133427	-0.224156	-0.125057	-0.0648643	-0.0613746	-0.0813368	-0.103879	-0.221337	-0.563117	-0.256802	-0.148119	-0.553329	-0.272792	-0.30661	-0.236936	-0.109878	-0.338015	-0.202145	-0.268408	-0.17286	-0.222071	-0.174219	-0.057097	-0.139599	-0.148916	-0.159419	-0.137542	-0.15965	-0.0919025	-0.236822	0.315644	-0.125255	-0.0802292	-0.212932	-0.0992591
chr1:105866071-105867923	chr1	105866071	105867923	D	1.0939	-0.125888	0.567964	0.246715	-0.119499	-0.196561	-0.278429	-0.0750026	-0.210314	-0.1765	0.272983	0.0666892	0.144793	0.14045	0.12017	0.13917	0.0855888	0.176973	-0.0167434	-0.0020262	-0.034867	0.101036	0.00324095	-0.00673134	0.00146301	-0.00106284	0.0617807	-0.0125891	-0.000442185	-0.000433519	-0.000493846	-0.000605365	-0.00529744	0.00186142	0.0613285	0.00387711	0.00533307	-0.227611	-0.0584545	0.0685449	0.0667166	0.0874167	0.0402785	0.113314	0.00900127
chr1:105890431-105892012	chr1	105890431	105892012	D	0.36796	0.220182	1.10431	0.842522	0.658809	0.736531	0.299532	0.436039	0.776657	0.350917	0.222878	0.338461	0.362726	0.380981	-0.604959	0.334127	0.384216	0.46447	0.0189899	0.0997973	0.115911	0.115714	0.105967	0.0578845	0.0740478	0.12922	0.114435	0.102008	0.230157	0.0714176	0.131402	0.101199	0.237336	0.13672	0.160542	0.143461	0.185827	0.584248	0.256282	0.251185	0.594688	0.286168	0.240468	0.393641	0.139328
chr1:105905825-105907459	chr1	105905825	105907459	C	0.340186	0.549172	0.330598	0.281267	-0.225389	0.297185	-0.578678	-0.308712	-0.374886	0.451554	0.611248	0.577241	0.401442	0.499385	0.512822	0.513207	0.543438	0.582655	0.0549213	0.0350279	0.183947	0.258115	0.117556	0.180477	0.223328	0.358334	0.138059	0.11093	0.60933	0.21452	0.348868	0.151514	0.250681	0.099632	0.257691	0.10196	0.0994929	0.26063	0.449198	0.459461	0.618479	0.208937	0.387964	0.270421	0.188188
chr1:105907622-105909287	chr1	105907622	105909287	C	-0.618719	0.40917	0.334347	0.211834	-0.39581	0.266989	-0.2903	0.741509	0.372361	0.208869	0.287829	0.47845	0.298855	0.28587	0.396152	0.329797	0.30934	0.403624	0.0266278	0.0221487	-0.15404	0.204794	0.181556	0.0574669	0.069361	-0.180982	0.125951	0.0240608	0.1166	0.0614898	0.153426	0.08146	0.265305	0.0419993	0.1497	0.0510961	0.0838046	-0.201384	0.341561	0.212836	0.69008	0.143395	0.225909	0.268571	0.30406
chr1:105921235-105922835	chr1	105921235	105922835	C	1.60389	-1.04525	1.11062	0.521894	-0.421924	-0.138631	-0.249135	-0.151501	-0.321106	-0.519587	0.80754	0.374674	0.487412	0.58091	0.44447	0.349202	0.243046	0.633353	0.0762393	0.0326151	0.0890175	0.0686078	0.202495	0.0920018	0.212786	0.149967	0.16995	0.0422054	0.0795388	0.1738	0.0655266	0.0712293	0.178254	0.03738	0.168238	0.190497	0.0796024	0.10898	-0.205431	-0.159449	0.292013	-0.105207	0.0949308	-0.106764	0.0412581
chr1:105924809-105926630	chr1	105924809	105926630	C	-0.733663	-0.13921	-0.168822	-0.267709	-0.374919	-0.35055	-0.411045	-0.128754	-0.129781	-0.0729744	0.115845	0.286727	0.0920387	0.0719583	0.0763193	0.0461522	-0.0380506	-0.235684	-0.174169	-0.0349691	-0.016442	-0.222662	-0.0581609	-0.104875	-0.050693	-0.0163261	-0.128246	-0.0325093	-0.0212531	-0.0103337	-0.00862413	-0.014806	-0.0180323	-0.00821512	-0.0192759	-0.0332504	-0.0147395	-0.110271	-0.0599016	-0.0510996	0.34275	-0.0684347	-0.0103752	0.0687659	0.0196503
chr1:105930277-105933385	chr1	105930277	105933385	D	0.321463	0.440935	1.99679	0.475496	0.383472	0.455519	1.14063	-0.60036	0.449853	0.348747	0.62253	0.801767	0.648604	0.638646	0.798012	0.564281	0.627662	0.786579	0.289762	0.294827	0.358168	0.328631	0.341542	0.244232	0.300901	0.512139	0.344229	0.240835	0.404901	0.27839	0.248319	0.30834	0.302361	0.270794	0.269436	0.182489	0.177482	0.307714	0.502021	1.13297	0.414811	0.289729	0.358041	0.369741	0.400466
chr1:105963893-105966260	chr1	105963893	105966260	C	-0.0609589	-0.585075	-0.421331	-0.457165	-0.218169	-0.274602	-0.222106	-0.148224	-0.516193	-0.208073	-0.0748803	-0.131339	0.0766823	0.0634432	0.0426943	-0.0258182	-0.0416309	-0.135024	-0.0932992	-0.0798094	-0.0191929	-0.078997	-0.0351924	-0.0338785	-0.0781823	-0.118555	-0.0852258	-0.0208654	-0.0744395	-0.00297745	-0.0263053	-0.00889575	0.0771424	0.0229066	0.150883	-0.0326696	-0.0143333	1.03951	0.475691	0.402307	0.229831	0.0770031	-0.0116522	0.0690228	0.006919
chr1:105966977-105968559	chr1	105966977	105968559	C	-0.212726	-0.115592	-0.112382	-0.211533	-0.252421	-0.241241	-0.301925	-0.46444	-0.411402	-0.142744	0.0809294	0.256761	-0.0826038	0.0818925	0.0647452	0.0510432	0.0539972	-0.150996	-0.0174073	-0.0260353	-0.0164502	-0.13039	-0.0315886	-0.0203917	-0.0184354	-0.00826718	-0.0934613	-0.0478943	-0.0191262	-0.00238846	-0.00126378	-0.00164701	-0.012998	-0.00413468	-0.00355979	-0.00074463	0.0456065	-0.258343	0.11041	0.133914	0.410876	0.340566	0.0351906	0.145861	0.0852603
chr1:105971007-105972672	chr1	105971007	105972672	D	-1.26387	-1.2975	-1.29515	-0.657925	-1.44699	-1.15292	-1.01448	-1.05206	-1.20056	-1.30999	-0.784785	-0.832998	-0.774657	-0.730603	-0.700112	-0.727239	-0.805042	-0.877794	-1.37533	-1.10428	-1.00941	-1.21522	-1.14889	-1.30332	-1.13238	-0.942132	-1.20515	-1.16716	-1.21181	-1.03232	-1.11281	-1.05111	-0.94693	-1.09523	-0.886832	-0.965312	-0.926438	-0.548893	-0.747629	-0.932153	-0.985824	-0.653009	-0.680532	-0.861268	-0.856257
chr1:105987525-105989093	chr1	105987525	105989093	C	2.65732	-0.449775	1.54978	-1.2302	-0.25858	-0.827829	-1.06391	-0.417094	-0.649295	-0.151197	0.111109	0.109259	-0.0404047	0.0069503	-0.108122	0.0533755	-0.00391915	-0.0300266	-0.0700904	-0.0220866	-0.201069	-0.268759	-0.0337828	-0.389171	-0.0351197	-0.417618	-0.0423	-0.180004	-0.0603433	-0.0671153	-0.068823	-0.137395	-0.00676964	-0.0928558	0.0898348	0.636457	-0.0617543	-0.462671	0.439333	-0.301848	1.23798	0.290892	-0.00195736	-0.0490821	0.163451
chr1:105989422-105992326	chr1	105989422	105992326	D	-1.32605	-0.742528	-0.952668	-0.669648	-0.434729	-0.235535	-0.320113	-0.269764	-0.591069	-0.341168	0.282176	-0.349225	0.364313	0.242967	0.12976	0.135863	0.151889	0.569302	-1.52207	-0.110728	-0.138815	-0.258864	-0.44996	-0.249817	-0.199525	-0.129695	-0.206401	-0.58278	-0.216206	-0.164893	-0.242599	-0.119297	-0.0412722	-0.250997	-0.0489023	-0.0596881	-0.0767969	-0.102013	-0.460403	-0.155497	0.246055	-0.133302	-0.204746	-0.117211	-0.267412
chr1:105992627-105994888	chr1	105992627	105994888	D	-0.527892	-2.60001	-0.947478	-0.904557	-0.486871	-0.494832	-0.156144	-0.190765	-0.251241	-0.693439	0.102591	0.33423	0.220365	0.202547	0.0542314	0.0885051	-0.0482668	-0.124103	-0.196968	-0.0724105	-0.128222	-0.171049	-0.458371	-0.301871	-0.260692	-0.399348	-0.165129	-0.179613	-0.260573	-0.103256	-0.14291	-0.136995	-0.347336	-0.217086	-0.0646835	-0.147345	-0.112273	-0.450954	-0.247172	0.533773	0.174973	0.223069	-0.0687368	-0.107658	-0.182205
chr1:106230653-106232367	chr1	106230653	106232367	C	-1.83302	-1.03986	-2.1512	-1.46776	-1.25766	-0.675636	-0.886952	-1.21145	-1.41024	-1.16364	-0.794405	-0.855062	-0.860638	-0.678274	-0.655074	-0.825676	-0.869262	-0.882393	-1.10816	-1.15271	-1.29853	-1.04031	-0.958829	-0.936828	-0.988939	-0.661871	-1.31651	-0.937624	-0.898919	-1.20311	-0.984899	-0.932213	-0.923378	-0.910137	-0.734344	-0.776797	-0.761937	-0.702214	-0.681613	-0.771791	-0.859233	-0.870166	-0.514906	-0.899921	-0.561784
chr1:106319997-106322392	chr1	106319997	106322392	C	4.1856	-0.40425	-0.31931	-0.361351	-0.315622	-0.46567	-0.239146	-0.574653	-0.259974	-0.276767	-0.0708336	-0.209515	-0.0859259	-0.0478446	-0.03684	-0.0514095	-0.0713001	-0.0809478	-0.383244	-0.388617	-0.320984	-0.348478	-0.241062	-0.378306	-0.297716	-0.11897	-0.432922	-0.183516	-0.251729	-0.194223	-0.168007	-0.159728	-0.196758	-0.137048	-0.0951999	-0.0958675	-0.0895647	0.762594	-0.091015	-0.183197	0.273271	-0.11647	-0.0329664	-0.16029	0.0973661
chr1:106344620-106346230	chr1	106344620	106346230	C	4.62441	-0.29481	-0.562595	-0.431999	-0.0830753	-0.125455	-0.137064	-0.244721	-0.24433	-0.256301	0.254113	0.0139148	-0.00229847	0.0101345	0.0269376	0.00781686	0.00500661	-0.0107861	-0.105834	-0.0440998	-0.129815	-0.162685	-0.0208701	-0.0734946	-0.0702936	-0.415455	-0.209212	-0.0728228	-0.180103	-0.0280378	-0.0467246	-0.0360981	-0.131037	-0.0249566	-0.0243861	-0.0105562	-0.00956807	1.02973	0.111148	-0.216694	0.614615	0.347495	0.112835	0.077498	0.413281
chr1:106350437-106352044	chr1	106350437	106352044	C	2.82185	-0.129211	-0.529358	-0.141126	-0.960047	-0.34186	-0.378197	-0.44079	-0.22236	-0.23883	0.0120573	0.0407009	-0.00640887	0.0352496	0.0395734	0.0104684	-0.0118661	-0.0291173	-0.101937	-0.0776376	-0.0521826	-0.280944	-0.055592	-0.0653661	-0.0846446	-0.236765	-0.181354	-0.150875	-0.135335	-0.0250757	-0.0139853	-0.045305	-0.0546448	-0.0329639	-0.0599777	-0.00788301	-0.0195321	0.285176	0.48898	0.147487	0.0752411	0.140468	0.0113724	0.0592823	-0.0341397
chr1:106407293-106409048	chr1	106407293	106409048	A	0.818454	0.605383	1.34908	0.0740468	-0.974036	0.323021	0.172123	0.531983	-0.269431	0.387836	0.275175	0.147049	0.184202	0.0678257	0.0358173	0.110589	0.190515	0.143707	0.239928	0.231306	0.170367	0.290832	0.213147	0.269497	0.275193	0.121721	0.271819	0.301073	0.21821	0.119851	0.0978869	0.0984182	0.0826134	0.108366	0.217082	0.153559	0.189002	0.216309	-0.163582	0.26636	-0.161898	0.0556403	0.114919	0.369311	0.385991
chr1:106548474-106550113	chr1	106548474	106550113	A	0.856069	0.690611	0.886328	0.728382	0.624199	0.358416	0.553578	0.584147	0.638993	0.829162	0.603202	0.37105	0.321859	0	-0.465033	0.363118	-0.49996	0.364246	0.517904	0.47416	0.428965	0.417476	0.879956	0.789114	0.579119	0.576497	0.706087	0.641888	0.514135	0.455164	0.336995	0.3913	0.935568	0.43331	0.576464	0.423138	0.439682	1.15308	0.321568	0.484221	0.667674	0.216498	0.387198	0.548627	0.376595
chr1:106581171-106582872	chr1	106581171	106582872	C	1.15142	0.459769	0.984232	0.956816	1.79943	1.56247	0.537089	0.46323	0.568592	1.81541	0.502319	0.709493	0.359791	0.359551	0.311512	0.386494	0.390234	0.466128	1.0783	0.373452	0.542731	0.747264	0.576924	0.862498	0.764372	0.654294	0.571075	0.785559	0.83723	0.570167	0.629134	0.484815	0.34596	0.50741	0.595515	0.283627	0.323256	0.876129	0.719994	0.459367	0.641044	0.27403	0.430787	0.693413	0.530649
chr1:106683441-106685494	chr1	106683441	106685494	B	-1.18664	0.994468	0.683743	1.06777	0.522546	1.00332	0.801711	0.10271	1.81372	0.590937	0.815906	0.597963	-0.0589198	-0.132013	-0.258522	-0.188112	-0.104865	-0.212837	-0.296696	-0.193766	-0.112974	0.228534	0.691328	-0.074423	0.250898	0.0539595	-0.375093	0.0829215	0.0430278	-0.127833	0.0629693	0.04386	0.0277264	0.165846	0.0834785	0.0917009	0.0759727	0.0953279	0.126068	0.107631	0.257826	0.197864	0.148553	0.176976	0.372946
chr1:106814644-106816313	chr1	106814644	106816313	A	0.923022	1.01065	0.936597	1.46478	1.51241	2.12662	1.13054	0.75051	2.53076	1.49442	0.622884	0.5766	0.473541	0.506099	0.415751	0.577802	0.494747	0.523055	1.11779	0.672956	0.64591	0.773741	0.731397	1.02608	0.699109	0.63729	0.994774	0.808483	0.895664	0.671982	0.720456	0.732243	0.47914	0.623887	1.18162	0.658751	1.32213	0.708132	0.622661	0.571653	0.965545	0.327191	0.418715	0.64665	0.446873
chr1:106930816-106932984	chr1	106930816	106932984	A	-1.93683	-2.10669	-0.312343	-0.239268	-0.350988	-0.632289	-0.515233	-0.231428	-0.588966	-0.162727	-0.168292	-0.166461	-0.0904099	-0.0804701	-0.0898201	-0.104494	-0.0606	-0.201389	-0.0398943	-0.0438324	-0.0803967	-0.184252	-0.00698212	-0.0131503	-0.00815877	-0.188144	-0.0787909	-0.0779129	-0.0366174	-0.0450475	-0.0116066	-0.0308821	-0.088995	0.0264423	-0.0669172	-0.0462647	-0.0718836	-0.246191	-0.0609478	-0.236329	-0.43216	-0.0573199	-0.0665199	-0.211397	-0.468659
chr1:107389156-107390777	chr1	107389156	107390777	A	1.8359	0.789815	2.5295	1.01089	1.03486	1.37598	0.871409	0.932439	0.818722	1.16043	0.58239	0.619384	0.775687	-0.928134	-0.854125	0.530881	-0.899668	0.723067	0.875399	0.807535	0.731602	0.56575	0.979838	0.714801	0.639218	1.4618	0.793772	0.733802	0.740423	0.741412	0.669624	0.80469	0.829311	0.733986	0.79809	0.695068	0.706822	0.986784	1.01924	0.986171	0.704133	0.504366	-0.756769	0.896576	0.7286
chr1:107582128-107584845	chr1	107582128	107584845	B	-1.49612	-2.52476	-0.868515	-0.698044	-0.650196	-0.679022	-0.660751	-0.604004	-0.919953	-0.895094	-0.879068	-0.737431	-1.1618	-1.02506	-0.8683	-0.914071	-0.83862	-0.996378	-0.426349	-0.630819	-0.814761	-0.311487	-0.667238	-0.228287	-0.365301	-0.839324	-0.750413	-0.4197	-0.398444	-0.621416	-0.293493	-0.409401	-0.606956	-0.358211	-0.43859	-0.441397	-0.407204	-0.876827	-0.854672	-0.660653	-0.824706	-0.729715	-0.844486	-0.775019	-0.601094
chr1:107589144-107590843	chr1	107589144	107590843	B	-0.32082	-0.141817	-0.584178	-0.102261	-1.33211	-0.387837	-0.0443753	-0.365396	-0.631674	0.329806	-0.0879258	-0.119118	-0.0736243	0.103363	-0.114154	-0.0922279	0.144434	0.167921	-0.0690127	-0.00103734	-0.0263264	0.108267	-0.0309253	-0.0877284	-0.00968145	-0.0919877	-0.0883274	0.0312338	0.186187	0.0384019	-0.000354693	-0.0161944	0.0176838	0.0245556	0.00189147	-0.0112286	0.024317	-0.430289	-0.139897	-0.0885377	-0.12057	0.162376	0.132908	-0.0846685	-0.0774141
chr1:118399231-118400855	chr1	118399231	118400855	D	0.238275	2.40828	0.397153	0.462594	1.66284	1.58392	0.562774	-0.010797	1.34118	1.48256	-0.159516	0.0915835	-0.43097	-0.184822	-0.0689701	-0.164324	-0.0658302	0.06754	-0.078656	-0.0657012	0	0.19171	0.162401	0.00357406	0.336258	0.371513	0.193916	0.0744796	-0.101701	-0.0868323	-0.0163559	0.0177403	0.0981821	0.0561288	0.0618943	0.0366962	0.355808	1.51757	0.406591	-0.285824	0.243242	-0.141543	0.0863348	0.024918	-0.0514205
chr1:118427716-118429306	chr1	118427716	118429306	D	0.80112	0.76584	2.66077	2.17454	1.91608	1.85501	0.813209	2.54982	0.58908	0.872965	0.720386	0.564015	0.713923	0.855921	-1.00057	0.780271	0.931874	0.845155	0.727916	0.339222	0.749283	0.839102	0.445498	0.578577	0.465816	0.36169	0.794882	0.542633	0.437935	0.56308	0.383877	0.49304	0.796174	0.506636	0.663543	0.73213	0.656317	1.42327	0.653556	0.678423	0.717452	0.875307	0.490021	0.588879	0.415605
chr1:119525245-119527351	chr1	119525245	119527351	B	0.826365	-1.19555	1.18465	-1.4504	0.493556	-0.715031	0.112793	-1.90821	-0.319949	1.12311	0.398876	0.22642	0.717516	0.755298	0.296158	0.438595	0.276299	0.436547	0.495842	0.955621	1.44684	0.294478	0.0883701	0.136656	0.394519	0.0258465	0.463026	0.722235	1.27533	1.22665	0.894539	0.318862	0.0556282	0.219825	0.11595	0.23191	0.128662	-0.614726	-0.35691	-0.427122	-0.215368	0.549261	-0.0792052	0.20785	-0.0576671
chr1:119533664-119535382	chr1	119533664	119535382	B	-1.36229	-0.647743	-0.724767	-0.171674	-0.404947	-0.239359	-0.408713	-0.102373	-0.683582	-0.283777	0.131759	0.463441	0.598391	0.193264	0.24395	0.0643448	0.198589	0.236162	0.0306067	0.150708	0.415827	-0.00837863	-0.0569968	-0.0281998	-0.0101982	0.260242	-0.0830965	0.199623	0.334137	0.43551	0.093996	0.111605	0.134578	0.0529873	0.181181	0.139714	0.0412034	-0.333803	0.0370268	-0.234859	-0.0142846	0.0822086	-0.00954687	0.043582	-0.0833028
chr1:119924771-119926424	chr1	119924771	119926424	D	0.485861	0.672442	0.643241	0.553434	0.519411	0.518462	1.60254	0.425126	1.59442	0.572001	0.791633	0.586273	0.489286	0.580772	0.618148	0.668265	0.716441	0.553581	0.183204	0.48133	0.732833	1.09191	0.662212	0.269071	0.409279	0.223772	0.345409	0.596043	0.301278	0.310517	0.348092	0.365443	0.477701	0.397541	0.291146	0.506199	0.560134	0.407986	0.392555	0.227508	0.591013	0.27651	0.2929	0.352082	-0.281346
chr1:120018880-120021514	chr1	120018880	120021514	C	-0.267374	-0.131427	0.401671	0.757062	-0.151573	-0.266409	0.586685	-0.236654	-0.112347	-0.140082	0.291895	-0.396029	0.139581	0.190264	0.172873	0.098259	0.151996	-0.232198	-0.0822111	-0.0276036	-0.0733421	-0.0935708	-0.0777737	0.0766689	0.0240166	0.273403	0.139136	-0.00429023	-0.0785501	-0.00988465	-0.00127514	0.0245411	0.15597	0.0184248	-0.115217	-0.0294751	0.0165754	-0.196666	0.196652	-0.176758	0.375598	0.0620058	0.159209	0.143611	0.0581412
chr1:120073045-120077378	chr1	120073045	120077378	A	0.210122	1.36976	-0.537137	0.178467	0.168242	0.345438	0.648118	0.191379	0.379944	0.118625	-0.0664932	-0.0813523	0.0115669	0.00862228	0.00885911	-0.0295835	-0.017235	0.0175611	0.0836542	0.165365	0.066935	0.106919	0.163218	0.0979456	0.0732213	0.036081	0.312962	0.142657	0.0817045	0.0376779	0.0482689	0.0738597	0.149945	0.0451546	0.0668148	0.237563	0.136418	0.0460592	0.021845	0.260039	0.239934	-0.0878314	0.0114243	-0.119228	-0.0269796
chr1:120080002-120081761	chr1	120080002	120081761	A	0.79917	1.47463	1.10023	1.65695	0.881572	0.870956	0.966928	0.727002	0.747379	0.498484	0.41407	0.371537	0.396512	0.281607	0.272094	0.354501	0.349504	0.37087	0.495916	0.538637	0.513705	0.740441	0.883724	0.706418	0.513574	0.495005	0.689662	0.770944	0.441165	0.46883	0.332244	0.460207	0.448086	0.679789	0.502267	0.752827	0.558509	0.441273	0.325399	0.562453	0.51216	0.369437	0.279427	0.339109	0.251035
chr1:120098798-120100576	chr1	120098798	120100576	A	1.02622	-1.88526	0.426065	0.913887	0.215418	0.269053	0.561195	0.5537	0.584828	-1.43601	0.251443	0.131333	0.273484	0.15477	0.124262	0.143642	0.229755	0.225731	0.331686	0.341457	0.306853	0.946736	0.297324	0.42544	0.508339	0.359226	1.26923	0.430737	0.341536	0.306401	0.228941	0.406814	0.209199	0.179003	0.110106	0.260565	0.175914	-0.723219	0.291697	0.602289	-0.362972	0.144619	0.221135	-0.184839	-0.111574
chr1:120111507-120113827	chr1	120111507	120113827	D	-1.3217	2.0314	1.39821	1.13115	-0.362852	1.4493	1.79102	0.709727	1.59535	1.14335	-0.133294	0.252117	-0.0478839	-0.222998	-0.101047	-0.0656185	-0.0602968	-0.0650144	-0.243216	0.147934	-0.0167181	0.173565	0.96208	-0.0554435	-0.152812	-0.0740302	-0.00757341	0.0709504	0.153472	-0.0407769	-0.102315	-0.0482201	0.13239	0.272581	0.0919543	0.129366	0.0386045	-0.18493	-0.0701817	0.301944	0.0854093	0.0226487	0.0312623	-0.121909	-0.107026
chr1:120120259-120121978	chr1	120120259	120121978	B	-1.84157	-2.58509	-1.63633	-1.11983	-1.12771	-0.953287	-0.990223	-0.692536	-0.784021	-0.696844	-0.687354	-0.733718	0.860991	0.538717	0.904804	0.480191	0.699421	0.81479	-1.0053	-0.548237	-0.868464	1.18258	-0.648693	-0.977747	-0.565133	-0.924128	-0.977732	-0.938768	-1.1866	-0.724992	-0.56027	-0.483152	-0.584959	-0.519641	-0.767078	-0.524626	-0.798434	-0.600647	-1.34814	-1.04137	-0.925537	-0.691606	-0.619716	-1.09986	-1.03576
chr1:120122362-120123961	chr1	120122362	120123961	A	1.82719	0.950456	1.85916	1.39484	1.71307	1.17293	0.594846	0.600869	0.69721	0.448056	0.37825	0.3333	0.287801	0.359682	0.279629	0.362477	0.319671	0.313782	0.467342	0.734213	0.463995	0.43081	0.486986	0.482681	0.608647	0.399871	0.690314	0.602272	0.427099	0.399058	0.257332	0.438786	0.456753	0.450757	0.453188	0.407727	0.532587	0.274411	0.255709	0.228802	0.375837	0.254937	0.846724	-0.362652	0.186303
chr1:120201989-120203521	chr1	120201989	120203521	A	0.606499	0.755636	1.11791	1.38535	1.5879	0.693046	0.673122	0.735532	0.917394	0.884448	0.594427	0.531351	0.359707	0.263889	0.387155	0.382514	0.479561	0.519486	0.651195	0.508121	0.500236	0.628041	0.585939	0.609662	0.447206	0.485569	0.626464	0.67139	0.449205	0.476688	0.471177	0.464484	0.593485	0.434497	0.607857	0.522116	0.661835	0.360189	0.319355	0.629385	0.863099	0.224144	0.307155	0.761864	0.445813
chr1:120235760-120237438	chr1	120235760	120237438	B	0.636914	0.534692	0.50488	0.492654	-0.772649	0.169117	-0.706821	0.177971	0.440328	0.846374	0.682416	0.67919	0.408182	0.610764	0.361677	0.481534	0.503243	0.627271	0.195562	0.13529	0.048448	0.170494	-0.288259	0.138938	-0.0926719	0.0735463	-0.278616	0.221239	0.0908186	0.0600345	-0.047166	0.0421147	0.212056	0.0622639	0.132509	0.320691	0.164557	0.116934	0.0650067	0.345752	0.199039	-0.155798	0.0325519	0.0912082	-0.0453302
chr1:120264213-120266291	chr1	120264213	120266291	A	0.404223	0.445789	0.482925	0.678732	0.314335	-0.786553	-1.32821	0.785609	0.265621	-0.566952	0.152872	0.164816	0.147684	0.173712	0.113763	0.256794	0.202188	0.118051	0.309501	0.366596	0.357644	0.416779	0.224498	0.328131	0.24114	0.166953	0.409841	0.331652	0.163008	0.132227	0.147255	0.168118	0.220938	0.122898	0.271443	0.223473	0.308744	0.109069	-0.14555	-0.375508	-0.219396	-0.22191	0.112326	-0.214699	0.135765
chr1:120293189-120294742	chr1	120293189	120294742	A	0.28284	3.02332	1.84877	0.579873	-1.12048	0.697329	-0.386645	0.721597	0.352414	0.661793	0.219947	0.380952	-0.117442	0.0803238	-0.0428486	-0.0852843	0.0389961	-0.0824786	-0.314497	0.072323	-0.0903445	0.64368	0.193523	0.38354	-0.14696	0.091193	0.304844	-0.433893	-0.198811	-0.0885566	0.0883715	0.132936	0.181011	0.316983	0.171304	-0.350237	0.0669792	0.18995	-0.167011	0.218366	-0.102236	0.186814	0.202634	-0.130492	-0.216462
chr1:120531123-120533552	chr1	120531123	120533552	D	0.420293	0.95312	1.60368	3.08736	0.538219	0.851098	0.777343	0.323525	0.837229	0.71683	0.449499	0.871281	0.594549	0.625396	0.619642	0.542281	0.648965	0.774355	0.540356	0.533236	0.795085	0.41762	0.438522	0.781632	0.459108	0.856536	0.526925	0.476588	0.754019	0.723919	0.87726	1.0119	0.651059	0.652469	0.446349	0.394023	0.53417	0.639625	0.431705	0.621973	0.767876	0.424344	-0.870722	0.487589	0.459253
chr1:121557286-121558986	chr1	121557286	121558986	B	0.410831	2.18488	5.45618	1.1821	1.60766	2.13829	0.407149	0.875025	0.969295	1.13919	0.264343	0.300955	0.192501	0.232345	0.290261	-0.42941	0.202953	0.301858	0.456368	0.225861	0.342484	0.451459	0.578551	0.448241	0.358326	0.26735	0.551509	0.61035	0.433433	0.349539	0.267984	0.350704	0.375578	0.510259	0.477633	0.280644	0.461689	0.140382	0.297684	0.520675	0.486481	0.390379	-0.204138	0.227816	0.379115
chr1:123940158-123941767	chr1	123940158	123941767	D	1.06536	1.17966	1.17587	0.155707	1.17274	2.0949	1.93739	2.39832	1.43071	1.77052	0.457854	0.227319	-0.53334	-0.444009	-0.554941	-0.5479	-0.559929	-0.467939	-0.0784431	0.362718	-0.487249	0.219168	0.122711	0.128425	0.165929	0.496008	0.145147	0.617398	0.048698	0.128961	0.195597	0.158827	0.146566	0.291613	0.180282	0.212919	0.189949	0.274891	0.159488	0.689778	0.141793	0.444768	0.142924	0.240784	0.266904
chr1:125398016-125399670	chr1	125398016	125399670	C	2.60734	0.362789	2.09205	0.397607	0.67116	0.714818	0.872866	0.529652	0.80486	0.703265	0.600819	0.695508	0.691818	0.660689	0.800286	0.612284	0.771929	0.806153	0.657545	0.403734	0.776462	0.711243	0.498175	0.529848	0.616459	0.878602	0.562571	0.587851	0.650658	0.456154	0.334352	0.48114	0.583293	0.511299	0.438204	0.338614	0.353305	1.20003	0.46653	0.810533	0.837994	0.547714	0.454615	0.529504	0.369475
chr1:125447059-125448607	chr1	125447059	125448607	D	-0.855758	-0.100144	1.69894	0.0832887	-0.19502	-0.301126	-0.515501	-0.282426	0.297424	0.571113	-0.151295	-0.0464904	-0.0168499	-0.0541112	-0.211871	-0.0480576	-0.018512	-0.200205	-0.0278205	-0.137571	-0.504563	0.0817108	0.169144	-0.0758071	0.172904	0.0421098	0.0168503	-0.0130702	-0.34021	-0.0251542	0.129128	-0.0426421	-0.0141898	0.244342	0.0127838	0.0712857	-0.0668246	0.52798	1.22482	0.177989	0.0738943	0.368344	-0.00949455	-0.0452406	0.132901
chr1:125457897-125459474	chr1	125457897	125459474	C	-3.01293	-1.98249	-0.738028	-0.458378	-2.31061	-0.499233	-0.756557	-0.365166	-0.580254	-0.827001	-0.0371927	-0.0974217	-0.0289961	-0.0532618	-0.0228843	-0.0781971	-0.0922902	-0.0463625	-0.209203	-0.159902	-0.162032	-0.15194	-0.165187	-0.281646	-0.105985	-0.339817	-0.154469	-0.112987	-0.553088	-0.0624854	-0.092294	-0.107459	-0.0801709	-0.104395	-0.0919021	-0.0753246	-0.0371277	-0.125283	-0.115799	-0.125147	0.639958	0.0834951	0.0918956	-0.105864	0.430068
chr1:125462182-125463932	chr1	125462182	125463932	C	-0.348696	-0.68665	-0.388946	-0.66503	-1.53648	-0.345978	-0.136516	-0.350505	-0.482888	-0.434531	-0.0873478	-0.144295	-0.0237561	-0.0269516	-0.00306374	-0.0202648	-0.0207466	-0.0751782	-0.11539	-0.110513	-0.0620465	-0.138082	-0.160464	-0.209834	-0.163168	-0.186098	-0.183716	-0.0528512	-0.104237	-0.0469993	-0.0160253	-0.0208693	-0.0252848	-0.120204	-0.0300375	-0.0201249	-0.0199046	-0.0476648	-0.012873	-0.12423	0.141057	0.192139	-0.00716502	0.0519542	0.118787
chr1:125465986-125468856	chr1	125465986	125468856	C	-0.72289	-1.19871	-0.569751	-0.235853	-0.701018	-0.106163	-0.350703	-0.258908	-0.723586	-0.808634	-0.208522	-0.150389	-0.0331498	-0.0768689	-0.0108144	-0.0229394	0.103599	-0.0725299	-0.319224	-0.258627	-0.132077	-0.152189	-0.123305	-0.170176	-0.130904	-0.344534	-0.135416	-0.129308	-0.255756	-0.0998065	-0.121528	-0.0620288	-0.0583493	-0.198466	-0.0460193	-0.0319367	-0.038697	-0.152025	-0.0294723	-0.106893	-0.210763	-0.0670488	-0.0148197	-0.0598474	-0.256552
chr1:125470179-125472182	chr1	125470179	125472182	C	-0.571743	-2.32126	-1.06501	-1.12376	-0.270705	-0.731419	-0.526741	-0.483274	-0.762363	-1.21826	0.238011	0.0954057	0.062648	0.208874	0.0905304	0.0091014	0.041165	0.141228	-0.00898232	-0.0946081	-0.0498825	-0.0387898	-0.134439	-0.0428679	-0.0170568	-0.162054	-0.0237657	-0.0271958	-0.135373	-0.0289525	-0.0275121	-0.00690528	-0.00483227	-0.0395538	-0.0133829	-0.0138186	-0.00326523	-0.203244	-0.0568626	-0.268866	-0.147551	0.286683	-0.174746	-0.00789085	-0.0197541
chr1:125559484-125562262	chr1	125559484	125562262	A	1.31614	-0.374636	-1.75994	-0.338698	-0.737922	-0.679279	-0.121076	-0.916006	-0.619021	-1.49792	0.959916	0.231666	0.729218	0.642546	0.567653	0.734148	0.686228	0.251429	-0.0163288	-0.0596292	0.813943	-0.277721	-0.0491883	-0.032236	-0.0257174	-0.261814	-0.148068	-0.0724496	-0.126913	0.269169	-0.00555007	-0.0165932	-0.0883301	-0.104988	-0.055907	-0.158481	-0.0367218	-0.655485	-0.296448	-0.353714	-0.0951229	-0.413062	-0.109017	-0.222644	-0.14217
chr1:125576372-125577919	chr1	125576372	125577919	D	-2.20567	-0.703856	-0.750015	1.33031	-0.536621	-0.389114	-0.30313	-0.272763	-0.501769	-0.379081	0.270883	-0.203806	-0.17365	-0.141895	-0.066891	0.156842	-0.17062	-0.156051	-0.659625	-0.408328	-0.584403	-0.296453	-0.294481	-0.265648	-0.2366	-0.467313	-0.510097	-0.551925	-0.237554	-0.298224	-0.375415	-0.325468	-0.203038	-0.30242	-0.161408	-0.194286	-0.242714	-0.240713	-0.202909	-0.413371	0.278619	0.154919	-0.148854	0.151876	-0.0965973
chr1:127218527-127220209	chr1	127218527	127220209	A	1.54799	1.25532	1.85993	0.848354	-0.897525	-0.989167	0.846056	0.692586	0.361751	0.879914	0.207722	0.361632	0.249103	0.158843	0.145857	0.317156	0.236346	0.182444	-0.506513	0.0976396	-0.249881	0.240324	-0.471149	0.294303	0.156066	0.527532	-0.361276	0.179132	0.226468	-0.194114	-0.160265	-0.134167	0.552885	0.162544	0.405657	0.484813	0.25796	0.546304	0.162471	0.281793	0.772791	0.397144	0.383388	0.19495	0.356429
chr1:127241538-127244200	chr1	127241538	127244200	C	-1.10693	-0.566804	-0.384644	-0.891864	-0.86218	-0.272147	-0.152677	-0.217039	-0.548871	-0.376286	-0.206547	-0.113774	-0.0326259	-0.0176955	-0.0060981	-0.0321159	-0.0468496	-0.0408529	-0.532102	-0.392471	-0.246616	-0.164463	-0.21958	-0.305373	-0.135209	-0.189858	-0.296811	-0.096992	-0.11161	-0.099288	-0.151633	-0.0715408	-0.0345447	-0.117636	-0.041453	-0.0705298	-0.121523	-0.140299	-0.0765542	-0.0920208	0.100716	-0.12317	-0.0443628	0.0312667	0.176077
chr1:127269578-127272194	chr1	127269578	127272194	A	0.918814	0.366607	1.19457	0.867712	-0.499377	-0.847443	0.538309	-1.01836	0.456066	-0.324655	0.143757	0.23198	0.113596	0.0658805	0.075126	0.0928031	0.106637	0.186858	0.175995	0.11524	0.23892	0.230009	0.289876	0.304683	0.257674	0.403163	0.237407	0.301855	0.199656	0.180173	0.139439	0.184249	0.289812	0.135986	0.165623	0.231225	0.161843	-0.354038	0.106319	-0.342526	0.173194	0.209209	0.120394	0.289475	0.122917
chr1:127424310-127426133	chr1	127424310	127426133	B	-2.70355	-0.22364	0.912987	2.57907	0.454025	0.485021	0.530053	-0.448301	2.40451	-1.22611	0.578191	0.368303	-0.197691	0.0623088	0.00865568	-0.0902218	0.018102	0.0309502	0.0215124	0.474558	0.0496924	0.365912	-0.16211	-0.11661	-0.0731141	-0.253777	-0.183458	0.013603	-0.0418689	-0.00569649	0.00561183	0.0670436	0.642972	0.0924241	-0.0727544	-0.0785406	0.0142503	-0.323919	-0.184213	0.429045	0.562917	-0.0500606	0.20273	-0.116224	0.0988362
chr1:127773041-127777085	chr1	127773041	127777085	D	-1.38374	-0.882658	-0.694826	-0.274321	-0.863264	-1.83688	-1.60955	-0.860532	-0.763025	-0.61035	-0.38995	-0.619816	0.638656	0.479316	0.388369	0.52245	0.561982	-0.494293	-0.904218	-0.254673	-0.871454	-0.496936	-0.571864	-0.829429	-0.765865	-0.937991	-0.621605	-0.580986	-0.660085	-0.754671	-0.461283	-0.448237	-0.538732	-0.595395	-0.506464	-0.29996	-0.294062	-0.271533	-0.530484	-0.328204	-0.623992	-0.564332	-0.474924	-0.4577	-0.631867
chr1:127974983-127979052	chr1	127974983	127979052	C	-0.140034	-0.317653	-0.189694	-0.48039	-0.225575	-0.13737	-0.244546	-0.160099	-0.328531	-0.114755	0.0920284	0.182508	-0.0727763	-0.0104305	-0.00474568	-0.012327	-0.0348714	-0.0237944	-0.0774647	-0.158558	-0.0346508	0.0803651	-0.0541498	-0.0141251	-0.016577	-0.315618	-0.0643809	-0.062814	-0.230851	-0.0087408	-0.00337349	-0.00422524	-0.154338	-0.0526743	-0.0409113	-0.00802396	-0.00491062	0.621629	0.00191317	0.198829	0.113441	0.855553	-0.0214129	0.149654	0.591221
chr1:127980292-127982163	chr1	127980292	127982163	C	-0.914162	-0.724062	-0.372187	-1.22727	0.153014	-0.543773	-0.279984	-0.350351	-0.245447	-0.151061	0.256271	0.264294	0.0488048	0.0547292	-0.0265617	0.0103439	0.0507797	0.0442201	-0.166932	-0.0470393	-0.041326	0.171233	-0.16586	-0.128164	0.0294107	-0.469404	-0.05594	-0.0541115	-0.138239	-0.0651218	0.013791	0.0208338	-0.183424	-0.061418	0.0722167	-0.138567	0.0237404	0.289305	0.0719585	0.262466	0.147192	0.277733	-0.05484	0.159076	0.666621
chr1:128003741-128007184	chr1	128003741	128007184	A	-1.2788	-0.414166	0.50298	0.208277	0.290945	-0.754548	-0.264417	0.234678	0.218711	0.126337	0.140241	0.114282	-0.0370113	-0.0272992	0.0365595	0.0538368	0.039835	0.0648764	-0.213998	0.232851	-0.213099	0.174266	0.175907	0.211283	0.127015	0.349179	-0.248869	0.19296	0.178438	0.0827732	0.0712481	0.0617872	0.198268	0.07705	0.106914	0.104939	0.234098	0.15176	0.0580014	0.358727	0.207674	0.180256	-0.0751132	-0.19287	0.205275
chr1:128013290-128015002	chr1	128013290	128015002	A	-1.20098	-0.594393	-0.658547	0.341712	0.267357	-0.243309	-0.180002	-0.41044	-0.163586	-0.189835	0.136579	0.313308	0.0322667	-0.0187629	0.0246158	0.0586761	0.0493571	0.103302	-0.176264	0.0647341	0.0536519	0.101296	0.184787	0.148351	0.093617	0.0517361	-0.174934	0.214922	0.131006	0.0447326	0.0300101	0.0680577	0.216764	0.0891774	0.211481	0.147954	0.167193	0.0910147	0.0343038	0.172915	0.151572	0.263595	0.0469923	0.627611	0.253956
chr1:128015471-128017195	chr1	128015471	128017195	A	-0.827664	-1.43936	-0.391048	-1.3527	-0.028757	-0.294419	-0.272514	-0.378574	-0.168076	-0.0175147	0.351663	0.541028	0.040109	0.0425984	0.0345867	0.0534962	0.0578542	0.233709	-0.233665	-0.135439	-0.0529295	-0.198648	-0.0544388	-0.0045135	0.0088227	-0.240501	-0.0415438	-0.171173	-0.206573	-0.0487473	-0.0128872	-0.0589463	-0.0421716	-0.120467	-0.0198513	-0.0594968	0.0186689	0.336933	0.042072	0.483834	0.549601	0.091793	0.0376799	0.171398	0.448025
chr1:128068374-128070060	chr1	128068374	128070060	C	0.972556	0.867696	0.482879	1.52352	0.859045	1.5029	0.441255	-0.663493	0.874056	-0.844886	0.358259	0.512424	0.489651	0.416636	0.490538	0.276256	0.538544	0.452984	-0.729393	0	-0.881425	0.333007	0.355045	-0.812953	0.260401	0.960113	-0.354742	0.238513	1.03423	-0.396647	0.329277	-0.298943	0.40357	0.315452	0.538536	0.539294	0.219365	1.05359	1.31831	0.94733	0.5327	0.419255	0.746582	0.488792	0.592336
chr1:128356846-128358441	chr1	128356846	128358441	D	-1.03947	-0.601811	-0.882319	-0.379711	-1.02622	-0.72064	-0.713953	-0.47521	-0.452375	-0.677575	-0.244552	-0.286428	-0.269363	-0.287338	-0.177534	-0.23128	-0.270276	-0.369719	-0.57965	-0.458712	-0.521664	-0.643718	-0.42007	-0.782704	-0.428753	-0.372043	-0.64493	-0.520959	-0.525509	-0.47667	-0.596422	-0.404477	-0.302173	-0.366282	-0.565795	-0.437465	-0.722452	-0.415122	-0.324362	0.573645	0.363607	-0.271072	-0.279067	-0.316575	-0.262493
chr1:128398451-128400097	chr1	128398451	128400097	B	0.900433	0.661245	1.91249	-0.0945074	-0.433338	-0.164622	-0.629872	-0.0586903	-0.406284	-0.200631	0.418779	0.76167	0.292613	0.546352	0.266819	0.303245	0.218362	0.641746	-0.116944	-0.0891743	-0.13884	-0.0214526	-0.129365	-0.0378049	-0.0453381	-0.16738	-0.0708149	-0.0393081	-0.166302	-0.0160028	-0.000562333	-0.029359	-0.0418697	-0.014256	-0.026406	-0.0645803	-0.0159818	1.28227	0.522064	0.370228	0.391424	-0.0903015	0.147899	-0.218321	-0.154269
chr1:128590141-128593449	chr1	128590141	128593449	A	2.34094	0.963403	-0.32232	0.371055	0.435213	0.369362	-0.833664	0.313787	0.648145	0.586271	0.188544	0.105413	0.148763	0.0927247	0.183479	0.209735	0.124324	0.101992	0.111532	0.103562	0.0429868	0.196288	0.131674	0.16386	0.0948185	0.0356454	0.248691	0.146738	0.0522413	0.0367013	0.0278571	0.0357775	0.116945	0.0558258	0.155994	0.167379	0.190366	0.0835929	0.0821514	-0.320483	-0.0555196	-0.0778488	0.0188091	-0.0454517	-0.0471626
chr1:128614479-128616431	chr1	128614479	128616431	A	0.911172	0.792519	0.617437	0.462206	0.253938	0.329715	1.38169	0.243585	0.539431	0.374631	0.205912	-0.268104	-0.157572	-0.132494	0.164291	0.17115	-0.17148	-0.205911	0.149973	0.239542	0.233338	0.209833	0.345507	0.356119	0.265948	0.2081	0.442466	0.399237	0.232112	0.192303	0.150864	0.216737	0.271551	0.15969	0.214073	0.186327	0.242158	-0.341901	0.181703	-0.523165	-0.295024	0.121656	-0.13177	-0.206005	0
chr1:128694380-128697006	chr1	128694380	128697006	B	3.42288	1.01326	2.80936	0.384181	2.52737	0.956619	1.05198	1.40379	1.66889	1.93366	1.02758	0.717855	-0.739551	0.669833	-0.809618	-0.670747	-0.930328	0.589658	0.574399	0.829908	0.573175	0.637298	0.825762	0.837322	0.576837	0.511711	0.789396	0.721174	0.665533	0.649191	0.468146	0.663764	0.733175	0.641061	0.830439	0.44837	0.937805	0.485268	0.491799	0.42407	0.651794	0.264396	0.389188	0.518011	0.565539
chr1:128704366-128706224	chr1	128704366	128706224	B	3.05878	0.629545	1.3429	-0.2793	-0.71933	-0.635816	-0.581391	-0.481339	0.281343	-0.290869	0.245272	0.294924	0.210723	0.264441	0.256623	0.167751	0.417722	0.308997	0.187583	0.0258243	-0.0185343	0.382633	0.13955	0.290722	0.137315	0.0391541	0.482168	0.115168	0.247494	0.0597771	0.0333272	0.0304255	0.0579191	0.0447743	0.030421	0.0515605	0.0388786	0.134667	-0.174273	-0.559912	-0.118163	-0.0913911	-0.117304	-0.0649057	-0.124987
chr1:128707101-128708753	chr1	128707101	128708753	B	2.67295	2.77554	-0.554686	0.187946	0.390623	0.345395	0.797552	0.246297	1.56772	0.176046	0.0862927	0.220463	0.0718968	0.0372958	0.00895591	0.0194012	0.0366127	0.0576244	0.224529	0.0423914	-0.04231	0.187257	-0.233259	0.238033	-0.0961682	0.139733	0.47681	0.150487	0.0724694	0.0316619	0.0333659	0.0350015	0.0525855	-0.212429	0.194929	0.0760556	-0.258196	0.368297	0.0365387	0.443527	0.322468	-0.1122	0.0365115	-0.0418343	-0.141201
chr1:128712093-128713877	chr1	128712093	128713877	B	2.60486	1.49081	-0.337446	0.819604	0.308689	-0.314013	0.859069	-0.859613	-0.669021	0.793886	-0.0527318	-0.074287	-0.0638489	-0.162394	-0.0416747	-0.0424548	-0.0326296	-0.0941331	-0.0133255	-0.00253859	-0.00685683	-0.170216	-0.11482	-0.0104364	-0.00619564	0.204321	-0.0945729	-0.0144977	-0.0224717	-0.0162555	-0.0135483	-0.00501991	-0.0230715	-0.0363594	0.00759379	0.00384983	-0.0125297	0.409668	0.0558929	-0.165677	0.679117	-0.101568	-0.0582309	-0.06433	-0.226301
chr1:128721288-128723164	chr1	128721288	128723164	B	2.08665	1.72951	-1.3611	-0.200807	-0.692906	-0.205397	-0.560393	-0.567557	-0.472114	-0.211607	-0.129777	-0.396698	-0.383852	-0.29269	-0.342562	0.246364	-0.35662	-0.414293	-0.00106414	-0.0482641	-0.0271271	-0.256522	-0.187669	-0.0193202	0.0887	-0.17781	-0.0941249	-0.0143942	-0.03159	-0.0207821	-0.00507609	-0.000780181	-0.0549106	-0.0145945	-0.0123427	-0.0288824	-0.0190794	-0.552138	-0.37416	-0.741171	-0.170508	-0.549407	-0.239116	-0.200224	-0.550294
chr1:128723896-128725517	chr1	128723896	128725517	B	1.25785	-1.29646	-0.599369	-0.441219	-0.911635	-0.672294	-0.675417	-0.239208	-1.01325	-0.706687	-0.693756	-0.589488	-0.666082	-0.770268	-0.690965	-0.70655	-0.524084	-0.894781	-0.081272	-0.435705	-0.299971	-0.186637	-0.465336	-0.072418	-0.290435	-0.197311	-0.418323	-0.280647	-0.153208	-0.295588	-0.307552	-0.220769	-0.327042	-0.173647	-0.218428	-0.226107	-0.163133	-1.19395	-0.66571	-0.775732	-0.488395	-0.709787	-0.483802	-0.602931	-0.613562
chr1:128745977-128748372	chr1	128745977	128748372	A	1.14926	1.79531	1.37051	0.542672	0.474096	0.454793	0.863183	0.253128	1.64458	0.158665	0.207441	0.235098	-0.176879	0.100799	0.120467	0.13097	0.153795	0.144229	0.258487	0.240125	0.216663	0.336044	-0.529878	0.295084	0.279751	0.204339	0.426758	0.336338	0.21924	0.206397	0.168638	0.210958	0.317182	0.228065	0.22296	0.263323	0.475912	0.130444	0.17316	0.218438	-0.20042	-0.15104	-0.113483	-0.178956	-0.11579
chr1:12990367-12993532	chr1	12990367	12993532	B	0.458092	0.56179	0.439775	1.88889	0.946178	0.308288	0.308708	0.469568	0.771444	0.875675	0.492893	0.496168	0.474019	0.610554	0.525924	0.680118	0.670628	0.648981	0.784498	0.92492	1.38323	0.701002	0.374415	0.876152	0.563324	1.46128	0.684358	0.813573	0.428649	0.838611	0.977033	0.505515	0.484772	0.76022	0.492147	0.770033	0.424432	0.321549	0.300408	0.553847	0.588725	0.301129	0.218768	0.249607	0.269538
chr1:130917634-130919587	chr1	130917634	130919587	B	-1.07395	-1.25796	-1.00445	-0.963094	-0.79729	-1.03244	-0.923117	-0.97194	-0.956875	-1.09965	-0.788745	-0.735398	-0.661037	-0.537032	-0.575958	-0.469104	-0.613602	-0.62125	-0.416689	-0.418035	-0.77584	-0.686619	-0.911608	-0.798611	-0.64632	-0.832852	-1.0247	-0.760727	-0.704821	-0.632063	-0.458271	-0.599914	-0.907008	-0.652755	-0.927386	-0.93231	-0.952825	-0.745028	-0.616858	-0.958059	-1.04223	-0.348708	-0.574043	-0.977865	-0.657281
chr1:130986911-130988474	chr1	130986911	130988474	D	1.09688	4.60536	3.55291	0.437461	1.00929	0.877258	0.66851	0.325911	1.72457	0.466249	0.621126	0.887828	0.603843	0.627902	0.648896	0.442955	0.544012	0.697083	0.222195	0.500606	0.485487	-0.68732	0.475987	0.352647	0.247061	0.211999	0.298169	0.310248	0.225945	0.272506	0.150143	0.236737	0.42588	0.28945	0.37901	0.191584	0.273114	1.1196	0.420055	0.590536	0.81229	0.658016	0.421677	0.279561	0.234499
chr1:130996925-130998569	chr1	130996925	130998569	C	1.64099	3.54066	0.644073	0.634237	0.628635	0.908526	0.964804	1.5983	1.96563	0.488542	0.371913	0.571756	0.545728	0.677769	0.597336	0.440692	0.630672	0.625151	0.153307	0.181791	0.358943	0.509958	0.405244	0.148845	0.189363	0.174764	0.215093	0.213838	0.203227	0.243327	0.268745	0.250147	0.483634	0.194966	0.293863	0.300282	0.392517	0.634626	0.587121	0.487796	0.518884	0.546139	0.478829	0.328261	0.208942
chr1:131000185-131001902	chr1	131000185	131001902	D	1.05581	2.71052	0.318767	0.0245472	-0.2386	0.313447	2.13568	-0.18841	-0.365364	1.51671	0.19445	0.0308997	0.0517421	0.107455	0.130613	-0.122564	0.100659	0.165428	-0.0334304	0.0617182	0.0973722	-0.140674	0.107622	-0.00109138	-0.006593	0.00633647	0.0277804	-0.0233027	-0.0122563	-0.00447481	0.00616737	0.0357506	0.2528	-0.0129742	-0.0977137	0.0183827	0.0853559	-0.19631	0.0556037	0.308965	0.297374	0.181134	0.0132649	0.318744	0.032266
chr1:131001913-131003607	chr1	131001913	131003607	D	0.990613	2.72212	-0.442222	0.700082	-0.0415271	-0.339139	-0.622221	-0.496123	-0.356385	0.362495	0.332904	0.0683497	0.0688495	0.0258216	-0.105162	-0.0580195	0.031399	0.061333	-0.44191	0.131494	-0.0814607	0.768519	0.0985514	-0.0210151	0.020132	-0.0375714	0.0731495	-0.0274189	-0.0338326	-0.00915345	-0.11032	0.0283504	0.226622	-0.00895873	0.0909575	0.111287	0.0952952	-0.375489	-0.060846	-0.0965027	0.208319	0.114153	-0.0423631	-0.313447	-0.129412
chr1:131014731-131016343	chr1	131014731	131016343	D	1.02856	1.36569	-1.13682	0.278366	0.438158	-0.380386	-0.104594	-0.0739424	0.661749	-0.275334	0.129318	0.259672	0.0783993	0.172673	0.0899229	0.118129	0.0682848	0.136839	-0.00428828	-0.0380713	0.00214312	0.112041	0.0770748	0.0323764	0.00114749	-0.0295162	0.0174177	-0.000358135	0.35442	0.020341	0.0556329	0.0139382	0.13473	-0.00451807	-0.167924	-0.029416	-0.0746734	-0.264683	0.0879224	0.294742	0.709402	0.295036	0.170205	0.263935	0.0405728
chr1:131025127-131027704	chr1	131025127	131027704	D	3.62733	-1.64128	-0.646223	-0.992784	-1.35245	-0.352555	-0.903862	-1.1234	-0.756595	-1.15583	1.01107	0.495391	0.448755	0.682499	-0.363433	-0.353822	0.79427	0.786327	-0.408253	-0.53614	-0.425469	-0.475855	-0.414727	-0.431585	-0.437424	-0.47268	-0.379053	-0.402069	-0.686049	-0.482272	-0.602919	-0.682472	-0.540261	-0.256383	-0.374326	-0.530709	-0.554567	-0.483525	0.461097	-0.631126	0.479928	0.126315	-0.260554	-0.346108	-0.383521
chr1:131037417-131039201	chr1	131037417	131039201	D	-2.06178	-1.95191	-2.11389	-0.767891	-1.4324	-1.68882	-1.91944	-1.5714	-1.94264	-1.59319	-1.47372	-1.36159	-1.32893	-1.19157	-1.2744	-1.19298	-1.28603	-1.30689	-1.60645	-1.86816	-1.57637	-1.62552	-1.62976	-1.62389	-1.538	-1.20693	-1.33765	-1.54417	-1.58705	-1.56069	-1.42189	-1.55322	-1.30447	-1.32938	-1.42549	-1.3558	-1.52923	-1.13492	-1.30188	-1.52491	-1.45164	-1.09883	-1.33946	-1.40968	-1.23513
chr1:131049336-131051592	chr1	131049336	131051592	D	-0.281223	0.0836421	-0.423378	0.315381	0.57958	0.665354	-0.387202	-0.203403	-0.447461	-0.390665	0.185499	0.264312	0.201182	0.44707	0.124271	0.0831935	0.152842	0.328358	0.0563107	-0.0145633	0.0104489	0.141607	0.0539623	0.00253411	-0.020962	0.0129585	0.00401168	-0.00728952	0.0151714	-0.0043853	-0.0357966	-0.00310363	0.0213323	0.00992191	0.0142354	0.00969792	0.133513	0.942433	0.0553945	0.221812	0.0759899	0.284551	0.0598001	0.0917223	0.406569
chr1:131051743-131054713	chr1	131051743	131054713	D	0.756632	0.473073	1.12014	0.168238	0.430594	0.35779	0.905522	0.545055	0.626888	0.486138	0.432859	0.580896	0.633269	0.849173	0.444621	0.422607	0.510428	0.973765	0.171858	0.170092	0.278067	0.629508	0.288561	0.111406	0.124169	0.336179	0.247342	0.197597	0.109075	0.243598	0.17187	0.199006	0.383296	0.228975	0.436868	0.251634	0.168282	0.485926	0.428877	0.613424	0.498375	0.843973	0.269896	0.581424	0.244279
chr1:131059826-131065115	chr1	131059826	131065115	D	0.778858	2.64194	1.26667	1.86198	1.50601	1.11722	0.741366	0.396011	1.33721	0.699092	0.973882	0.91986	1.03021	0.99408	1.08189	0.836421	1.17841	1.01473	0.502692	0.395168	0.878707	0.622978	0.758949	0.585185	0.564684	0.454773	0.61252	0.48136	0.558868	0.635767	0.590249	0.628897	0.731822	0.599513	0.644848	0.569318	0.663061	1.17781	0.826158	0.960893	0.884805	0.817542	0.658271	0.883469	0.71316
chr1:131071104-131075491	chr1	131071104	131075491	D	1.14359	0.506843	0.795825	0.576988	0.703987	0.736909	0.528929	0.618811	0.971696	0.757144	0.573217	0.483339	0.75646	0.68902	0.727236	0.568609	0.6217	0.766652	0.167567	0.242155	0.582932	0.552276	0.410422	0.227608	0.345735	0.492142	0.434328	0.429385	0.598552	0.376316	0.32715	0.360086	0.416281	0.458841	0.553948	0.218646	0.240836	0.329619	0.674844	1.16826	0.576466	0.92293	0.68106	0.738168	0.532552
chr1:131075915-131077560	chr1	131075915	131077560	C	0.810716	0.436078	1.45084	1.34515	0.716713	0.524543	0.723693	0.43732	1.23646	1.00183	0.891985	0.606974	0.63906	0.485745	0.588651	0.528391	0.61609	0.599732	0.618741	0.18888	0.447225	0.790701	0.359709	0.343851	0.444985	0.694345	0.454404	0.705632	1.10796	0.445573	0.647282	0.535116	0.717024	0.869989	0.374554	0.298871	0.269375	0.512949	0.502314	0.50241	0.659741	0.507484	0.442974	0.783962	0.818236
chr1:131080147-131081787	chr1	131080147	131081787	D	0.373697	-1.22584	0.33058	0.0556095	-0.359375	-0.131086	-0.265306	0.265684	-0.254287	-1.18647	0.342132	0.255139	0.133081	0.163842	0.248701	0.0487168	0.19937	0.259627	0.0538517	0.00193094	0.0540741	0.143601	0.400089	0.0260237	0.19085	0.115146	0.149744	0.02364	0.105651	0.222191	0.278451	0.0537986	0.111371	0.0255951	0.271247	0.0753131	0.123467	-0.18244	0.141845	0.190531	0.240145	0.114062	0.110863	0.270095	0.0378176
chr1:131083618-131087886	chr1	131083618	131087886	D	-3.18112	-1.13944	-2.50824	-0.486495	-1.07378	-0.79661	-0.949176	-0.828089	-1.47755	-1.04204	-0.866593	-0.684327	-0.800393	-0.758611	-0.708046	-0.834934	-0.821253	-0.723811	-0.939625	-1.30443	-0.89052	-0.678636	-0.946378	-0.917333	-0.869505	-0.860491	-1.12517	-0.940218	-0.806678	-0.914563	-0.745375	-0.886028	-0.865844	-0.953049	-0.821522	-0.93298	-1.13438	-1.39798	-0.777797	-0.828591	-0.821015	-0.913408	-0.643543	-0.712924	-0.751209
chr1:131089067-131091206	chr1	131089067	131091206	C	-0.731316	-1.26959	-1.52809	-0.474957	2.11632	-0.357736	-0.659869	-0.188511	-1.31436	-0.450507	-0.184642	-0.4431	-0.201981	-0.388502	-0.277867	-0.321402	-0.180981	-0.269428	1.02128	-0.735257	-0.278466	-0.253662	-0.339036	-0.394477	-0.473435	-0.35664	-0.463543	-0.357452	-0.235433	-0.343657	-0.116567	-0.322977	-0.200198	-0.248076	-0.213374	-0.315256	1.00671	-0.436345	0.335724	-0.336241	-0.497831	0.136358	-0.16026	0.180532	0.216291
chr1:131091506-131093333	chr1	131091506	131093333	C	-0.142429	-0.275483	-0.649375	-0.241484	-1.40329	-0.303968	-0.360325	-0.295042	-1.03582	-0.214466	-0.0734951	-0.132893	-0.0335154	-0.0174579	-0.0142458	-0.0700105	-0.0188529	-0.0212812	-0.231489	-0.16614	-0.0552651	-0.0780346	-0.169958	-0.198043	-0.112299	-0.109888	-0.336387	-0.297962	-0.0863675	-0.0589483	-0.0320813	-0.0559754	-0.159912	-0.138375	-0.0958707	-0.110338	-0.154128	-0.416194	-0.0323212	-0.152525	0.0995115	-0.137167	0.0593423	0.140959	0.0331307
chr1:131093952-131098711	chr1	131093952	131098711	D	-1.6521	-1.43857	-1.62107	-0.572782	-1.11903	-1.57013	-1.78863	-1.06409	-1.24109	-1.27093	-0.974285	-1.08804	-0.874796	-0.77959	-0.835454	-0.872574	-0.970635	-0.895507	-1.69853	-1.57937	-1.58235	-0.918598	-1.2059	-1.11542	-1.16129	-1.26662	-1.09482	-1.64178	-1.3359	-1.17706	-0.862325	-0.974391	-0.925544	-1.09105	-1.29258	-0.983892	-1.00701	-1.15049	-1.14423	-1.35492	-1.21769	-0.78191	-0.910573	-1.17301	-1.03156
chr1:131102593-131104932	chr1	131102593	131104932	D	-1.29505	-1.94586	-1.776	-0.625004	-0.549012	-0.576813	-0.776399	-0.609262	-0.879428	-1.05418	-0.29641	-0.336053	0.372996	0.244314	0.25602	0.356358	0.292466	-0.32117	-0.704406	-0.461063	-0.495931	-0.527864	-0.519885	-0.503781	-0.342712	-1.17815	-0.456444	-0.625023	-0.448493	-0.445627	-0.332268	-0.332064	-0.630632	-0.314551	-0.834092	-0.790294	-0.709496	-0.298172	-0.429656	-0.803246	-0.487446	-0.181757	-0.451098	-0.434941	-0.328829
chr1:131107968-131112537	chr1	131107968	131112537	D	-1.2255	-1.40091	-1.46355	-0.43107	-0.930698	-0.841247	-1.0095	-0.786588	-0.871409	-0.84892	-0.637165	-0.657128	-0.617061	-0.485519	-0.494653	-0.572392	-0.559868	-0.589443	-0.662977	-0.646107	-0.732061	-0.643755	-0.805345	-0.83655	-0.740648	-1.27416	-0.859824	-0.903511	-0.851123	-0.732627	-0.562871	-0.615778	-0.99127	-0.640713	-1.08386	-0.864681	-0.994864	-0.71155	-0.574796	-0.721079	-0.698801	-0.503361	-0.491135	-0.793551	-0.637832
chr1:131112966-131114611	chr1	131112966	131114611	D	-0.280234	-0.797038	-0.614305	1.22035	-0.366872	-0.013345	-0.849048	-0.279599	0.37021	-0.0487399	-0.131378	-0.19015	-0.135328	0.0395516	-0.0207849	0.0279757	0.0586711	-0.0152563	-0.00203208	-0.0304728	-0.0127748	0.366837	0.0368284	0.114178	-0.149396	0.527233	-0.0725522	-0.0605643	-0.146245	-0.000515174	-0.0010528	-0.00891806	0.169683	0.262215	0.210073	0.22637	0.542977	-0.317384	0.281401	0.315612	0.477044	0.328447	0.028631	0.118907	0.0631352
chr1:131137528-131139158	chr1	131137528	131139158	A	-0.865085	-0.119829	-1.01353	-0.718367	-0.636853	-0.591496	-0.176393	-0.455319	-0.872893	1.42193	-0.0748694	-0.183157	-0.0623539	-0.256914	-0.0600148	-0.048161	-0.0680488	-0.10674	-0.0252622	-0.0337188	-0.017493	-0.2353	-0.21718	-0.0287975	-0.0127919	-0.0747504	-0.0599483	-0.0433178	-0.163131	-0.0290826	-0.0537531	-0.018276	-0.208701	-0.101954	-0.0635418	-0.0146702	-0.091278	-0.53549	-0.0944994	-0.393598	-0.0564371	-0.317131	-0.182744	-0.260842	-0.123595
chr1:131198580-131201132	chr1	131198580	131201132	A	-1.0457	-0.813371	-0.626702	-0.238874	-0.421747	-0.619607	-1.29732	-0.280612	-0.665191	-0.05014	-0.0128378	-0.00820163	-0.00819031	0.0575814	0.100905	0.0318583	0.0197258	-0.0420937	-0.00999694	-0.0108623	-0.0143886	-0.244098	0.0027804	0.00178732	-0.0263848	-0.0695225	0.0304096	-0.0014605	-0.0274621	0.00907081	-0.00519473	-0.00212686	-0.211515	-0.0045378	0.00919982	-0.0859674	0.0461893	-0.0639758	-0.0172555	-0.401503	-0.0255155	-0.0909121	-0.0182699	-0.0783701	0.0570779
chr1:131244375-131247776	chr1	131244375	131247776	B	0.284608	0.0974505	-0.81088	2.19393	-1.19533	-0.224282	-0.113973	-0.412228	0.540663	0.898271	0.171092	0.119435	0.100869	0.226218	0.187098	0.315477	0.192058	0.160656	0.571609	0.653785	0.506907	0.196026	0.0842307	0.294266	-0.0275025	1.19514	0.192258	0.354756	1.06435	0.206751	0.024421	0.00264348	0.291286	0.019473	0.122736	0.276753	0.0973391	0.265747	0.0339286	-0.149643	-0.0828832	-0.0756706	0.0329001	-0.138233	-0.158205
chr1:131249166-131251312	chr1	131249166	131251312	B	0.632432	1.03183	1.49078	4.06624	1.24496	1.36921	0.669009	1.30259	1.22182	1.43266	0.633099	0.744418	0.411395	0.455055	0.527891	0.518081	0.760512	0.54026	0.46544	0.668469	0.485985	0.694015	0.583721	0.843	0.66757	1.14672	0.885314	0.531192	0.501264	0.503355	0.408307	0.510927	0.660645	0.478402	0.383179	0.532736	0.392593	0.308754	0.30658	0.637613	0.445418	0.35845	0.328834	-0.341648	0.518646
chr1:131251974-131254652	chr1	131251974	131254652	B	-0.316357	-0.057639	-1.39863	-0.160518	-0.383246	-0.376844	-0.264817	-0.159533	0.977475	-0.351526	-0.0725181	-0.0969666	0.340276	0.206493	0.328218	0.285065	0.337907	0.17293	0.154216	0.452829	0.782303	-0.360823	-0.21542	-0.0308871	-0.0366255	1.06387	-0.198783	0.0884232	-0.178634	0.207331	-0.0025292	0.0539157	0.274937	0.190655	0.0932102	-0.00193973	0.00110783	-0.108954	-0.173503	-0.207378	-0.116356	-0.297796	-0.0811124	-0.11473	-0.163629
chr1:131274162-131281210	chr1	131274162	131281210	D	-0.931123	-1.04251	-1.43217	-0.320374	-1.06925	-0.949393	-0.924776	-1.0191	-1.00135	-0.853783	-0.59811	-0.611412	0.710712	0.611147	0.556721	0.526569	-0.580238	-0.748307	-1.28796	-0.937271	-0.99997	-0.627904	-0.900879	-0.801223	-0.647275	-1.29744	-0.805914	-1.17589	-1.04429	-0.824527	-0.497986	-0.568396	-0.652114	-0.63141	-0.756316	-0.692898	-0.683438	-0.931616	-0.769677	-1.03972	-0.75935	-0.492822	-0.5571	-0.785873	-0.720238
chr1:131330516-131332252	chr1	131330516	131332252	C	-0.168909	1.35882	0.918603	-0.599735	-1.8374	1.6443	2.89945	-0.760369	1.80537	-1.06931	-0.257523	-0.208431	-0.109268	-0.154731	-0.139089	-0.235876	-0.180252	-0.280455	-0.224549	-0.00688817	-0.0438688	0.449176	0.327746	-0.0265296	-0.00375099	0.227413	-0.154094	-0.0664336	-0.0759192	-0.0412739	-0.0224359	-0.0122442	-0.146262	0.00359939	-0.0418633	-0.0189419	-0.00687232	-0.0612749	0.440937	-0.0482474	0.279041	0.00855898	0.0348648	0.103255	0.0281589
chr1:131357004-131358819	chr1	131357004	131358819	D	-1.50399	-2.05833	-1.70563	-1.04852	-1.82329	-1.46183	-1.86885	-1.46571	-1.65024	-1.43802	-1.2141	-1.29493	-1.19015	-1.06214	-1.1039	-1.10023	-1.23929	-1.20199	-1.33699	-1.30892	-1.54799	-1.38768	-1.40909	-1.48055	-1.52671	-1.17797	-1.46662	-1.51001	-1.316	-1.4485	-1.24797	-1.42191	-1.43728	-1.2793	-1.47519	-1.56722	-1.40182	-1.27895	-1.12697	-1.25299	1.44716	-0.855054	-0.935833	-1.34899	-1.06118
chr1:131360136-131363162	chr1	131360136	131363162	C	-1.97477	-3.01559	-0.886503	-0.631904	-1.09603	-1.01569	-1.07838	-1.14839	-1.25869	-1.56064	-0.853486	-0.828005	-0.730789	-0.744352	-0.767843	-0.752872	-0.798857	-0.887106	-0.908114	-1.16203	-0.966805	-0.901616	-0.977552	-1.00745	-1.09027	-0.795595	-1.05215	-1.19058	-0.830982	-0.898518	-0.812362	-0.943011	-1.15406	-0.937942	-1.24825	-1.17793	-1.29667	-0.708941	-0.642278	-1.00776	-0.856398	-0.875537	-0.780966	-0.87406	-0.76658
chr1:131363266-131365391	chr1	131363266	131365391	C	-0.527306	-1.99815	-1.70651	-0.182355	-1.07378	-0.648045	-0.256164	-0.301692	-0.516234	-0.509469	-0.196068	-0.226141	-0.108734	-0.108938	-0.0596796	-0.197543	-0.263534	-0.195279	-0.27676	-0.242046	-0.40874	-0.306627	-0.261034	-0.251568	-0.275759	-0.183829	-0.266939	-0.284293	-0.272897	-0.303729	-0.149548	-0.234552	-0.173231	-0.178022	-0.22173	-0.151526	-0.268354	-0.513269	0.3156	0.415339	0.477479	-0.140669	0.301626	0.190858	0.325769
chr1:131377421-131380115	chr1	131377421	131380115	C	-1.28646	-1.77734	-1.57717	-0.719267	-1.51984	-1.13961	-1.30404	-1.19464	-1.61159	-1.29044	-0.841421	-0.879615	-0.764473	-0.74798	-0.69752	-0.763291	-0.83055	-0.908042	-1.32433	-1.20003	-1.05618	-1.13257	-1.15601	-1.32146	-1.09747	-0.847641	-1.23785	-1.28628	-1.32538	-1.08255	-1.04926	-1.07407	-0.995608	-1.08847	-1.05129	-1.09491	-1.0237	-0.740064	-0.801188	-1.09718	-1.09388	-0.635551	-0.810174	-0.888032	-1.03435
chr1:131383768-131385526	chr1	131383768	131385526	C	-2.27046	-2.93544	-2.42121	-1.73179	-2.19888	-1.96581	-2.23049	-2.32713	-2.54556	-2.6196	-1.91573	-2.00843	-1.94638	-1.9738	-1.92279	-2.06237	-2.11297	-2.10718	-2.09348	-2.24154	-2.38281	-2.09322	-2.19318	-2.2503	-2.29509	-1.76886	-2.30172	-2.33922	-2.13951	-2.37673	-2.0054	-2.19165	-2.18898	-2.19835	-2.21951	-2.3094	-2.06051	-1.61794	-1.79447	-2.29396	-2.14914	-1.77656	-2.06191	-2.03137	-2.02174
chr1:131388223-131389820	chr1	131388223	131389820	D	-1.20414	-1.3394	-0.876265	-0.264734	-1.31216	-0.726383	-0.849409	-0.894393	-0.84562	-0.907026	-0.495314	-0.530314	-0.418682	-0.347221	-0.318171	-0.393748	-0.469091	-0.546666	-0.783034	-0.657929	-0.715568	-0.87641	-0.728926	-0.94682	-0.772425	-0.546398	-0.79993	-0.823808	-0.813755	-0.702388	-0.655394	-0.710298	-0.560049	-0.620183	-0.617909	-0.644753	-0.561107	-0.343251	-0.399062	-0.504412	-0.678411	-0.456431	-0.36387	-0.543463	-0.476339
chr1:131393901-131395466	chr1	131393901	131395466	C	-0.0584559	-1.80265	0.725473	-0.117398	-0.590912	-0.461052	-0.582214	-0.494357	-0.611663	-1.09284	0.0697326	-0.143589	0.0239242	0.0386275	-0.0142323	0.147323	0.0715591	-0.0907267	-0.54101	-0.000109378	-0.018938	-0.0954009	0.117312	0.0939512	0.0395573	0.382876	0.0669265	-0.0392847	-0.0345235	-0.00776898	0.00832159	0.0171002	0.773886	0.302513	0.0906592	0.138991	0.457833	-0.0230508	-0.0675292	0.0289615	0.410327	0.0400958	0.129958	0.128189	0.247791
chr1:131419624-131421211	chr1	131419624	131421211	D	-1.89378	-1.47374	-1.00165	-1.27305	-1.71838	-0.426	-0.498253	-0.83487	-0.592577	-0.800296	-0.459749	-0.343148	-0.705337	-0.388375	-0.306748	-0.409731	-0.751659	-0.483922	-0.633651	-0.350903	-0.538855	-0.650364	-0.335234	-0.35014	-0.347298	-0.238864	-0.452649	-0.338076	-0.398146	-0.466564	-0.45189	-0.289396	0.779847	-0.239681	-0.205842	-0.364215	-0.189303	1.09655	0.779331	0.987186	0.321229	0.351293	0.168368	0.457402	-0.226786
chr1:131433453-131435079	chr1	131433453	131435079	D	0.401019	-2.24822	0.969444	1.29858	-0.330025	-1.43293	-0.377461	-0.975802	-0.596102	-1.11096	0.0446815	0.033718	0.118421	0.141262	0.0382142	0.115831	0.124781	0.0363892	-0.707606	-0.366225	-0.0598399	-0.0723245	0.0123246	0.0623086	0.0551502	0.17497	0.241434	0.05864	-0.0245513	-0.0355222	0.00347495	-0.0154003	0.0642315	0.259405	0.345027	0.626072	1.11123	-0.615789	0.168378	0.221135	0.0157389	0.348001	-0.109866	0.145036	0.0684226
chr1:131437934-131439552	chr1	131437934	131439552	C	-1.31511	-1.60738	-0.451765	-0.67763	-0.790834	-0.53094	-0.208302	-0.132338	-0.223595	-0.382367	-0.061528	-0.325001	-0.0672534	-0.039466	-0.0237866	-0.0510575	-0.0256741	-0.108037	-0.108833	-0.226625	-0.034057	-0.126624	-0.118559	-0.124521	-0.107814	-0.10471	-0.0773569	-0.0840104	-0.121498	-0.0265295	-0.017445	-0.0247434	-0.135383	-0.11462	-0.0145192	-0.0691409	-0.139332	-0.535425	-0.0429124	-0.0800835	0.188923	-0.0225361	-0.0356403	0.0450295	0.111833
chr1:131441251-131442867	chr1	131441251	131442867	C	-0.676898	-1.06318	-0.191231	-0.368334	-0.173825	-0.208745	-0.140884	-0.206265	-0.317888	-0.178922	-0.0749073	-0.161644	-0.0477872	-0.0300948	-0.0122997	-0.0267199	-0.0444658	-0.112299	-0.229285	-0.166245	-0.119346	-0.186042	-0.112553	-0.138259	-0.0833527	-0.177185	-0.219713	-0.100587	-0.164022	-0.0405929	-0.0238174	-0.0331961	-0.0505293	-0.121885	-0.0338114	-0.0238042	-0.0350314	-0.167002	-0.0399574	-0.150294	0.0988581	0.161731	-0.0123767	0.102641	0.0297993
chr1:131445943-131449341	chr1	131445943	131449341	C	-0.760427	-1.40736	-0.817897	-0.34845	-1.37904	-0.541071	-0.433131	-0.571286	-0.598767	-0.635879	-0.229413	-0.410586	-0.23463	-0.239549	-0.194022	-0.216825	-0.288158	-0.352641	-0.567995	-0.394549	-0.470101	-0.5892	-0.447258	-0.621811	-0.514349	-0.335456	-0.560847	-0.494921	-0.419192	-0.430521	-0.45125	-0.388445	-0.2905	-0.416164	-0.284513	-0.305013	-0.276742	-0.162323	-0.178004	-0.32544	0.410893	-0.361885	-0.115216	0.281467	-0.257979
chr1:131470038-131474835	chr1	131470038	131474835	D	-2.22319	-3.21758	-1.49738	-0.931945	-2.2481	-1.56831	-1.49371	-1.34444	-1.61188	-1.94021	-1.31575	-1.38183	-1.47532	-1.30487	-1.25442	-1.32842	-1.36952	-1.45271	-1.62292	-1.71579	-1.76603	-1.39517	-1.58523	-1.65603	-1.61001	-1.23463	-1.65261	-1.62183	-1.49228	-1.68037	-1.40898	-1.55671	-1.6176	-1.47405	-1.44406	-1.57723	-1.68739	-1.02902	-1.19772	-1.31567	-1.48374	-1.0502	-1.03486	-1.36079	-1.09244
chr1:131500993-131502601	chr1	131500993	131502601	D	-1.86898	-1.49655	-1.69083	-0.796021	-1.33596	-1.06419	-0.925679	-0.937023	-0.995981	-1.17856	-0.914332	-0.97632	-0.787113	-0.751761	-0.668519	-0.659183	-0.936341	-0.862389	-1.10223	-0.884779	-1.06351	-1.29853	-1.03608	-1.14276	-1.04166	-0.890782	-1.17324	-1.23303	-1.17474	-1.072	-1.12988	-0.924797	-0.972215	-0.959907	-0.922636	-0.915385	-0.934472	-0.619363	-0.674484	-0.802345	-0.900466	-0.513111	-0.665013	-1.04295	-0.662019
chr1:131523095-131529844	chr1	131523095	131529844	D	-0.747695	-1.65945	-0.898687	-0.351414	-0.443606	-0.303302	-0.547434	-0.154286	-0.455079	-0.052629	0.306201	0.0537082	0.40817	0.614469	0.195328	0.248425	0.0716651	0.462121	0.82923	0.126074	0.719906	0.0300494	0.25008	0.0186327	0.0162799	0.0419292	0.439679	0.332941	0.784665	0.151003	0.039864	0.0150238	-0.00526242	0.0147117	0.00573312	-0.00848814	-0.0040815	-0.224078	-0.424028	-0.215654	-0.254697	-0.0679268	-0.0567609	-0.054735	-0.0492628
chr1:131559858-131561792	chr1	131559858	131561792	D	-1.70774	-2.9772	-0.641333	0.510795	-1.79654	-0.478834	-0.372867	-0.114357	-0.30081	-1.22436	-0.076541	-0.233598	-0.210929	-0.0922928	-0.0252296	-0.0676917	0.0164665	0.00779305	-0.219545	-0.343806	-0.020585	0.301171	0.126135	-0.214309	0.0755491	-0.265743	-0.0787741	-0.0950303	-0.0810855	-0.037427	0.335355	0.0894231	0.110587	-0.132856	0.193806	-0.0398141	0.76895	-1.26617	0.219381	0.596276	0.159293	0.164984	0.0292413	0.0704371	0.0249018
chr1:131577478-131579077	chr1	131577478	131579077	D	0.249138	0.411492	1.06015	2.4021	-0.331898	1.1896	1.0974	0.128931	2.07002	0.471807	0.186903	0.0606653	-0.130042	-0.159079	0.134529	-0.131368	-0.135302	-0.260626	0.0946587	0.0338447	0.0179579	0.13677	0.0296676	-0.00382335	0.0349917	0.121062	0.666687	0.151654	-0.0605076	0.00452347	-0.00050984	0.0248333	0.175206	0.214867	0.115411	0.00935547	0.0183524	0	0.391239	0.214509	0.297303	0.0404818	0.0589877	0.167581	0.115723
chr1:131657340-131660541	chr1	131657340	131660541	C	-0.680648	-1.064	0.372015	0.0739194	-0.181548	0.334832	-0.2774	-0.330507	-0.219819	0.119315	0.12332	0.309976	0.154391	0.109449	0.0467789	0.0454714	0.195181	0.104003	-0.414762	-0.118964	-0.447112	-0.180181	-0.236894	-0.0890949	0.0902424	0.620537	-0.119494	-0.0813969	-0.379496	-0.170259	-0.0279621	-0.0735473	0.275429	0.113773	0.162946	0.134771	0.124949	0.343843	0.300093	0.558451	0.139982	0.477381	0.204908	0.317646	0.156118
chr1:131678972-131680670	chr1	131678972	131680670	A	0.940338	0.583149	-0.738837	0.593346	-0.822823	-0.870239	0.391794	0.493308	0.494725	0.743542	0.270969	0.241437	0.246847	0.252924	0.257313	0.147169	0.329769	0.287086	0.246069	0.204327	0.128487	0.449993	0.146963	-0.266423	0.126869	0.150053	-0.226164	0.334259	0.195245	0.144222	0.078529	0.0858864	0.22003	-0.142808	0.0987036	0.130725	0.0876992	0.389552	0.0580116	0.236168	0.147043	0.245519	0.0940728	0.167346	-0.049548
chr1:131687818-131689471	chr1	131687818	131689471	B	0.629596	-0.651566	-1.29814	0.447833	-1.03741	-0.456326	-0.654155	-0.913369	-0.44982	-0.511898	0.0973623	0.0284183	0.167641	0.393278	0.198533	0.233541	0.274416	0.215897	0.113686	0.306461	0.411691	0.610867	0.0847361	0.0753123	0.121285	0.0111703	0.391039	0.152197	0.198271	0.060153	0.0766363	0.0489512	0.00129332	0.0948768	0.0157535	-0.0447632	0.0114105	-0.0711348	-0.198473	-0.574374	-0.39698	-0.201705	-0.0322349	-0.102247	-0.0801024
chr1:131689769-131692544	chr1	131689769	131692544	A	0.173334	-0.212809	-0.84114	-0.14572	-0.269035	-0.099313	-0.133578	-0.387193	-0.306258	-0.277673	0.288574	0.649065	0.40564	0.408597	0.324799	0.406827	0.422991	0.435081	-0.0458845	-0.00253954	-0.00152234	-0.332508	-0.0574251	-0.0058054	-0.00509064	-0.0486219	-0.0250584	-0.0226299	-0.00259555	-0.0203334	0.0866152	-0.00905873	-0.0703588	-0.0753303	-0.0284312	-0.00754034	-0.0381779	0.197448	-0.120911	-0.280095	-0.232317	-0.11222	-0.0486652	-0.155673	-0.0636053
chr1:131699785-131701420	chr1	131699785	131701420	A	-1.16836	-1.73083	-0.245063	0.598784	-0.464206	-0.0889011	-0.129244	-0.795278	-0.518661	-0.456743	0.263202	0.102457	0.0443513	0.0827443	-0.00564737	0.0236263	0.0463973	0.0275298	-0.0620889	-0.0282926	-0.0358739	-0.178431	0.0748164	0.0546583	0.130839	-0.229513	-0.0484021	0.0430741	-0.161835	-0.009359	-0.101379	-0.0330066	0.0434964	0.00857261	0.0123959	0.0836024	0.0436091	-0.379	-0.156524	0.080823	-0.0325909	-0.0198307	-0.00295502	0.445385	0.0970064
chr1:131701806-131704576	chr1	131701806	131704576	A	-1.94025	-1.25252	-1.03669	-1.21121	-0.19735	-0.700947	-0.315619	-0.309558	-0.121294	-0.181962	0.417393	0.312579	0.317294	0.315964	0.304294	0.346229	0.324257	0.391234	-0.107002	-0.0149903	-0.00898657	-0.44775	-0.0430274	-0.00528665	-0.0181526	-0.00385992	-0.187057	-0.0176799	-0.0137045	-0.00352084	-0.00169728	-0.00644751	-0.0294858	-0.00893292	-0.0115241	-0.0112903	-0.0249755	-0.132735	-0.0975465	-0.160404	-0.490771	-0.211777	-0.0787228	-0.17285	-0.142581
chr1:131747033-131748643	chr1	131747033	131748643	D	-2.04778	-0.193361	0.394238	0.318336	-0.10397	-0.275658	-0.191576	-0.0938005	-0.428388	-0.0412868	0.297427	0.187005	0.276882	0.586186	0.204443	0.445236	0.14276	0.463388	0.133268	0.0812239	-0.00122248	-0.0166918	0.0222135	0.0265205	0.00146625	0.153813	0.114429	0.0420791	-0.000505777	0.0304742	0.0377515	0.00872899	0.0295133	0.0141751	0.0146472	0.0245919	0.00919504	-0.1831	0.0315821	0.0706813	0.256655	0.0504289	0.131185	0.218387	0.0225504
chr1:131865688-131868144	chr1	131865688	131868144	C	-0.772002	-0.200485	-0.631486	-0.351934	-1.03742	-0.130021	-0.105909	-0.291737	-0.345342	-0.304643	-0.0643962	-0.430001	-0.0387862	0.0432733	0.027335	-0.0586341	-0.0374038	0.315007	-0.438245	-0.156396	-0.129564	-0.196279	-0.182714	-0.149489	-0.157726	-0.0931906	-0.0692027	-0.0563522	-0.0860294	-0.180175	-0.185081	-0.0433786	-0.0362516	-0.0690568	-0.0219845	-0.0404623	-0.0277892	-0.08021	-0.223882	-0.158551	-0.230268	0.250804	-0.283317	-0.0935581	-0.128164
chr1:131904484-131907649	chr1	131904484	131907649	D	1.65979	0.313931	1.14413	1.71157	1.18984	1.20718	0.935732	0.61155	0.425097	-1.05141	0.552507	0.557777	0.592495	0.558197	0.76641	0.626345	0.615738	0.618122	-0.605513	0.512287	-0.581177	0.385768	0.307967	0.23337	0.340908	0.327805	0.350952	0.379358	0.554842	0.305573	0.36048	0.394597	0.360381	0.338796	0.603648	0.26052	0.460174	0.468121	0.843919	0.673205	0.449963	0.377611	0.369817	0.391699	0.378378
chr1:131915118-131916722	chr1	131915118	131916722	C	3.6091	-1.17931	-0.18835	-0.174489	-0.222116	-0.0341902	-0.356991	-0.0806721	-0.651076	-0.507795	-0.0523756	-0.0617165	-0.0360097	-0.0344357	-0.0513984	-0.0329538	-0.0559245	-0.0702474	-0.147248	-0.10066	-0.076982	-0.107759	-0.0298643	-0.0448756	-0.0154913	-0.184889	-0.13227	-0.0585944	-0.122526	-0.00396195	-0.00168573	-0.0113942	-0.0533359	-0.0287181	-0.0140062	-0.0389504	-0.00853728	1.20737	0.468145	0.117084	0.227578	0.781359	0.0108548	0.0515154	0.182808
chr1:132132720-132134563	chr1	132132720	132134563	B	0.263	-0.168548	-0.529711	0.491642	-0.489641	-0.0729621	-0.192903	-0.307596	-0.408968	-0.428637	0.466154	0.162843	0.250163	0.30184	0.370564	0.319334	0.327634	0.433527	0.0451195	0.0154849	-0.050455	-0.219213	-0.0587031	-0.0210297	-0.0161792	-0.0147942	-0.344992	-0.018179	-0.047432	0.0390415	-0.00228834	0.00140788	-0.0398586	-0.0147362	0.00382297	0.00212593	0.00172982	0.209568	-0.0684727	-0.220917	-0.414693	-0.311147	-0.0306176	-0.111499	-0.0912696
chr1:132135017-132136625	chr1	132135017	132136625	B	-0.111127	-0.529341	-0.452886	-0.0433751	-0.0747818	-0.231265	-0.157971	-0.191999	-0.185169	-0.564325	0.26581	-0.0421586	0.279557	0.202685	0.137081	0.0936908	0.147931	0.301219	0.0615027	-0.00674267	0.153258	0.346297	-0.0827963	-0.0499163	0.102415	0.00145459	-0.0716585	-0.0522001	-0.0325693	0.0410556	-0.0175307	0.0529416	0.041404	-0.00261024	-0.0246738	-0.0516429	-0.0272639	0.367761	-0.223236	-0.373874	-0.310556	-0.31088	0.113152	-0.266427	-0.068349
chr1:132138878-132140627	chr1	132138878	132140627	B	-0.191694	-0.99335	-0.845512	-0.676611	-0.472107	-0.294181	-0.2331	-0.519842	-0.372791	-0.96779	-0.24599	-0.135593	-0.172305	-0.3459	-0.339607	-0.17478	0.719477	-0.269835	0.0600089	0.41257	0.627115	0.343566	-0.0801311	-0.0205226	-0.0611634	-0.200808	-0.379592	-0.0522107	-0.278494	0.0963053	-0.0359879	-0.0409191	-0.0725195	-0.0128148	-0.15389	-0.0440803	-0.0570408	-0.364598	-0.644138	-0.345327	-0.337586	-0.620513	-0.230227	-0.32018	-0.379851
chr1:132142481-132144086	chr1	132142481	132144086	B	0.375319	0.498244	0.391396	0.29443	0.530458	-0.624241	0.287523	0.147977	0.390995	0.179622	0.378774	0.319244	0.136808	0.170644	0.14629	0.135703	0.393619	0.451543	0.282043	0.133969	0.074187	0.510552	-0.136511	0.223483	0.153658	0.158145	0.16202	0.239281	-0.14592	0.0928976	0.139573	0.105824	0.0709142	0.380875	0.040791	0.161902	0.130429	0.13545	0.0726585	0.425864	0.227997	-0.15418	0.0462162	0.32641	0.179759
chr1:132144504-132148526	chr1	132144504	132148526	B	1.11662	1.26017	1.09883	1.13083	1.33053	1.46473	1.50867	0.725728	2.01874	1.45777	0.725793	0.78112	0.63248	0.589458	0.652142	0.650044	0.751614	0.77043	0.933168	0.845733	0.877644	0.896623	0.993271	1.10788	0.889857	0.775219	1.03295	1.00145	0.908048	0.824798	0.726795	0.847249	0.626452	0.847972	0.859383	0.759187	0.96985	0.557211	0.592045	0.973407	1.05731	0.672346	0.588707	1.03161	0.623195
chr1:132148833-132151220	chr1	132148833	132151220	A	1.5711	1.01535	0.601095	0.401359	0.744472	0.578036	0.649331	0.66056	0.712793	0.523432	0.384273	0.437196	0.399964	0.283176	0.271536	0.397934	0.364028	0.378071	0.657901	0.414841	0.54152	0.494213	0.634657	0.576	0.530767	0.419061	0.764586	0.721582	0.527281	0.496869	0.349035	0.562752	0.532267	0.463898	0.60675	0.490027	0.542962	0.393075	0.339971	0.476332	0.464695	0.309317	0.265612	0.489095	0.296678
chr1:132194011-132195741	chr1	132194011	132195741	C	0.791278	1.1073	0.568741	0.508732	0.484844	1.73687	0.766375	0.944439	0.528314	0.66431	0.598442	0.543919	0.583038	0.680791	0.679497	0.562685	0.674476	0.786068	0.269375	0.541261	0.438731	0.404776	0.342675	0.266008	0.389732	0.318305	0.343461	0.252908	0.715512	0.444868	0.45172	0.585668	0.547984	0.455097	0.439637	0.264618	0.362622	0.46849	0.594772	0.585812	0.604283	1.05523	0.480505	0.432507	0.559944
chr1:132310887-132314766	chr1	132310887	132314766	A	1.04468	1.32742	0.973272	0.549306	1.47051	1.46751	0.844603	0.997756	1.29301	0.819559	0.666897	0.783954	0.6391	0.521255	0.52622	0.565304	0.626725	0.68413	0.952528	0.955422	0.852257	0.958985	1.12758	0.982262	0.834909	0.925247	1.01308	1.16145	0.825547	0.81666	0.614765	0.826929	0.829293	0.902464	0.764557	0.891048	0.670137	0.629373	0.666655	1.05032	1.03296	0.533991	0.609967	0.825413	0.535584
chr1:132334252-132336561	chr1	132334252	132336561	B	0.516667	0.436863	2.35825	2.10238	0.226154	0.346474	0.435851	0.416557	0.256134	0.612167	0.373531	0.237401	0.268403	0.202426	0.123826	0.242943	0.321158	0.240639	0.493091	0.416475	0.311371	0.488135	0.162542	0.253217	0.262239	0.466589	0.266989	0.164631	0.149537	0.289635	0.101851	0.281523	0.190032	0.91136	0.287403	0.162317	0.184464	0.140657	0.194197	0.191888	0.543044	0.106273	0.291022	0.0602183	0.246339
chr1:132337363-132338958	chr1	132337363	132338958	B	0.396941	0.0935535	1.26356	0.348729	0.341726	1.04074	0.119874	-0.593478	0.0830717	0.259624	0.0357034	0.300182	0.112904	0.0524605	0.0701431	0.234933	0.206386	0.1947	0.260649	0.263699	0.371599	0.239203	0.0858735	0.103391	-0.0376413	0.311349	0.0792804	0.103193	0.0859449	0.0499158	0.0224374	0.0234185	0.189463	0.121793	0.444074	0.240663	0.153722	-0.102015	0.0857138	-0.209795	0.314645	0.123688	0.0418673	-0.0411182	-0.0747296
chr1:132341024-132342791	chr1	132341024	132342791	B	-0.256232	-0.278926	-1.03361	-0.981534	-0.473811	-0.452573	-0.641842	-0.186491	-0.671425	-0.243779	-0.418854	-0.435819	-0.480697	0.353957	0.543427	0.370183	0.487741	0.607747	-0.0352137	-0.00579787	-0.152332	-0.346391	-0.0795549	-0.0100902	-0.0410977	-0.629308	-0.142338	-0.00978225	-0.0264836	-0.0624197	-0.013511	-0.0151917	-0.178993	-0.00929381	-0.0919687	-0.0764418	-0.074389	0.375327	-0.241709	-0.41171	-0.150805	-0.199683	-0.136108	-0.309211	-0.153401
chr1:132345484-132347175	chr1	132345484	132347175	B	1.62299	3.58421	0.713067	0.484993	1.69411	1.28858	1.49038	0.741629	1.19748	1.12089	0.377396	0.689778	0.35419	0.321322	0.404346	0.440846	0.411525	0.460238	0.800939	0.796112	0.622845	0.519281	0.507396	0.688476	0.538297	0.35739	0.580377	1.00676	0.712698	0.47333	0.435165	0.451895	0.419498	0.460649	0.360138	0.69717	0.56445	0.372325	0.273682	0.622104	0.504802	0.682566	0.230425	0.441566	0.299324
chr1:132368983-132372335	chr1	132368983	132372335	A	-1.10409	-0.670651	0.554526	0.135707	0.109754	0.31113	0.83856	0.272612	0.355548	-0.194783	0.0476505	0.0407772	0.0187536	-0.0140781	0.0172639	0.0330391	0.015709	0.0353075	0.0422663	0.113089	0.054442	0.109778	0.138443	0.065319	0.102009	0.0581347	0.197238	0.119797	0.0468558	0.0512955	0.0345134	0.0411334	0.169029	0.0249734	0.105263	0.154587	0.111762	-0.166497	-0.11808	-0.258447	-0.048013	-0.0990571	0.022454	-0.112359	-0.0554329
chr1:132383684-132385655	chr1	132383684	132385655	A	-2.79939	-2.30333	-0.849055	0.691678	-1.1211	-1.19046	0.681883	0.278227	-1.44536	0.487166	0.18211	0.092124	0.157099	0.0757574	0.0518779	0.136053	0.0566011	0.0887863	0.216783	0.272393	0.367749	0.493603	0.171523	0.344908	0.210889	0.815889	0.638645	0.25739	0.524655	0.136972	0.249494	0.1295	0.131876	0.139043	0.127552	0.192816	0.179681	-0.461033	0.0256822	0.448742	0.461237	-0.259818	0.0596661	0.123582	0.0424412
chr1:132388282-132392562	chr1	132388282	132392562	A	-2.14692	0.662552	1.70041	2.1312	0.709809	0.58952	1.19982	0.50663	-0.863429	0.969358	0.298834	0.247317	0.213238	0.155007	0.157423	0.25942	0.236035	0.211298	0.595709	0.426438	0.359289	0.242986	0.355271	0.522961	0.42795	0.359978	0.579512	0.471894	0.259287	0.312363	0.244967	0.328806	0.299455	0.45901	0.207669	0.406604	0.310255	-0.554696	0.32538	0.556389	-0.307723	0.15645	0.179678	-0.263264	0.19655
chr1:133023287-133026834	chr1	133023287	133026834	D	-1.03002	-1.3858	-1.44266	-1.25391	-1.07906	-0.955052	-1.20406	-1.30216	-1.71621	-0.935704	-0.631387	-0.850069	-0.882252	-0.606077	-0.481799	-0.48856	-0.999035	-0.847587	-1.45024	-0.622585	-1.16646	-0.805891	-1.03774	-0.849862	-0.74129	-1.48668	-0.899419	-0.859572	-1.15017	-0.882921	-0.72618	-0.81039	-0.727542	-0.668984	-1.57783	-1.11395	-0.757181	-1.24014	-0.745743	-0.647708	-0.780239	-1.12088	-0.767337	-1.09789	-0.855375
chr1:133119440-133121057	chr1	133119440	133121057	C	0.893547	2.25285	2.07011	1.59584	0.842206	1.32126	2.21806	0.511633	1.87156	0.777451	0.748192	0.69901	0.859102	0.732418	0.753777	0.672159	0.799253	0.899749	0.809703	0.330102	0.691718	0.522992	0.534529	0.439092	0.447532	1.19236	0.62416	0.487409	1.05334	0.643016	0.530119	0.572162	0.732321	0.490295	0.962936	0.491392	0.598159	0.585039	1.26767	0.907085	0.757013	0.998956	0.684949	0.768215	0.532979
chr1:133128539-133132401	chr1	133128539	133132401	D	-0.665486	-0.415658	-0.802497	-0.415545	-0.852332	-0.329003	-0.415821	-0.516095	-0.605737	-0.479433	-0.161583	-0.285222	0.241198	0.246713	0.162317	0.15211	-0.135589	0.366065	-0.632377	-0.326877	-0.234031	-0.357818	-0.395377	-0.427364	-0.339349	-0.211844	-0.344476	-0.47301	-0.404175	-0.264544	-0.271087	-0.248626	-0.16357	-0.322187	-0.17437	-0.175337	-0.219731	-0.0974611	-0.118634	-0.205655	0.415389	-0.171136	-0.129208	-0.216833	-0.237518
chr1:133132812-133134546	chr1	133132812	133134546	C	1.52006	-0.0524897	-0.31671	-0.556852	-0.279555	-0.0876724	-0.0935895	-0.0845234	-0.0649888	-0.336205	0.284188	0.260188	0.188077	0.248054	0.100424	0.089839	0.0481714	0.285344	-0.173232	-0.0311378	-0.00884732	-0.0938832	-0.236655	-0.0870548	-0.0277216	-0.0252212	-0.0457651	-0.0632742	-0.024626	-0.00862465	-0.0167625	-0.00728748	-0.019592	-0.0296025	-0.00715635	-0.00461417	-0.00713621	-0.0428441	-0.0335347	-0.0999187	0.114354	0.017219	-0.0133659	0.0440387	0.0232491
chr1:133347214-133349231	chr1	133347214	133349231	D	-0.188678	-0.689451	0.556873	0.365631	-0.0472821	-0.486022	0.558961	-0.662769	-0.350021	-0.112082	0.0308977	0.12388	0.293353	0.328888	0.196748	0.290945	0.178648	0.176656	0.0520385	-0.00333011	0.0139531	-0.111052	0.0322548	0.00617817	0.00754395	0.925661	0.0570627	0.0391456	-0.000106928	0.0166671	-0.00023316	0.000499435	0.185742	0.126662	0.0657438	0.0896042	0.0643044	0.211938	0.0137565	-0.0844242	0.303535	-0.101443	-0.0191107	0.0395471	0.0369275
chr1:13335278-13336961	chr1	13335278	13336961	A	-0.602678	-0.625575	-1.01372	-0.355588	0.422394	0.997389	0.656947	0.986699	-1.21751	-0.304471	-0.13036	-0.145483	-0.131889	-0.341618	-0.123273	-0.018977	-0.0503765	-0.142399	-0.0516263	-0.0479877	-0.0225664	-0.184269	0.160391	0.112876	-0.00877363	-0.0135868	-0.0648208	-0.0331093	-0.0557776	-0.0547297	-0.044696	-0.0882153	-0.115388	0.0953296	-0.0848492	-0.0418588	-0.098161	-0.0864653	-0.151945	0.159684	-0.0315346	-0.129621	-0.030911	-0.259765	-0.0769008
chr1:133660092-133662298	chr1	133660092	133662298	B	-2.44431	-1.27433	-1.64272	-0.709684	-0.987838	-1.38186	-0.766501	-1.11455	-1.01836	-0.825989	-0.873106	-0.807844	-0.764016	-1.01501	-0.892812	-0.84127	-0.839591	-0.731917	-0.861304	-0.714229	-0.960927	-0.601935	-0.864062	-0.695975	-0.717885	-0.934941	-0.768226	-0.695916	-0.668299	-0.848051	-0.587913	-0.810414	-0.760094	-0.792409	-0.994835	-1.13601	-0.892112	-1.07577	-0.701701	-1.02012	1.02631	-0.769574	-0.556623	-0.852098	-0.654119
chr1:13369785-13371353	chr1	13369785	13371353	D	-0.374576	-1.02477	2.00062	0.526809	2.24458	-0.107816	-0.500034	-0.712071	1.02382	-0.0445566	-0.192255	0.0633651	-0.0220428	0.0236852	-0.00816393	0.00397536	-0.085019	-0.0449508	-0.00330539	-0.0262399	-0.0310821	0.225152	0.201355	0.210791	-0.0113049	0.256368	-0.02344	-0.0379277	0.192925	-0.0484718	-0.129541	-0.0864483	0.392257	0.618736	0.096456	-0.00776837	0.0795857	0.583455	0.2793	0.254601	0.223249	-0.040294	0.0429852	-0.198329	0.0388459
chr1:133769080-133770967	chr1	133769080	133770967	B	1.54015	0.320839	0.812862	0.846477	1.48523	1.66924	0.912868	0.564449	0.309931	1.54759	0.105835	0.705058	0.10302	0.184695	-0.26463	-0.161789	-0.202045	0.120365	0.174004	0.239537	0.0951196	0.559701	-0.203928	0.248217	0.181624	1.43135	0.484604	0.249481	0.357518	0.165399	-0.0547687	0.123425	0.151065	0.261871	0.211092	1.06121	0.297979	0.102127	0.510267	0.26327	0.227184	0.559871	0.0759195	0.0737206	0.589224
chr1:133771146-133773043	chr1	133771146	133773043	B	-0.638511	-0.369532	-0.854953	2.92894	0.229641	0.887481	-0.497619	-0.282584	-0.335855	0.581354	0.518635	-0.170759	-0.167107	-0.202334	-0.0465931	-0.0835251	-0.0712583	0.181512	0.0719954	-0.0478215	-0.231021	0.294536	-0.186737	-0.12431	-0.0514975	1.12168	-0.279298	-0.0118185	-0.103214	-0.0472326	-0.0156678	-0.0602431	0.382829	-0.0643059	0.245277	0.287493	0.311138	-0.327832	-0.184204	-0.282287	-0.245385	-0.120735	0.213577	-0.321718	-0.218847
chr1:133777049-133779982	chr1	133777049	133779982	B	-0.78528	-0.293395	-0.585514	4.04835	-0.634864	1.34595	-0.498652	-0.399471	-0.589344	0.582494	-0.325672	0.453744	-0.141344	-0.131581	-0.111608	-0.101121	-0.0944678	-0.119162	-0.0249203	-0.0541234	-0.154314	0.527532	-0.173777	-0.103445	-0.0429635	-0.911973	-0.323235	-0.0486706	-0.166505	0.0898883	-0.0386268	-0.0460286	0.416935	0.113515	0.580903	0.341146	0.861997	0.83159	0.382278	-0.247125	-0.176791	0.1193	0.283025	-0.221588	0.162178
chr1:133799042-133802041	chr1	133799042	133802041	B	-0.647477	-0.414113	2.1717	4.45417	-0.164861	-0.517345	0	-0.257351	-0.753638	-0.375037	-0.350407	-0.383595	-0.0644222	-0.0359483	0.021617	-0.0129936	-0.0425114	0.0414309	0.226549	0.327054	0.835281	0.553203	0	-0.182327	0.129878	2.44831	0.721971	0.468195	0.771493	0.0558468	0.0394792	-0.0182601	0.527733	0.255863	1.05885	0.847076	0.751617	-0.296549	-0.101145	-0.324279	-0.246998	-0.171275	-0.167739	-0.366198	-0.284941
chr1:133815052-133817108	chr1	133815052	133817108	B	-0.726205	0.655279	-1.20713	1.11845	0.945815	-0.465505	1.2416	0.35471	-0.408851	0.187519	0.208928	-0.16776	-0.0183385	-0.0862686	-0.0550406	-0.101642	0.0109072	0.0461635	0.0290306	0.869162	0.218325	-0.0470243	0.0332788	0.501003	0.40431	-0.105939	-0.152659	0.257426	0.629991	0.170902	0.356661	0.0496234	0.25689	-0.0853749	0.0505544	0.407909	0.038	-0.794178	0.36949	0.133247	0.274149	0.204943	0.298156	-0.0586953	0.0775632
chr1:133855419-133857629	chr1	133855419	133857629	B	-0.309365	-0.940924	0.706896	1.61678	0.366999	-0.240604	-0.40943	-0.622818	0.884585	-0.209691	-0.188034	0.655188	-0.0070751	0.00237267	0.0114668	0.00243257	0.01321	0.00295747	0.207882	0.448963	0.196844	0.479122	0.182598	-0.0660236	0.186629	1.26922	-0.101951	0.306067	0.563911	0.0758024	0.0947866	0.00347214	0.472931	0.240074	0.244896	0.465156	0.251774	-0.203679	0.46533	0.134349	0.14273	0.0130838	0.0276886	-0.194979	-0.226282
chr1:134076929-134080150	chr1	134076929	134080150	B	-0.410606	-0.759265	-1.87653	-1.3824	-0.674851	-0.717666	-0.531895	-0.327349	-0.540054	-0.4091	-0.256344	-0.35624	0.584836	0.443384	0.365182	0.514726	0.444349	0.33882	0.412181	-0.518018	1.00668	-0.417604	-0.159435	0.339558	0.353405	-0.942837	-0.375333	-0.209288	-0.434718	0.68391	-0.023515	0.215577	-0.114255	-0.123571	0.496152	-0.0361409	-0.0824372	-1.05889	-0.549999	-0.465438	-0.327285	-0.129641	-0.241305	-0.228796	-0.287611
chr1:134092244-134096060	chr1	134092244	134096060	B	-2.1621	-2.25079	-2.13952	-1.55961	-0.444548	-0.550317	-0.544879	-0.677011	-0.886438	-0.568247	-0.697185	-0.705601	0.955047	0.791158	0.979483	0.889982	0.866742	-0.80723	-0.514491	-1.14692	-1.40457	-0.485818	-0.598138	-0.421659	-0.415443	-0.801149	-0.851631	-0.72105	-0.780415	-0.811194	-0.256339	-0.392799	-0.596285	-0.392849	-0.517476	-0.358635	-0.492415	-0.916832	-0.774397	-0.92582	-0.686149	-0.278704	-0.436837	-0.759258	-0.645763
chr1:134098509-134100140	chr1	134098509	134100140	B	0.565728	0.325417	-0.469554	-1.30842	0.586618	0.704005	-0.247253	-0.33596	-0.36358	-0.376767	-0.0417781	-0.0290774	-0.0661991	-0.0434464	-0.033112	-0.0626899	-0.0527465	-0.0766263	0.00485072	0.146941	-0.354647	0.589021	-0.0507115	0.78726	0.18426	-0.0653722	-0.243203	0.137495	-0.107115	0.223166	0.196814	0.00396031	0.0424991	-0.0107479	0.0062803	-0.00295961	0.00358655	-0.159999	-0.161558	-0.227943	-0.349181	-0.127124	-0.116453	-0.0419326	0.117402
chr1:134174702-134176343	chr1	134174702	134176343	D	1.4417	2.35468	3.40541	0.338417	0.679901	1.92039	1.01202	1.26575	1.44106	0.518512	0.593493	0.423746	0.427212	0.606236	0.570887	0.433642	-0.672678	0.520337	0.156728	0.166849	0.357663	0.215346	0.80364	0.214793	0.268471	0.66513	0.43192	0.382637	0.340346	0.238879	0.243104	0.292429	0.396256	0.420394	0.319641	0.459678	0.52414	0.600205	0.319456	0.688322	0.371925	0.293773	0.359362	0.218153	0.30261
chr1:134405049-134407106	chr1	134405049	134407106	A	0.262179	-0.290126	1.23412	-0.595302	-0.223492	-0.46409	-0.72127	-0.238495	-0.163323	0.243585	-0.0735379	-0.038737	0.0420113	0.0535424	0.0520904	0.0485157	0.219714	0.113239	0.0440002	0.0273631	0.122279	0.296181	-0.124148	-0.0606913	0.0508309	-0.0401427	-0.0543639	0.10055	0.0684057	0.0694716	0.0262936	0.0143981	0.0556937	-0.0165751	-0.0601475	0.0674676	0.0922698	-0.0704331	-0.324557	-0.311696	-0.191836	-0.0961728	-0.0134232	-0.0998995	-0.0281235
chr1:134413942-134416465	chr1	134413942	134416465	A	0.219582	1.58461	-0.415337	-0.657844	0.479541	-0.738843	-0.428417	-0.291906	-0.51697	1.08609	-0.0649886	-0.14416	-0.029853	-0.061194	-0.0683547	-0.0645892	-0.116922	0.0916074	-0.0203211	-0.00368626	0.103639	-0.149016	-0.015207	-0.106757	-0.0425822	-0.0618317	-0.0585914	-0.0391844	-0.00761552	0.0130893	-0.00544032	-0.00638211	-0.093889	-0.0545332	-0.062616	-0.14525	-0.176779	-0.237887	-0.0574314	-0.0672301	-0.0431905	-0.0495393	-0.0154612	-0.0974295	-0.0317107
chr1:134417879-134421160	chr1	134417879	134421160	A	2.83088	1.61705	-0.802634	0.232671	0.1711	0.266304	-0.295263	-0.463876	-0.295841	-0.276374	0.334608	0.199232	0.146336	0.197645	0.172627	0.187337	0.193663	0.338296	-0.301799	0.00933364	0.00719507	-0.432476	-0.153605	-0.117843	-0.0833108	-0.257577	-0.0618708	0.0817941	-0.119404	0.0151483	0.0330112	0.0277869	0.153027	-0.0256885	0.0990894	0.0795314	0.0495945	0.369168	0.0683942	-0.121809	0.148346	0.0179977	0.0358684	-0.0690484	-0.0659293
chr1:134784302-134785897	chr1	134784302	134785897	C	0.180922	0.275291	0.515831	0.0558586	1.38256	-0.0569345	0.869912	-0.105222	-1.44843	-0.0521784	0.0244261	-0.145844	-0.0264151	-0.151029	-0.0430235	-0.0254722	-0.169676	-0.052773	0.0496477	-0.0288689	-0.00790783	-0.100583	-0.0500015	-0.00364129	0.268719	0.197396	-0.0487375	-0.00996521	-0.133556	0.0776947	0.0780466	0.00632548	0.162462	0.0453124	0.0643544	-0.0464139	0.000736671	0.398932	0.0533734	0.426962	0.17546	0.262361	0.0655946	0.13663	0.256215
chr1:135129557-135135105	chr1	135129557	135135105	A	-1.69014	-0.309807	-0.398706	-0.0136001	-0.379286	-0.670966	-0.552256	-0.167175	-0.0845887	-0.0126028	-0.0211327	-0.0163561	0.0263089	-0.0134917	-0.0294919	0.0161699	0.0445781	-0.0304338	0.0696212	0.00371592	0.0323331	-0.217215	-0.0556208	-0.0088003	0.0187086	-0.0685135	0.0998236	0.022061	-0.0222199	0.000538783	0.00184741	0.0113264	-0.0689423	0.0169285	0.00336303	-0.0108123	-0.00442463	-0.453272	-0.235924	-0.30719	-0.0782652	-0.0820468	-0.0259184	-0.133357	-0.0535978
chr1:135145872-135148530	chr1	135145872	135148530	A	1.66647	0.631188	-0.544856	-0.705284	-0.312245	-0.650572	-0.416006	-0.663149	-0.137187	1.53973	0.400312	0.0810952	0.359797	0.430053	0.456879	0.480755	0.685298	0.0406013	0.341324	0.212425	0.902758	0.148998	-0.297705	0.0439101	0.0549696	0.142407	0.118942	0.108303	0.166272	0.354509	0.000208068	0.00965594	0.150165	0.0129741	0.0163263	-0.181279	0.00301524	-1.00755	-0.344896	-0.461633	-0.319895	-0.230466	-0.592522	-0.0218164	-0.018193
chr1:135265185-135270165	chr1	135265185	135270165	B	-1.38873	-0.150584	-0.7101	1.26914	-0.162692	-0.595402	-0.185614	-0.490129	-0.21276	-0.309421	0.164949	0.225933	-0.168532	0.132063	0.148438	-0.059038	0.125403	0.320558	0.287612	0.301603	0.780894	0.254631	-0.131817	-0.0755776	-0.096863	1.06121	0.496931	-0.0914444	-0.209816	0.245312	0.0886088	0.125289	0.20261	0.108416	0.287846	0.103391	0.328515	-0.21284	0.278894	-0.18483	-0.118202	-0.188805	0.131449	-0.239076	-0.198475
chr1:135281933-135284903	chr1	135281933	135284903	C	-1.15255	-1.17835	-0.860121	-1.2517	-0.308535	-0.950411	-0.956481	-0.28626	-0.39759	-0.411498	0.524271	0.284051	0.555131	0.411592	0.233255	0.139729	0.183488	0.44786	0.555983	0.00146468	0.0236952	0.010751	-0.254781	0.0106516	0.00694711	0.00924994	0.0424197	0.0757393	0.0304085	0.0232517	0.0429621	0.00292377	-0.0143275	0.000479155	-0.0633045	-0.0461258	-0.00358419	-0.406144	-0.161055	-0.416892	-0.407487	-0.109428	-0.0893195	-0.0259049	-0.257183
chr1:135410278-135412011	chr1	135410278	135412011	B	0.579776	0.971939	0.942766	1.40168	1.51815	-0.134963	-0.338694	-0.121116	0.575151	0.623822	0.175815	0.0535234	-0.0747131	-0.0577213	-0.0193142	-0.0247172	0.0515534	0.105214	0.136322	0.0859808	-0.0247813	0.349869	0.199518	-0.0546439	-0.0827501	-0.150692	-0.191397	0.109484	0.26875	0.118265	-0.165107	-0.0392144	0.0423901	-0.025547	0.026808	0.0259383	0.0105836	0.37967	0.953484	0.605867	-0.109979	0.460931	0.352668	0.123367	-0.158292
chr1:135426838-135428444	chr1	135426838	135428444	B	1.36663	0.466435	0.75563	0.904746	1.35112	1.11054	0.860341	1.54306	1.48171	0.345872	0.219077	0.493547	-0.87576	0.320526	0.319829	-0.569329	0.377742	0.473362	0.777501	0.33548	0.554588	0.933953	0.634138	-0.531503	0.560357	-0.835939	0.413763	0.713337	0.682818	0.370414	0.381233	0.390863	0.564302	0.505798	0.319655	0.341806	0.304989	-0.357823	0.291125	0.726817	0.306512	0.838399	0.182758	-0.288714	0.191582
chr1:135429293-135431399	chr1	135429293	135431399	B	-0.618284	-0.82663	-0.478475	-3.00001	-0.528771	-1.12526	-0.441454	-0.39594	-1.46944	-0.90565	-0.338944	-0.284099	0.380937	-0.122394	0.230297	-0.0645811	0.404725	0.182843	0.415632	0.58403	0.86902	-0.24256	-0.210482	-0.510685	0.432419	0.955686	-0.965491	0.753509	1.2934	0.601436	0.177178	0.239482	0.389803	0.126833	0.865454	0.181164	0.601492	-0.740852	-0.287076	-0.535009	-0.65084	-0.223168	-0.314117	-0.547461	-0.717401
chr1:135466263-135468017	chr1	135466263	135468017	C	-0.364126	-1.13172	-0.712116	-0.284194	-0.295496	-0.00337328	-0.626521	-0.00432087	-0.705404	-0.31233	0.145504	0.0587403	0.149732	0.13142	0.1096	0.0666365	0.0375833	0.127468	0.191753	0.0858376	0.0503323	0.00343325	0.138485	0.100277	0.0405279	0.086559	0.0836448	0.0648364	0.149503	0.0937687	0.00401983	0.0492025	0.00669492	0.0861725	0.0989107	0.330711	0.0788612	-0.0503805	0.108913	-0.350809	0.0279704	0.363515	-0.143424	0.173688	0.0431295
chr1:135471130-135472762	chr1	135471130	135472762	C	0.484252	0.389582	-0.403883	0.347841	0.741723	-0.172212	-0.143648	-0.616828	0.964023	0.760391	0.169481	0.0732558	0.00861678	0.0199659	0.0110442	0.00621866	0.0298604	0.0758548	-0.0337807	-0.0139209	-0.0323242	0	-0.410579	-0.167845	-0.0775509	0.171237	-0.0287827	-0.354793	-0.415786	-0.026208	-0.0357928	-0.121008	0.211269	-0.0648265	0.0751727	0.278804	0.0154758	0.448769	0.323804	0.556967	0.905583	0.378095	-0.0511045	0.109977	0.339979
chr1:135486795-135488500	chr1	135486795	135488500	D	-1.69555	1.64489	0.945787	0.820493	1.76858	0.589642	0.854987	0.0913123	1.69332	0.407469	0.982454	0.139582	-0.275265	0.223225	0.258535	0.383671	0.273115	0.281095	0.303737	0.32427	0.196191	0.0903665	0.151235	0.0556597	0.0772533	0.0607248	0.277658	0.128754	-0.0813204	0.108069	0.118607	0.0994912	0.222099	0.68102	0.323681	0.4162	0.264666	0.28518	0.179112	0.714978	0.40779	0.422837	0.190197	0.123508	0.259608
chr1:135513497-135515117	chr1	135513497	135515117	C	-2.36262	0.190936	0.286788	1.06333	0.586975	0.502774	0.989893	0.965004	0.398956	0.510417	0.514218	0.361173	0.395947	0.442062	0.54605	0.354565	0.533136	0.623877	0.185777	0.227875	0.374686	0.35034	0.253229	0.295856	0.378775	0.244247	0.228323	0.32179	0.73232	0.295133	0.207892	0.274204	0.341722	0.382825	0.261189	0.228311	0.1622	0.707039	0.763244	1.20973	0.611846	0.812299	0.383092	0.692776	0.248138
chr1:135515672-135518018	chr1	135515672	135518018	C	-2.42326	-1.79112	-0.309152	0.210661	-0.0500521	-0.234107	-0.8014	-0.184079	-0.787669	-0.464239	0.314711	0.101013	0.199084	0.396334	0.0424871	0.0275041	0.392128	0.220729	0.346632	-0.0299134	-0.00833855	0.145048	0.248257	0.114869	0.0341051	-0.361723	0.0372218	0.152201	-0.129943	0.0349891	0.0274357	-0.00243174	-0.237783	0.0228006	0.0356211	-0.0743436	0.0828523	-0.430043	-0.0164679	-0.198947	0.0713855	0.13258	-0.0211028	0.0438732	0.0522137
chr1:135534050-135537416	chr1	135534050	135537416	D	-0.861679	-0.832976	-1.40084	-0.205612	-0.436537	-0.360705	-0.668208	-0.220288	-0.717955	-0.309155	0.266301	0.31045	0.716704	0.681577	0.818715	0.55547	0.645669	0.582829	-0.620167	-0.351904	-0.374634	-0.118376	-0.365473	-0.344564	-0.19644	-0.846149	-0.397465	-0.408955	-0.264711	-0.423687	-0.151476	-0.167628	-0.219393	-0.189798	-0.312347	-0.25116	-0.327412	-0.415577	-0.424651	-0.581823	-0.253783	-0.174904	-0.222544	-0.317394	-0.172574
chr1:135616726-135618343	chr1	135616726	135618343	B	0.781999	0.930361	2.12697	0.284356	0.851444	0.793468	0.482259	-1.4319	-0.879088	1.01339	0.288622	0.395988	0.274707	0.270422	0.169924	0.242992	0.466584	0.42193	0.629849	0.352239	0.624758	0.934003	0.542389	0.816813	0.472661	0.355232	0.533214	0.380389	0.503237	0.516149	1.00199	0.468882	0.265418	0.435835	0.75078	0.458359	0.242577	0.191512	0.372483	0.480887	0.514058	0.381277	0.410693	-0.312915	0.220846
chr1:135619148-135621024	chr1	135619148	135621024	A	-2.55471	-0.930279	-0.891773	-0.636495	-0.855317	-1.00044	-0.70781	-0.329757	-0.859693	-0.519267	-0.600459	-0.620741	-0.755898	-0.836424	-0.881505	-0.753188	-0.786079	-0.707062	-0.154075	-0.598037	-0.630496	-0.43251	-0.310541	-0.221702	-0.26677	-0.768813	-0.597355	-0.286351	-0.45913	-0.420784	-0.238343	-0.42237	-0.608315	-0.321221	-0.532991	-0.208546	-0.332222	-0.935334	-0.582003	-0.652705	-0.869865	-1.08914	-0.616378	-0.527224	-0.866827
chr1:135629276-135632518	chr1	135629276	135632518	A	0.566434	-0.51678	-0.372228	-0.290093	0.0952834	-0.584422	-0.515566	-0.303209	-0.127223	-0.0327008	0.113005	0.117313	0.0325012	0.0313	0.0289924	0.0388571	0.0389484	0.0818234	0.0494596	-0.0492051	0.0183607	-0.185605	-0.0714177	0.0748966	-0.0506296	0.038507	-0.0428378	-0.104259	-0.0417758	0.0149477	0.0149507	0.0137804	0.075734	0.0183929	0.0475804	-0.144169	-0.121993	0.127566	-0.108633	-0.125005	-0.129708	-0.160512	0.0202519	-0.0730285	-0.0538583
chr1:135632897-135634875	chr1	135632897	135634875	A	-0.39367	0.87233	0.453839	-0.287205	-0.132688	-0.34432	-0.755418	-0.457256	-0.379386	-0.142119	0.162678	0.1782	-0.0307383	0.0221528	0.0286346	0.0290803	0.226847	0.135718	-0.0950767	0.0781695	0.0194818	-0.271774	-0.0880008	0.247043	-0.0557988	0.0634595	-0.0575135	0.103099	-0.0463291	-0.0200722	-0.0177237	0.0198658	-0.119066	-0.0470912	0.120795	0.104003	0.0681109	0.29667	-0.143777	-0.435736	-0.142659	0.229114	0.0358075	0.290905	-0.0545723
chr1:135636838-135638470	chr1	135636838	135638470	B	0.370367	-0.502599	0.813561	0.993341	2.47193	-0.597599	0.367666	0.547099	0.386731	0.349324	0.217662	0.0949694	0.191647	0.184083	0.0594386	0.0639193	0.0792327	0.131639	0.446044	0.100749	0.0916627	0.507324	0.139959	0.182317	0.104149	0.112178	-0.209087	0.0845207	0.238228	0.109038	0.31063	0.102516	0.143377	0.125139	0.204835	0.0409056	0.107732	0.0279338	0.0609804	-0.38381	-0.106448	0.175712	0.0819367	0.193328	0.122666
chr1:135658457-135661057	chr1	135658457	135661057	A	0.161774	0.654969	-0.524443	-0.290557	-0.184037	-0.182158	-0.71405	-0.119172	-0.243476	0.360925	0.117681	0.0681234	0.0333714	0.103436	0.0378729	0.0380838	0.0602046	0.0753475	-0.0242452	0.00502638	0.00429091	-0.12414	-0.048666	-0.0581442	-0.0394846	0.0304421	-0.0349738	-0.0862173	-0.0231178	-0.00628902	0.00481396	-0.0106911	-0.086611	-0.0486678	0.0749027	-0.15354	0.0729668	0.214111	0.045927	-0.189586	0.231745	-0.132814	-0.0158487	0.285491	-0.0578116
chr1:135669195-135671406	chr1	135669195	135671406	A	0.422232	0.830279	0.687644	0.26653	0.435325	0.398257	0.876967	-0.673605	0.28148	0.310429	0.144309	0.0987466	0.0592481	0.0740628	0.0563478	0.0783802	0.103772	0.108359	0.177177	0.167652	0.142999	0.364074	-0.308758	0.252232	0.18351	0.159785	0.28427	0.259783	0.18924	0.12591	0.119216	0.176531	0.297729	0.10847	0.181134	0.55052	0.245017	0.281335	0.0837992	0.225971	-0.213438	0.10962	0.110154	-0.274552	0.101768
chr1:135680171-135681734	chr1	135680171	135681734	A	-0.52718	-0.456585	1.13916	1.08848	-0.368542	-1.23587	-0.546803	-0.493622	-0.2939	-0.737574	0.0371995	-0.070841	-0.00742356	0.0253548	-0.0161773	-0.0228736	-0.0288646	-0.0343637	-0.223079	0.0584724	0.0294698	-0.117179	0.0999267	0.0658968	0.0978251	0.0482808	-0.114616	-0.0792736	0.187558	0.0197313	-0.0489755	0.0156741	0.0848527	-0.144157	0.0741728	-0.182592	0.109162	-0.160149	0.0508675	-0.231201	-0.209351	-0.222763	-0.301095	-0.0591456	-0.172953
chr1:135684414-135689667	chr1	135684414	135689667	A	-0.557576	-1.02913	0.499262	0.349672	-0.503892	-0.369432	-1.07531	-0.938995	-0.732189	-0.238021	0.0140506	0.0333834	0.338913	0.13479	0.0797154	0.123217	0.228	0.111894	0.202327	0.149784	0.116829	0.250928	0.0800761	0.0590491	0.124956	0.122641	0.376419	0.121462	0.060738	0.0194576	0.0459116	0.0165864	0.0309171	0.0418073	0.0351662	0.0546238	0.0214957	-0.454741	-0.0673466	0.163582	-0.0745786	-0.243473	-0.0881379	-0.0579027	-0.0784659
chr1:135728291-135731313	chr1	135728291	135731313	C	3.62252	0.840156	0.251247	0.478243	-1.52362	-0.534941	-1.21717	-0.554486	-1.04123	-1.1449	1.04675	0.821126	1.0099	0.895178	1.07562	0.941087	0.752434	0.772575	0.701162	0.331548	0.35674	0.421081	0.387898	0.395233	0.556186	0.353289	0.227522	0.220919	0.255808	0.477405	0.560912	0.372472	0.460776	0.439598	0.295015	0.167665	0.372824	0.293532	0.445006	0.599748	0.728001	0.285604	0.467475	0.374166	0.227683
chr1:135810728-135812275	chr1	135810728	135812275	D	0.527749	-1.19567	0.66752	0.234903	0.685432	1.50307	0.465179	0.614021	-0.869592	0.716795	0.154972	0.363931	0.289287	0.359642	0.534073	0.614243	0.352935	0.315376	0.302142	0.298289	0.113134	0.147665	0.246719	0.0399201	0.171614	1.29097	0.164427	0.164136	0.0503886	0.108929	0.102156	0.139362	0.396977	0.21583	0.131799	0.161934	0.34912	0.152362	0.246959	0.424691	0.46788	0.546001	0.22835	0.298228	0.171621
chr1:135812468-135816512	chr1	135812468	135816512	D	-0.36893	-0.635607	-0.592579	0.0286205	-0.251541	-0.810384	-0.198374	-0.400671	-0.155956	-0.0486152	0.0203913	0.0852902	0.328734	0.313488	0.458025	0.485677	0.322343	0.267684	-0.178003	-0.0564885	-0.0189146	-0.0286477	-0.0152768	-0.012573	-0.00451501	0.421864	-0.0100381	-0.0431718	-0.00372857	0.021209	-0.0102562	-0.000265647	-0.0203885	0.0129511	0.0338642	-0.00793532	-0.00496252	-0.0847623	-0.00702227	-0.0637377	0.0931306	0.353191	0.00534353	0.090824	0.0166146
chr1:13592505-13594341	chr1	13592505	13594341	A	0.666231	0.516184	0.780263	0.655668	0.994379	0.782011	0.838933	0.31776	0.580948	-0.487807	0.201648	0.201319	0.110661	0.104615	0.141977	0.147731	0.112496	0.141656	0.58191	0.453407	0.254067	0.27049	0.268614	0.341345	0.30724	0.512131	0.667597	0.466895	0.60969	0.224258	0.14022	0.241501	0.153594	0.236536	0.204373	0.399062	0.276765	0.265748	0.161367	0.283625	0.283811	0.37083	-0.114058	-0.210755	0.198317
chr1:136126239-136128876	chr1	136126239	136128876	A	0.305349	0.400903	0.786031	0.164051	-0.878033	-0.982747	0.587321	0.500825	0.332622	0.238416	0.251782	0.331128	0.131766	0.117975	0.0829257	0.231548	0.20172	0.216992	0.331883	0.241494	0.137118	0.369659	0.419701	0.235317	0.256361	0.211599	0.324632	0.247361	0.165162	0.139411	0.0981005	0.132026	0.153119	0.157819	0.17753	0.196261	0.138231	0.10071	0.092685	0.281284	0.265175	0.117334	0.0534683	-0.177714	0.105249
chr1:136130355-136132189	chr1	136130355	136132189	A	0.743694	0.598916	-0.98223	0.226149	0.0435739	0.253375	0.282295	0.253253	-0.221022	0.538952	0.0279077	0.014791	0.00731025	0.0141966	0.0157856	0.0321485	0.066866	0.00754764	0.221507	0.0850683	0.312996	0.282512	0.140943	0.153313	0.0705104	0.0455733	0.152466	0.495028	0.492819	0.0756933	0.0194994	0.043294	0.135567	0.0225534	0.0226161	0.0323297	0.205097	-0.129342	-0.416471	0.123444	-0.0940022	0.188842	-0.05221	0.714899	-0.0828091
chr1:136134296-136136091	chr1	136134296	136136091	A	0.488962	0.643682	1.01608	0.41931	-0.769529	0.785167	-1.05351	0.255372	-0.282098	0.110436	0.198599	-0.198209	0.0712751	0.0316332	0.0317604	0.0849197	0.0591353	0.09139	0.156845	0.132373	0.130905	0.336425	0.294199	0.47729	0.229807	0.114742	0.274649	0.198064	0.128426	0.10063	0.223801	0.0955231	0.109218	0.100601	0.13039	0.209213	0.11148	-0.379129	-0.295188	-0.605305	-0.166794	0.0751667	0.0394684	0.196311	-0.0639588
chr1:136136393-136139256	chr1	136136393	136139256	A	0.343469	0.753652	-0.557311	0.327614	0.150934	-0.600062	0.594578	-0.576716	0.447891	0.252278	-0.106443	0.0636227	0.0333746	0.0171989	0.0235451	0.0338836	0.0289734	0.0847443	0.121136	0.16457	0.10547	0.336354	0.164651	0.337182	0.172476	0.0412487	0.174181	0.210703	0.149672	0.139825	0.0640569	0.0650921	0.0950121	0.0745446	0.123894	0.225438	0.0721736	-0.194993	0.0759832	-0.520074	-0.135941	0.0374251	-0.0397942	0.165054	0.0792895
chr1:136139330-136142868	chr1	136139330	136142868	B	-0.713027	-0.898992	-0.544256	-0.14181	0.133717	-0.403215	-0.169408	-0.41871	-0.195374	0.501248	0.482868	0.269079	0.446639	0.370577	0.243694	0.318151	0.253931	0.35092	0.0806683	0.0336282	0.0505189	-0.356425	-0.0745308	-0.0686899	-0.0309931	0.00106394	-0.0653052	-0.0382411	-0.0889373	0.0176554	-0.00703014	0.00439896	0.0163769	-0.00112306	0.00324796	-0.0181943	0.00626099	-0.0252177	0.0488506	-0.209763	-0.057937	-0.171404	-0.0272854	-0.191269	-0.0302278
chr1:136193757-136195403	chr1	136193757	136195403	B	0.293746	2.10083	1.28128	1.60597	0.516959	-0.0439211	-0.381336	0.195398	0.270611	0.0890718	0.687262	0.694737	0.091468	0.0139733	-0.000195436	-0.0025551	0.0342699	-0.0511307	0.0153313	-0.000822423	0.0206517	0.639965	-0.0235786	-0.0204465	0.0375912	1.05174	0.161977	0.0264769	-0.0197555	0.0685483	0.143529	-0.00471504	0.314252	0.197104	-0.0308282	-0.0307669	0.153016	-0.0761873	0.0390602	-0.220691	0.137879	-0.160323	0.770778	-0.0877786	-0.0714394
chr1:136254541-136258033	chr1	136254541	136258033	B	-1.64821	0.711101	1.58649	1.97173	0.561669	-0.214095	0.51108	0.141236	0.557899	-0.125395	0.452505	0.571444	0.242425	0.0518057	0.0289871	0.00177448	0.0475169	0.110911	0.0636469	0.0363978	0.118273	0.193972	0.212412	0.242149	0.00622065	-0.273094	0.0674024	0.0094955	-0.03448	0.0129799	-0.010956	-0.00841417	0.0240764	0.0788539	0.114714	0.228007	0.110683	-0.240187	0.0735342	-0.34277	-0.193933	0.0261639	0.199238	-0.0569905	-0.196933
chr1:136261393-136264327	chr1	136261393	136264327	B	0.301786	1.73613	2.48824	1.74652	0.659644	1.19669	1.6793	0.401521	1.76199	1.54881	0.817063	1.24863	0.210823	0.306759	0.232306	-0.41569	0.305017	0.269336	0.180356	0.269488	0.189613	0.795702	0.59587	0.252585	0.18047	0.363742	0.380797	0.218146	0.169076	0.191615	0.141752	0.231454	0.286583	0.383936	0.273872	0.466016	0.338899	0.203489	0.100847	0.437682	0.285521	0.155087	0.123453	0.214946	0.306328
chr1:136550286-136551882	chr1	136550286	136551882	C	0.42376	1.35487	0.938347	0.457823	0.913532	1.35527	1.18707	0.594161	0.728238	0.579597	0.562148	0.730105	0.588556	0.665161	0.728582	0.532091	0.692133	0.809438	0.154059	0.288209	0.423492	0.368048	0.341397	0.295353	0.297996	0.33511	0.343607	0.263016	0.425167	0.506787	0.5484	0.412334	0.528229	0.322356	0.404462	0.20532	0.612637	0.417348	0.88282	0.679081	0.91621	0.504877	0.501822	0.449637	0.38047
chr1:136558236-136559824	chr1	136558236	136559824	C	0.73558	0.654085	0.41267	0.977089	1.45198	-0.829223	0.445859	0.537693	0.80087	1.16538	0.535098	0.749738	0.636265	0.488171	0.552822	0.386699	0.624217	0.578732	0.112275	0.146374	0.271675	0.312276	0.276538	0.160432	0.217085	0.196534	0.284746	0.239516	0.504275	0.245796	0.393239	0.264444	0.400527	0.231085	0.260704	0.173208	0.217029	-0.332743	0.686108	0.459407	0.88498	0.524647	0.336398	0.412719	0.498798
chr1:136577716-136579214	chr1	136577716	136579214	C	-0.16624	-0.442164	-0.181537	-0.65447	-0.0354335	-0.168765	-0.0984824	-0.0162199	-0.20025	-0.104957	0.259798	0.354429	0.156849	0.189625	0.106691	0.0604869	0.0859991	0.258461	-0.130466	-0.00326665	-0.01884	0.109441	0.220477	0.0907925	0.0645762	-0.028969	0.123075	-0.00145364	-0.0252526	0.013	0.00630843	-0.00289596	0.050343	0.00382075	0.0205694	0.0177608	0.015483	-0.0216526	-0.0968918	0.0691809	0.1337	-0.0165694	0.0354119	0.0452674	0.0393024
chr1:136581295-136582845	chr1	136581295	136582845	C	-0.541383	-0.925109	-0.359346	-0.18905	-0.281155	-0.118322	-0.278199	-0.214146	-0.426698	-0.261996	-0.0778534	-0.0616119	-0.0754902	-0.0467261	-0.0555065	-0.0640248	-0.0835527	-0.192326	-0.224328	-0.144006	-0.157185	-0.183943	-0.20589	-0.205538	-0.137611	-0.101117	-0.196009	-0.118365	-0.128674	-0.0644746	-0.0325981	-0.0515981	-0.195079	-0.0778098	-0.055599	-0.0492283	-0.0541408	-0.0817713	0.306355	0.692034	0.180606	-0.0576921	-0.0107447	0.18191	0.126754
chr1:13658316-13661492	chr1	13658316	13661492	B	-0.342346	-1.84312	0.803905	-0.150621	0.34035	-1.34761	-0.519767	-0.58993	-0.667406	1.31469	0.146681	0.206403	0.183656	0.450826	0.233175	0.283207	0.156778	0.127193	0.177328	-0.0289715	-0.0525975	-0.168348	-0.0606216	-0.0447847	-0.0180301	0.350979	-0.371816	-0.0661467	0.319941	0.417065	0.00496279	-0.00588552	0.184458	-0.00204808	0.0316635	-0.0182727	0.0152185	0.093017	0.178697	0.132903	-0.0985424	-0.190585	0.141402	-0.203755	0.112563
chr1:136599424-136601081	chr1	136599424	136601081	C	-0.280311	-0.872941	-0.456003	-0.513599	-0.475483	-0.240467	-0.36017	-0.249088	-0.64145	-0.408904	-0.127515	0.14411	-0.0507412	-0.0372751	-0.0575467	0.067773	-0.0635421	0.0945037	-0.237711	-0.257913	-0.22654	-0.39195	-0.179622	-0.388953	-0.295497	-0.157669	-0.294609	-0.317228	-0.188889	-0.136268	-0.078866	-0.135915	-0.392672	-0.153808	-0.147068	-0.127564	-0.119306	-0.0783537	0.149073	0.721062	0.195969	0.0602764	0.0956238	0.180604	0.117584
chr1:136608232-136609879	chr1	136608232	136609879	C	-1.43695	-1.65659	-0.186882	-0.203771	-1.36704	-0.119961	-0.235055	-0.0307843	-0.694284	-0.289641	0.0727276	0.0476158	0.0458874	0.00818521	0.00039228	0.0315897	0.0292997	0.0600088	-0.0172023	-0.0270321	-0.0308792	-0.115419	-0.0661957	0.0574668	-0.0225222	-0.0143801	-0.252148	-0.0248302	-0.0352197	-0.0523672	0.011662	-0.0133287	-0.0257035	0.00682472	-0.0699616	-0.000446278	-0.0366292	0.100654	0.115899	0.0668706	0.0162146	0.0853338	0.18789	0.00809022	0.415862
chr1:136611352-136612960	chr1	136611352	136612960	C	-0.832777	-0.280063	-0.262905	-0.160624	-0.394397	-0.46551	-0.442748	-0.441669	-0.12104	-0.150052	0.0374359	0.0707722	0.0684287	0.0479871	0.0142383	-0.0260195	0.021481	-0.106335	-0.1252	-0.0508299	-0.0220281	-0.116573	-0.0863032	-0.0699567	-0.104409	-0.03753	-0.130853	-0.266772	-0.0378368	-0.0314955	-0.011982	-0.0155938	-0.0532311	-0.0102318	-0.0272782	-0.0224548	-0.0183871	0.218236	0.325301	0.3244	0.183015	0.341484	0.097234	0.0508988	0.0324669
chr1:136655957-136657548	chr1	136655957	136657548	C	-1.26889	0.319217	0.212964	0.630014	0.127663	-0.185537	1.18855	0.375913	1.08703	-0.481069	0.400848	0.218968	0.296745	0.288622	0.257341	0.190654	0.381553	0.435063	0.215269	-0.288456	0.176668	-0.171548	0.17365	0.231647	0.0807527	-0.46333	0.147976	0.0297448	0.279939	0.120284	0.0570774	0.112377	0.1275	0.0523025	0.174881	0.109025	0.125153	0.302582	0.395259	1.34899	0.165683	0.601601	0.246882	0.363501	0.616651
chr1:136683062-136686688	chr1	136683062	136686688	D	-1.71281	-0.701019	-0.498032	-0.229777	-0.680001	-0.45346	-0.439277	-0.385144	-0.722023	-0.740691	-0.259084	-0.234334	0.189352	0.287655	0.109094	-0.159351	0.182826	-0.301193	-0.524084	-0.434288	-0.267047	-0.347679	-0.459347	-0.446907	-0.383599	-0.204921	-0.443474	-0.586819	-0.339457	-0.312977	-0.22542	-0.263292	-0.190742	-0.295837	-0.40999	-0.394079	-0.373056	-0.529535	-0.650357	-0.520548	-0.452537	-0.120277	-0.315738	-0.253604	-0.264404
chr1:137952344-137953933	chr1	137952344	137953933	C	-0.418298	-0.149095	1.84922	-0.52223	-0.977504	-0.133858	-0.339763	-1.24406	-0.485078	-0.865816	-0.110101	-0.18626	-0.10771	-0.0788528	-0.0573042	-0.124874	-0.0573017	-0.177575	-0.160531	-0.174651	-0.328455	-0.236892	-0.0717169	-0.218236	-0.15153	-0.0727651	-0.247415	-0.11383	-0.108401	-0.184595	-0.0542899	-0.0986567	-0.0703688	-0.0624972	-0.0290435	-0.0848982	-0.106144	1.69673	0.0755666	0.807378	0.365437	0.209523	0.040304	0.143034	-0.0317035
chr1:138006186-138007886	chr1	138006186	138007886	D	-2.30206	-1.0439	1.41559	-0.502188	2.59921	-0.775585	-1.20075	-0.839405	-1.09777	-0.773471	-0.452376	-0.609964	-0.221666	0.214191	-0.129648	-0.192332	-0.249755	0.316529	-0.685611	-0.293665	-0.860138	-0.697258	-0.539984	-0.525824	-0.559619	-0.711614	-0.428437	-0.3358	-0.536168	-0.614993	-0.666014	-0.568846	-0.53559	-0.391669	-0.565301	-0.326589	-0.377434	-0.398327	0.736454	-0.523273	-0.538799	0.854712	0.527105	-0.50321	0.446871
chr1:138008870-138010455	chr1	138008870	138010455	D	-0.648933	-0.999565	-1.17785	1.18238	-1.04455	-1.03243	-1.16496	-0.956167	-1.10635	-0.743095	-0.896796	0.916568	0.365815	0.395748	-0.360828	-0.130499	-0.29083	-0.322887	-0.503591	-0.328677	-0.686455	-1.10162	-0.556524	-0.543198	-0.466078	-0.600468	-0.273411	-0.65889	-0.642831	-0.637694	-0.504712	-0.479604	-0.380773	-0.291096	-0.523095	-0.488331	-0.384559	-0.439112	0.828741	0.997683	-0.687179	0.761228	0.402124	-0.524295	-0.484638
chr1:138024677-138026486	chr1	138024677	138026486	D	-0.929416	-1.94555	-0.627265	-1.51223	-0.932454	-0.702905	-0.58554	-0.588609	-0.706665	-0.416112	-0.411372	0.511826	0.223716	0.176123	0.136572	0.169497	0.180047	0.351836	-0.353572	-0.151874	-0.438429	-0.468129	-0.41925	-0.592425	-0.439637	-0.519985	-0.400832	-0.545236	-0.809372	-0.365206	-0.314538	-0.364555	0.77894	0.50818	-0.39077	-0.515883	-0.583915	-0.283439	-0.261972	-0.356459	-0.398219	-0.272882	-0.425393	-0.473685	-0.265227
chr1:138036781-138040209	chr1	138036781	138040209	D	-2.47063	-1.25219	-1.14402	-0.902558	-1.58905	-0.80815	-0.634701	-0.982609	-0.986072	-1.00924	0.895477	0.734762	0.429795	0.305168	0.359934	-0.246952	0.412212	0.655747	-0.586604	-0.302357	-0.575768	-0.86807	-0.73185	-0.798107	-0.724709	-0.565807	-0.570937	-0.754489	-0.911574	-0.601883	-0.671737	-0.592927	-0.694534	-0.504203	-0.733606	-0.70105	-0.652079	-0.644452	-0.535695	-0.763766	-0.694055	0.451564	-0.545932	-0.76671	-0.644367
chr1:138077051-138078649	chr1	138077051	138078649	D	-0.773718	-0.948689	-0.62229	-0.223451	-0.61898	-0.615584	-0.798989	-1.04473	-0.562395	-0.508853	-0.374298	-0.377809	-0.372921	-0.336248	-0.186513	-0.222288	-0.478038	-0.409451	-0.645805	-0.349239	-0.578005	-0.758815	-0.545365	-0.588697	-0.503585	-0.592065	-0.661767	-0.461541	-0.55829	-0.517125	-0.503113	-0.427743	-0.644578	-0.442154	-0.409267	-0.395676	-0.525144	-0.194836	-0.32537	0.871289	-0.535891	-0.437864	-0.260947	-0.490733	-0.250704
chr1:138079706-138081385	chr1	138079706	138081385	D	-1.37008	-0.561048	1.10746	1.39481	-1.84901	-0.328993	-0.33199	-0.550365	-0.337187	-0.357756	-0.13682	-0.298228	-0.210391	-0.0765424	-0.0415466	-0.0380965	-0.0765689	-0.254634	-0.56624	-0.356075	-0.153603	-0.215461	-0.082372	-0.409532	-0.231773	0.911921	-0.375342	-0.117855	-0.245811	-0.139922	-0.0738254	-0.200829	-0.259789	-0.134163	-0.110302	-0.128482	-0.145688	1.47245	-0.153967	-0.190022	0.0552577	-0.208252	-0.133485	-0.299666	0.269155
chr1:138133747-138135305	chr1	138133747	138135305	C	-0.348876	-2.46546	-1.22203	-0.185299	-0.187824	-0.3093	-0.158187	-0.388455	-1.55236	-0.833814	-0.103893	-0.112706	-0.480618	-0.377941	-0.260417	-0.231681	-0.277482	-0.186883	-0.344014	-0.0814222	-0.233587	-0.245613	-0.140715	-0.130549	-0.216125	-0.299594	-0.257583	-0.232316	-0.175468	-0.146551	-0.067788	-0.137713	-0.189033	-0.166476	-0.0995465	0.610758	-0.285468	-0.162341	0.547096	-0.125302	-0.263305	0.247599	-0.143455	0.327942	0.15182
chr1:138143788-138146579	chr1	138143788	138146579	D	-0.41827	-0.753673	-1.17242	-0.643078	-0.554419	-0.470322	-0.471891	-0.474548	-0.403089	-0.721796	-0.29351	-0.338378	-0.429732	-0.363188	-0.291766	-0.420898	-0.482909	-0.518662	-0.785763	-0.608115	-0.711923	-0.686487	-0.474613	-0.436811	-0.614242	-0.462505	-0.728804	-0.459006	-0.581297	-0.619223	-0.506478	-0.391707	-0.474857	-0.498505	-0.358902	-0.458408	-0.273701	-0.266531	0.453593	0.697519	-0.625401	0.600211	-0.173217	0.42456	-0.195255
chr1:138157630-138159966	chr1	138157630	138159966	D	-2.29395	-2.71698	-2.05306	-1.71729	-2.14621	-2.06349	-1.90613	-2.15191	-2.10336	-2.21253	-1.98039	-2.06455	-1.97241	-1.92018	-1.81718	-1.93535	-1.97768	-2.00055	-1.9024	-1.73397	-2.19836	-1.92324	-2.16824	-2.04552	-2.12805	-1.82471	-2.28682	-2.22606	-2.03334	-2.139	-1.8631	-2.05509	-2.14793	-1.88624	-2.12873	-2.14563	-1.8952	-1.81059	-1.75625	-2.11918	-2.10673	-1.68018	-1.88996	-2.09514	-1.6754
chr1:138190156-138193116	chr1	138190156	138193116	A	0.750666	0.943646	0.880745	0.482921	0.669051	0.631956	0.508252	0.312648	0.5415	0.275465	-0.242738	-0.195734	-0.13268	-0.143406	-0.175358	0.109592	-0.132323	-0.14561	0.201544	0.413993	0.277394	0.224497	-0.369427	0.279338	0.221268	0.203736	0.302385	0.288231	0.244622	0.214157	0.219745	0.187714	0.309678	0.182082	0.246652	0.429421	-0.555306	-0.507078	0.169163	0.611961	0.174335	0.184694	0.114781	-0.267305	-0.158941
chr1:138243264-138245455	chr1	138243264	138245455	D	-1.5334	-1.41504	-1.40775	-0.841247	-1.59595	-1.15356	-1.36497	-1.33106	-1.68157	-1.68982	-0.899034	-0.99846	-0.944889	-0.878232	-0.875323	-0.833915	-1.0502	-1.07333	-1.23002	-1.03399	-1.25679	-1.43273	-1.21336	-1.23432	-1.27345	-0.914245	-1.2121	-1.31488	-1.1758	-1.2379	-1.09845	-1.21261	-1.0947	-1.12277	-1.60092	-0.989377	-0.918532	-0.634787	-1.13294	-0.998278	-1.09839	-1.16761	-0.859214	-0.971402	-1.00945
chr1:138260876-138263441	chr1	138260876	138263441	C	-1.5511	-0.723299	-0.673216	0.85599	-0.215629	-0.508755	-0.999632	-0.289223	0.60854	-0.638323	-0.2327	-0.260957	-0.23405	-0.0686194	-0.0923192	-0.0312635	-0.306684	-0.224314	-0.682043	-0.0578472	-0.344567	-0.121404	-0.175837	-0.213572	-0.200213	-0.184788	-0.0931812	-0.201812	-0.29041	-0.225565	-0.0229358	-0.0416242	-0.21957	0.171393	-0.137197	-0.216485	-0.128413	-0.659748	0.209148	-0.467485	0.399251	1.28709	0.205034	0.151901	-0.0830255
chr1:138265405-138268698	chr1	138265405	138268698	C	-0.0948188	-1.48512	-0.127643	-0.0776645	-1.21412	-0.237516	-0.139733	-0.105424	-0.261874	-0.255628	-0.0234207	-0.117908	-0.0488219	-0.0219181	-0.0132358	0.0262072	-0.0899352	-0.0972935	-0.422528	-0.215628	-0.15508	-0.263867	-0.043776	-0.106946	-0.121272	-0.252451	-0.142656	-0.115531	-0.163182	-0.0652304	-0.0226674	-0.0231553	-0.0765904	-0.0251851	-0.0227879	-0.0109783	-0.0120957	0.432684	0.166256	0.373962	0.102034	0.308733	0.0257275	0.0731337	0.307408
chr1:138342484-138344487	chr1	138342484	138344487	B	1.9603	-0.333409	-0.404343	-0.0998765	-0.882542	-0.0795787	-0.191223	-0.14924	-0.338845	-0.152504	0.695263	0.551842	0.612826	0.532842	0.539393	0.376721	0.509027	0.770071	-0.0256332	-0.0206185	-0.0208311	-0.0469318	-0.117792	-0.00656281	-0.0207013	-0.0611966	-0.0925523	-0.0133479	-0.0123544	-0.0116741	-0.01167	-0.00225179	-0.0417116	-0.0246766	-0.00937421	-0.00591791	-0.015957	0.246608	-0.15147	-0.336425	-0.376918	-0.190473	0.189522	-0.256553	-0.180921
chr1:138347766-138349559	chr1	138347766	138349559	B	0.524584	-0.874964	-0.331143	-0.267395	-0.98485	-0.318048	-0.202325	-0.256002	-0.135841	-0.28224	0.652517	0.446439	0.466416	0.213929	-0.161049	0.198712	0.254421	0.794642	-0.16088	-0.449174	-0.161659	-0.0906043	-0.128314	-0.0323042	-0.0543278	-0.886318	-0.168568	-0.242697	-0.151774	-0.0956538	-0.00153609	-0.0023438	-0.107824	-0.00555356	0.0209659	-0.00954791	0.00265804	-0.498238	0.618223	0.432394	1.07083	0.225784	0.70922	-0.301243	-0.160688
chr1:138549611-138551296	chr1	138549611	138551296	C	0.798734	-0.0794922	-0.613285	0.954204	-0.097503	-0.244722	-0.0776044	-0.300965	-0.180707	-0.545791	0.287523	0.303396	0.233737	0.261149	0.152084	0.0661903	0.0874698	0.272626	-0.01068	-0.07899	-0.0603578	0.266771	0.095251	0.0213298	-0.0465049	0.322592	0.0387937	0.0361382	-0.0509537	0.035757	0.00416207	-0.00299524	0.187396	0.0127288	0.0558533	0.0100484	0.0137078	0.95683	0.140402	0.34856	0.13073	0.139624	0.144199	0.218647	0.105397
chr1:138558960-138560794	chr1	138558960	138560794	C	2.12457	-0.690716	-0.794984	-0.190531	-0.313869	-1.52015	-0.268724	-0.212086	-0.573772	-0.274684	-0.512917	-0.213514	-0.204798	-0.172507	-0.072639	-0.152123	-0.30195	-0.250289	-0.3036	-0.239162	-0.150887	-0.454569	-0.464737	-0.346805	-0.3647	-0.181048	-0.233721	-0.326349	-0.188122	-0.245526	-0.123574	-0.328671	-0.198406	-0.153028	-0.113578	-0.183872	-0.245643	-0.267	0.414085	0.997588	0.43232	0.829326	-0.21951	0.191226	0.127123
chr1:138591855-138593550	chr1	138591855	138593550	D	1.28462	4.64911	0.907172	0.909427	0.940658	1.52765	2.44771	1.96647	2.24271	1.50318	0.899841	0.423457	0.464513	0.508049	0.566409	-0.654115	0.488446	0.621949	0.246103	0.53815	0.366754	0.748814	0.331726	0.258334	0.367309	0.322025	0.507336	0.405234	0.347814	0.322647	0.721778	0.396157	0.429423	0.333511	0.642964	0.465733	0.372393	1.04522	0.346365	0.362785	0.488589	0.992925	1.00986	0.417266	0.503678
chr1:138613878-138615582	chr1	138613878	138615582	C	3.36782	-0.384449	-1.05872	-1.31767	-1.53211	-1.6684	-0.578263	-0.545302	-0.349777	-0.711867	-0.376082	-0.394869	0.460516	0.469215	-0.290833	-0.398356	-0.379176	0.43385	-0.47152	-0.425961	-0.583901	-0.4305	-0.296663	-0.620332	-0.631298	-0.384015	-0.397447	-0.301748	-0.391152	-0.423607	-0.34562	-0.396614	-0.30518	-0.319172	-0.575144	-0.315605	-0.750556	0.448226	-0.224772	-0.305598	0.376147	-0.66218	-0.112928	-0.444752	-0.378434
chr1:13873307-13874982	chr1	13873307	13874982	B	1.27828	0.222623	0.333276	1.28835	-1.3539	0.457088	0.593965	0.284082	0.875845	0.398715	0.542582	0.602937	0.585643	0.377099	0.311662	0.193408	0.449646	0.720002	-0.728447	0.183047	0.28142	0.273019	-0.282366	0.335269	0.191177	0.284549	0.273027	0.423574	0.607486	0.212368	0.180302	0.205786	0.108619	0.357263	0.208642	0.285038	0.192114	0.470095	0.245038	0.183825	0.468971	0.156503	0.644558	0.256887	0.280182
chr1:138961630-138963530	chr1	138961630	138963530	C	-3.41865	-0.50073	-1.62183	-0.35849	-0.873191	-0.553515	-0.544761	-0.729309	-0.544981	-1.04731	-0.369138	-0.626907	-0.374392	-0.351637	-0.340033	-0.447918	-0.452632	-0.440694	-0.635829	-0.701433	-0.672288	-0.689121	-0.555045	-0.615255	-1.13917	-0.394838	-0.761144	-0.508293	-0.752928	-0.507931	-0.577099	-0.592109	-0.349048	-0.854666	-0.377898	-0.344042	-0.381136	-0.622031	-0.319295	-0.215252	-0.493077	-0.44371	-0.415803	-0.415693	-0.519023
chr1:138971892-138974450	chr1	138971892	138974450	C	-0.29802	-0.10033	-0.0960713	-0.853197	-0.18673	-0.0989241	-0.0822361	-0.124836	-0.270506	-0.202258	-0.137692	-0.200051	-0.0679573	-0.0714264	-0.0387268	-0.0285831	-0.0375894	-0.115115	-0.110663	-0.102982	-0.0386373	-0.124029	-0.112386	-0.188785	-0.0461608	-0.112483	-0.248017	-0.0153367	-0.0377325	-0.0114211	-0.0183303	-0.0110157	-0.0339469	-0.020311	-0.013679	-0.00584322	-0.00663485	-0.05177	-0.0169605	-0.074192	0.110854	0.0783243	-0.00838705	0.0609597	0.0217538
chr1:138981654-138983254	chr1	138981654	138983254	C	-0.402518	-0.641443	-0.367382	-0.126513	-1.28659	-0.577894	-0.440653	-0.379954	-0.575764	-0.2447	-0.0830122	-0.184309	-0.0924635	-0.0606131	-0.0281895	-0.0787626	-0.0845613	-0.152177	-0.319504	-0.195922	-0.224951	-0.282066	-0.190305	-0.316183	-0.291869	-0.159523	-0.353005	-0.175498	-0.160561	-0.17398	-0.163974	-0.139965	-0.0791287	-0.186074	-0.115786	-0.0967679	-0.0776809	-0.0580411	-0.0606977	-0.164946	0.213156	-0.370985	-0.0422004	-0.127015	0.109614
chr1:139453888-139455579	chr1	139453888	139455579	A	0.608281	0.484947	0.872062	1.05691	0.673737	0.249369	0.530509	0.513933	0.431509	0.687433	0.186305	0.164423	0.107635	0.105099	0.129002	0.175615	0.157742	0.149671	0.335265	0.287703	0.191935	1.19584	0.31363	0.355147	0.674995	0.265755	0.900201	0.380122	0.359197	0.207927	-0.184337	0.203579	0.28946	0.400751	0.31491	0.609695	0.246798	0.173546	0.167057	0.734183	-0.405964	0.171986	0.152006	0.6776	0.374415
chr1:142656466-142658114	chr1	142656466	142658114	D	-0.0989206	2.19889	-0.156925	-0.253214	-0.981538	-0.876407	1.86916	2.15575	-0.280759	-0.449022	-0.144454	-0.291284	-0.18093	-0.237758	-0.0531513	-0.276882	-0.203925	-0.109251	-0.0824949	-0.0201707	-0.0935392	-0.0292559	-0.0142026	-0.0594305	-0.0488713	-0.0195493	0.398705	-0.0876125	-0.0344779	-0.018029	-0.173764	-0.00857864	-0.00769825	-0.473724	0.0723133	-0.0942481	-0.19371	0.940182	0	0.406644	0.29198	0.813791	-0.13231	0.154465	0.0284718
chr1:142682189-142683788	chr1	142682189	142683788	D	-0.756731	-0.428718	-1.04069	-0.340698	-1.9081	-2.18866	-0.970927	3.39954	-0.719522	-0.593745	-0.752376	-0.230217	-0.402944	-0.368835	-0.289035	-0.417344	-0.455887	-0.485827	-0.473492	-0.269754	-0.33593	-0.791055	-0.299896	-0.653535	-0.610303	-0.268246	-0.531295	-0.379789	-0.352059	-0.252658	-0.253989	-0.359825	-0.314203	-0.33222	-0.216891	-0.155489	-0.5067	1.65714	0.464031	-0.738447	-0.608246	0.538274	-0.093026	-0.384543	0.566786
chr1:142706040-142707667	chr1	142706040	142707667	C	1.37969	-0.457185	-0.208834	1.20507	-1.2393	-0.113349	-0.9223	-0.390915	2.00882	0.521135	-0.647211	0.75778	-0.0818765	-0.0965164	-0.166792	-0.0359638	-0.111002	-0.0310639	-0.475991	-0.611508	-0.196659	0.00615298	-0.0383482	-0.0335552	0.00895221	-0.660498	-0.00208567	-0.175823	-0.533252	-0.123755	0.256701	-0.0247116	0.0418899	0.0418225	-0.0631773	0.177534	-0.105446	2.63257	0.373229	1.01812	0.27275	0.178395	-0.00814712	0.288499	0.0963749
chr1:143099836-143101471	chr1	143099836	143101471	C	-0.435177	0.812743	2.23199	1.38376	1.40177	0.615023	1.15386	1.43114	1.61017	0.691092	0.766341	0.615695	-0.351092	-0.248281	-0.29443	-0.301036	-0.529369	-0.389904	-0.500204	-0.194751	-0.0817195	1.11422	0.535661	0.106305	-0.288499	-0.71742	0.222739	0.0788408	0.0796238	-0.191595	-0.00843694	-0.0373564	-0.193135	-0.0870862	-0.154616	0.0177341	0.0128795	0.24127	0.128757	-0.249086	0.119375	0.102784	0.0814117	0.147034	0.661366
chr1:143915861-143919364	chr1	143915861	143919364	A	-0.39562	-0.307151	-0.577072	-0.200911	-0.14931	-0.101211	-0.558764	-0.0426561	-0.370848	-0.0478512	-0.0259335	-0.0673957	-0.00669399	-0.0134913	-0.0280126	-0.0280229	-0.0194408	-0.036011	-0.0149881	-0.0525181	-0.0448414	-0.0590323	-0.0525862	-0.0283288	-0.0308483	-0.0901697	-0.0334949	-0.0973686	-0.0691052	-0.0304206	-0.027147	-0.0334457	-0.134419	-0.0446958	-0.07681	-0.134771	-0.11266	-0.177009	-0.113279	-0.170243	-0.105738	-0.145494	-0.0251656	-0.173942	-0.117753
chr1:144002027-144005142	chr1	144002027	144005142	A	0.311054	-0.770368	0.681323	0.127427	0.73821	-0.763868	-1.16999	0.440519	-0.353172	0.21774	0.139883	0.153309	0.111417	0.0664431	0.0487412	0.094919	0.098251	0.062044	0.129508	0.237371	0.154628	0.128208	0.311139	0.263083	0.177568	0.141384	0.2572	0.230464	0.146097	0.101132	0.0814787	0.0978842	0.275042	0.0746577	0.22877	0.349761	0.160394	0.142817	0.0989361	0.232074	0.165294	0.0715898	-0.077054	-0.173422	-0.0985604
chr1:144139229-144140822	chr1	144139229	144140822	D	-0.750706	-2.26484	1.96135	-0.51527	-0.518686	-1.31474	-1.69632	-0.571916	-1.08596	-0.166796	-0.0598657	-0.180087	-0.0699254	-0.0923557	0.0320918	-0.0883167	-0.0477051	-0.207562	-0.584161	-0.128	-0.224032	-0.309027	-0.725533	-0.389655	-0.0594734	-0.220987	-0.264658	-0.114159	-0.30942	-0.244466	-0.327705	-0.179564	-0.0383502	0.6531	-0.281182	-0.118252	-0.302377	-0.287108	0.494057	-0.0799324	-0.227574	-0.348727	-0.185953	-0.122113	-0.2492
chr1:144204145-144207156	chr1	144204145	144207156	D	-1.76143	-1.59348	-1.32461	-1.23062	-1.10023	-1.05722	-0.9845	-1.0977	-1.25364	-1.04712	1.24965	1.44604	-0.912663	-0.847979	-0.722533	-0.923383	-0.917507	-1.07366	-0.90886	-1.1784	-1.33977	-0.942851	-0.957534	-1.00481	-1.22283	-0.64379	-1.18321	-0.987987	-0.851573	-1.07363	-0.670076	-1.02159	-1.08218	-0.852311	-0.883772	-0.900463	-1.26587	1.26347	0.952998	-1.15469	1.03416	-1.13544	-0.658984	-1.08098	-0.601384
chr1:144214645-144216234	chr1	144214645	144216234	D	-2.22242	-0.766309	-0.38543	-0.39098	-0.428213	-0.304623	-0.317723	-0.288769	-0.361297	-0.364361	-0.128833	-0.15885	-0.114305	0.122736	-0.061613	0.102033	-0.0859238	-0.187013	-0.47213	-0.36396	-0.343852	-0.44584	-0.25704	-0.327903	-0.265491	-0.253021	-0.464172	-0.280348	-0.27413	-0.244177	-0.278963	-0.267497	-0.172308	-0.204424	-0.152247	-0.22358	-0.1969	-0.231857	-0.0814348	-0.159202	0.230592	-0.0996465	-0.040732	-0.182981	0.093692
chr1:144267209-144268876	chr1	144267209	144268876	B	0.452625	-0.491022	-0.366957	0.652691	0.41084	-0.458636	-0.206419	-0.534056	-0.784259	0.747906	0.179699	-0.219861	-0.115186	-0.144073	-0.0921393	-0.0564617	-0.05827	0.0684008	-0.398697	-0.0227036	-0.244859	0.0475398	-0.123974	0.0171564	-0.00601273	-0.317094	-0.104974	-0.0647429	-0.154928	-0.00260222	-0.00294045	-0.0270218	-0.0358105	-0.00570987	-0.167982	-0.0190442	-0.0854058	1.0226	0.139692	0.496611	0.520387	-0.212941	0.199957	0.148186	-0.0503692
chr1:144291194-144292873	chr1	144291194	144292873	D	-2.10874	-0.575599	-1.15984	-1.06913	-0.5839	-0.738812	-0.549088	-0.340551	-0.388816	-0.611672	-0.445595	-0.324244	-0.333155	-0.308366	-0.248168	0.336165	-0.287833	-0.284899	-0.337751	-0.446968	-0.540903	-0.226858	-0.457403	-0.425501	-0.389488	-0.533796	-0.672716	-0.458525	-0.43831	-0.400267	-0.329651	-0.341255	-0.612574	-0.277966	-0.548795	-0.44979	-0.446562	-0.314538	-0.449331	-0.4421	0.27067	-0.626514	-0.291005	-0.472009	-0.244394
chr1:144294372-144297368	chr1	144294372	144297368	D	-2.16574	-1.10725	-1.19372	-1.73347	-1.4246	-1.10298	-1.01414	-1.07359	-1.16611	-0.96116	-1.00527	-1.17246	-0.884464	-0.668357	-0.633398	-0.573677	-0.689439	-0.929869	-0.729149	-0.671613	-0.959238	-0.870904	-0.924928	-1.00064	-0.922494	-0.903358	-0.875424	-0.927926	-0.927393	-0.881493	-0.729724	-0.833063	-1.23488	-0.722665	-0.911053	-0.865675	-0.968002	-0.897541	-1.11477	-1.20022	-0.830544	-0.66804	-0.843883	-1.18191	-0.702078
chr1:144306465-144309273	chr1	144306465	144309273	B	2.88489	-0.54856	0.925664	2.44714	-1.31488	-0.442841	-0.630579	-0.551362	-0.241025	-0.319005	0.644102	0.509494	-0.121329	-0.117666	0.336818	-0.0329159	-0.0673844	0.27083	-0.380642	-0.393564	-0.476954	-0.0624338	-0.102995	-0.00526097	-0.289114	-0.131989	-0.274847	-0.179238	-0.180846	-0.146603	-0.0097347	-0.00830539	-0.230945	0.166378	-0.10828	-0.0935783	-0.00114276	0.767979	0.483467	0.35092	0.905182	0.27212	0.100784	-0.175187	0.13873
chr1:144316925-144320415	chr1	144316925	144320415	B	3.05038	-0.570853	-0.645826	-1.21893	-0.915197	-0.606824	-0.467949	-0.562603	-0.610982	-0.393501	-0.76608	0.793327	-0.829025	0.79033	0.836027	0.963681	0.68891	0.914736	-0.124871	-0.22836	-0.524792	-0.228608	-0.50427	-0.254314	-0.278136	-0.33935	-0.380149	-0.225794	-0.324055	-0.344082	-0.21833	-0.2758	-0.458135	-0.277856	-0.387773	-0.448201	-0.42993	-0.582731	-0.590497	-0.70975	-0.561204	-0.331174	-0.461587	-0.582645	-0.439443
chr1:144329575-144331406	chr1	144329575	144331406	B	-1.26673	-0.956345	-1.76901	-2.32773	-1.48666	-0.972295	-1.11358	-0.896242	-1.32907	-0.886215	-0.989504	-1.35515	-1.05419	-1.03484	-0.959641	-0.773159	-0.994514	-1.13135	-0.547022	-0.544085	-0.84607	-0.656031	-0.962784	-0.638696	-0.602465	-0.726678	-0.772442	-0.548523	-0.809102	-0.685593	-0.63753	-0.605454	-0.940184	-0.638919	-0.810635	-0.9654	-0.993449	-1.01659	-1.06678	-1.12841	-0.92493	-0.706099	-1.03516	-1.31089	-0.835317
chr1:14483547-14485569	chr1	14483547	14485569	B	-0.47535	0.166797	0.442241	0.167808	0.110808	-0.149213	-0.144637	0.0333731	0.166564	0.194456	0.721409	1.13024	0.589892	0.503871	0.480239	0.15608	0.612037	0.802613	0.111563	0.039965	0.16111	0.0537812	0.0300689	-0.0258948	0.0614619	-0.0616092	-0.012246	0.00556546	-0.00281895	0.0102257	0.0468534	0.0480548	0.00851032	0.0212319	0.00897151	0.124781	0.00175268	0.0414673	0.307454	0.0735751	0.0594247	0.0839446	0.489554	0.0367592	-0.0543893
chr1:14578165-14580482	chr1	14578165	14580482	B	-2.86293	-2.48514	-0.432246	-0.0867198	-0.163038	-0.630753	-0.269883	-0.549436	-0.757342	-0.437713	0.498382	0.893526	0.551511	0.408211	0.553641	0.318663	0.718217	0.695678	0.243139	-0.110612	-0.223206	-0.202056	-0.170867	-0.198161	0.229546	-0.286442	-0.221107	-0.106656	-0.167872	-0.119667	0.0843872	0.149053	0.314317	0.443858	0.459068	-0.0500814	0.389681	-0.276494	0.933345	-0.371578	-0.275374	-0.445531	0.504116	-0.287417	-0.177395
chr1:14595326-14597111	chr1	14595326	14597111	B	-1.32778	-1.12204	-1.71974	1.14785	-0.630892	-1.30351	-0.699123	-0.503028	-0.400972	-0.341966	0.32259	0.779252	0.287524	0.449194	0.172165	0.27239	0.13718	0.414189	-0.068772	-0.0835504	-0.0638285	-0.175428	-0.120731	-0.0544415	-0.0589082	-0.11459	-0.0228692	-0.00958305	-0.0513332	-0.0199675	0.101311	-0.00457916	-0.122378	0.13591	-0.0616683	0.372893	-0.00640338	-0.08901	1.30553	1.77267	-0.293706	-0.293797	0.223753	-0.169405	-0.0695946
chr1:146967313-146968912	chr1	146967313	146968912	D	-1.19717	-1.51757	-1.15225	-0.737544	-1.37816	-1.05911	-1.0942	-1.19721	-1.28049	-1.27429	-0.861337	-1.06798	-1.19301	-0.799337	-0.89136	-0.778827	-1.02145	-0.955652	-1.185	-0.908033	-1.11471	-1.12668	-1.15753	-1.27961	-1.09581	-0.825039	-1.15548	-0.956798	-1.02298	-1.15994	-1.0655	-1.0378	-1.06941	-0.991729	-0.776061	-0.932801	-0.698466	3.80584	-0.913377	-0.642455	-1.02447	-1.18567	-0.819384	-1.07564	-1.00904
chr1:148902507-148905076	chr1	148902507	148905076	B	-2.42057	-1.2522	-1.00618	-1.25348	-1.67379	-1.2464	-1.28865	-1.0129	-1.30872	-1.31185	-1.34856	-2.58904	-1.4623	-1.47508	-1.39527	-1.74598	-1.3531	-1.39442	-1.18694	-1.31633	-1.59893	-1.53368	-1.24137	-1.052	-1.20527	-1.06551	-1.34609	-1.28597	-0.849768	-1.35351	-1.11236	-1.307	-1.18992	-1.12785	-1.06195	-1.20512	-0.971731	-1.62821	-1.1862	-1.24854	-1.34983	-1.4173	-1.27407	-1.45771	-0.967231
chr1:149830491-149832101	chr1	149830491	149832101	C	4.04747	-0.15764	-0.257698	-0.640517	-0.145728	-0.184469	-0.377984	-0.258144	-0.861486	-0.0884478	0.0162049	0.110999	0.0106585	0.0878857	0.017018	-0.0239168	-0.0306106	-0.139507	-0.0263629	-0.015252	-0.00341158	-0.0784783	-0.0754328	-0.0320751	-0.00687015	0.224856	-0.0435939	-0.00863516	-0.00440593	-0.00195557	-0.00697388	-0.0023239	0.127971	-0.006164	-0.0923353	-0.00173518	-0.00328399	-0.0271521	-0.0453752	-0.126937	0.153991	0.15993	-0.021074	0.0221653	-0.00176116
chr1:149839700-149842816	chr1	149839700	149842816	C	-1.77601	-0.843136	-0.747209	-0.587858	-0.95101	-0.770324	-0.6315	-0.551453	-0.769062	-0.678943	-0.370141	-0.443861	-0.360461	-0.31482	-0.257509	-0.373237	-0.387275	-0.459279	-0.715662	-0.71601	-0.632076	-0.727945	-0.630171	-0.762595	-0.658494	-0.443191	-0.821551	-0.675292	-0.623211	-0.623663	-0.568518	-0.605945	-0.456779	-0.680062	-0.482597	-0.47642	-0.485745	-0.288403	-0.357197	-0.540568	0.554779	-0.436005	-0.292969	0.455675	-0.370956
chr1:149854910-149857764	chr1	149854910	149857764	C	-1.37363	-0.548069	-0.253041	-0.437022	-0.521418	-0.567921	-0.460093	-0.183492	-0.259423	-0.248884	-0.0913361	-0.21081	-0.125441	-0.100226	-0.048806	-0.132014	-0.12019	-0.183432	-0.265084	-0.255285	-0.120697	-0.388028	-0.171583	-0.22842	-0.201883	-0.141216	-0.308456	-0.199321	-0.098219	-0.119536	-0.0958918	-0.110824	-0.105297	-0.203225	-0.0761476	-0.096373	-0.0878924	-0.0885721	-0.0623602	-0.330555	0.228788	0.272149	-0.0192908	0.116441	0.0890684
chr1:149862072-149863706	chr1	149862072	149863706	C	-0.528444	-0.300052	-0.571053	-0.274569	-0.484331	-0.385154	-0.317976	-0.36332	-0.246871	-0.218641	-0.0822249	-0.251321	-0.0807111	-0.0956962	-0.11421	-0.200362	-0.167259	-0.229485	-0.202192	-0.191714	-0.0902858	-0.319559	-0.175082	-0.251093	-0.17148	-0.176395	-0.28045	-0.166927	-0.117195	-0.098027	-0.0676437	-0.0775635	-0.142366	-0.160461	-0.0734306	-0.0732018	-0.0881419	-0.0845806	0.29398	-0.274153	0.251613	0.139358	-0.0294958	0.121371	-0.0323231
chr1:149875933-149877581	chr1	149875933	149877581	D	0.0493987	0.0998756	2.40378	0.152151	0.269616	0.568117	0.497482	-0.353071	0.252022	0.735678	0.203612	0.135499	-0.239828	-0.356482	-0.422468	-0.426754	-0.297251	-0.350095	-0.623252	-0.0102752	-0.240257	0.0825531	0.330843	-0.000881099	0.00309499	-1.0436	0.66285	-0.175806	-0.371989	-0.169471	-0.027254	-0.0473919	0.127501	-0.00673162	0.0154963	0.00179795	0.00853531	1.7601	1.28774	0.957927	0.539023	0.230233	0.289165	0.291272	0.54657
chr1:149890440-149892102	chr1	149890440	149892102	C	-0.275463	-0.423551	-0.215614	-0.482856	-2.56486	-0.0878078	-0.372503	-0.305958	-0.371568	-0.14782	-0.0339782	-0.0775155	-0.108941	-0.0408133	-0.0691879	-0.120442	-0.112933	-0.0633018	-0.112657	-0.151304	-0.0647027	0.130757	-0.042496	-0.115032	-0.0786968	-0.286594	-0.245278	-0.0881278	-0.0596438	-0.0248595	-0.0192575	-0.0968577	-0.0767478	-0.0483946	-0.0316212	-0.0317604	-0.0863148	-0.242902	-0.0153116	0.503264	0.192062	0.128101	0.0234561	0.0513652	0.295761
chr1:149893214-149894971	chr1	149893214	149894971	C	-0.357612	-0.196205	-0.226677	-0.179894	1.89801	-0.0409614	-0.439775	-0.26129	-0.458782	-0.241854	-0.074359	-0.116296	-0.127686	-0.101536	-0.147448	-0.124668	-0.140532	-0.146467	-0.108848	-0.0387882	-0.0616474	-0.0976546	-0.0127959	-0.0189606	-0.0163988	-0.220051	-0.103623	-0.0305983	-0.0715141	-0.0132339	-0.0060236	-0.0152892	-0.0490862	-0.0049052	-0.0110841	-0.00143413	-0.0183854	0.510357	0.454933	0.44332	0.0905199	0.168734	0.0650279	0.355691	0.307306
chr1:149923179-149924774	chr1	149923179	149924774	C	0.290992	0.427487	1.31566	0	-1.35257	0.911062	0.327011	1.06278	-0.27194	-0.231769	-0.382843	0.124896	0.205509	-0.288468	-0.367808	-0.289611	-0.412795	0.33577	0.317768	0.495888	-0.200892	0.0889512	0.257248	0.233601	0.2322	0.249527	0.437115	0.125932	0.59465	-0.154359	0.175554	0.106192	0.176789	0.708013	0.173191	0.180303	0.243513	0.343764	0.318577	0.347578	0.266152	0.391554	0.241016	0.699211	0.206418
chr1:149937201-149941365	chr1	149937201	149941365	C	-1.14689	-1.93631	-1.0755	-0.700008	-1.31323	-0.776847	-0.796514	-0.594964	-1.00169	-0.950783	-0.525723	-0.568207	-0.565707	-0.466643	-0.435115	-0.609046	-0.597757	-0.60105	-0.81658	-0.844929	-0.971372	-0.809049	-0.739827	-0.905945	-0.782277	-0.517567	-0.976737	-0.89423	-0.829302	-0.79321	-0.7091	-0.77874	-0.643161	-0.739647	-0.643554	-0.643432	-0.773944	-0.439892	-0.467571	-0.757987	0.783118	-0.452911	-0.333508	0.500857	-0.496691
chr1:149946344-149950305	chr1	149946344	149950305	C	-0.580532	-1.05092	-0.586618	-0.320259	-1.35232	-0.52695	-0.830991	-0.528782	-0.578953	-0.903922	-0.324462	-0.379775	-0.35437	-0.300479	-0.283157	-0.419154	-0.363211	-0.404293	-0.54408	-0.662263	-0.612645	-0.604058	-0.499315	-0.677242	-0.596101	-0.312342	-0.729766	-0.620354	-0.481455	-0.508831	-0.449416	-0.496731	-0.308386	-0.537791	-0.414666	-0.464175	-0.552923	-0.201704	-0.283236	-0.623165	0.465732	-0.271486	-0.16792	0.289125	0.37709
chr1:149953382-149956460	chr1	149953382	149956460	C	-0.201573	-0.389496	-0.0867944	-0.476755	-0.352973	-0.0579646	-0.11	-0.0981486	-0.25572	-0.108213	-0.00315156	0.0498253	-0.0417695	-0.0248266	-0.0159227	-0.0532596	-0.0429099	-0.0418613	-0.0469098	-0.107393	-0.0206975	-0.0866554	-0.020392	-0.0338178	-0.00966026	-0.230614	-0.0572312	-0.0344104	-0.00720545	-0.00618738	-0.0134302	-0.00935076	0.103834	-0.0274551	-0.0180572	-0.0105498	-0.016741	-0.0328935	0.319317	0.324516	0.106278	0.0599605	-0.0293395	0.0569123	0.0934968
chr1:149956926-149958466	chr1	149956926	149958466	C	-0.332429	-0.829253	-0.496081	-0.441234	-0.707794	-0.327587	-0.101601	-0.540236	-0.2085	-0.305359	-0.0569183	0.0589212	-0.100376	-0.0169278	-0.0287369	-0.00980902	-0.0370518	-0.108609	-0.0327094	-0.0566862	-0.0423596	-0.0871312	-0.0239375	-0.0376859	-0.207655	-0.257836	-0.0816685	-0.0313622	-0.0916117	-0.00669887	0.104781	-0.0163995	-0.0386202	-0.0153224	-0.0532604	-0.03574	-0.0205394	-0.0792075	-0.0318381	-0.205615	0.114079	0.404711	0.00815756	0.0224864	0.364661
chr1:149960429-149962036	chr1	149960429	149962036	C	-0.445158	-1.29773	-0.557043	-0.782649	-1.09352	-0.403435	-0.628808	-0.592496	-0.930044	-0.792949	-0.316724	-0.297733	-0.265275	-0.339331	-0.218315	-0.332116	-0.313636	-0.360737	-0.897058	-0.764538	-0.441135	-0.561817	-0.643048	-0.698298	-0.529254	-0.302712	-0.752728	-0.584793	-0.394118	-0.424808	-0.358705	-0.516926	-0.501515	-0.618013	-0.570966	-0.425952	-0.443589	-0.372724	-0.546139	-0.686334	-0.505359	-0.38941	-0.442439	-0.425188	-0.42862
chr1:149962205-149963885	chr1	149962205	149963885	C	-0.653988	-0.3212	-0.199654	-0.0801356	-0.590926	-0.248914	-0.277855	-0.801921	-0.368748	-0.342744	-0.101097	-0.219458	-0.134972	-0.12447	-0.0198105	-0.147809	-0.169417	-0.227422	-0.24108	-0.330685	-0.106286	-0.352778	-0.173169	-0.254337	-0.157547	-0.127762	-0.291599	-0.185075	-0.208768	-0.114402	-0.0853804	-0.104382	-0.103249	-0.285238	-0.0919889	-0.0852255	-0.0956661	-0.0454266	-0.0794438	-0.203655	0.265381	-0.143105	0.0872084	0.1584	-0.0600963
chr1:150014905-150016559	chr1	150014905	150016559	C	-0.404823	-0.225183	-0.447118	-0.663038	-0.0951575	-0.0787331	-0.134777	-0.157691	-0.152543	-0.111067	0.0747101	0.0958266	-0.045068	-0.0508157	0.0238253	0.0191939	-0.0507044	-0.131189	-0.0660969	-0.0747503	-0.0290162	-0.197757	-0.0408127	-0.0367273	-0.0218724	-0.12218	-0.109922	-0.0278624	-0.0197455	-0.00167392	-0.000924086	-0.008526	-0.0535297	-0.0220548	-0.0325691	-0.00307587	-0.0171192	-0.0370566	0.117252	-0.132891	0.174055	0.0235087	0.0248908	0.0990053	0.00475641
chr1:150099135-150100864	chr1	150099135	150100864	C	-0.297661	-0.636458	-0.855743	-0.143233	-0.466494	-0.582969	-0.470155	-0.261552	-0.734426	-0.351335	-0.1344	-0.242403	-0.116604	-0.152835	-0.121162	-0.129785	-0.120144	-0.183219	-0.698643	-0.566376	-0.252575	-0.24552	-0.277364	-0.637636	-0.306182	-0.182916	-0.482834	-0.33055	-0.270589	-0.200525	-0.144203	-0.193496	-0.346284	-0.267421	-0.177144	-0.22339	-0.188663	-0.449168	-0.220365	-0.650728	-0.301531	-0.0924886	-0.251796	0.231694	0.161379
chr1:150150724-150152321	chr1	150150724	150152321	D	-0.342953	-0.162247	-0.843789	0.72728	1.18338	-0.0660078	-0.133089	-0.116211	-0.372829	-0.0839247	0.0577024	0.290253	0.0351329	-0.0438033	0.00784168	-0.0195271	0.144278	0.0788103	-0.149471	-0.103226	-0.0417693	-0.0945905	0.0555951	-0.00930496	-0.0233243	-0.135696	-0.0116263	0.165465	-0.291781	-0.00384355	0.161605	-0.0439482	0.14145	0.014073	-0.0718363	-0.00855546	-0.0531076	-0.164685	0.0820383	0.152548	0.114561	0.345855	0.0424387	-0.0831949	0.105841
chr1:150164183-150165925	chr1	150164183	150165925	C	-0.945869	-2.24642	-0.920333	-1.94903	-1.16941	-0.764248	-1.03355	-1.31917	-1.15256	-1.00884	-0.700259	-0.706502	-0.663375	-0.620361	-0.619947	-0.780387	-0.739516	-0.635291	-0.745649	-0.95669	-0.926177	-0.723774	-0.789757	-0.900482	-0.891216	-0.647599	-0.91808	-1.02593	-0.879108	-0.763781	-0.639919	-0.78628	-0.789448	-0.850036	-0.790363	-0.882438	-0.705701	-0.618564	-0.551326	-0.82944	-0.945667	-0.396057	-0.514616	-0.728024	0.632936
chr1:150166582-150168172	chr1	150166582	150168172	C	0.66247	1.34626	-0.274357	-0.235733	-1.3833	-0.10021	1.25899	-0.572075	-0.262385	-0.215646	-0.031507	-0.0172402	-0.033445	-0.0249758	-0.0136298	-0.0641533	0.0637743	-0.0134058	-0.0917096	-0.0555873	-0.001789	0.0161987	-0.00721228	-0.00223123	-0.0051644	-0.147648	-0.00642023	-0.0345284	-0.112022	-0.000397304	0.0966685	-0.00110701	-0.0490623	-0.000955652	-0.00787399	-0.0114632	-0.00501394	0.0462699	0.134135	0.424359	0.094245	0.422686	0.011841	0.123426	0.432793
chr1:150197033-150198830	chr1	150197033	150198830	C	-0.343377	-0.791774	-0.327505	-0.212495	-1.61624	-0.584657	-0.669077	-0.55603	-0.288878	-0.265861	-0.0449573	-0.0856068	-0.0444727	-0.0478241	-0.0284433	-0.0875604	-0.0740819	-0.0835804	-0.102178	-0.184276	-0.0677536	-0.186608	-0.183209	-0.207478	-0.149276	-0.120729	-0.269483	-0.155225	-0.0954941	-0.0524712	-0.0403186	-0.0779808	-0.10214	-0.115767	-0.0591437	-0.0500347	-0.0668622	-0.040096	-0.0530115	-0.270724	0.180483	0.192752	-0.0159669	0.106079	0.0409596
chr1:150202354-150204151	chr1	150202354	150204151	C	-1.02978	-0.779686	-0.543633	-0.428255	-1.42326	-0.512132	-0.603019	-0.39163	-0.752091	-0.582203	-0.283178	-0.238468	-0.245149	-0.152107	-0.137206	-0.228135	-0.30728	-0.273814	-0.454456	-0.429301	-0.353693	-0.475702	-0.377716	-0.492578	-0.453367	-0.301701	-0.557844	-0.457644	-0.398983	-0.337421	-0.194177	-0.385086	-0.378892	-0.402169	-0.256311	-0.309373	-0.292664	-0.407061	-0.128729	-0.433178	0.409124	-0.307285	-0.133395	-0.315032	-0.163483
chr1:150251100-150252821	chr1	150251100	150252821	C	-0.0593899	-0.343763	0.537425	0.130588	-0.211283	-0.631776	-0.884146	-0.0990457	-0.179938	-0.123722	0.098259	-0.231035	-0.11972	0.0991859	-0.0655205	-0.0731323	-0.105781	-0.204274	-0.038387	-0.146047	-0.0280368	0.329164	-0.0348799	-0.0198052	-0.0250554	-0.203809	-0.148136	-0.00759859	-0.0137483	-0.00179934	-0.000659001	-0.00110937	0.176826	-0.0169807	-0.0360823	-0.001444	-0.00156962	-0.0511092	-0.0860033	0.404172	0.180407	0.0565646	-0.0534075	0.112308	0.0907941
chr1:150404886-150406409	chr1	150404886	150406409	D	-0.387464	-0.518902	1.92894	0.165632	-0.387531	0.939858	2.25567	-0.148536	0.428187	-0.0387047	-0.240247	-0.109436	-0.0749021	-0.126829	0.118839	-0.0381214	-0.27387	-0.0996132	-0.15225	0.0808328	-0.0964625	0.242339	-0.00155224	-0.0148453	-0.0343258	0.0080608	-0.0452128	-0.0295103	-0.0466948	-0.016356	-0.0204117	-0.0011731	0.0935582	0.460889	0.0939116	0.0048845	-0.157054	3.11809	0.133992	0.29739	0.499413	0.0692139	0.0430269	0.0088021	0.254845
chr1:150469431-150471020	chr1	150469431	150471020	C	0.694501	0.489476	0.354302	0.20759	1.58266	0.356653	1.13784	0.251297	1.23947	0.263917	0.450665	0.787303	-0.592824	-0.409113	0.388251	-0.426594	0.443383	-0.601122	-0.335455	0.187727	-0.279266	0.480833	0.104267	0.0846614	0.0789852	0.329785	0.115209	0.0867957	-0.166767	0.139408	0.136888	0.120711	0.428757	0.09684	0.197499	0.0930722	0.089728	0.407075	0.352525	0.785231	0.48844	0.58468	0.21133	0.332896	0.172762
chr1:150471823-150473449	chr1	150471823	150473449	C	0.963508	4.27715	0.371829	1.00711	1.87909	0.417847	1.86464	0.205773	1.69516	0.830513	0.360395	0.283416	0.579842	0.411394	0.714821	-0.558556	0.531693	-0.636588	-0.218971	0.295289	0.134649	0.200484	0.127243	-0.178774	0.105427	0.269337	0.297801	0.364183	0.09827	0.169273	0.156605	0.123095	0.283334	0.199444	0.227442	0.109887	0.293702	1.09094	0.609265	0.415594	0.241403	0.214012	0.575976	0.632258	0.423388
chr1:150495964-150498687	chr1	150495964	150498687	C	-1.22556	-0.189103	-0.291144	-0.0583445	-0.621211	-0.195337	-0.206567	-0.177047	-0.0763731	-0.0535969	0.0703053	-0.0652218	-0.0236447	0.0644888	0.0474028	-0.0432378	-0.079388	-0.0865052	-0.112527	-0.0396361	-0.104143	-0.116805	-0.0968186	-0.0643495	-0.0982737	-0.121136	-0.225218	-0.0591389	-0.089609	-0.0158609	-0.0310537	-0.0221674	-0.0805785	-0.0269796	-0.0104945	-0.00970111	-0.0207051	-0.0238325	-0.0299862	0.400508	0.1113	0.291477	-0.00872733	0.0564984	0.0171284
chr1:150502418-150506942	chr1	150502418	150506942	D	-0.219978	-0.2586	-0.539967	-0.0728353	-0.883741	-0.630094	-0.3024	-0.656234	-0.375826	-0.120668	-0.175431	-0.0899334	-0.109256	-0.0808793	0.0775182	-0.0585117	-0.0964244	-0.125427	-0.158622	-0.169611	-0.197671	-0.19286	-0.202029	-0.105767	-0.0916987	-0.445146	-0.168739	-0.117061	-0.152205	-0.0748932	-0.0762746	-0.0373794	-0.117789	-0.031848	-0.0369288	-0.0235167	-0.0302188	-0.084584	0.0548319	0.388015	0.0938781	0.485515	-0.0125517	0.12394	0.137093
chr1:150532147-150533826	chr1	150532147	150533826	D	0.548616	2.35936	2.49961	0.61309	1.1754	1.25615	0.422764	2.71909	-0.622691	1.47066	-0.38592	0.279708	-0.45411	0.42843	0.432714	-0.381217	-0.603841	-0.496591	-0.117363	0	-0.140662	0.34764	0.194214	0.0382827	-0.0562959	0.48546	0.237302	0.182155	0.279538	-0.143972	-0.0644084	0.0960614	0.227827	0.0877075	0.298335	0.059641	0.470681	0.910204	0.184006	0.220905	0.920818	0.414531	0.308082	0.210128	0.205327
chr1:151001356-151003042	chr1	151001356	151003042	C	1.30214	1.09188	3.5451	0.540264	0.25642	0.604474	0.939996	0.875259	0.568334	0.774434	0.67656	0.484654	0.576094	-0.517807	0.551956	0.515295	0.50117	0.561566	-0.251112	-0.552709	0.278437	0.184642	0.188895	0.256295	0.284178	0.276328	0.433502	0.295116	0.157107	0.16193	0.177851	0	0.364325	0.236297	0.33085	0.20536	0.0904257	0.63903	1.36127	0.367979	0.502617	0.203484	0.310778	0.283513	0.332592
chr1:151250101-151251879	chr1	151250101	151251879	A	0.186858	-0.492419	-0.300355	-0.00841768	0.171489	-0.299888	-0.355489	-0.205766	-0.611196	-0.0593931	-0.0952443	-0.0781273	-0.0813409	0.13318	-0.066313	-0.0553182	0.0717206	0.148621	-0.0153545	-0.0117846	-0.00212715	-0.128538	-0.0243717	-0.011607	-0.0385686	-0.0060814	-0.0606988	-0.0481257	-0.0205594	-0.00265675	-0.0151733	-0.00216824	-0.0402873	-0.0213841	-0.0285091	-0.0328537	0.0215467	0.327764	0.0553082	-0.152208	-0.102273	-0.09614	0.0211856	-0.068187	-0.0130027
chr1:151264186-151265817	chr1	151264186	151265817	A	1.18147	0.348572	1.20133	0.492432	0.81131	0.473636	1.21008	0.659176	1.3749	0.504423	0.309714	0.32487	0.353107	0.233741	0.284147	0.308446	0.344158	0.439427	0.678237	0.465731	0.516831	0.591348	0.531081	0.662675	0.428953	0.710979	0.707436	0.653468	0.731792	0.426361	0.294884	0.385887	0.546732	0.407919	0.47249	0.582059	0.629638	0.881097	0.248915	0.33787	0.379703	0.260846	0.229444	0.768053	0.344864
chr1:151269069-151271630	chr1	151269069	151271630	A	1.04301	0.724791	2.04576	0.17824	0.941962	0.695466	0.869195	0.288641	1.09286	0.364463	0.302613	0.222927	0.171701	-0.155435	0.170248	0.173207	0.165869	0.211887	0.351848	0.397671	0.345652	0.477024	0.354172	0.425473	0.348077	0.388807	0.412602	0.47648	0.354043	0.279263	0.179503	0.263072	0.272986	0.263964	0.431456	0.294239	0.37902	0.181319	0.145568	0.393599	-0.247098	0.154891	0.133586	-0.23463	0.251363
chr1:151286870-151288620	chr1	151286870	151288620	A	-0.407795	-0.252121	-0.282387	-0.117943	0.0436749	0.0626725	0.377373	-0.161815	0.180043	0.00906898	-0.00974891	-0.0264701	-0.00569331	-0.0102018	-0.0166566	-0.0225342	-0.00476592	-0.0138411	-0.0239143	-0.058782	-0.0496677	-0.0641129	0.0614284	-0.048066	-0.0376507	-0.124682	-0.094001	-0.105628	-0.0454624	-0.0159668	-0.0108392	-0.0145404	-0.0749388	-0.0297235	0.0335892	0.0536988	0.0388685	-0.193289	0.0367415	0.219576	-0.0982751	-0.118377	0.0140725	-0.278128	-0.127376
chr1:151337600-151339195	chr1	151337600	151339195	A	1.08795	1.30667	1.42569	0.625932	1.07937	1.28138	1.34096	0.825284	1.41433	0.582486	0.605853	0.41765	-0.483427	-0.524071	-0.622314	-0.590045	-0.608664	-0.595858	0.529783	0.703664	0.461183	0.849588	0.524056	0.534054	0.481959	0.392409	0.833494	0.596762	0.483515	0.496787	0.316291	0.435544	0.448981	0.465428	0.744041	0.649316	0.649458	0.294617	0.354438	0.366199	0.778579	0.300026	0.800038	0.377198	0.320095
chr1:151342331-151346148	chr1	151342331	151346148	A	-0.403542	-0.651302	-0.742368	-0.343185	-0.0147656	-0.276668	-0.369444	-0.0825228	0.658672	-0.18294	-0.0423702	-0.0231738	-0.0235841	-0.0329144	-0.0422131	-0.0268242	-0.0477369	-0.0469896	0	0.171941	-0.031655	-0.0823659	-0.0385286	-0.0127766	-0.0182774	-0.130752	-0.0191473	-0.014494	-0.0349345	0.0112511	-0.00432829	-0.0230977	-0.0875679	-0.0291288	-0.0325714	-0.0254207	-0.0729728	-0.130121	0.0361861	-0.225453	-0.0520551	-0.168062	-0.0269736	-0.138673	-0.0527084
chr1:151427560-151429653	chr1	151427560	151429653	D	-1.22582	-2.05948	-1.73126	-0.361265	-0.852751	-1.21388	-0.727592	-1.2545	-0.954317	-0.66293	-0.649154	-0.538542	0.694766	0.495568	0.511035	0.493682	0.586178	-0.793737	-1.09278	-0.609884	-0.983626	-0.630914	-0.793636	-0.81455	-0.633058	-0.898878	-0.624015	-1.09866	-0.998369	-0.707861	-0.60846	-0.543999	-0.492357	-0.606595	-0.496139	-0.774019	-0.544991	-0.345046	-0.886795	-0.719054	-0.676167	-0.611381	-0.81844	-0.710844	-0.759269
chr1:151570545-151573612	chr1	151570545	151573612	B	-0.839181	-0.589177	-1.06763	-2.62278	-0.908406	2.45093	-0.548981	-0.776076	-1.24837	-0.875633	-0.689382	-0.587581	-0.487539	-0.362889	-0.533517	0.381098	-0.4471	-0.495486	-0.344266	-0.364602	-0.851341	-0.594168	-0.565228	-0.429454	-0.400586	-1.4365	1.17046	-0.528517	-0.941455	-0.497615	-0.295167	-0.308035	-0.679756	-0.392566	-0.641389	-0.853065	-0.346757	-0.571126	-0.594793	-0.599611	-0.528448	-0.409661	-0.77239	-0.927523	-0.794161
chr1:151597194-151599836	chr1	151597194	151599836	B	-2.51275	-0.555709	2.07526	-1.0008	-0.431789	-0.385409	-0.428529	-0.226696	-0.649578	-0.433854	-0.314208	-0.48179	-0.38942	-0.450127	-0.362627	-0.392588	-0.390316	-0.449604	-0.156763	-0.270495	-0.523198	-0.20579	-0.247549	-0.133808	-0.195343	-0.311748	-0.239134	-0.245449	-0.175135	-0.190151	-0.0944037	-0.279265	-0.347074	-0.1869	-0.303451	-0.3704	-0.39483	-0.420841	-0.350595	-0.900681	-1.38048	0.500196	-0.509158	-0.432225	-0.49867
chr1:151600783-151602381	chr1	151600783	151602381	B	-0.546397	-0.500881	0.820711	-0.124068	0.310565	0.836278	1.18224	0.573108	-0.688565	-0.188974	-0.494792	-0.196185	-0.151512	-0.0600706	-0.0388443	-0.131325	-0.0658574	-0.15043	-0.287797	-0.0651475	-0.151392	-0.142495	-0.206769	-0.0192094	-0.0298429	-0.138047	-0.0723408	-0.0153687	-0.0975007	-0.0236981	0.0127116	-0.0125127	-0.135961	0.324677	-0.0423227	-0.00790865	-0.0210721	-0.229063	1.21474	0.459675	0.895914	0.523492	0.623242	-0.116294	-0.56462
chr1:151615048-151617521	chr1	151615048	151617521	B	0.150166	-0.0758223	1.10337	1.05475	-1.02565	-0.155609	0.125412	-0.302619	0.950842	-0.24065	-0.0803236	-0.0387159	-0.0193176	-0.0375468	-0.0385749	-0.031992	-0.0588213	0.103975	-0.450685	-0.159718	-0.482653	-0.177714	-0.163482	-0.140384	-0.0117492	-0.272674	-0.0102849	-0.293828	-0.432314	-0.124154	0.00121435	-0.0264033	0.105146	0.0860412	-0.079546	-0.0187492	0.161036	0.265849	0.586354	0.621566	1.03774	0.0545628	0.0755883	-0.124599	0.564139
chr1:151617591-151621742	chr1	151617591	151621742	B	0.237197	-0.0215276	-0.873039	2.44551	-1.95412	0.245499	-0.953939	-0.0769004	-0.435864	-0.59262	0.219561	0.154775	0.686215	0.0421621	0.116792	0.619728	0.106488	0.698375	-0.455639	-0.0176619	-0.0268108	-0.565292	-0.0614275	-0.0140408	0.150115	-0.384666	-0.203169	-0.111226	-0.127405	-0.0665326	-0.044427	-0.0223966	0.0583014	0.317339	0.233858	0.2468	0.222691	-0.218204	0.538388	-0.0922826	0.0931646	0.677293	0.217062	-0.0947219	-0.209256
chr1:151624606-151626685	chr1	151624606	151626685	B	-3.15825	-0.704733	-2.47426	-1.52671	-1.40748	-0.829314	-0.86241	-0.997735	-1.39367	-1.3921	-1.10361	-1.10332	-1.19989	-1.18706	-1.16236	-1.13322	-1.10877	-1.30582	-0.614497	-0.590326	-1.16217	-0.867999	-0.901693	-0.820578	-0.813787	-0.682492	-0.839231	-0.963789	-0.904481	-0.999465	-0.919545	-0.892321	-1.14402	-0.87157	-1.0539	-0.921164	-0.712246	-0.924763	-1.55379	-1.08644	-1.24779	-1.10928	-1.16349	-1.23726	-0.986416
chr1:151652757-151654522	chr1	151652757	151654522	D	-0.202893	-1.21494	-0.911491	1.8233	2.14551	-1.89371	-0.426421	-0.773657	-0.395441	-1.25773	-0.161801	-0.319141	-0.114062	-0.150075	-0.144148	-0.0896357	-0.11609	-0.172166	-0.112768	-0.030385	-0.0781605	-0.205192	-0.183068	-0.347611	-0.258999	-0.169278	-0.398188	-0.161403	-0.15148	-0.121505	-0.156423	-0.0486171	-0.516063	-0.12078	-0.262275	-0.29721	-0.079281	0.403113	-0.0721921	-0.268763	0.222164	0.546883	-0.0901479	0.158696	0.15237
chr1:151660330-151664384	chr1	151660330	151664384	D	2.44846	-0.446376	-0.494239	0.985595	-0.411265	-0.229232	-0.945377	-0.602109	-0.931026	-0.337942	0.252017	0.217147	0.283061	0.201026	0.128221	0.117635	0.104655	0.22748	-0.105174	-0.069768	-0.141145	-0.273019	-0.253867	-0.357228	-0.199579	-0.580554	-0.146346	-0.179175	-0.474306	-0.137334	-0.0949681	-0.0697234	-0.0786148	0.258328	-0.255962	0.561573	-0.208246	-0.318165	-0.120162	-0.425143	0.464327	0.582879	-0.112595	-0.281154	-0.167913
chr1:151685913-151687799	chr1	151685913	151687799	B	-3.14108	-1.15324	-1.45118	-1.34836	-1.59438	-1.32384	-1.07482	-1.20649	-1.493	-1.39355	-1.09476	-1.26983	-1.50167	-1.02116	-1.35252	-1.04158	-1.30239	-1.34724	-0.869286	-1.01431	-1.25534	-0.867808	-1.34378	-1.13831	-0.980913	-1.89045	-1.09448	-0.968881	-1.09845	-1.07308	-0.994317	-0.923453	-1.43927	-0.939827	-1.20782	-1.2876	-1.12481	-1.18152	-1.35401	-1.53804	-1.15547	-1.04176	-1.17756	-1.44005	-1.4967
chr1:151688476-151691572	chr1	151688476	151691572	B	-1.52589	-1.20514	-1.01952	-1.14224	-1.12599	-1.80166	-0.662509	-0.74642	-0.826088	-0.530649	-0.745285	-0.711988	-0.872177	-0.62896	-0.716691	-0.573642	-0.72481	-0.623839	-0.252267	-0.390624	-0.768159	-0.441999	-0.658974	-0.426451	-0.435974	-1.08329	-0.626895	-0.411584	-0.810426	-0.503897	-0.448487	-0.397886	-0.883422	-0.361857	-0.919402	-0.627141	-0.66205	-0.7107	-0.719603	-0.830914	-0.509062	-0.501331	-0.665753	-0.824654	-0.725405
chr1:151917088-151918718	chr1	151917088	151918718	A	-1.0504	0.834137	1.3526	0.329941	0.435304	1.0327	0.842431	1.38722	1.34604	-0.633602	-0.24831	0.252708	-0.264913	-0.230733	-0.192846	0.129754	-0.203622	-0.213671	0.28844	0.303479	0.297599	0.229566	0.305855	0.309566	0.26416	0.418195	0.430314	0.309261	0.256485	0.250085	-0.191844	0.241446	0.361492	0.195602	0.453721	0.406808	0.326976	0.282957	0.118029	0.418592	0.382993	0.154428	-0.13808	-0.278806	0.267243
chr1:151947435-151949042	chr1	151947435	151949042	A	-0.20649	-0.213746	-0.520331	-0.0835737	-0.0153403	0.385633	1.00988	-0.107789	-0.237834	-0.297158	-0.060338	-0.131214	-0.0422969	-0.152496	-0.196852	-0.0642341	-0.0319643	-0.0858877	-0.0887244	-0.0816137	-0.0506343	-0.0440347	-0.05475	-0.0206642	-0.0134606	-0.120465	-0.101007	-0.0548866	-0.0761155	-0.0377566	-0.0745182	-0.0595802	-0.0943112	-0.00483459	-0.0365414	-0.124806	-0.0469967	-0.200462	-0.159828	-0.0875467	-0.0497795	0.15033	-0.0586284	-0.177839	-0.0619208
chr1:151952936-151954577	chr1	151952936	151954577	A	1.46454	2.15501	2.11848	1.07343	0.549596	0.455429	0.61488	1.00286	2.13634	0.330264	0.224093	-0.341004	-0.299603	-0.324628	-0.293014	-0.288599	-0.271934	0.224115	0.320467	0.607329	0.497459	0.221273	0.725702	0.512865	0.236453	0.214909	0.480333	0.320354	0.364016	0.26248	-0.168603	-0.271443	0.383602	0.29041	0.367918	0.291711	0.401775	0.185491	-0.382796	0.380244	0.264083	0.268437	0.170945	0.303524	0.254842
chr1:151957039-151959458	chr1	151957039	151959458	A	-0.143656	-0.448863	1.46963	0.232715	-0.285547	-0.176824	0.619473	-0.242803	-0.633639	-0.253616	-0.0111978	-0.139172	-0.14892	-0.204247	-0.223408	-0.136674	-0.159995	-0.239041	-0.243544	-0.318765	-0.55178	-0.0641475	-0.0878053	-0.0195601	-0.042701	-0.0251838	-0.0357936	-0.314979	-0.150102	-0.049541	-0.0317969	-0.0599137	0.0931098	0.0372692	-0.139702	-0.0252451	-0.0283893	-0.11029	-0.0420618	0.284397	-0.102053	0.0758339	-0.105933	-0.247682	0.133233
chr1:152018523-152020211	chr1	152018523	152020211	A	-0.207869	-0.75821	1.31992	-0.252057	0.231763	-0.15383	-0.356588	-0.17855	1.14671	-0.198318	-0.122443	-0.181817	-0.0575397	-0.131135	-0.114595	-0.0537727	-0.0222543	-0.114541	-0.237373	-0.25287	-0.14483	-0.0898542	-0.0258526	-0.0988439	-0.0627624	-0.179091	-0.121138	-0.192944	-0.121109	-0.137384	-0.130369	-0.104506	-0.07424	-0.131554	-0.0792668	-0.0237516	-0.223325	0.320599	-0.0973159	-0.287803	-0.161317	-0.209694	-0.0343414	-0.164958	-0.0841123
chr1:152089491-152091116	chr1	152089491	152091116	A	-1.13859	0.291826	1.18866	0.250284	0.489803	-0.336295	-1.54669	0.300764	-0.5354	0.64048	0.104726	-0.255942	0.146955	0.238381	0.0704821	0.142864	0.107509	0.122932	0.603271	0.322691	0.973436	0.292929	0.214799	0.125084	0.299953	0.320928	0.39578	0.544396	0.598314	0.329277	0.204489	0.216315	0.294296	0.279401	0.285435	0.412919	0.147486	-0.667849	-0.494319	-0.369502	-0.180561	-0.406318	-0.150031	-0.275966	-0.100252
chr1:152427662-152430852	chr1	152427662	152430852	B	0.490039	0.886163	0.699782	0.605569	0.476686	0.787037	0.692338	0.924028	0.841281	0.513581	0.387455	0.398593	0.197104	0.306565	0.394395	0.244726	0.22315	0.553738	1.03713	0.515364	0.26063	0.325993	0.58384	0.414614	0.372963	0.515638	0.400861	0.53208	0.56597	0.271241	0.553269	0.427102	0.248392	0.533476	0.348919	0.353353	0.49541	0.230527	0.619765	0.293932	1.07083	0.179361	0.224804	-0.140199	0.266748
chr1:152524416-152527267	chr1	152524416	152527267	C	2.16976	-0.200176	-0.478501	-0.499573	-0.281686	-0.0376185	-0.445563	-0.101794	-0.672036	-0.367788	0.0700885	0.0690948	0.0911009	0.0935778	0.0682584	0.141708	0.0366812	0.147981	-0.00407309	-0.0394262	-0.00946399	-0.0621603	-0.0584092	-0.0546483	-0.034684	-0.135984	-0.146529	-0.12342	-0.0483931	-0.00323423	-0.00567374	-0.00627959	-0.0432778	-0.0110388	0.0404198	-0.00577047	-0.0406661	-0.0381347	0.161769	-0.0539535	0.169967	0.0386982	0.00717207	0.0475317	0.116074
chr1:152528071-152529829	chr1	152528071	152529829	D	-0.900327	-1.17774	-1.69729	-0.544801	-1.34974	-0.644009	-0.999103	-0.49372	-1.16606	-1.12499	-0.650051	-0.508922	0.597003	0.645431	0.716646	0.732735	0.562314	0.652395	-0.531152	-0.645761	-0.635822	-0.439777	-0.752447	-0.786374	-0.571785	-0.42228	-0.777847	-0.780882	-0.60369	-0.550223	-0.484639	-0.561525	-0.513292	-0.50834	-0.574658	-0.48991	-0.656444	-0.486496	-0.522379	-0.742862	-0.555472	-0.445136	-0.332462	-0.556215	-0.42413
chr1:152531186-152532737	chr1	152531186	152532737	C	2.52382	-1.02906	-0.972309	-0.961701	-0.272047	-0.247693	-0.958915	-0.265248	-1.19094	-0.459616	-0.182114	0.128835	0.206459	0.3235	0.124436	0.243104	0.244587	0.178544	-0.158228	-0.300932	-0.2436	-0.247995	-0.441913	-0.323047	-0.363162	-0.201907	-0.318526	-0.325494	-0.366553	-0.207466	-0.0677621	-0.252426	-0.172135	-0.217299	-0.234339	-0.30087	-0.305977	-0.107463	0.30663	-0.415846	-0.331939	0.055488	-0.123616	0.212356	-0.0808989
chr1:152535745-152537623	chr1	152535745	152537623	C	-0.473096	-1.07532	-1.68402	-0.504742	-0.613326	-0.496351	-0.554523	-0.208804	-0.915383	-0.737161	0.293246	-0.393947	0.2872	0.422046	-0.203041	0.317495	0.281146	0.299059	-0.3946	-0.489072	-0.421167	-0.370103	-0.476284	-0.398717	-0.490032	-0.299489	-0.54053	-0.527719	-0.507783	-0.332204	-0.283919	-0.3313	-0.287849	-0.440621	-0.291971	-0.399099	-0.468848	-0.171768	-0.249334	-0.341378	0.400745	0.320364	-0.161323	0.208796	-0.19306
chr1:152539192-152541602	chr1	152539192	152541602	C	1.95523	-0.541167	-1.3838	-0.636368	-0.432765	-0.154206	-0.420201	-0.117236	-0.351765	-0.507183	0.315945	0.112706	0.195148	0.241517	0.221292	0.197343	0.126309	0.108693	-0.137129	-0.229157	-0.140878	-0.157475	-0.28099	-0.189659	-0.199816	-0.101444	-0.297563	-0.220848	-0.0715434	-0.11831	-0.0480568	-0.0854477	-0.127883	-0.229047	-0.0841406	-0.0791803	-0.176727	-0.0647975	0.0738686	-0.0603087	0.181977	-0.0423724	0.0532997	0.0434818	0.068114
chr1:152566087-152567801	chr1	152566087	152567801	D	0.46538	0.139145	0.673688	0.0732075	-0.185446	-0.0697314	0.470228	1.76674	0.903398	-0.0891105	0.155537	0.195534	0.192342	0.268273	0.300779	0.188102	0.374592	0.272056	0.253629	0.227654	0.08469	0.192535	0.36562	-0.0484133	0.0621644	0.0109147	0.0716636	0.260723	0.0618402	-0.0270678	0.116074	0.1355	0.163114	0.218256	0.0576854	0.0197702	0.330344	0.412198	0.0690791	0.12275	0.135903	0.155092	0.0512404	0.115587	0.238691
chr1:152579792-152582904	chr1	152579792	152582904	D	-0.392488	-0.707604	-0.939596	-0.126626	-0.348101	-0.653982	-0.497036	-0.356266	-0.482012	-0.502203	0.20854	0.199717	0.318277	0.222719	0.246432	0.198645	0.182887	0.224871	-0.26621	-0.308031	-0.305564	-0.163496	-0.377686	-0.34163	-0.285202	-0.150887	-0.41463	-0.402679	-0.234244	-0.224923	-0.146052	-0.195187	-0.236703	-0.190469	-0.263075	-0.258948	-0.350676	-0.423643	-0.104989	-0.260763	-0.271694	0.181017	-0.163833	-0.322709	-0.176594
chr1:152598691-152600348	chr1	152598691	152600348	C	-0.0324716	-0.185727	-0.320599	-0.257138	-0.447103	-0.676544	-0.996676	-0.863538	-0.279548	-0.135083	-0.0460516	-0.178132	-0.0804933	-0.0398255	-0.0797368	-0.0581713	-0.0867318	-0.160535	-0.123299	-0.0527667	-0.00122048	-0.0761017	-0.128761	-0.0448886	-0.0258126	-0.0978996	-0.156756	-0.00556651	-0.00782834	-0.00019983	-0.000425014	-0.00159451	-0.0606048	-0.0871212	0.0208608	-0.00458382	0.0148582	-0.0225329	-0.0378627	-0.165302	0.110364	0.605486	-0.0331169	0.102757	0.129396
chr1:152612105-152613776	chr1	152612105	152613776	C	-2.85844	-1.94418	0.861566	0.516601	2.23796	-0.365303	1.26794	-0.186637	-0.505475	-0.441005	0.107396	0.107789	-0.221327	-0.141179	0.10555	0.0428751	0.0946425	0.189083	0.0351024	-0.16283	0.0946303	0.136333	0.528119	0.0801967	0.0991076	-0.471244	0.138573	0.0668655	0.154673	0.0982825	0.0566189	0.0487109	0.273403	0.0796186	0.163325	0.117058	0.179419	0.182118	0.137843	0.34557	0.0883915	0.638432	-0.317504	0.366286	0.306915
chr1:152615442-152617018	chr1	152615442	152617018	C	0.393276	0.559876	0.648465	0.183141	-0.650589	-0.404269	0.60135	0.835387	-0.581897	-0.386996	0.276542	0.226811	0.325498	0.179547	0.186656	0.115165	0.231096	0.142312	0.187258	-0.211636	0.145291	0.161687	0.15716	0.0306572	-0.165329	0.133101	-0.189492	0.0174185	0.064062	0.125627	0.0421278	-0.0597779	0.10106	0.193291	0.0603049	0.169521	0.0353313	-0.155369	0.285311	0.212602	0.255417	0.382864	0.329626	0.700026	0.169235
chr1:152621133-152622810	chr1	152621133	152622810	C	0.633844	0.219538	0.382622	0.875514	0.712085	0.20251	1.7674	0.199368	1.49124	0.33282	0.218489	0.329932	0.262284	0.319574	0.274388	0.270803	0.343245	0.315031	0.155991	0.0620765	0.0912974	0.0863364	0.15108	0.0408471	0.147193	0.268127	0.100063	0.108332	0.0814747	0.106811	0.184785	0.116289	0.19564	0.144113	0.109153	0.0772852	0.204188	-0.257277	0.343481	0.575098	0.347541	1.17415	0.296257	0.381805	0.233628
chr1:152623928-152626038	chr1	152623928	152626038	D	1.07553	-0.812639	-1.18156	-0.739702	-0.609475	-0.884177	-0.465937	-0.27508	-1.04611	-0.208733	-0.245703	-0.270241	-0.0648207	0.0826565	-0.047594	-0.0652725	-0.170879	-0.158507	-0.436016	-0.886816	-0.319425	-0.302369	-0.293545	-0.370502	-0.276102	-0.180446	-0.497771	-0.340636	-0.717509	-0.244067	-0.0695747	0.176919	-0.394776	-0.0890969	-0.335198	-0.328858	-0.112351	-0.17066	-0.122477	-0.303788	-0.300522	0.190966	-0.210417	0.118033	-0.121675
chr1:152681873-152683539	chr1	152681873	152683539	D	2.55764	1.48664	0.413971	0.206994	-0.632072	0.865868	0.68957	0.995474	0.486592	0.415488	0.222815	0.320631	0.216621	0.322831	0.372335	0.164375	0.329	0.47366	0.0843496	0.128741	0.328411	0.18204	0.284562	0.208692	0.154613	0.113616	0.377853	0.192228	0.164254	0.20542	0.278312	0.152571	0.164106	0.254952	0.17823	0.103259	0.118738	0.357692	0.392091	0.523356	0.556958	0.425755	0.360433	0.51095	0.299034
chr1:152773932-152775661	chr1	152773932	152775661	C	-0.834504	2.15161	-0.512344	-0.835645	4.07739	0.812556	-1.12511	0.723718	-1.17364	-0.733275	-0.15343	-0.141525	-0.0638413	-0.0275524	-0.148629	-0.0972206	-0.0894311	-0.223513	-0.0758109	-0.0404062	-0.0243351	0.143704	-0.11886	0.0817979	-0.0348345	-0.330576	-0.16294	-0.0326605	-0.0556155	-0.0115938	-0.061583	-0.00794237	-0.146454	0.0120722	-0.0796334	0.0653438	0.0166172	-0.053161	0.134045	0.0591641	0.0664714	0.221943	-0.118517	0.0304233	0.0339859
chr1:152796100-152799195	chr1	152796100	152799195	A	1.33204	0.887992	-0.874916	0.70077	0.474544	0.469963	0.878622	0.767928	0.637715	0.338807	0.345448	0.226451	0.117199	0.101626	0.0888357	0.0960941	0.0552973	0.185841	0.289572	0.0386587	0.0673776	0.690827	-0.254312	-0.275695	0.152131	0.10658	0.171311	0.236011	0.274602	0.103322	0.0946517	-0.0884632	0.0600038	0.0756659	0.205631	-0.406138	0.236536	0.113469	0.0910156	-0.154453	-0.310932	0.0389501	-0.0440502	-0.123699	-0.150129
chr1:152799320-152800930	chr1	152799320	152800930	A	0.597135	0.811025	1.2941	0.161055	0.971409	0.798445	0.840193	1.0053	1.4167	0.25452	0.277481	-0.443923	-0.214652	0.172765	-0.258779	0.208591	0.181131	0.232619	0.346373	0.441042	0.393146	0.632857	0.386325	0.600306	0.279648	0.44769	0.453483	0.512003	0.274216	0.299838	0.285315	0.217212	0.582208	0.291062	0.342433	0.45061	0.430007	0.234463	0.2043	0.269148	-0.329963	0.394212	0.154718	0.330718	0.236216
chr1:152806892-152808708	chr1	152806892	152808708	A	-0.577118	-0.641777	-0.844971	-0.53058	-1.38594	-0.415718	-0.596163	-0.421464	-1.45522	-0.872615	-0.496017	-0.456638	-0.603128	-0.825324	-0.677765	-0.621213	-0.7736	-0.727122	-0.159483	-0.5644	-0.537696	-0.283151	-0.365674	-0.201523	-0.52874	-0.170619	-0.430228	-0.387432	-0.326441	-0.343057	-0.32772	-0.418024	-0.429021	-0.457197	-0.365381	-0.223571	-0.381732	-1.33633	-0.684043	-0.337275	-0.719397	-0.605026	-0.553314	-0.553304	-0.534505
chr1:152901541-152905563	chr1	152901541	152905563	D	-1.37671	-0.483188	-0.449158	-0.211261	-0.768042	-0.475861	-0.471606	-0.557321	-0.58945	-0.366519	-0.224094	-0.405169	0.197779	0.191426	0.134445	-0.167922	-0.159725	-0.406972	-1.37477	-0.281419	-0.503202	-0.400775	-0.482217	-0.461971	-0.389374	-0.218489	-0.462947	-0.559752	-0.441179	-0.391332	-0.262376	-0.335517	-0.214987	-0.424667	-0.281803	-0.254047	-0.316017	-0.11287	-0.336732	-0.420432	-0.427217	-0.26371	-0.222484	-0.365821	-0.345748
chr1:153298784-153301416	chr1	153298784	153301416	B	2.06467	-1.17092	-0.966721	-0.577862	-0.485204	-0.607614	-0.655675	-0.369598	-0.718256	-0.690903	-0.674598	-0.522479	-0.6531	-0.527233	-0.505346	-0.387825	-0.565977	0.727822	-0.128788	-0.228738	-0.420597	-0.187667	-0.448016	-0.267979	-0.288567	-0.421045	-0.391157	-0.177313	-0.253762	-0.261161	-0.227264	-0.156407	-0.435987	-0.232441	-0.379423	-0.373002	-0.29808	0.787079	-0.454768	-0.910172	-0.356831	-0.356904	-0.423182	-0.587621	-0.389295
chr1:153350432-153352050	chr1	153350432	153352050	C	-0.0275313	1.15088	-0.524504	-0.935796	-1.13217	-0.250129	-0.110815	-0.305341	-1.39065	-0.088287	0.0291524	-0.0837317	-0.0339496	-0.0168385	0.0150896	-0.0652965	-0.0642757	-0.107914	-0.0525891	-0.0820642	-0.020675	-0.123852	-0.00688994	-0.0148202	-0.0158142	-0.165598	-0.129441	-0.00624537	-0.0118849	-0.00517909	-0.00941662	-0.0206021	-0.111538	-0.00765246	-0.0186403	-0.00490396	-0.00167015	0.177139	0.229892	0.273103	0.0625225	0.557591	0.0439763	0.0690285	0.236567
chr1:153410134-153411886	chr1	153410134	153411886	A	-1.57944	0.724691	-0.391108	0.610574	-0.444103	-0.0871944	0.565036	-0.434614	-0.681262	0.223294	0.0378363	-0.251527	-0.0659383	-0.111952	-0.126209	-0.124558	-0.0919986	-0.0296364	-0.0760965	0.109776	-0.0968137	-0.0819373	0.0773067	0.141642	-0.0999586	0.0777834	-0.0533625	-0.140386	-0.133119	-0.0700471	-0.0781947	-0.060203	-0.317257	0.273219	0.0917819	0.41322	-0.453964	0.653244	0.210589	0.427758	-0.0855475	0.117027	0.152246	0.221036	0.226708
chr1:153413653-153415987	chr1	153413653	153415987	A	3.11566	-0.483898	-0.41143	-0.23454	-0.291887	-0.294838	-0.303148	-0.338623	-0.250518	-0.383934	-0.142866	0.19651	-0.0115959	0.091041	0.0768712	0.0924279	-0.0195735	-0.125605	-0.00581825	-0.0548178	-0.01058	-0.0250087	-0.0476818	-0.00282356	-0.00345956	-0.0246902	-0.0361681	-0.0528184	-0.136731	-0.0349164	-0.0459089	-0.0178186	-0.039079	-0.0202228	-0.0434733	-0.100212	-0.0186954	-0.306578	0.165084	-0.179655	-0.0635722	-0.209919	0.0933198	-0.0795685	-0.0685333
chr1:153424239-153425924	chr1	153424239	153425924	A	1.12582	0.622517	0.864556	0.711301	0.784916	0.451411	0.959154	0.628658	0.505652	0.871241	0.264666	0.257465	0.204193	0.191919	0.162949	0.254459	0.255411	0.227734	0.45254	0.501717	0.415261	0.42744	0.454326	0.520216	0.841046	0.440334	0.916312	0.331739	0.331613	0.338532	0.346272	0.306749	0.270191	0.27961	0.31147	0.599635	0.361303	-0.474719	0.371853	0.481209	-0.433389	0.329172	-0.312033	-0.229082	-0.153158
chr1:153431105-153432725	chr1	153431105	153432725	A	0.599596	0.89125	0.663106	0.754153	0.693721	0.547948	0.488963	0.388498	1.40759	0.454863	0.237651	0.328892	0.207407	0.130031	0.150556	0.183698	0.187406	0.182219	0.346068	0.318515	0.391859	0.268447	0.339429	0.379756	0.308691	0.261113	0.368119	0.462759	0.411586	0.266446	0.186505	0.253935	0.356409	0.244526	0.396504	0.244806	0.546355	0.297831	0.14902	0.555674	0.323578	0.177084	0.193573	0.266663	0.148161
chr1:153500996-153503059	chr1	153500996	153503059	A	-2.48261	0.336194	0.745923	1.17962	0.689196	0.335684	0.550364	-0.736418	0.466759	-0.743333	-0.101312	-0.0913381	0.0339861	-0.0902346	0.067593	0.0620671	-0.0557428	0.0806539	0.187925	0.384175	0.095235	0.171842	0.182932	0.168531	0.40632	0.0539893	0.193291	0.13954	0.222541	0.0970395	0.0594561	0.0863092	0.378021	0.311866	0.148221	0.223767	0.0925849	0.172944	0.309414	0.69737	0.459683	-0.422394	0.064437	-0.159285	0.193734
chr1:153559297-153560896	chr1	153559297	153560896	D	0.8478	0.364742	0.567369	0.96968	0.521769	0.487172	0.78458	0.190352	0.640146	0.308179	1.21069	0.407338	0.586982	0.494405	0.650846	0.55767	0.676019	0.563184	0.24754	0.194492	0.311112	0.268572	0.28594	0.182169	0.318856	0.426074	0.290039	0.180799	0.460813	0.271202	0.324238	0.29676	0.561891	0.329303	0.376518	0.567564	0.322606	0.378778	0.446255	0.660931	0.54465	0.453656	0.364312	0.370878	0.471643
chr1:153564055-153565806	chr1	153564055	153565806	C	-0.510365	0.148633	1.33016	0.434542	-0.300336	-0.2473	1.52956	-0.126341	1.04499	0.171941	0.291107	0.388087	0.21503	0.286582	0.303999	0.257762	0.144895	0.383319	-0.00265109	-0.0620619	-0.0614537	0.220574	0.188385	0.0321398	0.0130415	0.0463794	0.0679107	-0.0276387	0.0291396	0.0236074	0.036651	0.0276337	0.207829	0.0196699	0.12459	0.0195278	0.0624493	-0.150948	0.115872	0.158247	0.169766	0.124206	0.0662791	0.0969369	0.107073
chr1:153751115-153753532	chr1	153751115	153753532	A	-0.0513376	-0.282368	-0.436209	-0.0126941	-0.977158	-0.497038	-0.350783	-0.153032	-0.247453	-0.158914	-0.0327669	-0.0267102	-0.00769211	0.0680086	-0.0354165	-0.026273	-0.0189603	-0.0296929	-0.0329155	-0.0164562	-0.0030389	-0.186079	-0.0463186	-0.00372738	-0.0373858	-0.0659616	-0.011266	-0.00936962	-0.085634	-0.0270868	-0.0111213	-0.0169924	-0.0655748	-0.054578	-0.0626024	-0.0259764	-0.0701009	0.569134	-0.0404794	-0.0887827	-0.0221602	-0.0899926	-0.0255865	-0.154536	-0.102709
chr1:153801828-153804586	chr1	153801828	153804586	A	0.440396	-0.580821	-0.574186	-0.422758	-0.896326	-0.723722	-0.974538	-0.689158	-0.327744	-0.149446	-0.0993622	-0.0344102	0.0576657	0.285333	0.310067	0.0767091	-0.0301915	0.272499	-0.0350759	-0.001804	-0.000196631	-0.0286251	-0.0817002	-0.00875338	-0.0127234	0.240148	-0.0365922	-0.0059976	-0.00213898	-0.00845733	-0.000907979	-0.00251071	-0.0305707	-0.00581648	0.0340837	-0.00775548	-0.0219173	0.290292	0.105826	0.268963	0.329936	-0.137105	-0.0579526	-0.0510904	-0.0681704
chr1:153898961-153900978	chr1	153898961	153900978	A	0.235221	0.944189	0.815687	0.290253	0.525972	0.572169	1.15207	-0.89857	0.244501	-0.424775	0.0830045	0.059524	0.144173	0.122301	0.036387	0.157864	0.0416947	0.121465	0.249846	0.258671	0.302322	0.438803	0.166226	0.176006	0.494473	0.1748	0.809389	0.413078	0.496823	0.104954	0.0866865	0.110444	0.134227	0.179483	0.214561	0.245268	0.200833	-0.751932	-0.803871	-0.267365	-0.0914123	0.0496768	-0.0943943	-0.0584181	-0.0768884
chr1:153909828-153911378	chr1	153909828	153911378	A	1.23529	0.691322	0.744344	1.00323	0.586201	1.06233	1.21203	0.967981	1.05189	0.551878	-0.392849	0.322845	-0.403174	-0.368782	-0.477636	0.255079	0.258768	-0.44058	0.219332	0.549062	0.314283	0.263347	0.401191	0.372851	0.596443	0.420668	0.547719	0.372934	0.573684	0.281863	0.186755	0.318823	0.377279	0.270509	0.275304	0.643472	0.383199	0.329401	0.402018	0.227165	0.390825	0.245268	0.173389	0.464626	0.203841
chr1:154005463-154007041	chr1	154005463	154007041	A	0.431227	0.931434	0.264798	0.0216863	0.649904	0.464051	0.997816	0.623351	0.470226	0.0850832	0.0353526	0.0392759	-0.0522436	-0.0702992	0.017811	-0.0605499	0.0268322	0.0723363	0.167706	0.185684	0.0915837	0.142639	0.204469	0.130373	0.087968	0.419807	0.288252	0.238871	-0.115689	0.0781526	0.042688	0.0478888	0.163475	0.0772878	0.103649	0.175957	0.121642	-0.0917464	0.0250012	0.124233	-0.0606704	0.0472145	0.0356795	-0.0631739	-0.0610606
chr1:154092860-154095288	chr1	154092860	154095288	A	-1.02683	0.237475	0.31468	-0.405059	0.255738	-0.840337	0.669514	0.66867	0.116135	-0.326373	0.0388436	-0.0226726	-0.0137903	-0.0907117	-0.0296245	-0.0286974	-0.0236192	0.101175	-0.106863	-0.0544539	-0.0142924	0.0318596	0.166233	0.0578461	0.0408363	-0.478586	-0.0935988	0.104731	0.0696275	-0.0241772	0.0199959	0.167835	-0.371323	-0.104366	0.122392	0.0543677	-0.10054	-0.371115	-0.0532231	0.0972137	-0.182834	0.0542792	0.00600781	-0.0926497	-0.0140271
chr1:154096996-154098712	chr1	154096996	154098712	A	-1.35679	-0.497302	0.697333	-0.327404	0.0637868	-0.217707	0.554166	0.521378	-0.328614	-0.409165	-0.0263741	-0.0228481	-0.0138747	-0.034005	-0.0332827	-0.0338356	-0.0223096	-0.0520821	-0.00800336	-0.0084463	-0.000930053	0.092473	-0.0431806	-0.00935661	0.0225031	-0.0448415	-0.0243356	-0.0160035	-0.00354292	-0.00319366	-0.0158174	-0.00152448	-0.210832	-0.0152227	-0.0429594	-0.141162	-0.0119946	-0.566408	-0.0843915	-0.186949	-0.264077	-0.167073	-0.114557	-0.115342	-0.0173459
chr1:154117333-154119621	chr1	154117333	154119621	A	1.44827	1.22119	1.96756	1.26486	1.0083	0.939719	1.53926	0.870059	0.839564	0.884035	0.715432	0.997856	0.612528	0.607678	0.593491	0.637379	0.727253	0.734405	0.633546	1.06607	0.766843	0.560395	0.837352	0.79442	0.772993	0.618322	0.925995	0.936704	0.802434	0.736425	0.72719	0.68668	0.743094	0.696485	0.714039	0.741624	0.851129	0.585646	0.542222	0.383335	0.739169	0.483435	0.489152	0.632512	0.524749
chr1:155048373-155052123	chr1	155048373	155052123	B	-0.598263	-1.46983	-1.56248	-0.241812	-0.375439	-1.2752	-0.98526	-0.461886	-0.637017	-0.726569	0.593722	0.54993	0.862122	0.879053	1.16039	0.681432	0.806074	0.976292	-0.0398696	-0.0546745	-0.396889	-0.180064	-0.0715411	-0.0427841	-0.0771263	-0.0633172	-0.266169	-0.133151	-0.0365866	-0.128171	-0.0109264	-0.0867924	-0.0679142	-0.0246312	-0.0567829	-0.137697	0.21491	-0.938845	-0.121186	-0.133687	-0.458305	-0.144858	0.143954	-0.347695	-0.173061
chr1:155054025-155055703	chr1	155054025	155055703	A	-0.705058	-0.718317	-0.99191	-0.217419	-0.743471	-0.104874	-1.90849	-0.381793	-0.363712	-0.301157	-0.123723	-0.0314817	-0.0419568	-0.0470964	-0.129633	-0.0446972	-0.0365537	-0.0813433	-0.00190855	-0.109974	-0.00657517	0.207252	-0.020255	0.0671738	-0.0409119	0.435509	-0.148244	-0.0197408	-0.0287024	-0.00452359	0.00869646	-0.0124399	-0.0250197	0.0327592	0.193594	0.285367	0.105516	-0.222024	-0.107107	-0.383671	-0.139091	-0.314725	-0.050915	-0.154503	-0.136127
chr1:155058860-155060551	chr1	155058860	155060551	B	0.387433	-1.57167	-0.963233	0.378303	-0.54355	-0.989172	-0.783898	-0.555748	-0.86657	-1.78084	0.396841	0.212947	0.314836	0.257903	0.186127	0.276631	0.428556	0.2479	0.238678	0.140162	0.307919	0.723315	0.169727	0.233525	0.516917	0.218472	0.464028	0.429097	0.667336	0.341783	0.162178	0.135328	0.0497259	0.57833	0.0668887	0.0969354	0.323538	0.0454945	0.09215	-0.37656	-0.160694	-0.207062	0.0338799	-0.0454319	-0.121604
chr1:155064693-155066296	chr1	155064693	155066296	A	0.687189	1.24188	0.832191	0.133909	0.913605	-1.58468	1.2004	0.841347	0.432146	0.433882	0.28814	0.399256	0.214383	0.154148	0.139785	0.214823	0.213745	0.215746	0.408996	0.399802	0.36237	0.420435	0.441135	0.485785	0.530128	0.244173	0.528138	0.389779	0.398365	0.32006	0.322251	0.486707	0.287775	0.31887	0.423578	0.317088	0.355056	0.425752	0.349526	0.447223	0.379205	0.150549	0.236769	0.334964	0.206957
chr1:155069998-155071474	chr1	155069998	155071474	A	0.316851	0.374643	0.776085	0.535608	0.398252	0.384689	1.18549	0.215018	0.403821	0.27615	0.141423	0.142481	0.0652642	0.0433602	0.0466554	0.0559084	0.0635803	0.162257	0.158859	0.119414	0.123904	0.335455	0.192158	0.134028	0.211947	0.139475	0.311568	0.147771	0.0935041	0.0936618	0.0530684	0.069573	0.146206	0.0747857	0.116972	0.134473	0.126478	0.13248	0.0659454	0.163802	0.112303	0.0319924	0.0444943	-0.102518	-0.0388919
chr1:155082655-155084454	chr1	155082655	155084454	A	1.34119	0.285898	0.561051	0.263265	-1.17503	-0.457046	-0.527904	0.331984	-0.271883	0.796168	0.237728	-0.0932238	0.081395	0.0195586	0.017236	0.048798	0.211021	0.0501544	0.235353	0.178093	0.120044	-0.0878072	-0.12982	0.122198	0.145022	0.182668	-0.101953	0.160712	0.0814414	-0.0632373	0.0419969	0.0722967	0.0622767	-0.109449	0.0639997	0.0591932	0.238662	-0.283203	0.0341816	0.137423	-0.114064	-0.106108	-0.0223694	-0.2187	-0.0418759
chr1:155120717-155122944	chr1	155120717	155122944	D	0.237118	0.53631	-0.433285	0.281155	-0.00641959	-0.75159	-0.151527	-0.361254	-0.331715	-0.239115	0.154711	0.0618264	0.17122	0.236594	0.110216	0.119371	0.0868665	0.0155503	-0.0737561	-0.0694874	-0.00558826	-0.178086	0.055377	-0.0989665	-0.0196732	-0.00720521	-0.0185075	-0.0744793	-0.0132428	-0.0038072	-0.00761792	0.00111143	0.0299609	0.059512	0.185066	0.0752332	-0.0119172	-0.127456	0.0644016	0.10459	0.168971	0.774846	0.124209	0.109939	-0.0873526
chr1:155133409-155135026	chr1	155133409	155135026	B	0.380953	0.91477	3.62922	1.43114	-0.61624	1.02624	0.971239	0.935761	1.29693	0.565548	0.538526	0.324511	0.0465756	0.0780634	0.0438696	0.0743018	0.176799	0.0823095	0.159363	-0.177725	0.083756	0.409974	0.536695	0.0460259	0.0704106	0.0290991	0.186477	0.0562267	0.0615188	0.0405065	-0.0946814	0.0392415	0.0867396	0.220118	0.0948915	0.543428	0.0935482	0.256961	0.12628	0.0303541	0.246578	0.627773	0.0579584	0.0941092	0.258942
chr1:155138181-155141078	chr1	155138181	155141078	B	-0.250107	-0.320669	-0.295323	2.34726	-0.966034	1.49079	-0.286869	-0.265686	-0.468133	-0.303868	0.170667	0.472533	0.2738	0.088302	0.21348	0.0749364	0.062598	0.290804	0.0307548	-0.145586	-0.137546	-0.212148	-0.143055	-0.0691545	-0.0542184	-0.733603	-0.171945	-0.108422	-0.0856533	-0.0278072	0.0115475	0.0251138	0.273552	0.157263	-0.136834	0.198462	0.392581	-0.287267	0.323767	-0.157309	-0.0706629	0.225891	0.114062	-0.182384	-0.239264
chr1:155843625-155845292	chr1	155843625	155845292	D	0.133821	2.54749	-0.221184	1.57211	0.94128	1.80021	1.03161	-0.172038	1.05642	1.84181	0.0374821	-0.203429	-0.0361423	0.06977	0.0570103	0.030781	0.0658952	-0.226233	-0.00743697	0.0416776	-0.000623111	-0.187693	-0.0246793	-0.00620781	-0.00405789	0.0665995	-0.0367777	0.13472	-0.0251298	0.00188528	0.0445294	0.0343135	0.0638897	0.00150375	0.0144493	0.0112015	0.0099499	-0.201795	0.0372848	0.226963	0.162154	0.0626825	0.211191	0.184248	-0.142573
chr1:155971637-155974468	chr1	155971637	155974468	D	-1.5863	-1.88811	-1.58378	-0.845568	-1.5248	-1.68513	-1.25602	-1.48196	-1.54216	-1.65639	-1.20735	-1.35279	-1.23821	-1.12066	-1.15954	-1.20785	-1.34562	-1.34605	-2.50534	-1.67565	-2.1323	-1.41198	-1.57488	-1.41395	-1.54359	-1.68968	-1.52639	-1.457	-1.5767	-1.57164	-1.28569	-1.32733	-1.17733	-1.53798	-1.35269	-1.12588	-1.24138	-1.27322	-1.58005	-1.29044	-1.302	-1.7928	-1.41034	-1.51244	-1.86908
chr1:156009817-156011579	chr1	156009817	156011579	D	0.118904	-2.19055	1.14884	0.275231	-0.72218	-0.0678561	0.488987	-0.324455	0.400334	-0.470233	0.607915	0.273976	0.477648	0.353727	0.345392	0.504989	0.345558	0.566152	0.0619188	0.171666	0.144974	0.296308	0.189007	0.134518	0.0348194	0.187789	0.106377	0.095755	0.311032	0.146433	0.0548376	0.140373	0.199554	0.0629029	0.103655	0.0790723	0.150711	1.16652	0.436645	0.077916	0.74603	0.532209	0.226792	0.342922	0.319381
chr1:156013245-156014928	chr1	156013245	156014928	C	-0.185707	-0.197819	-0.308914	-0.396881	-0.111768	-0.548284	-0.138818	-0.15609	-0.565751	-0.361357	-0.122651	-0.150152	-0.111847	-0.0385222	-0.0650999	-0.0310526	-0.0662361	-0.151209	-0.0459798	-0.0621274	-0.0625195	-0.107679	-0.0396441	-0.0636882	-0.0583052	-0.112679	-0.116444	-0.0207952	-0.0623646	-0.0633674	-0.00388515	-0.0199082	-0.0468857	-0.00885204	-0.0115608	-0.024024	-0.0230073	0.591353	0.559124	0.510202	0.23531	0.0415062	0.0585761	0.161442	0.0755887
chr1:156034774-156038247	chr1	156034774	156038247	D	-2.12591	-2.35263	-2.17699	-1.31979	-2.70032	-2.14341	-2.07634	-2.08047	-2.27639	-2.16623	-1.99091	-2.03485	-1.9153	-1.89188	-1.82203	-1.75034	-1.96916	-2.02516	-2.31453	-2.07719	-2.16271	-2.24533	-2.18549	-2.32258	-2.2446	-2.04645	-2.22133	-2.21696	-2.24183	-2.20123	-2.06513	-2.24081	-2.00052	-2.14168	-2.03174	-1.89139	-1.94317	-1.71979	-2.12263	-2.19876	-2.16928	-1.69491	-2.03309	-2.08757	-1.89999
chr1:156039928-156041682	chr1	156039928	156041682	C	-0.819575	-0.426654	-0.91756	-0.781267	-0.943357	-0.396266	-0.377719	-0.664093	-0.664293	-0.362657	-0.107124	-0.130384	-0.107604	-0.0804194	-0.0767069	-0.0995794	-0.0898913	-0.126574	-0.324975	-0.342055	-0.194218	-0.414907	-0.310572	-0.555241	-0.528518	-0.172907	-0.323036	-0.334273	-0.310861	-0.274983	-0.1707	-0.183823	-0.113904	-0.202611	-0.140114	-0.148876	-0.131061	-0.204168	-0.0919428	-0.388022	0.218629	-0.301104	-0.154142	0.173363	-0.101179
chr1:156042419-156045239	chr1	156042419	156045239	C	0.0922524	0.452521	0.480468	0.309821	1.00371	-0.174799	-0.23379	1.36832	0.861867	-0.192505	0.299859	0.246243	0.183423	0.282003	0.227102	0.227899	-0.220683	-0.2187	-0.711691	-0.224312	-0.390983	0.19586	0.0192623	0.00242465	0.28767	-0.572088	0.386718	0.0616714	-0.494076	-0.113103	-0.0366182	-0.0333165	0.106188	0.14719	0.1804	0.0299597	0.0281122	0.851184	1.26909	1.32959	0.561281	0.18263	0.135351	0.251415	0.300069
chr1:156343800-156345585	chr1	156343800	156345585	C	-0.672616	-0.345206	1.3876	0.145573	-0.148078	-0.186902	1.938	-0.357311	1.90323	-0.299439	0.168937	0.0869946	-0.188741	-0.150325	-0.179562	-0.102555	-0.190218	-0.232877	-0.019601	-0.0444261	-0.167388	0.331008	0.142875	-0.078751	0.048933	-0.140317	-0.120499	-0.0784533	-0.104621	-0.0149025	-0.12116	-0.0377319	0.138114	0.0411	-0.315439	0.00751378	-0.682897	0.484631	0.268155	-0.271752	0.226587	0.127144	0.104942	0.145648	0.415563
chr1:156436710-156439035	chr1	156436710	156439035	D	-1.54729	-1.66183	-1.44116	-0.500657	-0.792938	-0.794822	-0.832009	-0.467694	-0.574808	-0.935441	-0.57819	-0.578371	-0.503798	-0.427641	-0.382824	-0.582263	-0.550364	-0.515693	-0.528108	-0.592194	-0.634905	-0.425819	-0.608904	-0.550001	-0.515219	-0.625507	-0.855194	-0.600379	-0.47637	-0.536143	-0.480036	-0.50403	-0.629304	-0.58421	-0.543614	-0.676387	-0.578107	-0.431981	-0.514726	-0.824597	-0.636033	-0.360996	-0.332229	-0.558455	-0.331537
chr1:156467034-156470288	chr1	156467034	156470288	A	3.64207	0.415696	-0.462954	0.826319	-0.472907	-0.988459	-0.396746	-0.953293	-0.399838	-0.384097	0.695543	0.295784	0.228154	0.246954	0.41183	0.229255	0.490511	0.325013	0.309994	0.0679002	0.103839	0.406845	-0.291676	0.199949	0.114318	0.245267	0.106664	0.192927	0.215777	0.0964869	0.130489	0.077981	0.161157	0.0840671	0.190451	0.217852	0.122192	0.176125	0.144376	-0.364576	0.235677	-0.108085	-0.150891	0.155412	0.0803359
chr1:156470448-156475253	chr1	156470448	156475253	A	2.9423	0.438317	-0.867716	-1.15596	-0.170687	-0.511501	-0.482269	-0.722826	-0.427386	-0.155093	0.142699	0.139366	0.0225013	0.118768	0.105787	0.0655264	0.102372	0.0930516	-0.0607291	-0.0137601	-0.00278387	-0.194346	-0.221613	-0.0241188	-0.0643776	-0.0939116	-0.0477093	-0.0396148	-0.0520636	0.00684951	-0.0026218	-0.000245763	0.00984774	0.0369573	-0.0583118	-0.221578	-0.053217	-0.129235	-0.211017	-0.123632	-0.0311557	-0.00914791	-0.0271619	0.0201181	-0.0201712
chr1:156614073-156618214	chr1	156614073	156618214	B	4.46913	-0.78518	-1.91833	-0.756961	-1.69886	-1.3629	-1.63703	-2.11218	-1.75851	-1.05548	-0.928236	-1.15692	-1.1493	1.14501	-0.925866	-0.921144	1.30766	-1.10767	-1.00962	-0.73583	-0.87089	-0.764423	-0.826884	-0.775758	-0.757139	-1.06674	-0.658819	-0.700153	-0.827387	-0.905891	-0.771712	-0.676246	-0.893363	-0.745078	-1.09292	-0.620991	-1.04379	-0.879091	-1.07105	-0.796161	-0.898726	-0.89323	-1.12105	-1.18343	-1.13378
chr1:156623631-156625219	chr1	156623631	156625219	D	-1.23972	-0.45328	-0.939037	-0.570923	-0.383873	-0.580952	-0.268292	-0.417193	-0.426716	-0.388163	-0.167848	-0.495193	-0.265538	-0.126483	-0.12029	-0.122014	-0.196862	-0.338195	-0.779728	-0.389538	-0.324555	-0.563266	-0.337133	-0.54418	-0.351321	-0.164268	-0.310398	-0.384174	-0.366933	-0.317874	-0.340852	-0.228871	-0.148002	-0.233445	-0.405315	-0.344638	-0.168767	-0.135737	-0.21955	-0.230615	0.288314	-0.254278	-0.15711	-0.267324	-0.205935
chr1:156672079-156677166	chr1	156672079	156677166	D	-1.75941	-0.597707	-0.996752	-0.334171	-1.34025	-0.466784	-0.45476	-0.66362	-0.505703	-0.426921	-0.295523	-0.281182	0.318651	0.341432	0.261775	0.300597	-0.255546	-0.421018	-1.35493	-0.605931	-0.385376	-0.609955	-0.603403	-0.55571	-0.5348	-0.348349	-0.535487	-0.655501	-0.489395	-0.481026	-0.37041	-0.389031	-0.324423	-0.494864	-0.298859	-0.319165	-0.358352	-0.388492	-0.440187	-0.545541	0.425318	-0.242926	-0.384171	-0.413187	-0.368701
chr1:156859445-156862636	chr1	156859445	156862636	C	0.36871	0.253123	0.527742	0.703827	-0.445097	-0.311687	0.618625	0.289701	0.599134	1.07341	0.596346	0.42489	0.647991	0.473786	0.619192	-0.486165	-0.701639	0.676253	-0.597623	-0.471242	0.304623	0.498527	0.428694	0.225707	0.175348	0.814683	0.446565	0.250317	-0.516615	0.192164	0.0875285	0.153969	0.536866	0.172914	0.2591	-0.568524	0.196601	1.41653	0.327074	0.453517	0.295152	0.567572	0.300952	0.353547	0.409755
chr1:156985683-156987233	chr1	156985683	156987233	B	1.2566	2.13515	1.34391	0.574482	0.47393	-1.39076	1.26941	0.908488	0.930177	-1.03576	0.634299	0.906524	0.623357	0.386597	0.331249	0.352836	0.517663	0.675755	0.556143	0.55641	0.695655	0.909209	0.627237	0.994899	0.444048	0.622751	0.651185	0.479047	0.7128	0.637553	0.856422	0.579306	0.300598	0.56438	0.378793	0.252949	0.344296	0.618186	0.299729	0.569646	0.573402	0.337203	-0.287996	0.37379	0.28187
chr1:157007409-157009167	chr1	157007409	157009167	A	-1.21956	-1.00578	0.76034	0.347175	-0.181265	-0.305492	-0.80691	0.132758	0.250899	-0.269576	-0.075177	-0.0833488	-0.0580182	-0.112154	-0.154712	-0.0703574	-0.0842754	-0.0753076	0.0539023	-0.122663	-0.17457	-0.0870465	0.0745011	0.0522354	0.110701	-0.266812	-0.0914483	-0.186395	0.0842167	-0.102067	-0.0592586	-0.118839	-0.201558	0.0265042	-0.264493	0.120294	0.11426	0.317904	0.0820614	-0.23167	-0.0754546	-0.245802	-0.158967	-0.168314	-0.168661
chr1:157019147-157020889	chr1	157019147	157020889	C	-0.391044	-0.320874	1.56836	0.731193	-1.04711	-0.43128	-0.72147	-0.140625	-0.371786	-0.260676	-0.319852	-0.329085	-0.208778	-0.186012	-0.23958	-0.0486839	-0.199042	-0.0791135	-0.182166	-0.0614839	-0.0313387	0.153725	0.0916342	0.209289	0.068942	-0.0579373	0.0355448	-0.0304366	-0.0599216	-0.0120372	-0.00959879	-0.00870896	0.119337	0.0477442	-0.00399168	-0.00667326	-0.0418417	-0.196373	-0.117556	-0.182441	0.0365491	0.191874	-0.021913	-0.0884153	0.112763
chr1:157047519-157049194	chr1	157047519	157049194	C	0.655022	0.383126	-0.680618	0.534298	-0.598102	0.405325	0.578607	0.538503	0.935906	0.311216	-0.484474	-0.726567	-0.467884	-0.264369	-0.33007	-0.299765	-0.422065	-0.532044	0.115981	0.0790893	-0.363888	0.138316	0.241635	0.189454	0.0746325	0.242697	0.0737645	-0.19701	-0.150976	-0.16786	-0.0490257	0.044978	0.467388	0.0628488	0.265311	0.0314405	0.0903446	-0.235581	-0.363544	0.746786	0.770224	0.625364	-0.214208	0.241289	0.199637
chr1:159186161-159187909	chr1	159186161	159187909	D	-1.01108	-1.19167	-1.61539	-2.29392	-2.95449	-1.56551	-0.812262	-1.31506	-1.52394	-1.47795	-1.00329	-0.8832	-0.913167	-0.932582	-0.924352	-0.763809	-0.642861	-1.04194	-0.675408	-0.952762	-0.869258	-1.10292	-0.993765	-0.705989	-0.682258	-0.738594	-0.949083	-0.784327	-0.858491	-0.66766	-0.483178	-0.703765	-0.590862	-0.626229	-0.686844	-0.975985	-0.727935	-0.481432	0.859334	-1.03013	-0.715123	1.66952	-0.486865	-0.686986	-0.469517
chr1:159197928-159199615	chr1	159197928	159199615	D	-2.08905	-1.68126	-2.21588	-1.68635	-1.50471	-1.5454	-2.03113	-1.39762	-1.621	-1.6124	-1.59777	-1.73713	-1.52299	-1.33221	-1.33889	-1.26871	-1.39034	-1.5109	-1.20513	-1.41264	-1.75277	-1.36343	-1.60406	-1.62324	-1.55952	-1.24999	-1.61213	-1.49452	-1.52891	-1.55538	-1.45735	-1.46261	-1.58963	-1.29043	-1.57438	-1.52611	-1.53179	-1.22358	-1.54444	-1.40781	-1.38187	-1.0423	-1.61247	-1.58632	-1.14084
chr1:159200573-159202683	chr1	159200573	159202683	D	-2.06824	-2.24377	-1.79113	-1.94959	-1.96756	-2.2637	-1.7291	-1.72358	-1.77203	-1.82074	-1.66397	-1.74747	-1.58215	-1.41577	-1.49755	-1.26706	-1.47048	-1.4902	-1.37038	-1.34426	-1.699	-1.9341	-1.65045	-1.69869	-1.62872	-1.4563	-1.82705	-1.61152	-1.62405	-1.61272	-1.58487	-1.58383	-1.76453	-1.42231	-1.70834	-1.8967	-1.68743	-1.52685	-1.35459	-1.5532	-1.55215	-1.0409	-1.53508	-1.61909	-1.15627
chr1:159252521-159254095	chr1	159252521	159254095	C	0.12368	-0.782114	1.63998	0.256741	-0.227565	1.47864	-0.352945	0.463236	0.398198	0.361779	0.224836	0.246473	-0.228447	0.334221	0.213685	-0.145819	-0.133362	0.373144	0.00735185	-0.0718157	-0.0593386	-0.27148	0.0324821	0.103786	0.0238276	0.390998	0.152516	-0.0603937	-0.0504607	0.0230313	0.245388	-0.0779905	0.0785677	0.126362	0.0322807	0.0137353	-0.306518	1.11566	0.584753	0.361131	0.405767	0.255468	0.21282	-0.0996299	0.0468586
chr1:159254721-159257542	chr1	159254721	159257542	C	-0.140045	1.38863	1.43443	0.186591	0.60672	0.577125	1.46211	0.464614	1.02871	0.51131	0.691202	-0.224278	-0.451392	-0.221451	-0.540531	-0.361367	-0.497388	-0.40898	-0.149238	-0.226209	-0.173305	0.394886	0.458139	-0.00358572	0.0735142	-0.220663	-0.282357	-0.163565	-0.300541	-0.0725292	-0.0958831	0.0301103	0.0566846	0.0734426	0.035843	-0.0419014	0.0573899	1.19196	1.37178	0.866934	0.0648504	0.080512	0.140383	0.0864306	0.412129
chr1:159595091-159597698	chr1	159595091	159597698	A	0.983105	2.96443	3.81379	0.462545	0.995782	0.756797	1.21147	0.500857	1.44814	1.38975	0.396075	0.509366	0.441404	0.306371	-0.522446	0.494156	0.426201	0.374299	0.506913	0.463308	0.483611	0.483524	0.691911	0.907702	0.617004	1.23837	0.70163	0.738982	0.991067	0.581211	0.401622	0.472616	0.660376	0.521311	0.691032	0.503476	0.460031	0.306442	0.355236	0.523013	0.519167	0.304089	0.35203	0.850256	0.607453
chr1:159812087-159815334	chr1	159812087	159815334	A	0.375799	0.961658	0.66809	1.35017	0.604189	0.258014	1.01983	0.333968	0.389542	0.223173	0.210912	0.170946	-0.284553	-0.348005	-0.225806	-0.300578	-0.187057	-0.271023	0.17172	0.33727	0.252756	0.349243	0.614877	0.458923	0.39442	0.273462	0.482634	0.50901	0.426662	0.271183	0.180059	0.25139	0.301834	0.229504	0.189897	0.165665	0.242525	0.228045	0.101202	0.558476	0.37045	0.0644438	0.0887248	0.548576	-0.124404
chr1:159888350-159890499	chr1	159888350	159890499	B	-2.23062	-0.871062	0.807713	0.108042	0.426872	0.0922178	-0.462631	0.237935	0.131104	-0.30946	0.140026	0.417334	0.0699642	0.0418629	0.0827183	0.0297515	0.111326	0.312125	-0.308103	-0.0727669	-0.0300219	-0.532912	0.129671	0.0806466	0.136788	-0.0966525	0.300005	0.0622448	0.0456976	0.0276973	0.0321265	0.0146955	0.0521934	0.124159	0.035352	0.107558	0.029133	0.017827	0.104486	0.252883	0.385524	-0.122839	0.126346	0.4098	0.143815
chr1:160040777-160042389	chr1	160040777	160042389	C	0.839992	2.77984	0.84891	1.794	-0.932444	1.51313	1.05153	1.17438	0.628728	0.652642	0.56131	0.853392	0.578784	0.626381	0.753184	0.588458	0.713336	0.648355	0.142027	0.107711	0.363834	0.597506	0.277426	0.265909	0.294248	0.805942	0.268898	0.258505	0.413923	0.302647	0.311508	0.288483	0.392341	0.409001	0.473424	0.49305	0.757737	0.554229	1.12182	1.00606	0.621015	0.679571	0.474518	0.658788	0.425511
chr1:160211337-160214113	chr1	160211337	160214113	D	-1.46781	-0.772617	-1.00224	-0.511448	-1.1396	-1.06913	-0.745552	-1.07025	-0.804953	-0.679818	-0.704811	-0.658242	-0.552852	-0.41062	-0.427367	-0.375068	-0.494771	-0.531273	-1.95504	-0.699281	-0.982925	-0.65081	-0.701257	-0.815434	-0.681296	-0.571805	-0.674152	-0.937201	-1.33852	-0.888232	-0.491513	-0.671906	-0.469178	-0.745076	-0.493081	-0.442669	-0.371091	-0.478384	-0.435193	-0.735654	-0.604871	-0.587424	-0.738573	-0.647945	-0.747502
chr1:160274107-160275796	chr1	160274107	160275796	B	0.259364	2.76335	0.615906	0.223176	-0.475282	-0.173367	1.23699	1.01781	1.79766	0.688161	0.385915	0.0623043	0.0923268	0.0188644	0.0153398	0.0197201	0.157251	0.323697	-0.243582	0.331104	-0.0157569	0.259207	0.266351	0.12112	0.0204352	0.13336	0.239009	-0.213655	0.0497653	-0.0789849	0.0390374	-0.0302627	0.0539799	0.112294	0.0956422	0.00981748	-0.266534	0.336986	0.121399	0.112618	0.278562	-0.154983	0.578702	-0.0972438	0.200665
chr1:160279965-160281586	chr1	160279965	160281586	A	0.801895	-0.106553	0.868214	-0.503473	-0.0994484	-0.272239	-0.690562	-0.190537	-0.546101	-0.456626	-0.0687849	0.525429	-0.108464	-0.0763924	0.177951	-0.0542492	-0.0536807	-0.0566404	-0.147363	-0.128994	-0.171857	-0.143425	-0.0247872	-0.0142155	-0.00392425	0.179178	-0.10359	-0.172927	-0.0605485	-0.0480339	-0.0544965	-0.0166106	0.139268	0.0255104	-0.0278103	-0.00885988	0.0480418	0.569578	0.159988	0.54625	0.532786	0.0690102	0.0720466	-0.272846	0.0636826
chr1:160292831-160294511	chr1	160292831	160294511	A	1.11171	-0.422321	-1.25206	-0.423428	-0.0855226	-0.750454	-0.772815	-1.06741	-0.298344	-0.356905	-0.169024	-0.231133	-0.136335	-0.132992	-0.0755002	-0.0979174	-0.138832	-0.163218	-0.282993	-0.178208	-0.323477	-0.339692	-0.0750382	-0.0117785	-0.0434854	-0.341517	-0.32917	-0.366051	-0.0709691	-0.128948	-0.0246306	-0.0668265	-0.386469	-0.0390644	-0.147398	-0.0540633	-0.00548589	0.962362	0.101666	0.345759	-0.124291	-0.0728077	0.145409	0.420055	0.120556
chr1:160300580-160302142	chr1	160300580	160302142	A	0.337236	-1.02634	-0.505705	0.368342	-0.428419	-0.874786	-1.08525	-0.556341	0.624281	-0.70714	0.0610457	0.127164	0.0837906	0.038857	0.0158722	0.0192578	-0.118664	0.0926999	-0.685831	-0.127959	-0.373889	0.0539151	0.383639	0.54335	0.0643784	-0.830966	0.136519	-0.274292	0.413932	-0.13305	-0.0337081	-0.0433627	0.0390143	0.100328	0.0532092	0.0826772	0.0547695	-0.155747	0.074048	0.0580076	0.285691	-0.127953	-0.0201331	-0.0813467	0.123315
chr1:160369418-160374391	chr1	160369418	160374391	C	-1.5297	-0.327326	-0.248043	-0.395145	-0.525314	-0.425907	-0.40567	-0.0710333	-0.252894	-0.244274	0.0233217	-0.0532343	-0.0424872	-0.0356886	-0.0195944	-0.0760815	-0.0715466	-0.0726492	-0.100166	-0.170475	-0.133945	-0.224066	-0.10636	-0.134082	-0.0955556	-0.151819	-0.220212	-0.164809	-0.0738616	-0.0602813	-0.100506	-0.0445336	-0.138735	-0.0869151	-0.0521712	-0.0428154	-0.0452406	-0.181359	0.219922	-0.150846	0.153344	-0.106161	0.0206293	0.0870051	0.0559625
chr1:160440563-160442159	chr1	160440563	160442159	A	0.10852	-0.152508	1.98471	0.00720263	-0.193815	0.894648	-0.203169	1.47389	1.31313	-0.229059	-0.0276182	0.148601	-0.274845	-0.125651	-0.228807	-0.254108	-0.100562	-0.086502	-0.129119	-0.0103898	-0.356666	-0.0310716	0.132106	-0.0476362	-0.0167934	-0.0798099	-0.200363	-0.131818	-0.0372168	-0.290686	-0.142917	-0.0249099	0.190029	0.31993	-0.281076	0.00839157	0.0290395	2.00096	0.00697647	0.389037	0.117998	-0.146952	0.197283	-0.105786	0.260537
chr1:161075701-161078193	chr1	161075701	161078193	C	2.34672	-0.172358	-0.593533	-0.0729259	-0.535035	-0.205843	-0.863577	-0.285098	-0.148437	-0.134784	-0.0386564	-0.0527925	-0.101433	-0.08125	-0.0544863	-0.0416158	-0.108487	-0.177261	-0.190636	-0.0474164	-0.183108	-0.381597	-0.101332	-0.261638	-0.174792	-0.146706	-0.262904	-0.171308	-0.190868	-0.137179	-0.0897704	-0.163153	0.25772	-0.13986	-0.0972697	-0.161623	-0.122318	0.609438	-0.223596	0.269606	0.294066	0.160005	-0.0475237	-0.192753	-0.18699
chr1:161326749-161328375	chr1	161326749	161328375	D	0.24874	0.88448	0.602229	0.316937	0.272022	0.884274	0.356231	0.202261	0.362839	0.170244	0.45102	0.308912	0.401887	0.413937	0.413231	0.302172	0.375585	0.793226	0.459002	0.132608	-0.344431	0.154485	0.554498	0.0391968	0.153367	0.587994	0.11627	0.147171	0.232383	0.125856	0.0565952	0.0665393	0.149134	0.0799123	0.386319	0.147588	0.0598591	0.36319	0.573579	0.278869	0.224847	0.41227	0.150826	0.293644	0.481767
chr1:161328580-161330224	chr1	161328580	161330224	C	-0.549686	-1.19853	0.719066	-1.40406	-0.532169	-0.124052	-0.212267	-0.734891	-0.340459	-0.273862	0.0659132	0.139905	0.17512	0.122418	0.0742097	0.0308751	0.0546037	0.172183	-0.351671	-0.0968901	-0.286958	-0.0858535	-0.0569357	0.140202	0.0321235	-0.49213	-0.118676	-0.15583	-0.162096	-0.0522015	-0.00161546	-0.0269044	0.0600822	0.0366326	-0.00391789	0.122579	-0.112708	-0.111393	0.573078	0.767263	0.298122	0.843081	0.0249918	0.0991591	0.0749849
chr1:161350322-161351970	chr1	161350322	161351970	D	-0.189319	-1.29948	-0.454852	-0.23138	-0.141643	-0.671115	-0.348144	-0.35389	-0.467084	-0.286621	0.218491	0.141758	0.340461	0.280932	0.142843	0.0832613	0.0598094	0.217703	-0.255568	-0.029124	-0.193773	-0.0681983	-0.100822	-0.118372	-0.0860619	-0.195053	-0.149881	-0.125665	-0.0673734	-0.0568961	-0.0479759	-0.0660607	-0.0686164	-0.0372215	-0.0642489	-0.0733525	-0.10318	-0.133418	0.51054	-0.142918	0.0701581	0.0370259	0.186705	0.173156	0.154681
chr1:161352746-161355372	chr1	161352746	161355372	D	-0.746726	-1.06796	-0.992277	-0.517832	-0.728322	-0.692175	-0.834709	-0.64171	-0.688855	-0.674537	-0.478641	-0.558157	-0.441239	-0.291938	0.313697	-0.359829	-0.360754	-0.509952	-0.67528	-0.47593	-0.73014	-0.766508	-0.632042	-0.724861	-0.690999	-0.434853	-0.753351	-0.727104	-0.793291	-0.610681	-0.594525	-0.590527	-0.63938	-0.537668	-0.550765	-0.570779	-0.53065	-0.382988	-0.364906	-0.483653	0.608662	-0.335343	-0.377916	-0.623453	-0.406035
chr1:161360950-161362753	chr1	161360950	161362753	C	0.136051	2.27385	0.202843	0.86502	-0.56314	0.209953	0.907381	-0.0445541	0.190922	0.186067	0.10709	0.158887	0.331695	0.404674	0.329405	0.285372	0.24412	0.264406	0.0388095	0.0744064	-0.0296785	0.203598	0.0833341	0.106594	0.191088	-0.379522	-0.110124	-0.059163	0.0156368	-0.0743386	0.142858	-0.0667599	0.0590224	0.0732467	0.0570867	0.0945469	0.0705227	-0.40729	1.21114	0.329128	0.216106	0.18259	0.194204	0.202469	0.276698
chr1:161481557-161483255	chr1	161481557	161483255	B	1.88956	-0.73979	-0.393277	0.295475	0.523904	-0.351387	-0.367682	-0.403999	0.435045	-0.238027	0.0792446	0.275564	0.0692975	0.166637	0.0308457	0.100603	0.085494	0.347955	-0.385118	-0.171024	-0.389084	-0.122961	-0.156998	0.157172	-0.0359326	-0.835465	-0.12786	-0.202673	-0.372875	-0.0886363	0.0538559	0.0307172	0.0217452	-0.218866	0.0267733	0.0837885	-0.296638	0.886947	0.750575	0.192875	0.719323	0.141433	0.371972	-0.113461	0.486763
chr1:161519572-161521217	chr1	161519572	161521217	A	1.51795	0.26826	0.314875	0.744494	0.62455	0.631291	-0.659717	1.54184	-0.287116	-0.965497	0.0706014	0.263437	0.0132504	0.0801411	0.0462901	0.0229565	0.214835	0.124243	-0.548538	0.280296	-0.184488	-0.291317	-0.115079	-0.138914	0.073336	-1.37314	0.716577	-0.190134	-0.198479	-0.0629952	0.0370241	-0.050064	0.382377	-0.119093	-0.30926	0.0706292	-0.353844	-0.359308	1.37	0.131357	1.03087	0.520388	0.361961	-0.19282	-0.11699
chr1:16160749-16163555	chr1	16160749	16163555	C	-0.141941	1.43324	1.12215	0.0765831	-0.454362	3.1536	1.67224	1.52574	-0.274554	-0.66401	-0.275414	-0.307287	-0.245937	-0.200726	-0.401855	-0.182754	-0.334331	-0.272825	-0.00858247	-0.00192619	-0.113852	-0.0987876	0.186181	0.473956	-0.0228243	-0.120811	-0.0972224	-0.0204663	-0.0407287	-0.0241114	0.0388064	-0.00527214	0.0619855	-0.00854037	-0.106014	-0.0222483	-0.176893	0.963884	0.0429261	0.168992	0.67025	0.241476	-0.0919387	0.127065	-0.183291
chr1:161991444-161993388	chr1	161991444	161993388	D	-0.540521	0.323806	0.25778	0.450958	0.225186	1.44054	0.910621	0.613832	-0.193778	0.185637	-0.215625	0.116746	0.117007	0.163486	0.155711	0.143019	0.213125	-0.209795	-0.00593232	-0.0410708	-0.0276452	0.265073	0.0309584	-0.0648943	0.00540477	0.1093	0.0335653	-0.0063679	-0.000207884	-0.000431313	-0.000371049	0.0104596	0.0490886	0.0271561	0.0102124	-0.0205854	0.0219759	0.139193	0.0702115	0.762014	0.239854	0.167724	0.0234839	0.0770301	0.0247051
chr1:162004577-162007130	chr1	162004577	162007130	B	0.599799	2.64466	3.07034	2.91006	-0.849451	-0.199338	-0.325653	-0.421894	2.40297	-0.0644881	0.473102	0.92523	-0.0259152	0.176156	-0.0526998	-0.00539019	-0.0379712	0.110803	-0.0373015	-0.0343902	-0.0253296	1.06752	-0.183667	-0.254209	0.08271	-0.470675	-0.17726	-0.0881108	-0.417481	-0.0133452	-0.0859468	-0.0188553	-0.132383	0.33023	-0.142934	0.0988357	0.334524	0.718573	0.707796	0.568437	-0.432197	0.0837305	0.183175	-0.156378	-0.119203
chr1:162163205-162166097	chr1	162163205	162166097	D	-1.06532	-0.877737	-0.987397	2.00717	-1.34717	-1.16084	-1.31272	-1.05507	-0.85336	-0.701944	-0.777844	-0.77637	-0.461302	-0.339083	-0.325246	-0.343284	-0.451375	-0.522273	-0.591941	-0.344009	-0.585202	-1.03868	-0.77717	-0.833185	-0.740929	-0.677092	-0.576028	-0.71927	-0.985961	-0.633672	-0.654028	-0.521664	-0.653018	-0.537993	-0.926617	-0.801215	-0.81198	-0.501987	-0.604506	-0.70969	0.800435	-0.312561	-0.573939	-0.768968	-0.678258
chr1:162215145-162218446	chr1	162215145	162218446	D	-0.64467	-0.856477	-0.610177	0.477064	-0.597212	-0.529643	-0.300353	-0.380783	-0.532663	-0.253214	0.23289	0.155907	0.169719	0.194989	0.0779527	0.0691754	0.139118	0.225594	-0.104969	-0.0496591	-0.0801739	-0.262169	-0.21534	-0.30197	-0.150989	-0.130518	-0.141067	-0.145576	-0.172087	-0.136489	-0.0943176	-0.0783497	-0.0274571	-0.0781746	-0.175746	-0.16143	-0.261853	-0.334971	-0.0854749	0.353899	0.145685	0.0274134	0.0542512	-0.239857	0.119438
chr1:16227575-16229557	chr1	16227575	16229557	B	0.301355	0.753135	-0.812038	-0.30729	0.742958	0.710303	0.545716	0.463729	0.371164	0.704486	-0.0453732	-0.134147	-0.0324126	-0.0561219	-0.00493478	0.00576661	-0.00359145	-0.0379697	-0.0657537	0.108828	0.148556	0.353036	-0.128368	-0.0245093	-0.0309312	0.362685	0.499475	0.0341843	0.436712	0.00964441	0.00808432	0.11656	0.0199399	0.240223	0.108581	0.0253115	0.00865819	-0.0907009	0.129688	-0.486704	-0.0964681	0.360168	-0.0147081	-0.0908015	-0.27166
chr1:162387883-162389519	chr1	162387883	162389519	C	0.713612	0.529635	0.132938	-0.674819	-0.120961	-0.0487871	-0.246827	-0.30586	-0.0435059	-0.0867614	-0.227059	-0.310108	0.0832737	0.149479	0.128056	0.128545	0.0960217	-0.194842	-0.00600196	-0.00183143	-0.00306232	-0.0359147	-0.0163656	0.00960484	0.0195062	0.129054	0.201977	0.215157	-0.0101264	-0.00179089	0.00784558	-0.00348107	0.182855	0.0176709	0.1073	0.00819641	0.0384317	0.467043	0.313418	-0.131522	0.141993	-0.043305	-0.0951699	0.0658364	0.0166053
chr1:162737576-162741461	chr1	162737576	162741461	D	-2.12282	-1.29556	-1.2816	-0.362777	-0.98279	-0.896737	-0.983577	-0.72799	-0.822254	-0.745562	-0.677071	-0.606236	-0.520969	-0.378255	-0.438927	-0.477586	-0.51473	-0.630859	-1.05394	-0.926663	-1.09666	-0.846556	-0.756124	-0.804156	-0.69208	-0.604167	-0.806763	-0.775768	-0.984912	-0.759241	-0.630186	-0.663174	-0.654217	-0.662403	-0.799174	-0.575515	-0.588331	-0.438307	-0.469807	-0.537898	-0.687158	-0.629598	-0.712155	-0.545541	-0.494176
chr1:163381717-163384599	chr1	163381717	163384599	B	-0.452874	-0.0684681	-1.16521	-1.30434	-0.242335	-0.491542	-0.300122	-0.391294	-0.959655	-0.71605	-0.661547	-0.147276	-0.346804	-0.168782	-0.202243	-0.220028	0.297241	-0.293823	-0.0765116	-0.399869	-0.314839	-0.107964	-0.1849	0.164251	-0.0558155	-0.270005	-0.149742	-0.0569956	-0.0265313	-0.0864225	-0.184325	-0.0596985	-0.122324	-0.0613924	-0.0497949	-0.06848	-0.315865	1.59319	-0.115014	-0.278362	-0.608414	0.29485	-0.0976118	-0.126567	-0.327068
chr1:163963414-163965223	chr1	163963414	163965223	A	0.230675	0.972774	1.77761	0.762601	-0.0545545	1.28127	0.12336	-0.252367	-0.184084	0.408079	0.0508294	-0.058464	-0.0598791	-0.0777038	-0.0142121	0.0371685	0.0390216	-0.0576613	-0.164113	-0.230713	-0.173288	-0.0538032	-0.20649	-0.225043	-0.0667224	-0.525584	-0.196716	-0.166577	-0.13042	-0.0993729	-0.0436829	-0.103191	0.0787296	0.0376131	-0.104105	0.09796	0.0855498	0.502273	0.0472382	0.0557054	-0.0410516	0.114761	0.0284158	-0.112019	0.291855
chr1:164087280-164088872	chr1	164087280	164088872	C	-0.32714	0.978465	-0.296038	-0.39386	-0.0830777	-0.0994763	-0.391613	1.75442	-0.333264	-0.328974	0.0950388	-0.165516	-0.114666	-0.0862755	-0.128534	-0.0429028	-0.209609	-0.178914	-0.026302	-0.0570378	-0.123977	0.073292	0.0578379	-0.0171939	-0.0184016	-0.15532	-0.0328278	-0.0637551	0.0692765	-0.00305515	0.0276153	-0.00234587	-0.0986182	-0.065952	-0.0966633	-0.057602	-0.00252967	-0.0449444	0.184602	0.491695	0.35894	0.381958	0.0174935	0.233567	0.0548562
chr1:164134660-164136931	chr1	164134660	164136931	A	2.90482	2.82285	0.804998	0.669019	-0.892587	-1.13143	-0.928757	0.390538	-0.6805	-0.776471	0.260166	0.293315	0.224377	0.113372	0.135555	-0.209607	0.169654	0.25287	0.346345	0.238528	0.280256	0.361891	0.36952	0.408818	0.577366	0.680988	0.522475	0.449033	0.265582	0.249863	0.236945	0.198061	0.318542	0.211659	0.217674	0.21058	0.1519	0.283951	0.211747	0.347594	0.310021	0.380217	-0.296165	-0.222588	0.244397
chr1:16448000-16449593	chr1	16448000	16449593	D	-0.122459	0.403349	-0.980434	0.0194959	-0.0773185	-0.936961	-0.18208	-0.433586	1.49681	1.09756	-0.094128	0.122778	-0.156398	-0.3354	-0.194627	0.0414261	-0.219215	-0.192944	-0.0264542	-0.163013	-0.00207218	0.364988	0.197967	-0.00495201	0.120711	0.236583	-0.114878	-0.244076	-0.141822	-0.00196128	-0.000832898	-0.0255425	0.100531	-0.0295862	-0.0974624	-0.0737863	0.0367873	0.172231	0.0425523	0.581566	0.123034	0.0241487	0.217838	0.194703	0.80442
chr1:165133237-165134871	chr1	165133237	165134871	B	1.09449	2.39899	1.22075	0.672523	1.3653	2.40382	0.759077	0.727936	1.97655	1.36921	0.485422	0.799443	0.447627	0.429562	0.391111	0.416706	0.460711	0.5517	0.888046	0.710096	0.616083	0.640852	0.692051	0.788769	0.670004	0.711286	0.68174	1.17064	0.799547	0.631147	0.497469	0.615588	0.666863	0.577051	0.678254	0.782363	0.788407	0.400908	0.523514	0.729337	0.765255	0.435077	0.491101	0.533128	0.829978
chr1:165191536-165195342	chr1	165191536	165195342	B	-2.30912	-1.26518	-1.05383	-0.903773	-1.0654	2.17065	-0.64718	-0.715124	-0.62362	-1.48419	-0.457883	-0.549234	-0.718132	-0.578964	-0.553914	-0.509713	-0.581546	-0.665124	-0.307658	-0.447818	-0.540519	-0.34143	-0.675825	-0.349805	-0.405193	-0.614	-0.485268	-0.247525	-0.536356	-0.546417	-0.45122	-0.313254	-0.513949	-0.311916	-0.421842	-0.3884	-0.517541	-1.17741	-0.703823	-0.666739	-0.613176	-0.849209	-0.730282	-0.847859	-0.779555
chr1:165392461-165394089	chr1	165392461	165394089	C	-0.637009	1.02741	2.80999	0.688435	-0.200352	0.453012	-0.168152	-0.358461	0.699441	0.941186	0.47605	-0.243803	-0.245711	-0.15957	-0.319686	-0.294193	-0.28096	-0.378297	-0.341489	0.0132688	0.0696433	-0.481482	0.447377	-0.171812	0.573185	0.20259	0.111183	-0.37777	-0.321186	-0.0791763	-0.230088	0.17334	0.0609986	0.074486	0.0997172	0.0470062	0.0302144	0.784524	0.136439	0.633933	0.24944	0.0408047	0.121861	0.203235	0.0816209
chr1:165432308-165433866	chr1	165432308	165433866	C	2.42543	-1.29156	-0.374731	0.591892	-0.24958	-0.102803	-0.14573	-0.356057	-0.633557	-0.0691956	0.415465	0.213486	-0.0620089	0.047034	-0.0297962	-0.0927666	-0.10534	0.149117	-0.432323	-0.150655	-0.70769	-0.167731	-0.0851899	-0.0981361	-0.0943929	-0.705789	-0.19897	-0.170555	-0.169304	-0.246686	-0.0665355	-0.0431715	-0.0476948	-0.0494645	-0.221033	-0.142279	-0.0212716	1.80297	-0.00507971	1.14378	0.149526	0.379876	0.137865	0.0851373	0.025253
chr1:165609028-165610848	chr1	165609028	165610848	D	0.226436	-0.806828	-0.702968	0.423289	1.31376	-0.458374	-0.60339	-0.0861664	-0.314397	1.10296	0.291872	0.195106	-0.170554	0.0784848	0.085943	-0.0695012	0.0725246	-0.177043	-0.0271266	-0.0247233	-0.00261242	-0.055114	0.212105	0.263374	-0.0444352	0.00594182	-0.0529732	-0.0565685	-0.178374	-0.00791318	-0.00803601	-0.0430729	0.00204632	0.0306803	-0.0340054	0.0304749	-0.0224243	1.05565	0.30802	0.751107	0.872903	0.280153	0.344525	0.232733	0.102378
chr1:165666322-165667955	chr1	165666322	165667955	B	1.19895	1.10533	0.796125	0.69407	1.04999	0.741197	0.619087	1.45883	1.30922	1.02761	0.395583	0.451278	0.289445	0.283174	0.255474	0.369573	0.30672	0.45203	0.400444	0.231429	0.461661	1.13299	0.439831	0.647559	0.805838	0.557288	0.571625	0.760718	0.485619	0.417037	0.656877	0.708974	0.571581	0.58759	0.559206	0.439368	0.446034	0.286507	0.326523	0.545605	0.570754	0.349851	0.266003	0.336383	0.385929
chr1:165674418-165676199	chr1	165674418	165676199	B	1.83885	1.48635	1.28756	0.232433	-0.715766	0.127824	0.067574	0.200216	0.360606	0.890442	0.460747	0.313873	0.50311	0.498428	0.468612	0.627722	0.33562	0.29412	0.235275	0.193616	0.131665	0.485658	-0.142488	0.312559	0.143633	0.217763	0.14996	0.18184	0.46018	0.248154	0.0846941	0.153176	0.0606549	0.199801	0.155788	0.105814	0.0929175	0.231263	0.0945254	-0.290346	0.163851	-0.136917	0.0428678	-0.0782194	-0.137995
chr1:165679473-165683503	chr1	165679473	165683503	A	1.12353	0.720948	1.02298	0.583884	0.763652	1.25693	0.900186	0.965857	1.08595	0.510081	0.262887	0.242002	0.223156	0.179973	0.160353	0.296323	0.214278	0.260267	0.406897	0.244837	0.301929	0.768038	0.450942	0.609114	0.452584	0.285129	0.475074	0.518729	0.585521	0.309932	0.2931	0.307438	0.23364	0.318205	0.277567	0.355018	0.37181	-0.65298	0.187755	0.400203	0.292389	0.107845	0.16044	0.354006	0.218036
chr1:165689165-165692568	chr1	165689165	165692568	A	1.08245	0.869578	0.830861	1.23075	0.828747	0.705085	0.81141	0.661972	0.838111	0.587455	0.445978	0.46139	0.416964	0.37541	0.377619	0.36202	0.431141	0.498602	0.594398	0.5304	0.696775	0.584937	0.67814	0.819891	0.655802	0.529525	0.693782	0.811851	0.52364	0.502729	0.619593	0.515263	0.525886	0.624913	0.432615	0.377008	0.426255	0.343975	0.386457	0.569295	0.795734	0.365414	0.376993	0.547017	0.368072
chr1:165702344-165704152	chr1	165702344	165704152	D	-0.488025	-0.251359	-1.21488	0.493019	-0.192397	-0.16473	-0.162811	-0.363174	-0.229185	-0.110558	0.0576949	0.223446	0.313723	0.14488	0.0995501	0.32871	0.249135	0.141561	-0.232436	-0.0212517	-0.0215226	-0.0564019	-0.15318	-0.0757667	-0.0446161	0.888527	-0.0608331	-0.0184844	-0.0695417	-0.066674	-0.0602146	-0.0438206	-0.0653789	0.421821	0.27744	-0.079974	-0.153199	-0.21179	0.218786	-0.123503	0.15584	-0.179096	0.0748019	-0.175384	-0.126999
chr1:165705428-165707044	chr1	165705428	165707044	D	-0.895055	-1.85468	-1.06542	-0.93054	-0.727535	-1.09222	-0.574488	-0.917153	-0.778907	-0.492351	-0.315697	-0.356795	-0.273613	0.219918	0.215061	0.1766	-0.303379	-0.247231	-0.708436	-0.11419	-0.321041	-0.349803	-0.307771	-0.313271	-0.54942	1.70736	-0.261173	-0.258905	-0.575291	-0.254609	-0.544515	-0.225322	-0.417001	0.636961	-0.294092	-0.604865	-0.298201	-1.20842	-0.453272	-0.171254	0.396924	-0.269902	-0.221719	-0.294601	-0.55276
chr1:165717116-165719278	chr1	165717116	165719278	A	-0.48205	-0.583322	-0.222774	1.36337	0.0208646	0.168515	-0.841837	0.623308	0.263341	-0.0503036	-0.0947074	-0.10608	-0.0107188	-0.00921468	-0.0104847	-0.0463396	-0.0235789	-0.00949075	-0.0218386	-0.0225474	-0.0184237	-0.0491511	-0.0555315	-0.012627	-0.0346755	0.0556782	-0.130259	0.0304575	0.247622	0.00200351	0.0578006	0.0490697	-0.071243	0.00795102	0.036198	0.0605314	-0.0515747	-0.882417	-0.0674673	-0.0954715	-0.0583481	0.0781209	0.0128068	-0.0791822	-0.0330498
chr1:165735461-165738911	chr1	165735461	165738911	A	0.911594	0.686958	0.588908	0.726649	1.70101	0.610514	1.56438	0.517589	1.38719	0.448652	0.520899	0.439223	-0.393361	0.278691	-0.330955	0.288312	0.33472	0.395128	0.870459	0.508732	0.466493	0.388209	0.461618	0.556189	0.508484	0.311092	0.579319	0.558961	0.586777	0.354847	0.370473	0.443671	0.364554	0.533071	0.588362	0.347692	0.482751	0.212648	0.788497	0.851548	0.560236	0.197392	0.778876	0.402499	0.233308
chr1:165761280-165765096	chr1	165761280	165765096	A	0.702662	1.32576	1.02438	0.27838	0.193163	0.596251	1.1567	0.66249	0.589937	0.817242	0.223376	0.181185	0.064302	0.0619406	0.044979	0.147044	0.0892675	0.0852449	0.202967	0.433571	0.171606	0.212488	0.300736	0.195082	0.297842	0.0746537	0.443046	0.234501	0.223825	0.125789	0.0831838	0.117367	0.180856	0.20079	0.399405	0.261324	0.213529	0.0868661	0.113814	0.329835	0.117641	-0.181331	0.0434355	-0.116151	0.088616
chr1:165864441-165866163	chr1	165864441	165866163	D	-1.51345	0.725193	0.714992	0.424068	-0.0553601	-0.268561	1.57983	1.66983	0.363267	0.384485	0.11053	0.120439	0.109379	-0.241952	0.112176	0.182561	0.253256	0.183693	-0.0299915	0.029184	0.0175777	0.812008	0.123839	0.0266712	0.140515	0.152742	0.149355	-0.0102034	0.0202649	0.0304483	0.235099	0.0189052	0.12739	0.0112837	0.105326	0.0433606	-0.361173	0.528014	0.109717	0.188449	0.15331	0.16579	0.141145	0.228456	-0.146985
chr1:165926970-165928881	chr1	165926970	165928881	C	-0.589469	-0.844075	-0.260079	0.240855	-1.0805	-0.0596563	-0.209203	-0.0618537	0.98603	-0.102405	-0.14686	-0.128673	-0.0416116	-0.0613542	-0.0613889	-0.0534044	-0.0543123	-0.216459	-0.233117	-0.236936	-0.0881195	-0.0901673	-0.0870531	-0.0416718	-0.040645	-0.287965	-0.184216	-0.171608	-0.124159	-0.0702078	-0.0479474	-0.0426895	0.124755	0.0119144	-0.0520908	-0.00684757	-0.0774504	1.4488	0.079495	0.432816	0.144039	0.350512	0.290353	0.0580427	0.355226
chr1:166104831-166106451	chr1	166104831	166106451	A	1.97201	2.67763	0.680401	0.401856	0.446057	0.841677	1.32411	0.461002	1.92746	0.539907	0.320349	0.329926	-0.376396	-0.339927	-0.324521	0.287193	0.312665	0.332723	0.328151	0.382595	0.38496	0.289638	0.407211	0.536947	0.408255	0.345495	0.462319	0.566163	0.360622	0.363064	0.213626	0.304977	0.559428	0.3094	0.58478	0.535341	0.697359	0.266023	0.272297	0.280209	0.332072	0.254842	0.212413	0	0.228255
chr1:166115149-166116753	chr1	166115149	166116753	A	0.913835	1.02427	6.13814	0.654554	1.06758	1.19253	0.946697	0.980261	2.32861	0.849205	1.05856	-0.957111	0.53616	0.618929	0.610726	-0.666729	0.656	0.655249	0.752411	0.672099	0.739324	0.781769	0.660419	0.918234	0.559338	0.848256	0.913415	0.626323	0.923428	0.671057	0.558301	0.601132	0.589185	0.579148	0.920643	0.627776	1.0504	0.641427	0.481464	0.793885	0.576224	0.444249	0.420939	0.591005	0.498975
chr1:166136818-166139242	chr1	166136818	166139242	A	0.284771	0.430983	-0.743607	0.0102135	-0.378796	-0.392376	-0.544575	-0.160952	-0.452836	0.082124	0.165662	0.0286356	0.0158459	0.0154935	0.0144808	0.00904423	0.0956171	0.0885264	0.0326709	-0.0446889	0.0087616	0.166064	-0.172636	0.0574655	0.0643671	-0.0690187	0.107652	0.0516478	-0.0318667	0.0146139	-0.00572171	0.00803786	-0.110972	0.00616525	0.0327284	-0.189739	-0.143451	0.07685	-0.113955	0.358629	-0.0659786	-0.0758161	-0.0058593	0.262095	0.0303053
chr1:166428376-166431015	chr1	166428376	166431015	C	-1.17657	-1.84803	-1.48987	1.26105	-1.3375	-0.5009	-0.276419	-0.712392	-1.64623	-1.50323	0.0157599	0.0958067	-0.106454	-0.0168616	-0.0866077	0.0652387	0.0685413	0.106731	-0.160131	-0.422191	-0.0475169	0.0593288	-0.0998695	-0.193919	0.0817004	-0.175904	0.0857001	-0.190331	-0.027157	-0.0441357	0.0276429	-0.0434073	0.258141	0.126382	0.22655	0.536612	0.606544	-0.0387653	-0.00951966	0.293227	-0.267875	-0.348165	-0.572809	-0.0226347	-0.0409448
chr1:166729622-166732645	chr1	166729622	166732645	D	0.728854	2.82563	2.30913	0.692138	1.47284	1.68184	1.11892	1.60374	1.18983	1.08809	0.795316	0.626822	0.784254	0.989898	0.913618	0.767896	0.939294	0.912333	0.248235	0.737744	0.588563	1.32424	0.711775	0.386002	0.535335	0.698959	0.771418	0.632437	0.660069	0.531581	0.455158	0.620496	0.662585	0.581261	0.546261	0.473138	0.680754	1.25091	0.64611	0.737782	0.806954	0.707901	0.637147	0.790913	0.836901
chr1:166787175-166789038	chr1	166787175	166789038	B	-1.13566	-1.67007	-0.761856	-1.101	-0.805446	-0.913063	-0.633966	-0.528184	-0.884336	-1.07218	-0.809304	-0.639262	-0.850864	-0.933918	-0.870176	-0.800574	-0.773586	-0.964422	-0.317906	-0.49078	-0.748692	-0.321412	-0.513257	-0.182079	-0.346188	-0.57401	-0.622085	-0.39399	-0.31904	-0.534455	-0.210651	-0.477367	-0.655363	-0.315617	-0.537079	-0.461685	-0.395719	1.39996	-0.727423	-0.972632	-0.934516	-0.875014	-0.86886	-0.992556	-0.595908
chr1:166792457-166794032	chr1	166792457	166794032	A	0.247755	-0.156991	0.258611	0.420867	-0.160118	-0.14196	-0.0812102	-0.31853	-0.102131	-0.102238	0.257181	0.239424	0.026942	0.100994	0.0433734	0.0273606	0.116158	0.322174	-0.172527	-0.0968765	-0.0330328	-0.151347	-0.0349179	0.0498224	0.0291614	-0.277756	-0.0933478	0.0942607	-0.0198693	-0.00809998	-0.0145417	-0.00559174	0.0321427	-0.0336674	-0.0612517	0.0670925	0.0386484	0.459268	0.0442402	0.87175	0.800116	0.106246	0.0702694	0.166725	0.028664
chr1:166801432-166802975	chr1	166801432	166802975	A	1.47364	1.18747	0.400422	1.61863	1.18348	0.892895	1.03995	0.967904	0.516125	1.12861	0.377767	0.290434	0.242451	0.154863	0.14619	0.191664	0.302985	0.275863	-0.68601	0.282885	0.390852	0.406208	0.621283	0.437227	-0.494321	0.51541	0.399127	0.516008	0.287015	-0.503551	0.296904	0.318602	0.296796	0.302712	0.495228	0.520667	0.623012	0.595435	0.189896	0.575419	0.869715	0.443329	0.356742	0.694125	0.549538
chr1:166818825-166820430	chr1	166818825	166820430	A	0.823686	4.24783	1.91116	0.741802	1.26434	1.83508	1.13801	1.32536	1.02049	1.85941	0.242639	0.309849	-0.629717	-0.337573	-0.496838	-0.397863	0.287472	-0.363935	0.530873	0.387258	-0.60005	0.441069	0.512203	0.489236	0.445517	0.834654	0.417038	0.58415	0.549337	0.475579	0.293883	0.435376	0.411739	0.400041	0.398902	0.399796	0.523002	0.734659	0.227526	1.07573	0.538584	0.289197	0.18714	0.54573	0.423283
chr1:16687533-16689713	chr1	16687533	16689713	D	-2.8281	-2.29362	-1.97258	-1.55027	-2.98883	-1.94279	-1.83969	-1.97566	-2.58517	-2.24223	-2.0721	-2.00483	-2.00993	-2.00302	-1.91184	-1.903	-2.04706	-2.03057	-2.33619	-2.08866	-2.09071	-2.1316	-2.13721	-2.09366	-2.30786	-1.75395	-2.02117	-2.21441	-2.26473	-2.12399	-2.04903	-2.06626	-2.0136	-2.20051	-1.83206	-1.99705	-1.91441	-2.04347	-2.45525	-2.36476	-2.10576	-2.04231	-2.08247	-1.94827	-2.03887
chr1:16695345-16697600	chr1	16695345	16697600	D	-0.854121	-0.660276	-0.79932	-0.210624	-0.554784	-0.369209	-0.40288	-0.577433	-0.477738	-0.641184	-0.156444	-0.324972	-0.177219	0.11838	-0.108618	-0.108159	-0.175534	-0.251746	-0.597132	-0.265078	-0.29124	-0.743238	-0.309713	-0.343166	-0.452044	-0.327104	-0.469807	-0.437609	-0.339176	-0.341832	-0.379504	-0.3159	-0.187887	-0.32306	-0.232068	-0.369746	-0.256509	-0.454941	-0.139136	-0.298247	0.253644	-0.25681	0.170693	0.205468	0.171198
chr1:16702242-16703855	chr1	16702242	16703855	D	-0.0834266	2.23395	-1.56213	0.469888	-0.921452	-0.416761	-0.178747	-1.22529	-0.191508	1.64852	0.153862	-0.0911124	-0.0762061	0.00397187	0.145367	0.00544328	0.0124493	-0.0582179	-0.0937573	-0.0505236	-0.0335471	0.876215	0.302586	-0.0439811	-0.0335431	-0.170787	-0.264019	-0.0550153	-0.0188302	-0.0184431	-0.0938504	-0.00932748	-0.0427126	-0.0232255	-0.0410768	-0.00879331	-0.104572	-0.172859	0.0842824	0.967482	0.679104	-0.269893	0.104727	-0.0471544	-0.116978
chr1:167230296-167232912	chr1	167230296	167232912	D	1.1166	0.196938	0.11931	0.525714	0.995213	1.86729	1.17048	1.16547	1.06918	0.539153	0.456499	0.650138	0.349021	0.380904	0.543521	0.43785	0.645559	0.485366	0.333649	0.38381	0.583466	0.776902	0.563309	0.421194	0.304679	0.190274	0.418759	0.666237	0.69434	0.412927	0.466686	0.608215	0.384481	0.666033	0.194993	0.215625	0.416494	-0.851118	0.390116	0.496559	0.455458	0.532289	0.417647	0.434336	0.322111
chr1:167268055-167270247	chr1	167268055	167270247	A	-1.5937	0.893381	-0.861404	0.472768	0.206731	-0.21635	0.829762	0.271492	1.20113	0.258526	-0.277821	-0.266436	-0.0843263	-0.192568	-0.0819423	-0.0487477	-0.121754	-0.139806	0.0605812	0.166466	0.0700981	-0.291573	-0.120089	-0.135631	0.134222	0.166154	0.222277	0.106463	0.0853039	0.0322035	0.093883	0.0641947	0.0837761	0.0784321	0.0963872	0.175558	0.168515	-0.0643111	0.0993613	0.20996	-0.114068	0.193403	0.0522416	-0.124373	0.115888
chr1:167282985-167286363	chr1	167282985	167286363	B	-1.73089	0.443097	2.86872	1.84391	1.33855	0.863241	0.293585	0.32062	1.02258	2.05965	0.173411	0.059303	0.00891226	0.0322964	0.0212479	0.0393713	0.0131127	0.0490093	0.914076	0.455135	0.875753	-0.355893	0.123359	0.124392	0.178909	0.394193	0.444513	0.690888	0.681672	0.117227	0.194935	0.0684559	0.252974	0.312899	0.162892	0.23238	0.176262	0.370675	0.295792	0.140583	-0.0798279	0.307606	0.00502458	-0.0640469	-0.0715055
chr1:167330527-167332124	chr1	167330527	167332124	A	1.09254	0.612679	0.37444	0.54811	0.500294	-0.823214	0.561189	-0.902751	0.856957	0.321916	0.106832	0.141136	0.0708361	0.0564084	0.0666457	0.0975831	0.0735363	0.102344	0.253893	0.246549	0.182614	0.161366	0.232014	0.333972	0.294368	0.40385	0.347938	0.209376	0.2141	0.154752	0.102035	0.185334	0.175804	0.305286	0.287832	0.384404	0.200753	0.301267	0.102957	0.467522	-0.214495	-0.26162	0.0495438	0.356528	0.0861369
chr1:167335818-167340475	chr1	167335818	167340475	A	-1.13806	-0.571108	-0.416018	-0.272625	-0.302747	-0.292592	-0.223	-0.0314176	-0.572001	-0.136888	-0.046613	-0.156846	-0.0416804	-0.0902778	-0.128452	-0.0760599	-0.0463247	-0.122364	-0.00644941	-0.0182999	-0.0208615	-0.11917	-0.0553159	-0.00227927	-0.0654937	-0.399312	-0.212917	-0.0129401	-0.0950111	-0.0131858	-0.0269603	-0.0401389	-0.151873	0.144616	-0.0830576	-0.00279033	-0.029054	-0.078853	0.349849	-0.44023	-0.310028	0.27211	-0.144707	-0.231889	-0.142535
chr1:167341266-167342830	chr1	167341266	167342830	B	1.76133	0.384614	1.05859	0.900623	1.11182	0.495017	0.56435	1.6877	0.822205	0.299287	0.232331	0.165009	-0.326428	-0.272696	-0.297573	-0.254272	-0.207993	0.17208	0.402075	0.246194	0.236711	0.986475	0.291636	0.404178	0.259443	0.238415	0.591331	0.340505	0.334335	0.33581	0.705834	0.195927	0.260718	0.425227	0.244519	0.441081	0.470933	0.941763	0.400308	0.484566	0.561332	0.376773	0.183105	0.302874	0.117956
chr1:16745286-16748300	chr1	16745286	16748300	C	0.262354	0.498676	1.75553	0.350597	0.896499	0.308388	-0.466915	0.185624	-0.531496	0.765345	0.537795	0.336284	0.48244	0.507246	0.520434	-0.5059	0.409556	-0.613516	0.22601	0.17102	0.366309	0.276665	0.235823	0.394349	0.20914	0.502488	0.227236	0.0959804	0.386142	0.184672	0.0880581	0.225646	0.39211	0.177266	0.258312	0.0811836	0.0972644	0.255052	0.564352	0.368828	0.418584	0.237995	0.378881	0.337853	0.283019
chr1:168361772-168363544	chr1	168361772	168363544	D	0.0374642	3.91302	0.840943	2.2912	0.693723	0.129479	1.04036	0.869101	1.47314	0.79641	0.219176	0.355773	-0.221039	0.131689	0.190897	0.119038	0.193769	0.242147	0.0430073	0.0389257	0.0734283	1.33644	0.0781363	0.0566268	0.0709885	-0.226753	0.191853	0.0913412	0.332465	0.154473	0.0635724	0.0597311	0.180817	0.0977184	0.235754	0.149234	0.32494	-0.275267	0.231722	-0.566733	0.25165	0.086501	0.219497	0.162151	0.05455
chr1:170161201-170162817	chr1	170161201	170162817	C	-0.476695	-1.67253	-1.81482	-0.845963	-0.440318	-0.528716	1.28268	-2.13934	-0.784529	-0.882616	-0.131788	-0.672688	-0.524002	-0.191942	-0.0338302	-0.0598651	-0.0794587	-0.353236	-0.254976	-0.241848	-0.60785	-0.376771	-0.0976381	-0.322368	-0.0935886	-0.166312	-0.306584	-0.364758	-0.259698	-0.174411	-0.264507	-0.101723	-0.197605	-0.184889	-0.102078	-0.0651286	-0.0407315	-0.139721	0.148096	-0.0401954	1.13431	-0.0495767	0.0657529	0.111043	-0.123878
chr1:170174152-170175979	chr1	170174152	170175979	B	-0.913927	-0.156823	-0.430841	-0.628957	-1.05401	-0.674366	-0.379597	-0.204228	-0.499443	-1.1822	-0.307121	-0.343626	-0.589637	-0.377199	-0.47123	-0.327914	-0.471929	-0.355672	0.555312	-0.61786	-0.807494	-0.521131	-0.634573	-0.312673	-0.376656	-0.822951	-0.299601	-0.370789	-0.36139	0.539954	-0.0944165	-0.145128	-0.459142	-0.146594	-0.248963	-0.144653	-0.201352	-0.618496	-0.617952	-0.475111	-0.29605	-0.854247	-0.552474	-0.458928	-0.393328
chr1:170281679-170283746	chr1	170281679	170283746	A	-0.473785	-0.341404	-0.34395	-0.422504	-0.211073	0.184439	0.63216	0.200107	-0.349581	-0.102311	-0.0309805	-0.0727338	-0.0179148	-0.0214773	-0.0146446	-0.0276003	-0.0177808	-0.0188371	-0.0384472	-0.143547	-0.0621497	-0.0598177	0.0769369	-0.0724229	-0.0666983	0.243819	-0.0965124	-0.140786	-0.0943566	-0.0592417	-0.0306698	-0.028507	0.0690583	-0.0479396	0.169494	-0.264672	-0.208038	-0.202532	0.0165155	0.119932	-0.0425141	0.031016	-0.0223331	0.166017	0.100458
chr1:170553923-170555978	chr1	170553923	170555978	A	-2.00445	1.36156	3.03204	0.166245	0.681827	0.564809	0.484642	0.527652	0.525111	0.43885	0.28303	0.348628	0.320123	0.194404	0.293244	0.258219	0.230694	0.251068	0.395499	0.316655	0.366879	0.343144	0.473403	0.478084	0.425571	0.593833	0.555449	0.717587	0.412959	0.383499	0.271655	0.335699	0.590929	0.384419	0.41319	0.557099	0.902705	0.309578	0.290166	0.760088	0.571281	0.223514	0.364508	0.609319	0.275735
chr1:170708443-170710628	chr1	170708443	170710628	A	-1.67172	-0.564046	0.985588	0.021069	0.162417	0.202777	-0.594863	0.236667	-0.40133	-0.101984	0.0657868	0.0707077	-0.0364371	-0.0420929	0.0587181	-0.05022	-0.0296759	0.0966849	-0.153499	0.11654	0.0783746	0.100109	0.126012	0.106349	0.119231	-0.563211	0.176012	0.181202	0.0962467	-0.0894497	0.0345983	0.0333438	0.132755	0.0605008	0.100587	0.150781	0.0977364	0.0757506	0.0272508	0.192374	0.299428	0.0650904	0.0262652	0.30806	0.202063
chr1:170765095-170768031	chr1	170765095	170768031	A	-0.203275	-1.13438	-0.32892	-0.376688	0.465695	-0.262049	-0.781114	-0.0227768	-0.162319	-0.0377678	0.169931	0.203991	-0.0771501	-0.0918019	-0.100419	0.173579	-0.115549	0.323445	-0.112063	-0.146235	-0.0429069	-0.180387	-0.0620237	-0.0104403	-0.0159786	-0.464832	-0.0869967	-0.300143	-0.0524989	-0.0280206	-0.0245946	-0.0251168	-0.0970054	0.00214596	-0.0386507	-0.0623986	-0.0556598	0.134865	0.0964281	0.342801	-0.221098	-0.234607	-0.0529771	-0.383212	0.125433
chr1:170768238-170769789	chr1	170768238	170769789	A	0.554749	0.991644	1.63925	0.890351	0.862974	0.880085	0.929164	-1.29955	0.559118	-0.829341	0.202556	0.174133	0.137251	0.0891447	0.0873466	0.112971	0.225947	0.328036	0.435991	0.32971	0.236021	0.408411	0.314127	0.462328	0.254542	-0.963499	0.577983	0.400139	-0.359635	0.231202	0.237078	0.21289	0.489033	0.239024	0.540753	0.413983	0.327317	0.466609	0.0978205	0.71828	0.926195	0.124705	0.22914	0.267323	0.419728
chr1:170795106-170796944	chr1	170795106	170796944	A	-0.128287	-0.267792	2.38075	-0.180616	-0.160261	-0.196394	-0.114418	-0.201888	-0.377922	-0.183982	-0.144719	-0.639832	-0.175379	-0.278691	-0.281071	-0.254538	-0.188876	-0.262324	-0.0849852	-0.0714318	-0.171026	-0.109146	-0.0421257	-0.0367874	-0.0747266	-0.376323	-0.0340567	-0.100757	-0.0652562	-0.0931438	-0.180058	-0.0967116	-0.128373	-0.298555	-0.0951081	-0.108129	-0.14577	-0.28465	-0.258292	-0.220286	-0.297244	-0.171787	-0.125704	-0.271199	-0.106977
chr1:170845047-170846906	chr1	170845047	170846906	C	-0.476692	-0.683868	-1.12749	-0.791291	-0.484393	-0.293946	-0.423454	-0.273627	-0.549305	-0.530879	-0.164925	-0.336933	-0.191594	-0.130671	-0.0901066	-0.20339	-0.188493	-0.306082	-0.509627	-0.588924	-0.313084	-0.373445	-0.361683	-0.398169	-0.343533	-0.213919	-0.385399	-0.500051	-0.291657	-0.301936	-0.243681	-0.235146	-0.125057	-0.247122	-0.169573	-0.188537	-0.170671	-0.106945	-0.213742	-0.258823	-0.251918	-0.129561	-0.148965	-0.161874	-0.239898
chr1:170852862-170854643	chr1	170852862	170854643	C	-1.23595	-3.88272	-1.6688	-0.750961	-1.52473	-1.63406	-1.17727	-1.04505	-1.73294	-1.77668	-1.11407	-1.07892	-1.17613	-1.3523	-1.28391	-1.31732	-1.19174	-1.2392	-0.986994	-0.980397	-1.14055	-0.922792	-0.951896	-1.05299	-1.09454	-0.915182	-1.16486	-1.10788	-0.969801	-1.10967	-0.888025	-1.14293	-0.983889	-1.29444	-1.17067	-1.07622	-0.913585	-1.2024	-1.25938	-1.49607	-1.1984	-1.32164	-0.996919	-1.0347	-1.08859
chr1:170896215-170899314	chr1	170896215	170899314	C	-1.26532	-0.451231	-0.853016	-0.17235	-0.955559	-0.387714	-0.461119	-0.638087	-0.611042	-0.627023	-0.294194	-0.348273	-0.211182	-0.189221	-0.109633	-0.165068	-0.189382	-0.391766	-0.858735	-0.438568	-0.353071	-0.727569	-0.512528	-0.592844	-0.467606	-0.434247	-0.496558	-0.478015	-0.492088	-0.376587	-0.435162	-0.354966	-0.265763	-0.36777	-0.26602	-0.306498	-0.304228	-0.332269	-0.391115	-0.527179	-0.431995	-0.260798	-0.262676	-0.303421	-0.307208
chr1:170900949-170902570	chr1	170900949	170902570	C	-0.241447	-0.2468	-0.613242	-0.143226	-1.07173	-0.2295	-0.310303	-0.296161	-0.341549	-0.300906	-0.131141	-0.286721	-0.121926	-0.0970434	-0.0441221	-0.129716	-0.131759	-0.166025	-0.59858	-0.304931	-0.134001	-0.241188	-0.203133	-0.323599	-0.236949	-0.0609213	-0.249746	-0.23897	-0.220678	-0.198218	-0.229525	-0.128932	-0.0768458	-0.165881	-0.0773242	-0.0564895	-0.0663488	-0.14669	-0.0670624	-0.255821	0.114631	0.231465	-0.0457348	0.106664	-0.068423
chr1:170902725-170904353	chr1	170902725	170904353	D	-0.0647424	-0.0288343	-0.288883	-0.731022	-0.256865	-0.234009	-0.0257893	-0.0694653	-0.152287	-0.238715	0.160784	0.327671	0.137212	0.167534	0.072623	0.0665681	0.071698	0.203579	-0.0337439	-0.0575528	-0.0508255	-0.0273923	-0.0315764	-0.0979142	0.101845	-0.040015	-0.0356243	-0.00825253	-0.0137501	0.104253	-0.0286588	-0.016679	-0.00272641	-0.00554097	0.0394334	-0.00736464	-0.0111444	-0.127907	-0.0144045	0.159625	0.069064	-0.0503761	0.0224672	0.0422184	0.0151071
chr1:170911597-170913359	chr1	170911597	170913359	D	-0.430214	-0.260244	-0.344836	-0.080582	-0.396794	-0.157876	-0.574786	-0.148956	-0.83478	-0.60919	0.071964	0.0445816	0.138143	0.180833	0.0711057	0.0771314	0.00737435	0.219913	-0.506143	-0.119815	-0.0201271	-0.101353	-0.0938158	0.0748323	-0.0178072	-0.0571764	0.10138	-0.0511254	-0.0247005	-0.0668082	-0.0372425	-0.0212785	-0.00332018	-0.0151663	-0.0437039	-0.0893612	0.0850475	-0.359148	-0.206264	-0.226782	0.113413	0.0941003	-0.0200545	-0.0550268	-0.0282084
chr1:170966880-170969584	chr1	170966880	170969584	C	0.286194	0.572534	0.202577	2.12619	-0.834709	0.464872	0.254564	0.117863	1.524	-0.577343	0.401357	0.273967	-0.565036	0.415521	0.441008	-0.472058	-0.479911	-0.453722	0.384681	0.0422533	0.271724	0.430663	0.0730341	-0.148272	0.0916332	0.160359	0.126459	-0.149994	0.0582146	0.1839	0.156894	0.221004	0.0873446	0.0601468	0.06943	0.0697138	0.0819781	-0.783567	0.194438	0.23473	0.199165	0.390336	0.310986	0.485527	0.118076
chr1:170972360-170973958	chr1	170972360	170973958	D	-1.32463	-0.0538988	-0.0771257	0.111177	-2.24916	-1.00243	-0.11846	-0.23045	-0.522362	-0.336123	0.0502949	0.0500785	-0.128894	-0.219016	-0.250702	-0.124762	-0.204313	-0.257787	-0.103172	-0.169615	-0.109333	0.0790852	0.0624175	-0.0147033	-0.0398046	-0.171973	0.279261	-0.0193937	-0.174854	-0.0144506	0.0200556	-0.0147402	0.0321257	1.48837e-05	0.152454	-0.0185331	-0.0402818	-0.339695	0.112871	1.17326	0.019774	0.251754	0.116722	0.0728984	0.0737688
chr1:170975245-170979639	chr1	170975245	170979639	D	-0.809876	-0.741192	-1.11994	-0.239338	-2.0925	-0.818671	-0.971316	-0.761398	-1.19483	-0.709832	-0.452612	-0.472986	-0.445598	-0.413257	-0.480537	-0.5031	-0.493273	-0.491603	-1.08061	-0.975343	-0.606673	-0.629566	-0.688045	-0.846918	-0.700888	-0.634069	-0.791679	-0.785875	-0.703991	-0.626632	-0.595713	-0.697392	-0.485221	-0.616268	-0.693412	-0.664479	-0.688866	-0.996228	-0.36228	-0.52413	-0.622197	-0.553197	-0.304589	-0.505554	-0.3316
chr1:170984501-170988008	chr1	170984501	170988008	D	-0.511636	-0.944862	-0.636584	-0.117125	-0.774662	-0.209892	-0.354517	-0.272967	-0.421216	-0.445991	-0.0585564	-0.0906574	0.0351742	0.0337033	0.046143	0.0472412	-0.0564789	-0.059885	-0.176477	-0.196289	-0.104665	-0.196289	-0.1746	-0.276828	-0.139439	-0.127228	-0.24359	-0.158332	-0.145969	-0.0913594	-0.0731587	-0.104583	-0.16015	-0.107522	-0.13342	-0.144757	-0.149626	-0.0663364	-0.0737228	-0.219066	0.120297	0.321349	-0.024645	-0.157814	-0.0467489
chr1:170988075-170989675	chr1	170988075	170989675	D	-0.303883	-0.372246	-0.364905	-0.223434	-1.46906	-0.137725	-0.0944593	-0.163046	-0.0537656	-0.332925	-0.158035	-0.233893	0.0173994	-0.0562035	-0.0217602	-0.0253911	-0.0349548	-0.0388719	-0.0810465	-0.0757347	-0.0396798	-0.23521	-0.0458069	0.0927855	0.158301	0.377832	-0.34075	-0.0214872	-0.155156	-0.0203381	-0.028104	-0.0137412	0.0410045	-0.0167325	0.240392	0.173455	0.196186	-0.145107	-0.0325876	-0.129318	0.0896981	0.307819	0.113543	0.0886607	-0.0102571
chr1:170991982-170993597	chr1	170991982	170993597	D	-0.893189	-0.182796	-0.733644	0.436831	-0.935342	-0.0546229	-0.266933	-0.297176	-0.183695	-0.192509	-0.106721	-0.264167	-0.205815	0.13808	-0.0723726	0.0412934	-0.129696	-0.112077	-0.643514	-0.062029	-0.177434	0.22609	-0.0264045	-0.0483896	-0.0823038	0.0373099	-0.198482	-0.0211457	-0.051023	-0.0246012	-0.0352123	-0.0138772	0.052928	0.0113203	0.0571649	-0.0357966	-0.0115603	-0.0579137	0.0823543	0.358508	0.0638589	0.375378	0.019469	0.189852	0.0325365
chr1:170996239-170999324	chr1	170996239	170999324	C	-0.849214	-0.800327	-0.855835	-0.656433	-0.954369	-0.345448	-0.317402	-0.39794	-0.54235	-0.76399	-0.230714	-0.301427	-0.195541	-0.209899	-0.109772	-0.176005	-0.223612	-0.307627	-0.589816	-0.502976	-0.294823	-0.583823	-0.361836	-0.473686	-0.389802	-0.17323	-0.392068	-0.358008	-0.437311	-0.354104	-0.384853	-0.308665	-0.16786	-0.523984	-0.194791	-0.188779	-0.142007	-0.502877	-0.29555	-0.330295	-0.3372	-0.272762	-0.18684	-0.182717	-0.371616
chr1:171005785-171007321	chr1	171005785	171007321	C	-0.453577	-0.115143	-0.373291	-0.635621	-0.0904067	-0.132019	-0.0869576	-0.324497	-0.146342	-0.246521	0.488909	-0.317825	0.22017	0.155718	0.0836632	-0.0487984	-0.0816772	-0.234121	-0.030172	-0.138805	-0.0352649	-0.0880984	-0.154871	-0.0112133	-0.0576744	-0.44023	-0.119616	-0.0118664	-0.020342	-0.0128991	-0.0113804	-0.00883906	-0.0396657	-0.0600558	-0.0143094	-0.0154125	-0.0170384	-0.0943663	-0.0716645	-0.0366045	0.0604181	0.14082	-0.0773975	0.0613115	0.0261016
chr1:171016881-171020603	chr1	171016881	171020603	C	-0.248602	-0.0776657	-0.545655	-0.80731	-0.545257	-0.127511	-0.0857866	-0.0770736	-0.172332	-0.174958	0.287294	0.431196	0.102614	0.0799514	0.0231948	0.0186886	-0.032765	-0.140849	-0.384188	-0.089153	-0.0394126	-0.103346	-0.12904	-0.135812	-0.0546515	-0.0541215	-0.125355	-0.0349224	-0.036516	-0.0183931	-0.0570341	-0.0135204	-0.0105558	-0.0604949	-0.0261579	-0.0226943	-0.00422144	-0.0592954	-0.0637004	-0.0562048	0.106022	0.0767238	-0.0212487	0.0181334	0.07548
chr1:171036318-171039480	chr1	171036318	171039480	C	-1.10607	-1.02077	-2.16196	-1.30555	-1.56536	-0.961085	-1.20733	-0.722194	-0.984461	-1.40708	-0.537823	-0.677001	-0.619772	-0.670145	-0.501648	-0.695907	-0.668964	-0.709138	-1.09751	-1.02781	-0.716186	-0.936317	-0.698141	-0.932218	-0.9181	-0.613583	-0.783174	-0.826036	-0.865271	-0.76635	-0.820815	-0.746912	-0.536926	-1.03929	-0.646248	-0.795689	-0.529691	-0.487205	-0.405177	-0.601243	-0.809421	-0.570778	-0.58471	-0.477781	-0.660914
chr1:171050168-171051844	chr1	171050168	171051844	C	-0.46805	-0.344811	-0.90236	-1.17067	-1.25357	-0.802065	-0.192623	-0.311688	0.496789	-0.21991	0.3889	0.509001	0.214877	0.210391	0.00572423	0.0308403	0.0124385	0.254542	-0.00967669	0.0213711	-0.0488805	-0.10519	-0.0917802	-0.0835751	-0.00681451	-0.444117	-0.0673878	-0.376433	-0.0420412	-0.0143698	0.0137874	-0.000774474	-0.135695	-0.0229527	-0.211639	-0.00935139	0.00960022	0.427968	-0.224745	0.365326	0.0571999	0.0789346	-0.183208	0.157758	0.0890682
chr1:171056673-171058320	chr1	171056673	171058320	C	-1.32006	2.10606	-1.56865	-1.02252	-0.846515	-0.329376	-0.0600251	-0.39262	-0.282528	-0.469411	-0.17315	-0.4333	0.132853	-0.122498	-0.0528692	-0.0648996	-0.0872936	-0.241077	-0.722635	-0.247042	-0.149982	-0.342431	-0.207316	-0.23858	-0.210269	-0.113224	-0.115258	-0.167391	-0.210529	-0.11754	-0.384086	-0.094003	-0.0417001	-0.288148	-0.0327694	-0.105796	-0.0343987	-0.162703	-0.0517164	-0.107284	0.0652659	0.230707	-0.0173587	0.0675719	0.18867
chr1:171110388-171112344	chr1	171110388	171112344	C	0.159126	-0.430514	-0.357058	0.783506	-0.550168	-0.545917	-0.688297	-0.0611094	-0.142725	-0.237814	0.238803	-0.390681	0.245149	0.156452	0.0935674	-0.0665949	0.0772179	0.235792	0.191953	0.200214	0.0597517	-0.0445985	0.0268	-0.0447213	-0.126638	-0.332846	-0.0314741	-0.00551343	-0.0864369	0.0249855	0.0610979	-0.0262931	-0.0758503	0.000247484	-0.218699	-0.0203287	-2.40297e-05	0.326718	0.0949653	0.423568	0.564589	0.289967	0.0600575	0.215397	0.0217611
chr1:171113181-171114958	chr1	171113181	171114958	C	-0.790428	-1.43003	-0.855836	-0.324859	-0.957067	-0.972892	-0.626772	-0.718177	-1.13004	-0.907581	-0.456258	-0.626409	-0.437249	-0.399319	-0.43183	-0.452588	-0.469547	-0.539378	-0.885322	-0.829672	-0.787605	-0.721481	-0.664627	-0.798439	-0.726607	-0.439311	-0.765636	-0.767563	-0.731497	-0.765053	-0.633056	-0.711443	-0.551377	-0.791589	-0.750875	-0.815576	-0.576728	-0.387418	-0.556779	-0.781349	-0.627581	-0.440405	-0.420485	-0.536746	-0.531215
chr1:171122281-171123913	chr1	171122281	171123913	C	0.381199	0.470988	1.05429	0.231061	-0.787553	-0.251205	-0.645632	0.159508	-0.282689	0.202205	0.474334	0.568133	0.361299	0.312217	0.41982	0.40077	0.251007	0.580081	-0.06231	0.0920761	0.114342	0.141699	0.149064	0.249743	0.0826829	0.195593	0.126912	0.0704213	0.124061	-0.0870553	-0.0253062	0.0754308	0.259537	0.0984933	0.0890137	0.15976	0.0552448	1.39661	0.373041	0.327513	0.488954	0.390497	0.315847	0.336819	0.209613
chr1:171170527-171172627	chr1	171170527	171172627	A	0.357625	-0.698009	1.31524	0.325242	0.144202	0.842551	0.423137	0.127963	-0.312453	0.203475	0.141926	0.256996	0.0780735	0.0504178	0.0360178	0.148298	0.130383	0.0709909	0.139201	0.236712	0.17118	0.134373	0.234052	0.213729	0.199572	0.285797	0.334845	0.266799	0.108854	0.126266	0.0759684	0.104938	0.242824	0.11641	0.191084	0.220915	0.204118	0.107332	0.076524	0.248471	0.149325	0.139702	0.0428364	0.219033	0.0702711
chr1:171182851-171185605	chr1	171182851	171185605	A	1.1459	-0.209015	-0.198189	-0.587988	-0.0182649	-0.640788	-0.188245	-0.0236162	-0.287413	-0.0190702	-0.125172	-0.184495	-0.0247415	-0.102949	-0.100926	0.151302	-0.0841432	0.144173	-0.0664176	-0.100923	-0.000279069	-0.0820176	-0.0230696	-0.00249169	-0.00191747	-0.0305683	-0.0310003	-0.028932	-0.036704	-0.00734031	-0.0435843	-0.014556	-0.0411623	-0.0771575	-0.0308861	-0.0249752	-0.0618973	0.390698	-0.0209946	-0.150605	-0.0869946	-0.0751795	0.041813	-0.0547239	0.0345515
chr1:171229528-171235545	chr1	171229528	171235545	D	-0.957976	-0.923253	-1.50331	-0.289012	-1.17114	-0.595796	-0.702524	-0.624907	-0.667427	-1.03728	-0.502083	-0.47591	0.516226	0.455131	0.382458	-0.306726	0.460762	-0.655654	-1.05432	-0.506446	-0.494258	-0.66323	-0.731418	-0.791399	-0.640634	-0.604033	-0.707566	-0.821997	-0.749618	-0.54519	-0.619818	-0.589882	-0.424982	-0.675777	-0.566615	-0.422489	-0.440486	-0.42394	-0.566107	-0.727726	-0.625904	-0.341509	-0.372662	-0.447834	-0.457548
chr1:171246273-171248144	chr1	171246273	171248144	D	-2.15313	-1.90614	-0.936811	-0.22866	-1.71518	-0.684256	-0.433673	-1.14318	-0.796578	-0.748412	-0.431924	-0.408784	-0.310835	0.259106	0.211106	-0.223628	0.299082	0.571142	-1.34018	-0.321026	-0.407661	-1.04519	-0.559714	-0.729047	-0.595795	-0.573948	-0.471386	-0.615549	-0.856736	-0.457855	-0.670624	-0.584155	-0.403695	-0.382548	-0.406061	-0.323218	-0.458627	-0.357831	-0.681797	-0.558176	-0.518608	-0.247942	-0.35584	-0.613081	-0.538297
chr1:171248212-171251297	chr1	171248212	171251297	D	-0.460677	-0.771567	-0.311878	0.900821	-0.142541	-0.12269	-0.342484	-0.141783	-0.280113	-0.323752	0.138484	0.113828	0.171602	0.15574	0.120367	0.135517	0.197715	0.340095	1.05307	-0.00904821	-0.0132533	0.311514	0.158652	0.0836373	-0.0294695	0.336877	0.119783	-0.0245527	-0.064898	0.039766	0.0629617	-0.00516942	0.0602911	-0.00580059	0.422785	0.586503	0.207985	-0.129379	-0.109851	-0.146094	0.177649	-0.125768	-0.0850444	-0.11889	-0.0938977
chr1:171271419-171273115	chr1	171271419	171273115	D	-1.69355	-0.997053	-0.692024	0.234442	-0.281592	-0.403738	-0.435034	-0.237372	-0.587694	-0.328427	0.2069	0.517209	0.308043	0.149314	0.047117	-0.128685	-0.0695379	-0.246172	-0.629525	-0.102404	-0.0477053	-0.0865627	-0.0308937	-0.180353	0.058732	-0.0414337	-0.143259	-0.143597	-0.159352	-0.0876292	-0.25832	-0.0762158	-0.0418846	-0.019007	0.232888	-0.128862	0.146006	-0.0766046	-0.0596875	0.136655	0.120835	-0.256859	-0.12548	-0.0206378	-0.0433856
chr1:171282631-171285063	chr1	171282631	171285063	D	-2.61676	-1.36465	-0.807486	-0.27971	-0.888641	-0.0637523	-0.0117668	-0.173989	-0.125754	-0.240226	0.241078	0.283358	0.111075	0.0460947	0.0508391	0.0594345	0.0302298	0.139555	0.836675	0.00634108	-0.0122886	-0.0723426	0.106805	0.107682	0.045224	0.30309	0.126614	-0.0884063	-0.100732	-0.0238023	0.00887016	0.0364197	0.0673142	0.0387823	0.0238596	0.234511	-0.00976423	-0.130873	-0.00461896	-0.109717	0.0635365	-0.00392271	-0.0993088	-0.091002	-0.00887513
chr1:171369251-171370837	chr1	171369251	171370837	C	-1.09705	-0.813011	-0.652815	-0.283166	-0.648772	-0.171826	-0.289321	-0.385873	-0.291076	-0.0474973	0.270331	0.398609	0.115297	0.228368	0.0434239	0.134755	0.0408276	0.189869	0.847204	-0.0386967	-0.012223	-0.0469509	-0.26696	-0.066477	-0.0686398	0.270541	0.0858468	-0.0721456	-0.0237399	-0.0205866	0.0334415	-0.00298798	-0.0154108	0.0265691	0.0896126	-0.00710506	0.0628148	-0.467528	-0.155012	-0.033214	0.0830368	-0.0553091	-0.102998	-0.0384625	-0.0467685
chr1:171409583-171413052	chr1	171409583	171413052	C	-0.374565	-0.623353	-1.02209	-0.839637	-0.773882	-0.202847	-0.162174	-0.20777	-0.273937	-0.293887	-0.214475	-0.289772	-0.0877413	0.157832	0.0281243	0.0689591	-0.0555627	-0.255086	-0.369149	-0.184393	-0.0968472	-0.267212	-0.201096	-0.329241	-0.17241	-0.205203	-0.123251	-0.160592	-0.220334	-0.129365	-0.179733	-0.132464	-0.0287347	-0.270173	-0.0566696	-0.0367718	-0.0551998	-0.417768	-0.201218	-0.284692	-0.231229	0.193758	-0.101608	-0.0586257	-0.154948
chr1:171439713-171442905	chr1	171439713	171442905	D	-2.14753	-0.625491	0.400781	1.74915	-0.467997	-0.454701	-0.259143	-1.05882	-0.48276	-0.246206	0.0796162	0.05965	0.0653936	0.0452827	0.142013	0.0286493	0.0599987	0.194706	-0.254776	0.0240618	-0.0043547	-0.19345	0.0451874	-0.0292322	-0.198933	0.649094	0.309311	-0.0247388	-0.252885	-0.00953314	-0.162434	-0.00414243	0.543178	-0.0763261	0.668739	0.885922	0.197411	-0.0914191	-0.198306	-0.0469321	0.285838	-0.0511591	-0.140002	-0.155903	-0.0617033
chr1:171560596-171562852	chr1	171560596	171562852	A	-0.215482	-0.309448	0.675771	0.239828	-0.26046	-0.261565	-0.412661	-0.161447	-0.425883	-0.243962	-0.0108588	-0.0544331	-0.00435883	-0.0116534	-0.0155835	-0.0158304	-0.00977858	-0.0182646	-0.0054394	-0.0235003	-0.0112051	-0.0681162	-0.0241729	0.0330002	-0.00454528	-0.00515172	-0.0099355	-0.0212961	-0.0200045	-0.0060941	-0.0530159	-0.0179727	0.0196821	-0.0525627	-0.0113737	0.00848291	0.0125829	-0.386261	-0.130822	-0.32003	-0.0269729	-0.236461	-0.0987481	-0.0961578	-0.189707
chr1:171577228-171578855	chr1	171577228	171578855	C	1.00726	0.421315	0.78569	0.881047	0.914704	-0.359669	0.347906	0.441788	0.375668	-0.76063	0.345186	0.688342	-0.545554	0.476216	0.41315	0.350071	0.367105	0.432621	0.0407543	0.263329	0.420515	0.293087	0.33894	0.214238	0.265446	0.566457	0.280833	-0.186336	0.352479	0.160389	0.111124	0.143233	0.569196	0.134317	0.188633	0.306528	0.371376	0.594813	0.655944	1.57227	0.503999	0.316563	0.624641	0.560494	0.531764
chr1:171606586-171611087	chr1	171606586	171611087	D	3.65334	-0.357772	-0.950466	-1.01366	-0.743399	-0.72369	-0.857555	-0.885934	-1.01701	-0.550533	0.327152	0.486226	0.627538	0.45633	0.656753	0.625534	0.506254	0.490638	-0.226945	-0.0724435	-0.236285	-0.36516	-0.305297	-0.245635	-0.273506	0.715387	-0.263805	-0.232552	-0.345338	-0.231852	-0.213256	-0.139803	0.587504	-0.156814	-0.540023	-0.525635	0.588537	-0.361589	-0.22537	-0.18467	-0.326763	-0.413755	-0.20197	-0.545113	-0.610715
chr1:171613330-171614909	chr1	171613330	171614909	D	4.39049	0.0697019	-2.42527	-0.899923	1.10858	1.21035	-1.07754	-0.0870431	1.29126	0.058791	0.161643	0.157841	-0.0584636	0.192615	0.172627	0.0825519	0.0836137	0.089958	-0.00509351	-0.102439	-0.286509	-0.354853	0.0951716	-0.257637	-0.100158	0.413308	0.0198402	-0.0767575	0.00134241	-0.0599123	0.00669043	-0.0189979	0.123628	0.0034738	0.0435724	0.0692505	0.020397	0.712024	0.287786	0.76758	1.63341	0.353111	0.143026	0.144138	0.0696027
chr1:171616254-171617925	chr1	171616254	171617925	D	5.09513	-0.785542	-2.68909	-1.2085	-0.744308	-0.440205	-0.553228	-1.70913	-0.562789	-0.0737553	0.21314	0.22424	0.154622	0.861683	0.847901	0.76378	0.376871	0.421598	-0.324309	-0.263628	-0.0963305	-0.129586	-0.267906	-0.203855	-0.173368	0.599843	-0.356888	-0.36174	-0.114352	-0.147417	-0.131059	-0.0865933	-0.19439	-0.260796	-0.2043	-0.076168	-0.0515378	-0.158151	-0.25383	-0.106359	0.0609533	-0.18768	-0.506607	-0.199598	-0.141875
chr1:171618326-171620088	chr1	171618326	171620088	C	4.08106	-0.529343	-1.64212	-1.32641	-1.39048	-0.543858	-0.587201	-0.469359	-0.854446	-0.575669	-0.469253	-0.35246	-0.34384	0.543153	0.441583	0.532259	-0.398256	-0.483243	-0.677402	-0.767131	-0.714233	-0.675873	-0.422243	-0.62376	-0.837039	-0.425264	-0.763915	-0.452671	-0.743231	-0.494777	-0.541274	-0.492844	-0.318574	-0.715702	-0.291163	-0.352046	-0.439293	-0.303885	-0.381586	-0.246936	0.51369	0.337645	-0.233895	-0.257771	-0.360597
chr1:171636494-171639667	chr1	171636494	171639667	D	0.33389	-1.58064	-1.48789	0.0688119	0.793147	-0.438608	-0.406229	-0.109016	-1.06865	-0.562536	0.253517	0.676168	0.301099	0.175671	0.272739	0.154363	0.177602	0.192567	0.0081929	0.185591	-0.280931	-0.128064	0.0982197	0.264067	0.394143	0.118075	0.322676	0.0661688	0.0498281	0.0666903	0.0174326	0.075465	0.13837	0.0568526	0.0520716	0.0377946	0.0808655	0.658773	0.146049	0.782046	0.347948	0.327609	0.419483	0.52999	0.12544
chr1:171641801-171643504	chr1	171641801	171643504	D	-1.5329	-0.234501	-0.3777	-0.253395	-0.326639	-0.12283	-0.128548	-0.15456	-0.396739	-0.181185	-0.0550859	-0.0809057	-0.0387849	0.0341173	0.0192391	0.0220722	-0.0288866	-0.0659553	-0.160315	-0.0901474	-0.120245	-0.265494	-0.074226	-0.206868	-0.167235	-0.136357	-0.166362	-0.0657061	-0.0914748	-0.0411375	-0.0304092	-0.0603777	-0.0868616	-0.0801755	-0.0607687	-0.0365531	-0.092161	-0.0210601	0.0852279	0.16122	0.160965	0.395007	-0.00548038	0.0979474	0.0284879
chr1:171645777-171647352	chr1	171645777	171647352	C	3.12534	-0.254407	-1.41969	-1.08687	-0.346855	-0.149002	-0.124748	-0.0854455	-0.619244	-0.205265	0.1471	0.1211	0.0195388	0.103582	0.0291317	0.136336	0.0423357	0.0564513	-0.289298	-0.090955	-0.0198603	-0.107624	-0.169585	-0.1495	-0.0692068	0.320458	-0.0826226	-0.0745047	-0.0490539	-0.0329346	-0.0168138	-0.0165118	-0.0737058	-0.0359569	-0.0761783	-0.0420852	-0.00922815	-0.439819	0.0332307	-0.0979486	0.124133	-0.0906879	-0.0947885	0.0609711	-0.00732393
chr1:171648218-171649862	chr1	171648218	171649862	D	-2.92946	-1.02855	-1.66293	-0.526878	-1.22464	-1.06966	-1.03265	-0.909201	-0.892623	-1.36146	-0.819494	-0.814959	-0.744428	-0.775592	-0.740854	-0.838463	-0.765182	-0.865469	-0.932568	-0.987394	-1.14914	-0.943874	-0.986931	-1.09776	-1.08312	-0.794249	-1.13263	-1.15688	-0.941962	-0.992841	-0.771316	-1.0314	-0.894473	-0.968689	-0.989778	-0.888915	-1.1059	-0.766805	-0.602897	-0.808104	0.950732	-0.72677	-0.58526	-0.91655	-0.710621
chr1:171657780-171659606	chr1	171657780	171659606	D	-2.53669	-1.25697	-1.75339	-0.643741	-1.52903	-1.58239	-1.18151	-1.23226	-1.23625	-1.4124	-1.2134	1.26008	-1.12201	1.12182	1.2854	1.15445	-1.07741	-1.1089	-1.05809	-1.11007	-1.14862	-1.05464	-1.13173	-1.18655	-1.33944	-1.30469	-1.24804	-1.26283	-1.30715	-1.06663	-0.888634	-1.06705	-1.05275	-1.22095	-1.22548	-1.09014	-1.36764	-0.798374	-1.18617	-1.14443	-1.084	-0.774305	-0.926755	-1.0796	-1.13371
chr1:171659765-171662503	chr1	171659765	171662503	D	-1.27263	-1.26896	-1.13324	-0.275617	-1.02587	-0.823671	-0.809202	-0.682591	-0.628695	-0.764191	-0.522327	-0.572661	-0.481393	0.507352	0.493884	0.526144	-0.475874	-0.590984	-0.665229	-0.673157	-0.721406	-0.722316	-0.701602	-0.826484	-0.793154	-0.587943	-0.779968	-0.722641	-0.76872	-0.658783	-0.526374	-0.660834	-0.671356	-0.63616	-0.634666	-0.802851	-0.633286	-0.383456	-0.453202	-0.531342	0.645837	-0.296042	-0.422192	-0.656618	-0.479987
chr1:171761192-171763603	chr1	171761192	171763603	C	1.07845	-1.04418	-0.232523	-0.0945096	-0.111242	-0.0659224	-0.295536	-0.259648	-0.222064	-0.119395	0.1003	0.258243	0.0443557	0.0582745	0.0377835	0.0539638	0.0199587	0.144438	-0.376266	-0.0233604	-0.01246	-0.0995166	-0.085252	-0.109774	-0.019951	0.179553	-0.157466	-0.0282632	-0.0256691	-0.0040364	-0.0214716	-0.0067964	-0.0607412	0.0217352	-0.00912808	-0.00255764	-0.0127173	-0.0680113	-0.0200594	-0.0995368	0.0905219	-0.0638567	-0.00722858	0.070482	0.00580447
chr1:171838875-171842041	chr1	171838875	171842041	A	2.08049	-0.421336	-0.631792	-0.730331	-0.444652	-0.670012	-1.00777	-0.138564	-0.377714	-0.492522	-0.366221	-0.460224	-0.278984	-0.555048	-0.353896	-0.451615	-0.310464	-0.51902	-0.361347	-0.42819	-0.584501	-0.174957	-0.0961985	-0.0925195	-0.188407	-0.368834	-0.170728	-0.348614	-0.193932	-0.229472	-0.199851	-0.270221	-0.161187	-0.212194	-0.109914	-0.158686	-0.0768072	-0.319605	0.202424	-0.315827	-0.487454	-0.370765	-0.222595	-0.379885	-0.237198
chr1:171842333-171846434	chr1	171842333	171846434	A	3.29533	-0.232948	-0.391106	-0.459479	-0.0053956	-0.717756	-0.442505	-0.528769	-0.132069	-0.377613	0.37689	0.483183	0.150632	0.47705	0.280114	0.410477	0.304044	0.298	-0.293158	-0.146571	-0.111233	-0.18055	-0.0468141	-0.0163054	-0.0507965	-0.192021	-0.0612077	-0.0631256	-0.0394287	-0.00931429	-0.00273095	-0.00282571	-0.0353352	-0.0458179	-0.0363194	-0.0536797	-0.0536104	0.12768	-0.0186715	-0.104419	-0.178507	-0.065077	-0.0222841	-0.116363	0.0957999
chr1:171848776-171850592	chr1	171848776	171850592	A	0.159023	-0.465083	-0.434106	-0.185925	-0.107622	-0.726997	-0.242916	-0.112829	-0.225844	-0.0992768	0.0798114	-0.0814891	0.0588449	0.0546325	0.0518026	0.0310394	0.056896	0.0771191	-0.121095	-0.0904238	-0.0605747	-0.152652	-0.146529	-0.0922186	-0.0585863	-0.195014	-0.0579569	-0.0989466	-0.0668143	-0.0181158	0.0500258	-0.028963	-0.0595929	-0.051715	-0.180884	-0.108018	-0.0698494	0.235194	0.014765	0.323356	-0.109067	0.107353	-0.0203595	-0.297944	0.170335
chr1:171850948-171852549	chr1	171850948	171852549	A	-0.0799514	-1.67495	-0.493014	-0.293508	-0.75785	-0.939204	-0.318952	-0.574916	-0.0969144	-0.187225	-0.497787	0.777329	-0.13408	0.54045	-0.200333	0.378635	-0.18647	0.500486	-0.332183	-0.235393	-0.13615	-0.16876	-0.0924968	-0.0647554	-0.12151	-0.390126	-0.122932	-0.0822122	-0.255619	-0.203878	-0.010989	-0.0671443	-0.0550498	-0.022405	-0.0958062	-0.0150572	-0.0499009	0.916292	0.490238	0.523012	0.607156	0.180985	-0.0755842	-0.298958	-0.135756
chr1:171956748-171958411	chr1	171956748	171958411	C	-0.395945	-0.329653	0.112561	0.649203	-0.216598	-0.397787	-0.0762293	-0.0323703	-0.137992	-0.555826	0.278998	0.300867	0.305985	0.31913	0.220035	0.172146	0.162674	0.434278	0.0162716	0.00176771	0.0353087	0.0803923	0.0784482	0.144444	0.0879536	0.0724062	0.139574	0.0047038	0.0184356	0.0245646	0.00270661	0.0267638	0.0650862	0.0505672	0.0397587	0.0467795	0.0197614	-0.24563	-0.166048	-0.181292	0.0968646	-0.0860232	0.106818	0.127872	0.0254849
chr1:172205199-172208265	chr1	172205199	172208265	B	-0.688197	-1.82911	-0.727031	-1.20823	-1.10764	-0.220918	-0.538095	-1.00404	-0.5993	-0.556389	-0.357036	0.474256	0.600997	0.593259	0.966385	0.649937	1.03938	0.411944	0.236366	1.42434	1.47101	-0.150627	-0.2521	-0.0604776	-0.124672	1.14358	-0.352262	-0.305127	-0.66965	0.711279	0.145732	0.077622	-0.245278	-0.0475936	0.504482	-0.206876	-0.34749	-1.4914	-0.493913	-0.551862	-0.282836	-0.343046	-0.485555	-0.537182	-0.293775
chr1:172246899-172248630	chr1	172246899	172248630	D	0.390364	0.761324	0.326499	0.280927	1.77235	0.446753	0.232567	0.641521	0.4438	0.699493	0.48457	0.285583	0.499494	0.586279	0.567187	0.459869	0.572961	0.548918	0.0534075	0.373147	0.194545	0.183881	0.171138	0.0759745	0.138536	0.151083	0.238606	0.203106	0.136507	0.162325	0.124345	0.180172	0.264432	0.453976	0.217699	0.18074	0.138634	0.353367	0.643163	0.616738	0.580859	0.291212	0.264765	0.489074	0.261215
chr1:172309032-172313214	chr1	172309032	172313214	A	0.642484	0.487652	-1.17494	0.281157	-0.132234	0.180567	-1.36271	-0.277489	-0.386513	-0.172184	-0.124667	0.0314123	0.0633523	0.00680472	0.0183024	0.0983008	0.0423694	0.0338597	0.151948	0.0496164	0.16487	0.0258403	-0.0883606	-0.0780622	0.0489174	0.150113	0.254471	0.124461	0.132125	0.0558961	0.0305614	0.0115354	0.0336862	0.0212412	0.0480466	-0.134508	0.0913578	-0.120561	-0.261668	-0.40184	-0.022554	-0.102715	-0.123247	-0.0539743	-0.0695993
chr1:172346790-172349132	chr1	172346790	172349132	A	1.27124	1.56542	1.25483	1.30643	0.514911	0.82446	0.864508	0.917296	1.55876	0.490787	0.351803	0.485564	0.300167	0.234743	0.237531	0.272675	0.292698	0.354357	0.403723	0.307317	0.476574	0.337377	0.533709	0.558046	0.456428	0.674408	0.459874	0.55914	0.39781	0.409989	0.338679	0.365801	0.639904	0.372904	0.700015	0.728204	0.920269	0.63439	0.317342	0.522913	0.389215	0.207154	0.298623	-0.36917	0.291216
chr1:172469310-172471017	chr1	172469310	172471017	C	-0.873605	-2.51675	-1.09662	-0.723369	-0.433064	-0.547613	-0.216403	-0.158011	-0.556697	-0.502381	0.0427861	-0.112705	0.0540893	0.167713	0.0307758	0.0910206	0.0725394	-0.0781143	-0.0319047	-0.0663227	-0.00505585	0.0245875	0.0750218	0.0364461	0.0341312	0.112237	0.122881	-0.0315137	-0.00760493	-0.00596045	-0.0432223	-0.0184811	0.26179	0.0747353	-0.015187	-0.0631735	0.71844	0.923913	-0.00721184	-0.0192743	0.516316	-0.0444391	-0.0561264	0.0104145	-0.0135091
chr1:172472224-172473834	chr1	172472224	172473834	D	-0.935646	-1.08339	-1.11269	-0.458873	-1.42515	-0.938633	-0.975058	-0.981152	-0.952512	-1.02417	-0.697382	-0.777206	-0.692239	-0.525719	-0.486113	-0.572288	-0.716292	-0.803825	-0.99042	-0.938284	-0.943147	-1.11835	-0.915493	-1.10665	-1.00522	-0.681836	-1.02358	-1.00188	-0.929195	-0.998175	-0.951315	-0.967638	-0.813787	-0.857119	-0.736268	-0.762271	-0.724371	-0.695994	-0.564034	-0.64489	1.00725	-0.576189	-0.577889	-0.699725	-0.637422
chr1:172474451-172476175	chr1	172474451	172476175	C	-0.674454	-1.01636	-0.982928	-0.382207	-0.298537	-0.0879654	-0.123922	-0.129216	-0.343328	-0.467543	0.272943	0.0612633	0.248861	0.303649	0.190689	0.0502487	0.116216	0.198669	-0.0728695	-0.0520504	-0.089278	-0.094524	-0.175078	-0.0854641	0.00651195	-0.0342844	-0.0630887	-0.0375505	-0.0528518	-0.00120618	-0.00643815	-0.00439589	-0.00848971	-0.000941697	-0.0203009	-0.00169571	-0.000707966	-0.0654473	-0.088785	0.0310331	0.151495	0.141269	0.0972513	0.0165029	0.0599082
chr1:172499048-172502765	chr1	172499048	172502765	B	-1.57003	-0.326511	-0.527645	-1.20177	-0.679896	-0.584796	-0.333185	-0.523641	-0.841184	-1.09722	-0.372576	-0.636091	0.765675	0.734356	0.520922	0.585208	0.990086	0.603527	0.540233	-0.301889	-0.837686	-0.317174	-0.397013	-0.134403	-0.163958	-1.32255	-0.524651	-0.260391	-0.706015	0.541686	-0.142987	-0.130517	-0.448441	-0.199903	-0.332879	-0.22657	-0.16891	-0.457066	-0.785726	-0.827945	-0.338596	-0.393957	-0.452439	-0.561914	-0.692434
chr1:172512255-172516145	chr1	172512255	172516145	A	-0.197997	-0.839616	-0.337688	-0.0792586	-0.130428	-0.189267	-0.707661	-0.27657	-0.469123	-0.163494	-0.0546347	-0.0922717	-0.0834635	-0.0876511	-0.0335692	-0.0324034	-0.0352026	-0.150571	-0.0423926	-0.00536602	-0.00713769	-0.389341	-0.0381119	-0.0403207	-0.0331306	-0.0834879	-0.0349131	-0.110047	-0.0125548	0.00425126	-0.0459873	-0.0157779	-0.0630986	0.0020235	-0.0198437	-0.033433	-0.0293522	-0.105388	-0.103243	-0.378659	-0.189526	0.152115	-0.062881	-0.27488	-0.104491
chr1:172521931-172523476	chr1	172521931	172523476	B	0.679063	1.76702	1.69575	2.54925	1.01383	0.813522	1.11493	1.59709	1.89781	1.15191	0.585433	0.537452	0.515352	0.478721	0.434107	0.576515	0.587196	0.621527	0.90383	0.458077	0.590664	1.17892	0.622602	0.822275	1.66201	0.505023	0.878846	0.697257	1.2196	0.903696	0.803831	0.687738	0.876946	0.685385	0.547246	0.503269	0.833762	0.447208	0.906889	1.12672	0.76517	0.632056	0.760824	0.459115	0.395181
chr1:172524531-172526165	chr1	172524531	172526165	B	0.518407	1.50017	-0.545601	2.70885	0.926374	-1.72807	0.201058	0.162801	-0.913481	-0.5775	-0.103586	0.172491	-0.0364632	-0.0788684	-0.121341	0.101881	-0.263214	-0.0806066	0.163284	0.134254	0.155456	0.248765	0.0955968	0.417349	0.413836	0.168354	0.280292	0.420393	0.179311	0.0858469	0.17479	0.171861	0.191027	0.788019	0.198663	0.0675345	0.406399	0.0789643	0.501605	0.614458	-0.150234	0.509026	0.151592	-0.170335	-0.0480485
chr1:172562248-172563910	chr1	172562248	172563910	B	2.78406	0.567867	0.123282	0.983676	1.28332	-0.30146	-1.29872	-0.459401	0.378999	-0.247293	0.0839321	0.0820849	0.113859	0.0658777	0.0473039	0.103515	0.243203	0.134964	0.867088	0.965355	1.33364	0.42004	-0.168566	0.216271	0.0937473	0.453124	0.842855	0.650944	1.7321	0.228179	0.0536189	0.178163	0.112954	0.344587	0.243975	0.0858056	0.0907577	-0.167087	-0.00380587	-0.140706	0.13094	0.0128286	0.0263408	-0.109137	-0.112459
chr1:172589839-172591463	chr1	172589839	172591463	C	7.07098	0.690129	-0.620501	-0.804201	-0.405944	-0.0235224	-0.180803	-0.106923	-0.186897	-0.0140583	0.102809	0.0426753	0.155151	0.210814	0.148755	0.119978	0.0142805	0.205648	0.000759181	0.451647	-0.00044986	-0.0248792	0.143186	-0.00743648	0.0422289	-0.230717	-0.0180431	-0.128826	-0.0200966	-0.000434673	0.0536031	0.0376447	-0.126368	0.0359142	-0.0539042	-0.000808514	-0.00550099	-0.149678	0.0780963	-0.165876	0.0146173	0.0976791	0.00944553	-0.0972364	0.0169942
chr1:172631853-172634026	chr1	172631853	172634026	B	1.13787	-0.383895	0.86405	0.181871	-0.517645	-1.34744	-1.05727	-0.695234	-0.979206	-0.725319	0.17919	0.0536224	0.234908	0.230869	0.0951842	0.095796	0.18439	0.182966	0.213038	0.550645	0.408435	0.593685	-0.155787	0.196308	0.124555	-0.046188	-0.321281	0.255828	0.894978	0.381266	0.384823	0.0431966	-0.0681121	-0.0560439	0.0387257	-0.0369899	0.203512	-0.563659	0.252016	-0.194831	-0.128754	-0.121955	0.0944201	-0.267965	-0.155212
chr1:173418225-173421380	chr1	173418225	173421380	D	-1.83508	-2.71338	-1.91128	-1.2692	-1.78521	-1.69651	-1.7343	-1.65966	-1.69073	-1.87909	-1.51243	-1.59612	-1.52005	-1.34671	-1.29502	-1.41958	-1.47908	-1.55345	-1.73169	-1.89492	-1.94421	-1.65561	-1.68084	-1.75544	-1.64133	-1.43049	-1.8297	-1.73204	-1.75349	-1.81469	-1.67579	-1.77681	-1.57528	-1.53566	-1.77856	-1.5639	-1.59666	-1.25017	-1.38649	-1.34079	-1.64377	-1.11255	-1.30348	-1.53	-1.46983
chr1:173451003-173453333	chr1	173451003	173453333	C	-0.258483	-0.217163	-0.505014	-0.242583	-0.5012	-0.191344	-0.160575	-0.139602	-0.780088	-0.260393	-0.0817382	-0.246443	-0.0881852	-0.063135	-0.0331763	-0.0578761	-0.068708	-0.165344	-0.284378	-0.182634	-0.0784232	-0.215478	-0.191632	-0.258878	-0.156799	-0.122349	-0.218057	-0.140834	-0.138747	-0.0884241	-0.0902072	-0.086823	-0.0468684	-0.0887071	-0.0549034	-0.0508791	-0.067949	-0.0391634	-0.0375642	-0.171494	0.259114	-0.0871502	-0.00650866	0.0752227	-0.0521238
chr1:173488967-173492139	chr1	173488967	173492139	C	-0.390828	-0.249969	-0.288283	-0.436157	-0.311188	-0.220792	-0.215778	-0.1618	-0.183895	-0.236687	-0.0914986	-0.080372	0.0424074	0.0475176	0.0184247	0.0471778	-0.030644	-0.0922065	-0.153106	-0.182462	-0.0900498	-0.200676	-0.156178	-0.170447	-0.116158	-0.149398	-0.219609	-0.11381	-0.0894245	-0.0466393	-0.0324676	-0.0652313	-0.0470116	-0.11664	-0.0438935	-0.0429327	-0.0338786	-0.168142	-0.0691257	-0.174275	0.202733	-0.0619144	-0.0157496	0.111555	-0.0298229
chr1:173598548-173600113	chr1	173598548	173600113	C	-0.320391	-0.253877	-0.186902	-0.548	-0.35773	-0.260309	-0.238796	-0.12007	-0.266746	-0.201296	0.0537481	-0.0600174	-0.0571962	0.0650374	0.0431316	-0.034884	-0.0308207	-0.15061	-0.177281	-0.226364	-0.125268	-0.239759	-0.145938	-0.250684	-0.152022	-0.133759	-0.317833	-0.149044	-0.0916317	-0.0722969	-0.0817602	-0.0739517	-0.0671003	-0.158786	-0.0424336	-0.0553162	-0.0851959	-0.0419055	-0.0322202	-0.182424	0.213705	-0.155581	-0.0263353	0.111362	-0.0260922
chr1:173621579-173623427	chr1	173621579	173623427	C	-0.533615	-0.137712	-0.181174	-0.5843	-0.200084	-0.467441	-0.437963	-0.432143	-0.371279	-0.115305	-0.0825029	-0.142921	-0.0494766	-0.0526526	-0.0250504	-0.0444054	-0.0629734	-0.11076	-0.0899829	-0.109134	-0.0390918	-0.174715	-0.0984913	-0.0814967	-0.0646139	-0.121221	-0.153434	-0.0421866	-0.0310374	-0.00843031	-0.0253017	-0.0271133	-0.0509833	-0.0432513	-0.036461	-0.0129336	-0.0127376	-0.0831903	-0.0235738	-0.157157	0.155664	0.193477	-0.0168083	0.0875856	0.0291235
chr1:173627738-173629410	chr1	173627738	173629410	C	-0.197798	-0.116656	-0.387729	-0.83507	-0.706176	-0.295945	-0.121703	-0.52715	-0.329397	-0.0402018	0.0746377	-0.201975	-0.0650064	-0.0512588	0.0368706	-0.0520045	-0.0834023	-0.132957	-0.0822941	-0.0964793	-0.0365763	-0.0931349	-0.0444022	-0.0366182	0.0567398	-0.107698	-0.100011	-0.0230806	-0.021484	-0.00862661	-0.000871206	-0.00252025	-0.0235583	-0.00301061	-0.0441166	-0.00345059	-0.00184509	-0.038678	0.630646	0.343477	0.229009	0.335612	0.0852833	0.157811	0.109675
chr1:173630027-173633169	chr1	173630027	173633169	C	-0.764349	-0.96613	-0.947261	-0.559903	-1.05469	-0.708429	-0.962379	-0.726144	-1.00318	-0.925499	-0.415504	-0.444016	-0.421067	-0.370511	-0.330698	-0.418456	-0.496514	-0.531343	-0.800359	-0.851488	-0.729819	-0.845852	-0.737506	-0.896314	-0.777943	-0.629036	-0.830038	-0.816213	-0.620624	-0.680025	-0.559615	-0.679397	-0.601044	-0.68385	-0.693608	-0.643763	-0.635855	-0.292217	-0.377266	-0.732493	0.680254	-0.552063	-0.490382	-0.540661	-0.503168
chr1:173672831-173674719	chr1	173672831	173674719	C	-0.214525	-0.346631	-0.148675	-0.257385	-0.184699	-0.131872	-0.25007	-0.214151	-0.250348	-0.184615	0.0995044	0.164038	0.0481728	0.031714	0.025927	0.0258965	0.0360204	-0.0780911	-0.0311743	-0.061642	-0.0394537	-0.174335	-0.0538688	-0.0436086	-0.0197265	-0.103841	-0.200794	-0.0344683	-0.0255044	-0.00306841	-0.00441718	-0.00371283	-0.0321261	-0.0228111	-0.025781	-0.00870757	-0.00694255	-0.0396209	-0.0566258	0.140381	0.244234	0.0698952	-0.0172658	0.0578587	0.00658619
chr1:173739922-173743276	chr1	173739922	173743276	D	-2.41198	-2.44788	-2.60171	-1.89392	-2.38944	-2.05492	-2.21159	-1.98961	-2.43478	-2.3824	-2.22594	-2.17998	-2.19718	-2.22802	-2.19868	-2.15967	-2.22992	-2.32055	-2.22236	-2.45627	-2.31649	-2.08672	-2.27999	-2.22457	-2.26785	-1.95814	-2.2907	-2.17899	-2.14671	-2.32211	-2.04526	-2.23197	-2.13341	-2.2536	-2.07749	-2.01652	-1.97572	-1.74335	-1.93161	-2.19922	-2.27609	-2.0321	-2.0514	-2.06054	-2.01706
chr1:173761813-173764086	chr1	173761813	173764086	C	-0.507402	-1.41539	-0.794044	-1.71191	-0.856556	-0.602967	-0.535292	-0.774121	-0.99104	-0.613029	-0.483687	-0.361452	-0.327869	-0.384452	-0.346764	-0.37878	-0.547266	-0.473428	-0.394074	-0.704204	-0.73667	-0.483012	-0.417844	-0.55273	-0.564539	-0.379428	-0.581971	-0.50406	-0.575442	-0.431336	-0.488083	-0.71211	-0.644115	-0.521243	-0.395672	-0.410674	-1.04003	-0.233919	-0.496842	1.19933	0.701839	0.430336	-0.179238	-0.480405	-0.298277
chr1:173765103-173768250	chr1	173765103	173768250	D	-1.48715	-1.5928	-1.65956	-1.25985	-1.92727	-1.32297	-1.34514	-1.35017	-1.8728	-1.66986	-1.16686	-1.19275	-1.09826	-1.00738	-1.04897	-1.09565	-1.1795	-1.22635	-1.66	-1.44257	-1.40849	-1.44423	-1.43999	-1.53457	-1.47233	-1.29091	-1.54439	-1.51645	-1.46771	-1.45873	-1.30368	-1.4305	-1.26778	-1.40061	-1.27078	-1.35538	-1.39536	-0.793058	-1.22231	-1.25282	-1.36361	-1.00164	-1.08345	-1.332	-1.1649
chr1:173801259-173804517	chr1	173801259	173804517	C	-1.49951	-0.575756	-0.944038	-0.304992	-0.69089	-0.677386	-0.474436	-0.390645	-0.731159	-0.611014	-0.215507	-0.328332	-0.242596	-0.180675	-0.121155	-0.230026	-0.260234	-0.303088	-0.585803	-0.641545	-0.420582	-0.524775	-0.442215	-0.566581	-0.476603	-0.272561	-0.50289	-0.439297	-0.4396	-0.422161	-0.33625	-0.37824	-0.293605	-0.379016	-0.416365	-0.411866	-0.366451	-0.172704	-0.225554	-0.263078	0.410525	-0.3053	-0.160073	-0.269691	-0.222854
chr1:173876572-173878189	chr1	173876572	173878189	C	-1.48826	-1.59298	-1.61117	-0.84899	-1.70633	-1.43601	-1.45585	-1.551	-1.49338	-1.54728	-1.24435	-1.25725	-1.16039	-1.20109	-1.04946	-1.14204	-1.28968	-1.30263	-1.6267	-1.54962	-1.55765	-1.64359	-1.49408	-1.63393	-1.60248	-1.40852	-1.64826	-1.63374	-1.49608	-1.59633	-1.49925	-1.53607	-1.38117	-1.39113	-1.29966	-1.37781	-1.44425	-0.821856	-1.02309	-1.35362	-1.40099	-1.19612	-0.964696	-1.31196	-1.29917
chr1:173879448-173881190	chr1	173879448	173881190	D	-2.12773	-1.1096	-1.15512	-0.699034	-1.83389	-0.898132	-0.899502	-0.997443	-1.13443	-1.1727	-0.638325	-0.708789	-0.627564	-0.602606	-0.547336	-0.61386	-0.669891	-0.746168	-1.02615	-1.02769	-0.90828	-1.15067	-0.978398	-0.986432	-1.01217	-0.774105	-1.02355	-1.01121	-1.0553	-0.916176	-0.936682	-0.893389	-0.967374	-0.843325	-0.751687	-0.960619	-0.80584	-0.531767	-0.910362	-0.898061	0.946425	-0.565165	-0.593631	-0.760039	-0.915272
chr1:173881359-173882992	chr1	173881359	173882992	D	-0.601822	-1.56057	-0.482435	1.07149	-0.628392	-0.515222	-0.619097	-0.551765	-0.52701	-0.0965855	-0.0945788	-0.0352848	-0.206305	-0.0465099	-0.340228	-0.027399	-0.155575	-0.23094	-0.304124	-0.0449367	-0.0115523	-0.42478	-0.0286761	-0.0276616	-0.111139	-0.172833	-0.0805593	-0.15192	-0.155886	-0.00778003	0.0301772	0.087838	0.0543442	0.0102494	-0.0257217	-0.0139566	0.144191	-0.336411	0.656188	0.858857	0.816117	0.530092	0.0896799	-0.106612	0.050907
chr1:173907862-173909425	chr1	173907862	173909425	D	-2.22731	-1.52332	-1.94868	-1.21785	-1.6578	-1.63109	-1.48421	-1.39413	-1.68122	-1.66413	-1.47245	-1.77019	-1.38817	-1.23336	-1.15055	-1.17211	-1.48118	-1.35737	-1.40161	-1.66236	-1.51455	-1.708	-1.50802	-1.70577	-1.59104	-1.28798	-1.64036	-1.8146	-1.48622	-1.59765	-1.44028	-1.48483	-1.57727	-1.33748	-1.55026	-1.68185	-1.30288	-1.3995	-1.34745	-1.52443	-1.55243	-1.3938	-1.2449	-1.7022	-1.26724
chr1:173912206-173914435	chr1	173912206	173914435	D	-1.73585	-1.39311	-1.50292	-0.606169	-1.48622	-1.23339	-1.51351	-1.14346	-1.57717	-1.49735	-1.09318	-1.03877	-0.953658	-0.873606	-0.878895	-0.935726	-0.945713	-1.04511	-1.44712	-1.20963	-1.23496	-1.21752	-1.25432	-1.51794	-1.36582	-1.10587	-1.32384	-1.45214	-1.30422	-1.26229	-1.26887	-1.17996	-1.13363	-1.14186	-1.19196	-1.09775	-1.11923	-0.807179	-0.995983	-1.227	-1.18503	-0.813397	-0.863893	-1.03864	-1.08866
chr1:173938675-173940349	chr1	173938675	173940349	D	-1.48291	-1.4252	-1.54006	-0.738757	-1.40452	-1.36424	-1.32481	-1.63023	-1.4818	-1.423	-1.18906	-1.2271	-1.34584	-1.31567	-1.26037	-1.22272	-1.38635	-1.34571	-1.55088	-1.61788	-1.48245	-1.39364	-1.40764	-1.57929	-1.53519	-1.20967	-1.69962	-1.49753	-1.45729	-1.492	-1.43445	-1.41317	-1.20178	-1.46395	-1.39017	-1.15709	-1.19923	-0.808575	-1.33052	-1.25326	1.67446	-0.908487	-1.27932	-1.30929	-0.961887
chr1:173940911-173943472	chr1	173940911	173943472	D	-1.87108	-1.90713	-1.82423	-1.16368	-2.11802	-1.98736	-1.88887	-1.88814	-2.05377	-1.95737	-1.6018	-1.60194	-1.55192	-1.3826	-1.37865	-1.39817	-1.63349	-1.60677	-1.80284	-1.83962	-1.80952	-1.78516	-1.85096	-1.95922	-1.95028	-1.49802	-1.88341	-1.86908	-1.77488	-1.81386	-1.6658	-1.77742	-1.63422	-1.89024	-1.75596	-1.66347	-1.62852	-1.60592	-1.53087	-1.76077	-1.69571	-1.23432	-1.4195	-1.78749	-1.40381
chr1:173960886-173962455	chr1	173960886	173962455	B	2.15604	-0.690575	-0.722721	-0.404671	-1.37145	-0.746507	-0.521819	-0.932353	-1.06326	-0.56204	-0.705885	-0.671353	-0.820631	-0.470383	0.71197	-0.558208	-0.641827	-0.647065	-0.127783	-0.545859	-0.390705	-0.417179	-0.458793	-0.608262	-0.436956	-1.27007	-0.70045	-0.253845	-0.237123	-0.228736	-0.139425	-0.172423	-0.679293	-0.30433	-0.326422	-0.309506	-0.326007	-0.429902	0.86574	-0.711972	-0.501178	-0.396563	-0.676147	-0.636563	-0.592876
chr1:174004082-174005675	chr1	174004082	174005675	B	-2.33475	-1.65985	-2.1252	-1.54101	-2.16832	-1.86637	-1.6934	-1.75091	-2.21745	-2.02321	-1.86439	-2.0578	-1.87759	-1.77944	-1.83387	-1.66288	-1.85548	-1.87363	-1.65419	-1.55076	-1.79604	-1.66604	-1.86306	-1.87443	-2.09798	-1.56862	-1.67672	-2.09261	-1.78093	-1.62314	-2.07388	-1.77247	-2.02733	-1.64155	-1.8363	-1.67829	-1.80728	-1.87612	-1.84641	-2.4367	-1.75077	-1.7111	-1.79722	-2.02386	-1.76099
chr1:174030669-174032764	chr1	174030669	174032764	D	-0.910385	-0.558754	-0.546753	-0.17814	-0.607606	-0.351784	-0.633278	-0.49922	-0.496817	-0.397667	-0.161795	-0.185827	0.151442	-0.121777	0.136464	-0.135925	-0.131929	-0.209925	-0.49282	-0.451355	-0.279282	-0.431099	-0.349886	-0.488088	-0.416266	-0.230937	-0.477165	-0.408474	-0.34434	-0.296341	-0.292214	-0.296995	-0.244785	-0.278446	-0.308262	-0.279408	-0.202107	-0.118261	-0.130079	-0.297005	0.356065	-0.240978	-0.0796995	-0.270302	-0.186193
chr1:174037883-174039577	chr1	174037883	174039577	D	-1.5669	-1.81821	-1.62553	-0.880875	-1.6056	-1.4794	-1.42432	-1.3822	-1.5932	-1.57459	-1.25898	-1.30968	-1.25816	-1.17273	-1.12512	-1.16695	-1.34786	-1.36919	-1.47477	-1.35504	-1.57042	-1.61493	-1.54115	-1.67177	-1.51198	-1.21271	-1.64375	-1.54246	-1.54639	-1.55439	-1.43597	-1.5183	-1.45957	-1.39995	-1.42492	-1.58229	-1.39798	-0.924368	-1.11383	-1.3019	-1.3567	-1.112	-1.04206	-1.35672	-1.21264
chr1:174040150-174041846	chr1	174040150	174041846	D	-1.85918	-1.74463	-1.86001	-1.16889	-1.75975	-1.66263	-1.78746	-1.68172	-1.74252	-1.82552	-1.47951	-1.57177	-1.48341	-1.3695	-1.32093	-1.42031	-1.49917	-1.51377	-1.65943	-1.63909	-1.74698	-1.55686	-1.70507	-1.69423	-1.82324	-1.45869	-1.87152	-1.76575	-1.60471	-1.76417	-1.52067	-1.70306	-1.6086	-1.62144	-1.70304	-1.66252	-1.6238	-1.21532	-1.35523	-1.60656	-1.56428	-1.17597	-1.31886	-1.6209	-1.27485
chr1:174041880-174044737	chr1	174041880	174044737	D	-0.372519	-0.536979	-0.618082	-0.105823	-0.255053	-0.372986	-0.28265	-0.193436	-0.421609	-0.615539	0.0882343	0.119673	0.100058	0.0950365	0.0806938	0.106942	-0.0373045	0.0958117	-0.18455	-0.145664	-0.109981	-0.179673	-0.177734	-0.264465	-0.150466	-0.125296	-0.249625	-0.324837	-0.125159	-0.106141	-0.0971827	-0.09449	-0.218089	-0.126909	-0.137334	-0.125865	-0.292213	-0.126461	-0.0531995	-0.139248	0.219373	-0.162623	-0.0333912	0.219695	0.0571505
chr1:174048224-174050345	chr1	174048224	174050345	D	-0.778152	-1.46274	-1.29127	-0.393293	-0.615332	-0.758739	-0.85893	-0.701498	-0.800143	-0.720928	-0.524746	-0.542756	-0.485954	-0.341518	-0.335521	-0.399923	-0.499456	-0.529563	-0.656967	-0.601	-0.708187	-0.680777	-0.753573	-0.813043	-0.664223	-0.465923	-0.799351	-0.768438	-0.734024	-0.642763	-0.512002	-0.672634	-0.750349	-0.531767	-0.678918	-0.622877	-0.919935	-0.518389	0.891715	-0.488143	0.791493	-0.451796	-0.38082	0.57216	-0.354467
chr1:174051549-174054125	chr1	174051549	174054125	D	-1.58071	-1.56173	-1.69596	-0.995415	-1.3596	-1.45728	-1.48712	-1.37657	-1.4476	-1.46869	-1.28675	-1.33305	-1.23822	-1.1079	-1.07898	-1.11336	-1.21772	-1.24813	-1.27197	-1.31289	-1.41706	-1.31036	-1.454	-1.47259	-1.44856	-1.26504	-1.52676	-1.44918	-1.30696	-1.392	-1.26628	-1.35245	-1.3396	-1.24234	-1.33138	-1.39917	-1.31848	-1.01732	-1.07242	-1.28291	-1.26054	-0.841288	-0.977542	-1.3024	-0.948524
chr1:174120480-174122104	chr1	174120480	174122104	D	-0.568492	-2.18944	-0.556753	-0.55139	-0.628348	-1.06216	-0.751232	-0.71404	-0.723564	-0.536155	-0.481912	-0.529261	-0.8397	-0.685115	-0.346849	-0.325841	-0.602292	-0.601308	-0.564762	-0.649359	-0.586094	-0.654783	-0.522659	-0.799937	-0.602366	-0.406426	-0.69205	-0.41487	-0.380112	-0.472346	-0.410251	-0.431367	-0.329919	-0.386227	-0.386826	-0.434804	-0.385197	1.97326	-0.43998	-0.412991	0.399905	0.61743	-0.202083	-0.427532	-0.259847
chr1:174174803-174176466	chr1	174174803	174176466	D	0.563349	0.0590479	0.475688	1.26338	0.661881	1.44406	2.13336	-0.449482	-0.47144	2.19288	0.210271	0.117788	-0.139591	-0.232441	-0.184423	-0.235779	-0.23811	-0.298935	-0.454925	-0.201285	-0.181979	-0.111325	0.0184754	-0.0324162	0.0350538	-0.512315	-0.0815815	-0.0261289	-0.177688	-0.0257753	0.0789543	-0.0135191	0.02992	0.168976	-0.0719219	0.106911	-0.100651	3.18318	0.561591	0.43198	0.0561353	0.0394026	0.671757	0.0387228	0.318282
chr1:174353059-174355654	chr1	174353059	174355654	A	0.779703	1.22902	1.02954	0.267903	1.03977	0.749739	0.885551	0.494288	1.10274	0.513733	0.567786	0.473025	0.495749	0.407326	0.404319	0.40185	0.473846	0.488673	-0.916178	0.690057	0.640666	0.471672	0.654487	0.634455	0.61816	1.154	0.657808	0.523781	0.652215	0.591623	0.40113	0.548034	0.415579	0.620276	0.777766	0.636884	0.624292	0.431778	0.285096	1.02562	0.432195	0.421755	0.403502	0.54241	0.637099
chr1:17607322-17609362	chr1	17607322	17609362	C	-1.30523	-0.341786	-1.13283	-0.255159	-1.77763	-0.660329	-1.30214	-0.187812	-0.684419	-0.420517	-0.113113	-0.138588	-0.277369	-0.210844	-0.259703	-0.418926	-0.125877	-0.246468	-0.342643	-0.469224	-0.153606	-0.138489	-0.124967	-0.170999	-0.254958	-0.557624	-0.334099	-0.21351	-0.120895	-0.125873	-0.0808832	-0.0981519	-0.217441	-0.133561	-0.137669	-0.0881173	-0.396608	-0.136982	-0.0525343	-0.331137	-0.233736	0.125034	0.0593122	0.0502981	0.644986
chr1:176800377-176801917	chr1	176800377	176801917	B	1.40316	-1.61008	3.16488	-0.167022	-1.00266	-1.53172	-0.949258	-1.40073	-0.540196	-0.154573	-0.4845	0.634381	-0.275474	-0.494881	-0.341125	0.751869	-0.396778	-0.329838	-0.214166	-0.654883	-0.335562	-0.239753	-0.116349	-0.145582	-0.356111	-0.231174	-0.124937	-0.13667	-0.198244	-0.294959	-0.0474945	-0.0971934	-0.276487	-0.0425156	-0.0526768	-0.0685217	-0.0514591	0.921335	-0.0646358	-0.400178	0	-0.159483	-0.250848	-0.286424	0.341472
chr1:176812724-176815692	chr1	176812724	176815692	A	-0.0930361	-0.742096	-0.397105	-0.173495	-0.323017	-0.805108	-0.297295	-1.2942	-0.494364	-0.334662	-0.0685594	-0.0465754	-0.0556923	0.329642	-0.088699	-0.0531413	0.223551	-0.145896	-0.112475	-0.0444654	-0.31482	-0.0526994	-0.0461943	-0.0240065	-0.0683633	-0.0384128	-0.0909152	-0.079413	-0.0997505	-0.0336624	-0.130268	-0.116696	-0.070647	-0.122207	-0.0708681	-0.0208474	-0.0299719	-0.216085	-0.062449	-0.106327	-0.239082	-0.242044	-0.178161	0.223941	-0.306553
chr1:176816166-176819808	chr1	176816166	176819808	A	-1.4963	-0.862029	0.407838	-0.703726	-0.759989	-1.14119	-0.985561	-0.586867	1.08464	-0.517344	-0.0997492	0.107281	-0.0313297	-0.0364099	-0.0406359	-0.0511989	-0.0273382	-0.0755818	-0.472565	-0.344172	-0.381056	-0.218014	-0.114088	-0.136876	-0.070386	-0.174658	-0.11414	-0.19581	-0.207245	-0.0622878	-0.029462	-0.0789696	-0.132612	0.022969	-0.158915	-0.15173	0.0439155	0.314241	0.167256	0.316026	0.516526	0.294903	0.25902	-0.176223	0.143519
chr1:176823265-176824960	chr1	176823265	176824960	C	-0.649797	-0.467426	-1.37742	0.542233	-0.479246	-0.409643	-0.957306	-0.630132	-0.719445	0.905701	0.572702	0.388784	-0.160082	0.256293	-0.325044	0.12041	-0.200904	0.298331	-0.153611	0.099644	-0.219161	-0.518906	-0.441272	0.140147	0.230584	-0.233344	-0.238293	0.127857	-0.347068	-0.0592935	-0.116001	0.0641882	0.251008	0.072611	0.117617	0.127733	0.100623	1.23981	0.211301	0.681332	0.473382	0.580938	-0.218586	0.341497	0.258572
chr1:176825543-176829071	chr1	176825543	176829071	A	-0.915102	-0.576029	-0.35722	-0.343768	-0.0442824	-0.348954	-0.183344	-0.0607766	-0.131596	-0.0780675	-0.043502	-0.0818094	-0.00575025	-0.0116929	-0.0160147	-0.0182102	-0.0204331	-0.0420996	-0.0546874	-0.0604581	-0.041833	-0.0282128	-0.157884	-0.0250411	-0.0175357	-0.257172	-0.0648732	-0.0631436	-0.11244	-0.0205355	-0.00758001	-0.0315827	-0.0910069	-0.0482902	-0.0705659	-0.116912	-0.0764039	0.128482	-0.0215547	0.381176	-0.122906	0.103768	0.0195506	-0.204514	0.232956
chr1:176831400-176837016	chr1	176831400	176837016	A	-0.242263	-0.498452	-0.589951	-0.026353	-0.46786	-0.469304	-0.746413	-0.273652	-0.376858	-0.108027	0.119213	0.133056	0.102097	0.085803	-0.043486	0.057856	0.12602	0.165534	-0.108098	-0.0115034	-0.0145023	-0.0812573	-0.0499843	-0.0199028	-0.0501738	-0.115267	-0.113382	-0.0431021	-0.014574	-0.0273655	-0.0105585	0.0409373	-0.0878034	-0.00945065	-0.0413446	-0.038513	-0.0397718	0.154665	-0.0661417	-0.255791	-0.101991	-0.171302	0.0795955	-0.180408	-0.0457651
chr1:177256529-177259756	chr1	177256529	177259756	D	-1.3119	-1.03445	-0.514579	-0.491927	-0.735956	-1.29402	-1.01773	-0.309145	-0.32154	-0.184265	-0.227729	-0.313789	-0.191895	-0.114853	-0.116583	-0.156272	-0.127069	-0.354158	1.20561	0.366101	0.528445	-0.0404668	-0.0898455	-0.09024	-0.0365349	-0.125861	-0.151014	0.69478	-0.0515176	-0.120119	-0.0764018	-0.0542054	-0.00582482	-0.11068	0.43502	-0.0627689	-0.0124955	-0.155155	-0.304849	-0.152784	0.319441	0.179493	-0.148056	-0.0572268	-0.0297603
chr1:177259792-177261819	chr1	177259792	177261819	C	-1.50568	-0.218556	-0.243049	-0.184937	-0.157474	-0.301961	-0.240215	-0.281625	-0.254804	-0.109465	-0.105417	-0.180188	-0.0569979	-0.0578812	-0.0334848	-0.0588606	-0.0527628	-0.13373	-0.175248	-0.0848976	-0.039538	-0.147953	-0.130328	-0.127199	-0.0733618	-0.051517	-0.190595	-0.0679382	-0.0541065	-0.0642605	-0.0639996	-0.031259	-0.0327531	-0.0301545	-0.0322692	-0.0274194	-0.0162076	-0.174214	-0.012613	-0.129699	0.25829	-0.0904715	-0.00645886	0.105598	-0.0138662
chr1:177441054-177442974	chr1	177441054	177442974	B	-0.845848	-0.978716	-0.98288	-0.497548	-0.810512	-0.84633	-0.670582	-0.568147	-1.17175	-0.771578	-0.391736	-0.598774	-0.323453	-0.568829	-0.316957	-0.324863	-0.658827	-0.435333	1.51	1.44074	1.52604	-0.625043	-0.559027	-0.506295	-0.397354	-0.307903	-0.300737	1.37909	-1.09145	0.566186	-0.229015	0.287532	-0.628298	-0.199321	-1.32547	-0.113776	-0.651273	-0.397826	-0.538418	-0.956514	-0.481398	-0.566466	-0.574903	-0.50738	-0.680943
chr1:177520531-177522124	chr1	177520531	177522124	C	0.249333	1.37687	0.869875	0.636397	-0.345135	0.545934	1.20867	0.498408	1.18951	0.234434	0.414687	0.386832	-0.49589	-0.565195	0.482699	0.381538	0.611082	0.35762	-0.299866	0.0717617	0.370903	0.373677	0.204709	0.130513	0.355168	0.66461	0.214146	0.385095	0.406063	0.187131	0.200622	0.148137	0.365845	0.163084	0.498451	0.225137	0.603287	1.12327	0.950515	1.44947	0.355066	0.453395	0.483169	0.504116	0.455444
chr1:177622792-177624479	chr1	177622792	177624479	B	-1.10577	-0.418495	1.09984	-0.814667	-0.778017	-0.732255	-0.307057	-0.494569	-0.729574	-0.306647	-0.430801	-0.764523	-0.124389	-0.143597	-0.11757	-0.0801179	-0.121218	-0.147886	-0.160987	0.271184	-0.286509	0.487308	-0.087012	0.0382003	-0.0552274	0.189172	0.608448	0.076835	-0.0203485	-0.0139714	-0.0443374	0.0607894	0.125869	0.327377	-0.0508327	0.332933	0.241536	-0.16606	0.453357	0.391598	0.858651	-0.291368	-0.302387	-0.190912	-0.1158
chr1:177641482-177645211	chr1	177641482	177645211	D	-0.582141	-0.844079	-0.869435	-0.476618	-0.377997	-0.620072	-0.696211	-0.356251	-0.588789	-0.427691	-0.290331	-0.327443	-0.313313	-0.199126	0.314899	0.321339	0.355318	-0.337503	-0.668583	-0.549914	-0.582013	-0.244508	-0.449736	-0.478999	-0.340782	-1.4631	-0.483033	-0.516848	-0.449342	-0.443541	-0.22917	-0.27628	-0.421492	-0.309926	-0.479491	-0.508255	-0.420862	-0.363124	-0.242674	-0.414603	-0.362347	-0.246626	-0.228808	-0.48701	-0.372146
chr1:177701231-177704451	chr1	177701231	177704451	B	0.292555	-0.803749	0.805693	1.37884	-1.18913	-0.148345	-0.651729	-0.452283	-0.254716	-0.363071	0.404525	0.528674	0.621269	0.41926	0.364919	0.297497	0.654315	0.369448	0.181644	0.209194	0.199309	0.355268	-0.0441391	-0.0309491	0.0134232	-0.13055	0.230008	-0.0256446	-0.0841233	0.172153	0.0460105	0.0162134	0.00295045	0.0146373	0.165076	0.02936	0.0124528	0.308706	-0.019745	-0.307066	-0.176704	-0.0705514	0.202699	-0.186677	-0.134037
chr1:177704580-177706113	chr1	177704580	177706113	B	0.389859	0.274268	1.34524	1.64794	0.759811	0.669202	0.170883	0.365229	0.360497	0.406837	0.389838	0.418585	0.144924	0.208007	0.162813	0.142822	0.289041	0.376198	0.601776	1.13838	0.171331	0.556126	0.28899	0.515588	0.511891	0.243026	0.497097	0.33044	0.201912	0.258023	0.483631	0.350799	0.233358	0.535725	0.152253	0.152656	0.192078	0.11789	0.178436	0.256167	0.245774	0.220348	0.0692602	-0.128946	0.370459
chr1:177706971-177709835	chr1	177706971	177709835	B	-0.481549	-0.759435	1.53214	-0.178146	-1.18956	-0.20147	-0.453091	-0.271997	-0.231771	-0.206745	0.179233	0.759428	0.791565	0.428333	0.22557	0.149347	0.383761	0.508885	-0.0312527	-0.0380626	-0.0634654	0.300106	0.353919	-0.0801802	0.113028	-0.362528	-0.158984	-0.014618	-0.022959	-0.0168382	-0.00450997	-0.000692879	-0.0894752	0.0556899	-0.0599886	0.124949	0.0459679	-0.326822	0.292315	-0.259952	-0.346269	-0.134607	-0.182337	-0.167828	-0.196047
chr1:177710399-177712360	chr1	177710399	177712360	B	-0.748239	-1.32057	-0.923449	-1.03222	-0.517917	-0.604093	-0.383445	-0.401964	-0.623996	-0.53304	0.532478	-0.398503	-0.556243	0.484913	-0.36373	-0.317193	0.510234	0.763249	-0.0723028	-0.068577	-0.120834	-0.164985	-0.160468	-0.018592	0.142526	-0.297106	-0.384517	-0.011134	-0.0555185	-0.0831252	-0.0232911	-0.0635908	-0.147176	-0.0837208	-0.131271	-0.0522179	-0.107455	-0.251658	-0.294053	-0.385718	-0.197018	-0.327352	-0.311672	-0.500918	-0.321935
chr1:177713052-177714962	chr1	177713052	177714962	A	-1.44002	-0.103358	-1.2331	-0.533173	-0.852848	-0.260521	-0.278558	-0.671755	-0.813646	-0.540515	-0.26207	-0.528693	-0.440406	-0.373099	-0.684228	-0.392699	-0.318341	-0.6496	-0.176796	-0.049321	-0.406354	-0.240271	-0.217263	-0.0959023	-0.164264	-0.252159	-0.351245	-0.110857	-0.459607	-0.242229	-0.337228	-0.323976	-0.264086	-0.295133	-0.187774	-0.186506	-0.0748112	-0.235507	-0.548331	0.710604	-0.453057	0.619693	-0.482376	-0.59311	-0.244388
chr1:177736941-177738574	chr1	177736941	177738574	A	1.51022	0.592463	0.355617	1.9783	1.29461	0.430962	1.18872	0.68202	0.681803	-1.60922	0.47208	0.567023	0.237162	0.135041	0.147179	0.180646	0.154715	0.168531	0.796134	0.681308	0.370767	0.518151	0.586495	0.398849	0.369076	0.310527	1.30838	0.495335	0.563413	0.372451	0.252497	0.300245	0.363098	0.652858	0.354751	0.505794	0.368265	0.326882	0.224474	0.578612	-0.574408	-0.28608	-0.301015	-0.186155	0.202109
chr1:177795698-177797597	chr1	177795698	177797597	B	-0.200448	-0.296069	1.8516	-0.442387	-0.465633	-0.955272	-0.0857413	-0.102013	-0.183021	1.64087	-0.138184	-0.404235	0.40714	0.183296	0.412391	-0.0445716	0.566306	0.139186	0.468373	0.487861	0.781039	-0.587429	-0.0675225	-0.101507	-0.11335	-0.271859	0.778003	-0.306953	0.460969	0.207498	-0.117055	-0.0363495	-0.198277	-0.0154966	-0.0965671	-0.00363582	-0.0115719	-0.143997	-0.189613	-0.436503	-0.230492	0.106519	-0.133848	-0.350596	-0.095515
chr1:178491087-178493524	chr1	178491087	178493524	A	1.02376	2.10895	0.62943	0.508118	0.763654	0.852911	0.828567	0.586595	0.378556	0.465073	-0.197568	0.16344	-0.28122	-0.145405	-0.438374	-0.320858	-0.162795	-0.203375	-0.771675	0.211185	0.209764	0.273363	0.286952	0.249321	0.344558	-1.19018	0.500184	0.353749	0.264758	0.196031	0.121618	0.209617	0.468549	0.164195	0.319778	0.206861	0.469529	0.150256	0.265515	0.439931	-0.266097	0.178872	0.13307	0.35377	0.387553
chr1:180221409-180223070	chr1	180221409	180223070	C	1.9107	1.62894	0.697897	0.545425	1.20246	0.374677	0.703182	0.406779	1.6526	0.876685	0.516309	0.604167	0.419626	0.456799	0.508055	0.472914	0.54049	0.556167	0.675951	0.239858	0.386929	0.429044	0.423686	0.339158	0.448754	0.382202	0.326646	0.285236	0.344888	0.641352	0.502092	0.601155	0.59209	0.368681	0.42921	0.465916	0.381772	0.507316	0.755862	0.963234	0.546428	0.655687	1.04717	0.593475	0.658002
chr1:180249422-180251048	chr1	180249422	180251048	B	0.21955	0.168736	0.530192	0.185297	0.644269	0.394956	0.137589	0.196307	0.835909	0.894417	0.173435	0.0859975	0.0687377	0.166921	0.0236603	0.0978106	0.170016	0.324903	0.317616	0.599973	0.142119	0.354735	0.212883	0.353382	0.219635	0.159836	0.636389	0.248314	0.492839	0.218794	0.318882	0.14773	0.054079	0.151552	0.140181	0.213725	0.122754	0.390849	0.66079	0.325922	0.723095	0.29058	-0.06943	-0.103814	-0.24021
chr1:180260229-180262000	chr1	180260229	180262000	C	0.988656	0.383634	-0.744553	-0.815154	-0.0662037	-1.07522	-0.408225	-0.699966	-0.54844	-0.225357	0.343948	0.264211	0.110528	0.195168	0.0536828	0.132827	0.181	0.140737	-0.215523	-0.00489112	-0.00441908	-0.361385	-0.0450154	-0.00857489	-0.0175691	-0.0514559	-0.0575036	-0.0855828	-0.0316773	-0.00201445	-0.108368	0.00518213	-0.168915	-0.240281	0.0238876	0.0116184	0.0195395	0.254157	0.00572349	-0.0446039	0.171392	-0.0138264	0.0177457	0.0745971	-0.0287885
chr1:180262749-180265881	chr1	180262749	180265881	C	0.181367	-1.43684	-1.19992	-0.277632	-1.32956	-1.44202	-0.327765	-1.26003	-0.610027	-1.4809	0.105179	0.302665	0.216633	0.183454	0.150695	0.0353436	0.0971133	0.186141	-0.354813	0.00218745	-0.177929	0.130977	-0.142523	0.0275547	0.00344655	-0.0670189	-0.00247964	0.00498046	-0.0746909	-0.0158476	0.0704117	-0.0203186	0.0186023	0.0168626	0.0266703	-0.0558821	0.0109583	0.0975548	0.334013	0.250949	-0.155334	-0.00923506	-0.00775092	0.0375773	0.0206716
chr1:180267976-180269633	chr1	180267976	180269633	B	0.168172	0.141855	-0.714659	1.63163	0.96261	-0.104178	0.206875	-0.271333	0.0630507	-0.256394	0.00251929	0.118776	0.0583053	0.0409577	0.00284121	0.169665	0.104668	0.148062	0.285714	0.401934	0.654436	0.10583	0.0650884	-0.0286357	0.144396	0.903188	0.218829	0.28974	-0.0323451	0.0646832	0.265118	0.0273329	0.0759979	0.0266703	0.160896	0.0288007	0.16768	-0.899294	1.40177	0.0376995	0.38622	0.423412	0.361985	0.062964	0.0405917
chr1:180292457-180294052	chr1	180292457	180294052	C	2.27835	-0.121625	-0.182802	-0.442454	-0.223609	-0.111721	-0.476167	-0.12595	-0.488694	-0.224581	0.125306	-0.209901	0.0561263	0.0439791	0.0232307	0.0420763	-0.0262432	-0.11865	-0.192788	-0.224131	-0.0309594	-0.077035	-0.15	-0.141387	-0.0495282	-0.0374764	-0.188769	-0.0637434	-0.0328241	-0.0129737	-0.0192103	-0.0117903	-0.0506226	-0.0169074	-0.0253248	-0.0318224	-0.0319451	-0.0734973	-0.00926163	-0.101438	0.44331	0.11131	-0.00712657	0.0954928	0.0142714
chr1:180299730-180301322	chr1	180299730	180301322	B	0.529545	-2.07821	-0.616789	1.79722	-1.46385	0.37359	0.386523	0.867191	-1.07581	-1.8863	0.153736	0.437933	0.188828	0.340067	0.203402	0.197493	0.345909	0.471208	0.822312	0.489905	0.213758	0.760806	0.184278	0.361104	0.457831	0.0893085	0.427604	0.429064	0.293917	0.435285	0.90798	0.262967	0.326381	0.970219	0.17092	0.461909	0.351722	0.0694139	0.0916917	-0.213382	-0.204495	0.34966	-0.169268	-0.0454606	-0.112682
chr1:180301996-180304763	chr1	180301996	180304763	B	-0.313599	-0.139755	-0.512508	-0.604369	-0.701959	-0.2732	-0.242571	-0.194441	-0.565267	-0.287422	0.416508	0.402019	0.930366	0.631692	0.663571	0.570233	0.67405	0.648845	0.310981	-0.610652	-0.511272	-0.392008	-0.210133	-0.201837	-0.197683	-0.488386	-0.40437	-0.183177	-0.148575	0.568555	-0.1124	-0.0720235	-0.182165	-0.0810235	-0.116172	-0.10455	-0.0617701	-0.244037	-0.180945	-0.56926	-0.242634	-0.22267	-0.16586	-0.35988	-0.343777
chr1:180329587-180331293	chr1	180329587	180331293	B	-0.526237	-1.46295	-0.667226	-1.26008	-1.20692	-0.774644	-0.566534	-0.48202	-1.16594	-0.626005	-0.502254	-0.434651	-0.741312	-0.586889	-0.628698	-0.505443	-0.866579	-0.537911	0.467465	-0.610364	-1.11772	-1.24317	-0.441405	-0.371641	0.440664	-0.568439	-0.753925	-0.334178	-0.279933	0.663975	-0.176567	-0.448171	-0.727657	-0.280419	-0.29993	-0.371578	-0.44504	-1.45445	-0.530124	-0.706773	-0.591193	-0.648517	-0.717765	-0.581859	-0.878158
chr1:180386339-180388558	chr1	180386339	180388558	B	-0.543667	-1.12938	-0.95043	-0.474646	-0.817388	-0.618078	-0.717211	-0.269477	-0.688706	-0.601831	-0.373186	-0.307636	-0.629725	-0.516148	-0.644545	-0.473993	-0.445756	-0.503683	-0.281805	-0.256838	-0.321237	-0.865802	-0.299628	-0.124226	-0.227661	-0.135554	-0.471579	-0.260767	-0.137372	-0.24253	-0.0753024	-0.20193	-0.335699	-0.154778	-0.146503	-0.667744	-0.20791	-0.81738	-0.237009	-0.537399	-0.320218	-0.25418	-0.28277	-0.605624	0.326389
chr1:180390124-180391856	chr1	180390124	180391856	C	0.136554	0.465972	-0.979124	-0.652901	0.819558	-1.28575	-0.226036	-0.265741	-0.350985	-0.130966	0.245291	0.321273	0.152496	0.0767217	0.0168617	-0.048786	0.101119	0.0526241	0.0818667	0.0232334	0.258116	0.387235	-0.317955	0.131061	-0.0314534	0.126757	-0.0313569	0.00429932	0.119777	0.0413883	0	-0.0384488	0.226013	0.10213	0.0975078	0.0062339	0.0105055	-0.0808152	0.229398	0.502173	0.21985	0.0816212	0.0932128	0.102485	0.038573
chr1:180392407-180394118	chr1	180392407	180394118	C	0.62045	0.423231	-1.11515	0.600923	-0.652251	-0.623385	-0.465629	0.471912	-0.51383	-0.325709	0.441331	0.605753	0.273943	0.23158	0.147757	0.060015	0.228787	0.296112	0.236754	0.0338952	0.190692	0.456842	0.694638	0.150386	0.23406	0.190714	0.142017	0.128071	0.419718	0.160501	0.227489	0.119952	0.173934	0.153719	0.139033	0.277354	0.258422	0.182622	0.172417	0.244898	0.405764	0.212027	0.179305	0.41497	0.26434
chr1:180401128-180406649	chr1	180401128	180406649	B	0.189743	0.226764	-0.904665	-0.774807	-0.445699	-0.632247	-0.386002	-0.465061	-0.151051	-0.401257	0.43759	0.320703	0.565587	0.488704	0.661654	0.454571	0.403191	0.366585	0.12451	0.191046	0.305632	0.587673	-0.0856821	0.0634666	0.0442524	0.0062581	-0.0502143	0.0407561	0.311824	0.28455	0.0841735	0.0488029	0.0180866	0.00839392	0.0124932	-0.0393949	0.00862495	-0.0581359	-0.0455489	-0.322095	-0.0833453	-0.208651	-0.0329728	-0.0516159	-0.10675
chr1:180407554-180409219	chr1	180407554	180409219	B	0.893289	0.553427	-1.53031	-0.780087	-0.647792	-0.813482	0.768874	0.542058	0.782845	0.667131	0.3052	0.258763	0.16147	0.108203	0.116891	0.106074	0.160502	0.237709	0.58005	0.639181	0.263822	0.99351	0.314412	0.382904	0.34956	0.204053	0.262471	0.227215	0.340017	0.295323	0.443138	0.26231	0.157924	0.27859	0.0584764	0.240773	0.123339	1.39327	0.741579	0.470692	0.478402	0.452637	0.448507	0.27643	0.332418
chr1:180416403-180418232	chr1	180416403	180418232	B	-0.539691	-0.909525	-1.00581	-1.04578	-0.359166	-0.408015	-0.11279	-0.418827	-0.519567	-0.245781	0.218531	0.159287	0.186311	0.0869902	0.247504	0.184116	0.116503	0.119879	0.098413	0.108085	-0.0212006	0.645727	-0.128289	-0.0846063	-0.0265559	-0.209725	-0.0660103	-0.0350338	-0.0545273	-0.0537269	-0.0429004	0.0105805	0.0619905	-0.0543656	0.00244739	-0.0677902	-0.184343	-0.581396	-0.148046	-0.115817	0.302698	-0.0914687	0.325198	0.0794745	-0.147862
chr1:180419077-180420748	chr1	180419077	180420748	B	0.70643	1.005	1.52719	0.899498	1.43744	0.865239	1.24274	0.90641	1.49088	1.028	0.63138	0.601982	0.524266	0.540101	0.462907	0.53122	0.455903	0.53946	1.00318	0.726843	0.744634	1.02428	0.583971	0.624225	0.657195	0.385875	0.582173	0.753659	0.651333	0.666932	0.85214	0.623212	0.458882	0.526412	0.726542	0.394299	0.285066	0.368824	0.517482	0.919691	0.640973	0.520541	0.713032	0.944239	0.641589
chr1:180421494-180424956	chr1	180421494	180424956	B	0.477796	-0.748184	-1.08183	-0.176355	-0.555039	-0.937811	-0.0471128	-0.160305	-0.137733	-0.513855	0.427049	0.266447	0.405694	0.422333	0.704397	0.538156	0.282809	0.211488	0.228954	0.401223	0.427478	-0.47715	-0.15702	0.0270692	0.0286454	0.22856	-0.0399832	0.105904	-0.0486109	0.280029	0.300815	0.0646114	0.00833013	0.019788	0.00392417	0.00427955	0.00490672	-0.310774	0.0976239	-0.30586	-0.23615	-0.156161	0.080389	-0.0847709	-0.127482
chr1:180427079-180429210	chr1	180427079	180429210	C	-0.192749	-0.503815	-0.521598	-0.268005	-0.503093	-0.214098	-0.109647	-0.162677	-0.372376	-0.173418	0.303987	0.211715	0.516389	0.732162	0.667065	0.574421	0.37587	0.337778	-0.131673	-0.342175	-0.602513	-0.143502	-0.131603	-0.0339712	-0.061629	-0.210552	-0.215035	-0.119238	-0.0737364	0.311335	-0.113427	-0.067737	-0.139888	-0.0447378	-0.0401289	-0.0928883	-0.0729754	-0.100089	-0.153929	-0.245719	0.164749	-0.231987	-0.0202488	0.122916	-0.113101
chr1:180431195-180432920	chr1	180431195	180432920	B	2.27676	-0.349286	-0.582195	0.29038	-1.33971	-0.775255	-0.461332	-1.89452	0.420761	0.225742	0.214591	0.139352	0.122819	0.385383	0.0334499	0.0381146	0.0756321	0.267578	0.481259	0.0388925	-0.0426079	0.34587	-0.129929	0.195408	-0.117534	0.514889	-0.161342	-0.21254	0.157957	0.103536	0.346064	0.0629202	0.029766	0.0479502	0.0242699	0.031717	0.0781184	0.97985	0.349471	-0.161805	0.456497	0.148234	0.561502	0.0598999	0.0561585
chr1:180536108-180537705	chr1	180536108	180537705	C	0.787011	1.20189	2.04894	0.943773	1.97362	1.70053	0.881374	1.14041	1.37505	2.88003	0.815205	0.774828	0.738708	0.715096	0.727852	0.684621	0.86365	0.773426	0.878054	0.897571	0.777257	0.640704	0.762664	0.690539	0.467534	0.899763	0.615786	0.404051	0.782876	0.621008	0.678133	0.687858	0.753392	0.537411	0.771846	0.650037	0.656057	0.687808	1.06254	0.622715	1.11401	0.518975	0.810225	0.89071	0.568652
chr1:180587060-180588793	chr1	180587060	180588793	A	0.486729	0.998578	-0.388231	0.265235	0.300291	0.441794	0.503478	-0.773136	-0.355275	0.160616	-0.0664481	-0.0438747	0.030024	0.0145945	0.013712	-0.0298938	0.0435571	-0.0699593	0.165884	0.143323	0.0660965	0.190894	0.170204	0.177196	0.239428	0.0828863	0.244612	0.223843	0.119247	0.0993561	0.0644108	0.0909725	-0.340936	0.0375975	0.100607	0.212897	0.158932	-0.0725914	0.0802913	-0.279111	-0.105356	0.0279393	0.0411297	0.336528	-0.0408563
chr1:180601082-180602778	chr1	180601082	180602778	A	0.354951	-0.49279	1.00304	0.135575	-0.192783	-0.607261	0.374116	-0.1207	0.169703	-0.0485263	0.0435901	0.0979259	0.0124232	-0.00370576	0.00684941	0.0305996	0.0208531	0.0242027	0.0156881	0.091788	-0.0706827	0.114901	-0.143299	0.0703545	0.0776977	0.052091	0.0903293	0.082597	-0.0404533	-0.0295376	0.0174811	-0.026009	0.108313	0.0255729	0.0379594	0.147347	0.0621225	0.100117	0.0656911	0.15766	0.0823461	-0.0891563	-0.0206487	-0.0521843	-0.0370261
chr1:180677337-180680532	chr1	180677337	180680532	B	3.87922	1.19615	1.7534	1.46211	1.23912	2.15882	0.662196	0.989871	2.38102	1.11628	0.562513	0.515665	0.426694	0.354275	0.359535	0.386316	0.442765	0.512876	0.813567	0.653629	0.614929	0.605182	0.716709	0.825896	0.570778	0.463251	0.685775	0.824972	0.922865	0.628313	0.601251	0.549306	0.455331	0.541007	0.915884	0.775096	0.490061	0.734172	0.413584	0.565222	0.6173	0.385499	0.393281	0.525625	0.517574
chr1:180767595-180769444	chr1	180767595	180769444	A	0.295029	1.52575	-1.22383	1.42677	0.569793	-1.54493	-1.29145	-0.997425	0.350602	0.980521	0.267849	0.100342	0.209081	0.0644747	0.14801	0.0837319	0.151902	0.089629	0.216416	0.283607	0.203687	0.423819	0.195922	0.17803	0.2102	0.168735	0.63801	0.313035	0.302142	0.205483	0.188739	0.136648	0.203822	0.234977	0.111693	0.240735	0.219641	0.537594	-0.215812	0.161144	0.312641	-0.451306	0.0403126	0.160377	-0.0511495
chr1:180812710-180814934	chr1	180812710	180814934	B	1.40208	1.93151	-0.627818	-0.220442	-0.550943	-0.565919	-0.493746	-0.246863	-0.955944	-2.06179	-0.314719	-0.328659	-0.421215	-0.344703	-0.522794	-0.372227	-0.430973	-0.335882	0.566154	-0.689462	1.58695	-0.538769	-0.387489	-0.190025	-0.205386	-0.717428	-0.311975	-0.558742	-0.781747	0.506251	-0.154935	-0.226591	-0.318964	-0.163413	-0.195804	-0.105878	-0.154395	-0.526184	-0.958914	-1.10574	-1.03278	-0.412349	-0.783316	-0.427244	-0.608569
chr1:180825987-180827606	chr1	180825987	180827606	A	0.346079	1.39029	-1.12137	0.178299	0.677227	0.354686	0.428943	0	0.397465	0.118193	-0.100187	-0.138759	-0.146297	-0.0652503	-0.0806029	-0.0923498	-0.0497505	-0.0740394	0.0791948	0.0898186	-0.13791	0.211414	0.227872	0.171247	0.118783	0.144729	0.198409	0.258934	0.116519	0.0730733	0.0544371	0.0738695	0.124886	0.0579657	0.260839	0.282222	0.231652	-0.233249	0.049496	0.160893	0.170219	0.0348672	0.0225676	0.171928	0.099036
chr1:180834620-180836606	chr1	180834620	180836606	A	0.561973	0.30669	-0.827681	-0.881034	-0.170049	-1.38654	-0.642	1.08296	1.27852	-0.923603	0.0873372	-0.151612	0.0380874	0.0499154	0.0315978	0.0300083	0.150401	0.112747	0.344456	0.148802	0.0940083	0.274541	0.36798	0.193232	0.146611	0.20549	0.232394	0.0549668	0.226214	0.182677	0.116896	0.0805014	0.066016	0.0362924	0.0579022	0.06516	0.144531	0.0539647	-0.200088	-0.144804	-0.275246	-0.161928	-0.0588857	-0.116599	-0.0523344
chr1:180847443-180851902	chr1	180847443	180851902	B	-0.507713	-0.631626	-1.18785	-0.896756	-0.327792	-0.923607	-0.538717	-0.306359	-0.735233	-0.837693	-0.745727	-0.604585	-0.739232	1.04143	0.947385	1.01235	0.850715	0.873098	-0.118085	-0.298686	-0.702067	-0.223609	-0.403954	-0.172216	-0.276003	-0.429883	-0.511204	-0.322001	-0.279523	-0.456063	-0.17923	-0.295355	-0.406754	-0.258423	-0.301816	-0.307519	-0.279386	-0.492159	-0.646695	-0.647431	-0.775705	-0.540025	-0.488475	-0.6669	-0.423084
chr1:181124580-181128055	chr1	181124580	181128055	B	0.771852	0.382082	2.62766	2.6865	0.395539	-0.256994	0.411893	0.372195	1.29169	0.817641	0.597676	0.55052	0.111302	0.0462919	0.0107106	0.0209496	0.0980599	0.0733645	0.273482	0.085104	-0.065496	0.940356	0.191274	-0.150481	0.0396093	0.0594255	-0.258671	0.406806	0.141206	-0.0687619	0.0427267	-0.0550844	0.0525095	0.054596	0.0974524	0.129483	0.165511	0.126744	0.537948	0.131739	-0.17913	-0.141363	0.16604	0.0572898	0.409667
chr1:181169510-181171298	chr1	181169510	181171298	C	-0.716696	-0.0197722	-0.76781	-0.824092	-0.335203	-0.480862	-0.0961735	-0.142225	-0.181539	-0.169263	-0.0980683	-0.544755	-0.0415369	-0.0386207	-0.0792287	0.0347636	-0.129738	-0.0988329	-0.067884	-0.144465	-0.24289	-0.092231	-0.108767	-0.0649966	-0.162364	-0.22559	-0.0397221	-0.0863273	-0.01779	-0.00743377	-0.0238304	-0.0152968	-0.0420938	-0.0243916	-0.0378028	-0.00656047	-0.00628191	-0.314348	-0.0579882	0.145547	0.0734426	-0.107366	-0.0365165	0.0369319	0.0808544
chr1:181207400-181212905	chr1	181207400	181212905	A	0.321853	-0.73089	-0.0164934	-0.260757	-0.94197	-1.07776	-0.77586	-1.33864	-0.460266	-0.121075	0.0226118	-0.214148	0.152539	0.0433337	-0.0972001	0.0501099	0.285931	0.143394	0.17476	1.06863	1.1236	0.137971	-0.0487685	0.19688	-0.225379	-0.00115848	-0.0852041	0.133784	0.323356	0.404357	0.0100926	0.134615	-0.0604929	-0.0020975	-0.00228608	-0.00300315	0.137171	-0.820852	-0.115255	-0.170269	-0.00385813	-0.356579	-0.177746	-0.261933	-0.166294
chr1:181226244-181229461	chr1	181226244	181229461	A	1.02583	0.405359	0.465234	0.773861	0.290496	0.529719	0.502741	0.215895	0.711527	0.211343	0.186351	0.29273	0.14835	0.0959348	0.0854294	0.134842	0.116616	0.182859	0.347008	0.294639	0.302512	0.228627	0.323789	0.35913	0.280383	0.285632	0.311029	0.481781	0.305066	0.250499	0.149001	0.181018	0.279625	0.159826	0.372414	0.385082	0.412729	0.207871	0.144469	0.271335	0.335444	0.131151	0.109305	0.386332	0.222554
chr1:181230227-181235339	chr1	181230227	181235339	A	-0.508461	-1.05771	-0.278263	-0.138456	-0.0592579	-0.222694	-0.63768	-0.214823	-0.211778	-0.0108687	0.260415	0.154612	0.0603187	0.133867	0.169585	0.082568	0.0632361	0.181626	-0.0121511	-0.00423191	-0.00451848	-0.0691607	-0.109913	-0.0106017	-0.00544358	-0.0283005	-0.0178904	-0.042518	-0.00545807	-0.00123373	-0.00562108	-0.00206873	-0.0663236	0.00361802	-0.0289328	-0.0636092	-0.0355084	-0.097417	-0.0371178	-0.145904	-0.146442	-0.109654	-0.00892128	-0.0957341	-0.0370224
chr1:181244374-181245966	chr1	181244374	181245966	B	-0.952453	-3.00408	-1.20301	-0.220181	-1.12892	-1.07991	-0.570323	-1.1676	-0.843354	-0.521951	-0.419823	-0.352097	-0.384309	0.520551	-0.48654	-0.365706	0.624872	-0.403675	-0.03537	-0.44588	-0.515452	-0.317625	-0.233213	-0.1023	0.278835	-0.15129	-0.296999	-0.215898	-0.160102	0.639611	-0.0501434	-0.119273	-0.209801	-0.118799	-0.199445	-0.367641	-0.240065	-0.343512	-0.222139	-0.506704	-0.408609	-0.519581	-0.237605	-0.286905	-0.47027
chr1:181246159-181248307	chr1	181246159	181248307	B	-1.9906	-1.65388	-0.642528	-0.245737	-0.71465	-0.797899	-0.467183	-0.42684	-0.534187	-0.2753	-0.596546	-0.437759	0.759246	0.795909	0.853185	0.666734	0.862761	0.700172	-0.14093	-0.305092	-0.531059	-0.418899	-0.242846	-0.0880628	-0.143589	-0.202622	-0.35614	-0.20178	-0.204127	-0.337361	-0.0719399	-0.199934	-0.288442	-0.120888	-0.108247	-0.103073	-0.281563	-0.555232	-0.518942	-0.618065	-0.538755	-0.489006	-0.273351	-0.28422	-0.273698
chr1:181255539-181258540	chr1	181255539	181258540	A	-0.650989	-0.208848	-0.444044	-0.19309	-0.0922992	-0.0989851	-0.362578	-0.543497	-0.727351	-0.029333	-0.0139852	-0.0682914	-0.0365581	-0.0367373	-0.055702	-0.0465882	-0.0327873	-0.0500771	-0.00628692	-0.0028722	-0.104672	-0.0258754	-0.0621919	-0.00270519	-0.00874348	-0.00385758	-0.0545813	-0.0413734	-0.133873	-0.00451571	-0.00814673	-0.0139547	-0.0376119	-0.0899141	-0.0131266	-0.00681044	-0.0130346	-0.146792	-0.0915321	-0.169623	-0.175926	-0.229059	-0.0623315	-0.155455	-0.210411
chr1:181552156-181553860	chr1	181552156	181553860	B	2.19226	-2.22804	2.66929	1.49847	0.379605	0.179206	0.429451	0.586824	0.680989	0.84291	0.142549	0.390574	0.215237	0.218634	0.0672087	0.0765247	0.100955	0.305587	0.902256	0.329231	0.19774	0.251548	0.193497	0.527348	0.21188	0.342058	0.499364	0.484072	0.211338	0.257435	0.251208	0.233332	0.224344	0.210249	0.222746	0.155893	0.13459	0.345987	0.412604	0.345287	0.672339	0.162387	0.551486	0.26607	0.138349
chr1:181841221-181843396	chr1	181841221	181843396	A	0.264199	1.7985	-0.3454	0.282416	0.476164	-1.14403	-1.09105	0.0886137	0.290441	1.41903	-0.0585021	-0.0213725	0.014021	-0.0156999	-0.0420887	0.013316	0.00675821	0.0295291	0.366245	0.350632	0.35122	0.797497	-0.134326	0.16459	0.280787	0.183359	0.211372	0.158094	0.222617	0.0837707	0.0527346	0.0224086	0.358902	0.030276	0.0897287	-0.248677	0.158805	-0.252936	-0.348698	0.0421303	-0.227672	0.170513	-0.152545	-0.145899	-0.052179
chr1:181859993-181861792	chr1	181859993	181861792	A	1.28777	1.19453	-1.07746	0.654914	-0.796353	0.630011	0.504819	1.05676	-0.761173	-0.904791	0.271414	0.404561	0.123503	0.139847	0.106273	0.146859	0.158837	0.156906	0.26934	0.166178	0.218705	0.296822	0.324974	0.32367	0.427714	0.353307	0.280343	0.337131	0.440775	0.222825	0.209122	0.183958	0.248615	0.207006	0.348809	0.170079	0.342226	-0.784327	0.241882	-0.385727	0.386348	0.296376	0.162681	-0.285737	-0.157966
chr1:182281444-182284223	chr1	182281444	182284223	B	-0.178105	-0.132946	-1.72266	-0.0876479	0.3982	-0.706215	-0.527164	-0.28295	-0.614544	1.59044	-0.112347	-0.30226	0.267052	0.281326	0.173914	0.200715	0.322987	0.147976	0.146479	0.425599	1.03582	-0.348623	-0.0343087	-0.0548072	0.0934551	-0.254415	-0.134044	0.152427	0.357952	0.307888	0.360895	0.0793773	-0.192581	-0.0163974	0.228858	-0.0906726	-0.00449163	-0.160218	0.188407	-0.242271	-0.411978	-0.148133	-0.0853717	-0.111914	-0.0796778
chr1:182291436-182293062	chr1	182291436	182293062	A	0.756494	2.65198	0.722568	0.447319	1.78468	0.763227	0.937241	1.094	0.794163	0.5745	0.300324	0.427124	0.306459	-0.414467	0.236187	0.353091	0.330126	0.301739	0.413035	0.403026	0.531953	0.352708	0.428986	0.433167	0.448278	0.99935	0.508972	0.503552	0.376573	0.382899	0.272595	0.338072	0.529956	0.437829	0.781804	0.475211	0.438243	0.374186	0.253627	0.48229	0.420778	0.336854	0.467983	0.457063	-0.191128
chr1:182502899-182505247	chr1	182502899	182505247	B	-0.502113	-0.626161	-0.433121	1.09034	-1.21731	-0.363645	-0.610304	-0.272692	-0.545059	-0.64931	0.131737	0.14677	0.284072	0.162024	0.263289	0.361253	0.232302	0.225441	0.173345	0.223147	0.939357	0.5183	-0.117792	0.105208	0.0940264	1.19125	0.277125	0.0708069	0.244367	0.37541	0.0330963	0.100642	0.0327164	0.261146	0.00544213	0.00104782	0.0313102	-0.146417	-0.171031	-0.267118	-0.113219	-0.243497	-0.0213505	-0.18884	-0.258487
chr1:182505705-182507660	chr1	182505705	182507660	B	-0.229047	-0.584357	-0.418701	-0.408124	0.487703	-0.693559	-0.905034	-0.609419	-0.509824	-0.566526	-0.0810336	0.0569068	0.0579791	0.106216	0.103737	0.0674864	0.0835464	0.0789925	0.0331985	0.161845	0.0835774	-0.14251	-0.0407585	-0.0302288	0.0426323	-0.0433934	0.131978	-0.13359	-0.00788397	0.0436197	-0.0595019	0.0496943	0.135433	-0.00381319	0.0359408	0.00616391	0.0787516	-0.0906924	-0.103028	0.570558	-0.166925	-0.0803836	0.382547	-0.204849	-0.0535918
chr1:182511195-182513998	chr1	182511195	182513998	B	1.51509	0.411255	0.322737	0.557893	1.062	0.342973	0.895506	1.05736	0.166039	0.299539	0.0872385	0.0595114	0.0426132	0.0677467	0.0157714	0.0435625	0.090758	0.0703277	0.309532	0.215012	0.261267	0.299369	0.222508	0.531011	0.264608	0.152509	0.390673	0.367936	0.247327	0.103404	0.184633	0.0990799	0.0933089	0.349703	0.0952689	0.25658	0.174658	0.325115	0.18329	0.363529	0.462944	0.13544	0.0361979	0.664378	0.0970044
chr1:182515994-182518559	chr1	182515994	182518559	B	-0.956197	-0.518742	-1.3194	-1.36169	-0.920738	-0.694625	-0.389044	-0.709035	-0.739353	-0.798647	-0.437441	-0.404416	0.560326	0.389626	-0.403796	-0.19295	0.498815	-0.329828	0.39991	-0.307003	1.05702	-0.377054	-0.273408	-0.311169	-0.224942	-0.495618	-0.503067	-0.377998	-0.830832	-0.232699	0.159991	-0.225241	-0.307694	-0.168933	-0.36196	-0.197027	-0.133567	-0.575427	-0.644675	-0.551182	-0.480277	-0.583505	-0.451109	-0.772561	-0.641652
chr1:182519401-182521006	chr1	182519401	182521006	A	-1.74606	-1.89736	1.52124	0.502801	-1.22827	0.727511	0.632135	0.611097	0.299542	0.83	0.221954	0.263191	0.371037	0.376328	0.12811	0.458779	0.217145	0.406957	0.380153	0.701955	0.259478	0.173527	0.410022	0.331519	0.227047	0.139008	1.19311	0.635988	0.269476	0.270082	0.272367	0.294007	0.303389	0.290065	0.321093	0.434091	0.324431	0.162849	0.384892	0.480706	-0.340924	0.33965	0.151604	0.502896	0.224544
chr1:182527215-182529505	chr1	182527215	182529505	B	-2.0123	-2.12919	0.67473	-0.444841	-0.699177	-0.448617	-0.102131	-0.320071	-0.569199	-0.626128	0.122962	0.0968793	0.715832	0.443038	0.343557	0.230838	0.510546	0.474036	0.0712816	0.256089	0.428615	0.396393	0.0457027	0.101597	0.0840149	0.151999	0.535302	0.0572827	0.162181	0.218242	0.00740705	0.00371704	0.0315621	0.209659	0.00854478	0.00892826	0.182192	-0.254172	0.0131486	0.44173	-0.0942147	-0.166592	0.0265354	-0.102396	-0.0336406
chr1:182559889-182561721	chr1	182559889	182561721	B	0.366537	1.40869	1.81892	1.21176	0.546774	0.355505	1.28	0.485101	0.932027	0.357425	0.822718	0.187552	0.0954214	-0.141153	-0.189525	-0.170979	0.113276	0.140437	0.241585	0.0960364	0.14787	0.302467	0.859117	0.447745	0.596681	0.0737883	0.232799	0.367875	0.0853206	0.188729	-0.0736193	0.0673287	0.288066	0.610555	0.147741	0.378167	0.180339	-0.0967496	0.0652362	0.259657	0.349625	0.267611	0.100861	-0.0413789	0.0709545
chr1:182907674-182910580	chr1	182907674	182910580	A	0.971183	1.67411	0.611759	0.380434	0.6848	0.349056	0.802258	0.705421	1.44949	0.498544	0.303612	0.250868	0.200549	0.131925	0.102189	0.16428	0.149743	0.222688	0.362571	0.296174	0.283321	0.296728	0.396018	0.403096	0.330366	0.184633	0.591743	0.556392	0.362983	0.265553	0.180552	0.249835	0.320909	0.266734	0.496108	0.412858	0.540716	0.182028	0.148739	0.386841	0.526614	0.164486	0.121138	0.257358	0.143621
chr1:182922209-182923859	chr1	182922209	182923859	A	0.878344	0.999701	0.591598	0.180068	0.589377	0.702025	0.819618	0.711358	0.985965	0.636171	0.329911	0.381843	0.388377	0.202409	0.233976	0.35907	0.278194	0.316928	0.531222	0.514951	0.458656	0.3504	0.583038	0.55571	0.513097	0.703146	0.788977	0.535546	0.403211	0.399667	0.408861	0.421622	0.380556	0.360788	0.447219	0.348465	0.504718	0.244642	0.241382	0.406309	0.438705	-0.293332	0.265716	0.329211	0.240624
chr1:182927239-182929519	chr1	182927239	182929519	A	0.766348	0.525472	0.671519	0.141686	0.656217	0.428153	0.670547	0.324269	0.491219	0.44492	0.203173	0.216471	0.205377	0.190091	0.186606	0.197456	-0.218213	0.193652	0.479246	0.605466	0.326279	0.395779	0.430112	0.430931	0.373087	0.268101	0.5059	0.343087	0.304679	0.30225	0.194266	0.238559	0.280706	0.279088	0.394383	0.429099	0.242744	0.32892	0.230697	0.533406	0.304512	0.159362	0.16546	0.401082	0.146623
chr1:182950691-182952351	chr1	182950691	182952351	A	1.78737	0.912918	0.966973	0.687547	1.21619	0.848836	0.867082	0.571353	1.62017	0.791796	0.424962	0.532678	0.514281	0.472228	0.464663	0.483095	0.462811	0.431127	0.528637	0.767041	0.573119	0.731633	0.854026	0.903187	0.642833	0.954521	0.800512	0.721403	0.606926	0.540022	0.492684	0.512416	0.608447	0.537713	0.707499	0.710883	0.704156	0.380717	0.423025	0.716103	0.487988	0.271233	0.390408	0.587162	0.732471
chr1:182953090-182954683	chr1	182953090	182954683	A	-0.844432	0.246785	-0.42753	0.154277	-0.807011	0.539549	0.364671	0.35103	0.246594	0.11021	0.0383917	-0.0557551	0.0256445	-0.0325391	-0.024124	0.0357914	0.0230733	-0.0414557	0.0700584	0.0933934	0.0706995	0.160428	0.164702	0.173092	0.139461	0.18548	0.268191	0.11376	0.097192	0.0657584	0.0365997	0.0514184	0.100403	0.0688685	0.0696419	0.095172	0.0931526	0.0575711	0.0827442	0.33089	0.146852	0.0375285	-0.0325661	-0.146994	0.150579
chr1:183263424-183265287	chr1	183263424	183265287	B	1.17642	-0.44652	-0.66602	-0.155825	-0.398039	-0.0546126	-0.262127	-0.210461	-0.427856	-0.145398	0.470273	0.245508	-0.264961	0.588927	0.446234	0.380105	0.192321	0.427162	-0.0643719	-0.0010442	-0.0102025	-0.124296	-0.0609905	-0.0132457	-0.00871779	-0.0136973	-0.0409698	-0.00747895	-0.0122757	-0.00180541	-0.00298169	-0.000297459	-0.00685692	-0.00332746	-0.00187353	-0.00252829	-0.000713984	0.239969	0.133053	-0.283338	0.577462	-0.178924	-0.104185	-0.0926616	-0.06148
chr1:183265553-183267138	chr1	183265553	183267138	A	1.28573	-1.06211	-0.9129	0.404845	0.323329	-0.812675	-0.768038	-0.832906	0.169092	0.494662	0.516906	0.154078	-0.0483219	-0.077294	0.0692588	0.059257	-0.0980794	0.107307	0.185092	0.0307131	0.0964306	0.695421	0.214154	0.307621	0.170965	0.20418	0.291498	0.230745	-0.183022	0	0.0936206	0.124418	0.0321448	0.250491	0.144563	0.227132	0.0657108	0.378504	0.130765	0.22112	0.359454	-0.179367	0.0543117	-0.206262	0.124096
chr1:183295817-183299161	chr1	183295817	183299161	D	-2.33943	-0.914736	-2.14098	-0.564581	-1.70152	-0.649117	-0.722255	-1.01557	-1.12046	-0.647845	-0.51927	-0.527986	0.474872	0.542713	-0.358689	0.439073	-0.443292	-0.708991	-1.95191	-0.627637	-0.947506	-0.714401	-0.731257	-0.779328	-0.630972	-0.887553	-0.668319	-1.01139	-1.02863	-0.618343	-0.564045	-0.628077	-0.364929	-0.683752	-0.502678	-0.382095	-0.442021	-0.472886	-0.732534	-0.763243	-0.789721	-0.373115	-0.647492	-0.664915	-0.754764
chr1:183318432-183321843	chr1	183318432	183321843	A	0.487369	1.22934	0.489513	0.857453	1.10444	0.502446	0.478502	0.416205	0.501812	0.661076	0.162366	0.163043	0.13817	0.0522519	0.0492079	0.110367	0.103172	0.136618	0.395904	0.112308	-0.373803	0.338897	-0.405302	0.341647	0.293228	0.597467	-0.537105	0.454719	0.230638	-0.227657	0.135717	0.180796	0.320763	0.192621	0.307076	-0.696311	0.193505	0.308312	0.162491	0.293033	0.737504	0.140205	0.129898	-0.20777	0.236006
chr1:183979072-183980947	chr1	183979072	183980947	A	0.438157	-1.55371	0.710982	0.830524	-1.11053	0.728071	0.451622	0.436427	0.455149	0.32553	0.186451	0.36577	0.175807	0.113545	0.181934	0.187372	0.246385	0.228004	0.510257	0.319048	-0.26906	0.475438	-0.315514	0.385114	0.316258	0.542837	0.387035	0.515203	0.214065	0.335584	0.178243	0.4433	0.207515	0.158814	0.29517	0.259694	0.33543	0.323945	0.131038	0.148155	0.196387	0.250393	0.143806	-0.160508	0.172357
chr1:184032942-184035182	chr1	184032942	184035182	B	1.37782	0.184669	0.474386	2.09199	-0.158205	-1.07996	-1.03563	-0.836241	-0.734458	1.30352	0.24025	-0.377659	0.189452	0.279958	0.0763518	0.0648716	0.0809812	0.149157	0.782695	0.888694	1.59672	0.947612	0.179688	0.183752	0.113049	0.777533	0.895357	0.75709	0.979258	0.886635	0.477812	0.361828	0.114873	0.582784	0.218786	0.159377	0.156171	-0.392393	-0.483145	-1.2057	-0.706927	0.370201	-0.338324	-0.0307129	-0.398215
chr1:184260077-184262197	chr1	184260077	184262197	C	0.450722	1.08066	0.973282	0.690592	-0.662155	0.562156	0.636155	1.35921	0.694038	0.784699	0.906896	0.622734	0.4891	0.636777	0.794299	0.679734	0.50939	0.572956	0.297987	0.0941391	0.365354	0.349305	0.213962	0.128808	0.507815	0.263738	0.182874	0.244248	0.502134	0.247711	0.25016	0.250908	0.432167	0.323601	0.507529	0.387681	0.407753	0.428424	0.458346	0.369322	0.661407	0.550033	0.401539	0.265569	0.275234
chr1:184274056-184275661	chr1	184274056	184275661	D	0.514143	0.310441	2.0121	0.256755	-0.362344	0.692975	0.685076	0.926846	0.720624	-0.703458	0.367197	0.284071	0.393231	0.340619	0.514002	0.327143	0.383402	0.413822	0.0583821	0.14073	0.250398	0.454119	0.558506	0.18005	0.142355	0.419168	0.284118	0.166321	0.425424	-0.212498	0.121128	0.308233	0.444956	-0.296951	0.483178	0.146016	0.0815089	0.778727	0.560943	0.114731	0.278448	0.313779	0.200981	0.452835	0.311856
chr1:184470753-184472335	chr1	184470753	184472335	C	0.881772	1.47545	1.95602	0.492716	3.45552	1.21821	0.579461	3.74303	0.758457	0.489026	0.613305	0.592828	0.66109	0.492708	0.446647	0.65566	0.792247	0.717345	0.567425	0.739745	0.610277	0.412429	0.790091	0.447471	0.362644	0.497143	0.349034	0.470866	0.404523	0.480541	0.525171	0.475483	0.474582	0.460791	0.681405	0.286738	0.351931	0.504956	0.970572	1.74164	0.442083	0.913145	0.829134	0.728155	0.448079
chr1:184529949-184531546	chr1	184529949	184531546	C	1.176	1.45042	1.10332	0.892448	-1.31707	-1.82871	0.92585	-0.912336	-1.06465	1.39887	0.565817	0.725052	0.766169	0.659811	0.524367	0.558411	0.474867	0.889983	0.271321	0.504818	0.468962	0.529458	0.649537	0.553964	0.71649	0.616637	0.89441	0.295842	0.474117	0.406326	0.535296	0.398438	0.547643	0.357662	0.352301	0.41633	0.23843	0.413781	0.622199	0.535105	0.492344	0.350056	0.436385	0.523496	0.235961
chr1:184533442-184537682	chr1	184533442	184537682	C	-0.639993	-0.4004	-1.85031	-1.15773	-1.41584	-0.56765	-0.255269	-0.246957	-0.655686	-1.52825	-0.179394	-0.290728	0.190605	0.413765	-0.0786105	-0.0892959	-0.266242	-0.198856	-0.349478	-0.524009	-0.312316	-0.258455	-0.193668	-0.271057	-0.232375	-0.226031	-0.154371	-0.328638	-0.239802	-0.228768	-0.154857	-0.174803	-0.107511	-0.236514	-0.136579	-0.055431	-0.231301	-0.283221	-0.197633	-0.144954	-0.212412	0.184428	-0.240059	-0.152733	0.224675
chr1:184572724-184574430	chr1	184572724	184574430	C	-1.066	-0.553788	-0.505963	0.856391	-0.257056	0.394892	0.374599	0.343508	0.306232	-0.241893	0.307042	0.430829	0.384805	0.202815	0.324922	0.187113	0.307379	0.457649	0.361569	0.0526329	-0.148025	-0.0248474	0.121143	0.0957587	0.0501017	-0.227221	0.0483911	0.116804	-0.0982992	0.173805	-0.0137774	-0.135369	0.229763	0.0296453	0.0309404	0.00949978	0.211861	-0.0737627	-0.275719	1.17021	0.177909	-0.0857589	0.132069	0.294681	0.166274
chr1:184614145-184616394	chr1	184614145	184616394	C	-1.40079	-0.822594	-1.22198	-0.30055	-0.758328	-0.736381	-1.32666	-0.835474	-0.521334	-1.9964	0.358134	-0.340156	0.231162	-0.235132	-0.193663	-0.158551	-0.371371	-0.288523	-0.476684	-0.300963	-0.470101	-0.609779	-0.443056	-0.491804	-0.526067	-0.349326	-0.486332	-0.586196	-0.533639	-0.468919	-0.240512	-0.326646	-0.192941	-0.308231	-0.37744	-0.227779	-0.345636	-0.277455	0.768053	0.962579	-0.438695	-0.222502	0.281485	0.336697	0.407132
chr1:184617362-184619102	chr1	184617362	184619102	C	-0.872959	-0.564944	-2.0053	-0.111325	-0.264608	-0.619498	-0.482547	-0.391104	-0.428642	-0.608571	0.368516	0.338877	0.341075	0.517588	-0.229477	-0.307282	0.35538	0.369344	-0.233289	-0.448014	-0.242173	-0.106789	-0.192561	-0.322315	-0.254621	-0.27421	-0.570359	-0.426338	-0.409556	-0.305528	-0.111612	-0.208763	-0.31649	-0.14914	-0.257136	-0.551399	-0.405536	-0.787148	-0.290158	-0.469927	-0.647366	0.215224	-0.232943	-0.209798	0.358665
chr1:184658946-184660582	chr1	184658946	184660582	D	-0.25995	-0.349839	-0.302778	-0.0795524	-0.191695	-0.242396	-0.129118	-0.03164	-0.407529	-0.766237	0.073627	0.0944016	0.110084	0.249826	0.142184	0.0478065	0.0828184	0.207496	-0.0227613	-0.0111556	-0.0100879	-0.107369	-0.124815	0.231385	0.0435291	-0.0113644	-0.0322951	-0.0204312	-0.00910612	-0.00159574	0.0177927	-0.000247032	0.256182	0.0211351	0.00665755	-0.00594866	0.0613156	-0.113083	-0.0327826	0.146802	0.109664	-0.0262453	0.0277446	0.0659493	0.0256752
chr1:184694880-184696465	chr1	184694880	184696465	B	-1.12282	-0.305617	3.13678	-1.51694	-0.489601	-0.952839	-0.390356	-0.63569	1.15872	-0.322854	-0.397336	-0.624284	-0.149552	0.222696	-0.115638	-0.0731833	-0.143493	-0.139307	-0.0613935	-0.134024	-0.18968	-0.331646	0.554013	-0.34291	-0.28968	-0.658062	-0.283525	-0.121043	-0.494692	-0.190887	-0.245887	-0.262401	-0.368007	0.363162	-0.356134	-0.232199	-0.301316	-0.58363	0.876416	0.53801	1.09233	-0.142822	1.31029	-0.492014	-0.320666
chr1:184907883-184909518	chr1	184907883	184909518	C	-0.270299	0.617026	-0.230736	0.597773	-0.0587857	-0.086146	0.882269	0.60666	-0.265598	-0.191949	0.295457	0.304646	0.163759	-0.211102	-0.230608	0.107913	-0.178793	-0.290682	-0.0389662	-0.00932744	-0.074875	0.234101	0.0548011	-0.0247104	0.0385935	0.0598524	-0.0732687	-0.00398586	-0.0309155	-0.00737248	0.00683158	-0.0100093	0.0803153	0.0322391	0.058573	0.0260964	0.0307608	-0.159663	0.332492	0.315902	0.166279	0.465591	-0.171972	0.214967	0.0924706
chr1:185195769-185197341	chr1	185195769	185197341	B	2.00502	0.332647	0.802593	0.485242	1.39886	0.243977	-0.648458	0.315908	0.32042	0.438909	0.177553	0.393716	0.100584	0.0922715	0.0942577	0.258798	0.113178	0.174433	0.255353	0.175604	0.11335	0.209166	0.171929	0.304611	0.165108	0.194991	0.358086	0.306986	0.215783	0.145913	0.0884214	0.0996303	0.0989082	0.122398	0.0795181	0.110594	0.153372	0.534007	0.578882	0.186291	0.277798	0.339024	0.0879832	0.0903499	0.090004
chr1:185202529-185206050	chr1	185202529	185206050	B	0.468369	-0.196005	-0.506863	-0.102632	-0.379482	-0.175384	-0.2489	-0.552011	-0.242668	-0.469851	0.579061	0.436875	0.416822	0.617069	0.454565	0.453661	0.406591	0.523176	0.0424889	-0.0408389	-0.0738648	-0.161501	-0.0917392	-0.0406631	-0.0278113	-0.0532956	-0.0771306	-0.0182039	-0.0291468	0.0358793	-0.0103094	0.00302114	-0.0209646	-0.00643922	-0.0105186	-0.00308836	-0.00568646	-0.253182	-0.150596	-0.206626	-0.137162	-0.304026	-0.114476	-0.145272	-0.186198
chr1:185207223-185208836	chr1	185207223	185208836	A	0.433309	0.814908	-0.587928	-0.372764	0.273709	0.52501	-1.23538	-0.523457	0.495712	0.191397	-0.0661084	0.176252	-0.0405914	-0.0314433	-0.0247445	-0.0250596	-0.00707642	-0.198952	-0.216748	-0.0102626	-0.00344831	-0.143685	-0.0787102	0.0574336	-0.0333674	-0.186354	-0.0864951	0.063355	-0.142057	-0.00835301	-0.026848	-0.0404435	-0.149737	-0.0621242	-0.240834	-0.487487	-0.0860486	0.200367	0.0626389	0.134128	-0.256022	0.255029	0.102122	0.335894	0.0415421
chr1:185217405-185218969	chr1	185217405	185218969	B	-1.39024	-1.61412	-1.04946	-1.22204	-1.40021	-1.10734	-0.878558	-1.01316	-0.895562	-0.980888	-1.10557	-1.04959	-1.14308	-1.05551	-0.93917	-0.940063	-0.94821	-1.10283	-0.385207	-0.792128	-0.777048	-0.412757	-0.984655	-0.603635	-0.553503	-0.599628	-0.778848	-0.483894	-0.448589	-0.657311	-0.569907	-0.737646	-0.760432	-0.48323	-0.764581	-0.703906	-0.686219	-0.850416	-0.700895	-1.09684	-0.985268	-0.914	-0.856986	-0.914598	-0.762092
chr1:185223996-185225708	chr1	185223996	185225708	B	-0.661182	-0.365483	-0.733025	-0.31348	-0.467901	-0.510819	-0.416386	-0.478582	-0.427608	-0.342273	-0.120145	-0.167944	-0.27948	-0.182644	-0.128739	-0.183305	-0.190957	-0.242841	-0.0161348	-0.0794885	-0.217748	-0.198801	-0.477906	0.0674037	0.297376	-0.0947659	-0.32973	-0.0264446	-0.109814	-0.0202968	-0.0324091	-0.0040352	-0.118435	0.0784172	0.121815	-0.0962352	0.0626055	-0.382183	0.387995	-0.296181	-0.416559	-0.429502	-0.0970061	-0.3058	-0.312798
chr1:185229247-185230884	chr1	185229247	185230884	B	0.306343	0.0666018	-0.342203	0.660068	1.2191	-0.13234	-0.9623	0.625259	0.667506	0.311864	0.303385	-0.021232	-0.118545	0.0976895	0.0393935	-0.0184244	0.0530536	-0.275711	0.214077	0.546106	-0.0399303	0.208355	-0.191041	0.385278	0.0631065	-0.0417334	-0.165757	0.156846	-0.156729	0.0847971	0.12028	-0.0328077	0.138267	0.053751	0.117414	0.0773282	0.0438695	0.139762	0.160379	0.300868	0.426592	-0.10085	0.0931596	0.161381	-0.153923
chr1:187304762-187306438	chr1	187304762	187306438	C	-0.544052	-0.167114	-0.174408	-0.815241	-0.429666	-0.0738745	-0.196704	-0.0619719	-0.368169	-0.26042	0.0304197	0.0373017	0.0524207	0.0500409	0.0465248	0.0421284	0.056762	0.157802	-0.0895546	-0.0204969	-0.00615621	-0.128929	0.117732	-0.0457865	-0.0399805	-0.0562394	-0.180096	-0.0147021	-0.00855786	-0.00123049	-0.00294992	-0.0010812	-0.0343703	0.0263084	-0.0240164	-0.00882132	-0.0079739	-0.148565	-0.0205171	0.15966	0.150278	0.353785	0.016049	0.0656788	0.0121336
chr1:188988820-188990466	chr1	188988820	188990466	D	-0.381849	-0.199234	-0.125239	0.24348	-0.203734	-0.178965	-1.20309	-0.370308	-0.295428	1.49589	-0.10117	0.211389	0.0649565	-0.0782916	0.0701197	0.0553309	0.0657336	-0.102126	-0.461246	-0.00402513	-0.0011377	-0.288539	0.0474012	-0.0351039	-0.0129085	0.198008	-0.130679	-0.019774	-0.00838426	-0.00357752	-0.0200983	-0.00156337	-0.0282076	0.03995	-0.00404019	-0.015663	-0.0366452	-0.138182	-0.0999902	0.11985	0.149735	0.0222442	-0.0201321	0.107833	0.0898018
chr1:189687308-189689142	chr1	189687308	189689142	A	0.51302	0.462582	0.316936	0.678421	0.542716	0.477515	0.341094	1.0155	1.15279	-0.539157	-0.157948	0.119763	0.0644283	-0.101149	-0.0644822	0.131656	0.118454	0.0610317	0.235457	0.276718	0.117647	0.296892	0.274216	0.219356	0.296039	0.245299	0.318536	-0.541198	0.158971	0.107978	-0.118111	0.0982843	0.448859	0.276455	0.23536	0.12994	0.463875	0.226782	0.119485	0.34709	-0.300537	0.0481308	0.347971	0.415014	0.405103
chr1:190997469-190999108	chr1	190997469	190999108	B	2.92819	1.07737	-0.724822	-0.435481	-0.802574	-0.125666	-0.181119	-0.118943	-0.183128	-0.10755	0.673627	0.631464	0.591296	0.886726	0.67919	0.497766	0.622749	0.8598	-0.0468828	-0.0430282	-0.000920371	-0.203024	-0.049935	-0.0116029	-0.012452	-0.0159084	-0.0622303	-0.0092051	-0.0523265	-0.000436479	-0.0063173	-1.85034e-05	-0.00948292	-0.0214547	0.00360163	-0.0612618	0.00631383	-0.0455607	0.0821295	-0.363299	-0.246199	-0.253051	-0.0347438	-0.0927537	-0.0493362
chr1:191025299-191027194	chr1	191025299	191027194	A	0.257734	1.37598	0.760644	2.09534	0.504116	0.444028	0.321235	0.342257	0.486508	1.65861	0.198909	-0.173445	0.10476	0.00946018	0.0685319	-0.044063	0.133205	0.0118897	0.563588	1.14561	0.872145	1.05654	-0.0569432	-0.07237	0.260824	0.365638	0.187385	0.179011	0.641693	0.445399	0.108643	0.245089	-0.248592	0.0568613	0.0551113	-0.392309	0.127299	-0.201453	-0.236102	-0.304191	-0.0283857	0.345789	-0.122147	0.262894	-0.0479606
chr1:191109286-191112313	chr1	191109286	191112313	A	-1.7941	-1.42816	-0.720237	0.568548	-0.800979	-0.796222	-0.766812	-0.424434	-0.313114	-0.441381	0.230717	0.344444	0.103416	0.0571663	0.0462797	0.0488888	0.0552742	0.0720617	0.0861465	0.085332	0.0954383	0.28837	-0.382084	0.176662	0.129359	0.262101	0.0927547	0.0781574	0.194375	0.108995	0.0862967	0.0873015	0.197493	0.0356461	0.304835	0.19638	0.201164	-0.226801	0.038897	0.212026	-0.0781484	-0.101452	-0.113634	-0.223549	0.131779
chr1:191178064-191179675	chr1	191178064	191179675	D	0.674901	0.800937	-0.223836	0.683378	-0.0769551	-0.144825	0.167942	-0.158148	0.314086	-0.0624571	0.178552	0.351415	0.182303	0.180969	0.218005	0.107146	0.141674	0.313381	-0.00917392	-0.0150439	-0.0379873	-0.116957	0.0189752	0.108771	0.0442496	0.0800512	0.0909901	-0.0659553	-0.0262653	0.0253091	0.078089	0.103739	0.0302056	0.00345929	0.0109523	0.0341299	0.034485	-0.471247	0.305033	0.547875	0.118181	0.417497	0.24922	0.267272	0.0567058
chr1:191179738-191181320	chr1	191179738	191181320	D	-1.77668	-0.362959	-0.41525	-0.256551	-0.312044	-0.300179	-0.338129	-0.414853	-0.289275	-0.281671	-0.114232	-0.201475	-0.0981902	0.0984578	-0.0261113	0.0566023	-0.059919	-0.182021	-0.435398	-0.268272	-0.106495	-0.262978	-0.270501	-0.248029	-0.236821	-0.0884833	-0.287129	-0.278083	-0.156357	-0.145191	-0.134784	-0.141376	-0.0458623	-0.249642	-0.0715065	-0.0989143	-0.104002	-0.117627	-0.0929508	-0.181736	0.185707	-0.139409	-0.087782	0.122761	-0.0869318
chr1:191181727-191184408	chr1	191181727	191184408	D	-1.12139	-0.549905	-1.87159	-0.107208	-0.680895	-0.375344	-1.06182	-0.799797	-0.214823	-0.985287	0.246042	0.352935	0.394978	0.657646	0.256221	0.49147	0.214359	0.444255	1.29174	-0.403967	0.879069	-0.218193	-0.452007	-0.226651	-0.217581	-0.935239	-0.525772	-0.488612	-0.227983	0.734746	0.255288	-0.229042	-0.191117	-0.275214	-0.129657	-0.260924	-0.205821	-0.151262	-1.01366	-0.532567	-0.534301	-0.116977	-0.503864	-0.348631	-0.526024
chr1:191189182-191190860	chr1	191189182	191190860	D	3.41302	-0.693511	-1.81665	-0.548479	-0.348637	-0.00764355	-0.253235	-0.0168526	-0.325491	-0.0735685	0.0313837	0.0296767	0.0512516	0.0755544	0.268886	0.067418	0.0174413	0.0197565	-0.00159263	-0.0423527	-0.0116201	-0.0120844	0.186767	-0.022743	0.208034	0.450485	0.0660916	-0.0454618	0.00742266	0.0232422	0.0293557	0.0140531	0.0194663	0.297169	0.114178	0.136101	0.00940012	0.361851	0.150626	1.07003	0.448683	0.432977	0.218572	0.0609946	-0.0241657
chr1:191197279-191200099	chr1	191197279	191200099	C	-2.67347	-0.561642	-2.38373	-0.602827	-1.09193	-0.776221	-1.12383	-0.420253	-0.679506	-0.898697	-0.51464	-0.489785	-0.317041	-0.465474	0.558777	0.63407	-0.430372	-0.494593	-0.503631	-0.815736	-0.451241	-0.487588	-0.582654	-0.538352	-0.601793	-0.545313	-0.545426	-0.478275	-0.389016	-0.422874	-0.542693	-0.458176	-0.374149	-0.613711	-0.338539	-0.388077	-0.429099	-0.241643	-0.589027	-0.280404	-0.45539	-0.315637	-0.53235	-0.3515	-0.610586
chr1:191200551-191202208	chr1	191200551	191202208	A	2.6245	1.10429	-0.85493	-1.02028	-0.0606066	-0.631226	-0.521007	-0.32514	-0.777501	-0.260837	0.359622	-0.0880038	0.171078	0.298662	0.344381	0.308234	0.174025	0.12474	-0.0279324	-0.00938202	-0.012562	-0.188394	-0.0739913	-0.0599145	-0.0967516	0.0362056	-0.0241535	-0.0754834	-0.0853333	-0.00371408	-0.0172194	-0.0025261	-0.0899461	-0.0890043	-0.04362	-0.157792	-0.102785	0.402763	0.0267447	-0.132331	-0.0781505	-0.0228182	-0.0096241	-0.0378652	-0.0254873
chr1:191215511-191217050	chr1	191215511	191217050	B	1.30066	0.181275	-0.679534	1.86192	-0.563357	0.168136	0.373125	-1.14772	0.877574	-0.425137	0.133249	0.313259	0.179117	0.205429	0.0221724	0.35179	0.0724508	0.259363	0.388152	0.136557	0.0460016	0.39513	0.146068	0.439814	0.181277	0.0623302	0.151606	-0.203854	-0.103634	0.0705133	0.272345	0.063693	0.0379414	0.263294	0.110248	0.117827	0.0703412	0.0201318	0.356461	0.92665	0.202177	0.0941106	-0.0189237	0.0602718	-0.145724
chr1:191223581-191225747	chr1	191223581	191225747	B	1.85187	1.1984	-1.92223	-1.33868	-0.184522	-1.02445	-0.399733	-0.490635	-0.132797	-0.908565	0.444667	0.165175	0.29642	0.548778	0.534508	0.704568	0.278773	0.128664	-0.0350786	-0.293135	-0.187826	0.172908	-0.12383	-0.00296769	-0.0112763	0.275613	-0.0851492	-0.0203802	-0.048763	0.120815	-0.0143245	0.00189825	-0.109	-0.0120802	-0.197401	-0.310288	-0.0193393	-0.294	-0.0429784	-0.300457	-0.0757255	-0.107191	-0.0760328	-0.0595639	-0.152461
chr1:191229653-191231708	chr1	191229653	191231708	B	2.53217	-0.0887999	-0.438281	-0.817954	-0.551297	-0.274009	-0.498232	-0.787464	-0.390704	-0.206345	-0.577854	0.540181	-0.520555	1.0127	0.874505	0.811396	0.63061	0.74996	-0.170428	-0.23443	-0.222098	-0.061829	-0.172818	-0.00988009	-0.091254	-0.19996	-0.255739	-0.12184	-0.127225	-0.0702339	-0.0468431	-0.113777	-0.210182	-0.0940483	-0.0769727	-0.0740812	-0.219542	0.514348	-0.267829	-0.31349	-0.212913	-0.336771	-0.149594	-0.254499	-0.259313
chr1:191247791-191251738	chr1	191247791	191251738	A	0.219101	-0.12274	-0.625317	-0.454803	0.117077	-0.370772	-0.512557	-0.13434	-0.645109	-0.21177	0.306943	0.246777	-0.0528964	0.0882375	0.0504636	0.102259	0.0625673	0.150265	-0.086269	-0.082092	-0.0574562	-0.184476	-0.0688918	-0.0390999	-0.0368084	0.0277646	-0.0417079	-0.0646826	-0.0389441	-0.00523392	-0.0100454	-0.000413619	-0.0633423	0.00436376	0.0347691	0.0247271	0.0567277	0.104427	0.017776	-0.0695222	-0.0881535	0.00813937	-0.00331206	-0.0336582	0.0525277
chr1:191252998-191255406	chr1	191252998	191255406	A	0.429348	-0.440547	0.761921	0.753544	1.1358	0.391644	-0.683376	-0.679389	0.388163	0.122622	0.195101	0.14778	0.0804578	0.0423649	0.0512529	0.0655407	0.0670325	0.115012	0.137988	0.0942453	0.116019	0.196812	0.303299	0.203333	0.16663	0.135039	0.183288	0.205165	0.20137	0.114891	0.10664	0.0797891	0.150285	0.090398	0.396995	0.346761	0.14307	0.138934	0.0614503	0.249409	-0.128961	0.101189	-0.110133	0.233678	0.10544
chr1:191265997-191267602	chr1	191265997	191267602	A	0.457914	0.369631	0.691637	0.268485	0.530857	0.81133	0.767382	0.433441	0.776791	0.33452	0.25247	0.396204	0.227636	0.146077	0.182687	0.218833	0.207296	0.310283	0.261342	0.319708	0.344761	0.694896	0.318688	0.470407	0.386275	0.228057	0.541912	0.582197	0.46032	0.335129	0.290754	0.312746	0.349503	0.284465	0.413841	0.429191	0.231739	0.647906	0.215291	0.369452	0.38049	0.0801041	0.159636	0.458104	0.302301
chr1:191268799-191271154	chr1	191268799	191271154	A	0.0764806	-0.247673	-0.683717	-1.09683	0.307252	-0.36968	-0.338492	-0.425169	-0.196479	0.556817	0.176265	-0.0863254	0.100636	0.179506	0.0722143	0.0978514	0.123661	0.110904	-0.0580783	0.036131	0.00807235	-0.397463	-0.0485836	-0.150464	-0.0397243	0.0303879	-0.0288988	-0.0341222	0.11975	0.00865688	-0.00791705	-0.0074838	0.0188146	-0.0797877	0.0793755	-0.166186	-0.107716	0.284626	-0.0631547	-0.199123	0.087511	-0.19724	-0.0177065	-0.125012	-0.0396655
chr1:191274859-191276644	chr1	191274859	191276644	B	2.44063	0.0602119	-0.665261	-0.168787	-0.349861	-0.531912	-0.55284	-0.688714	0.433853	-0.312477	0.23265	0.296038	0.365081	0.435151	0.585999	0.415027	0.193001	0.330713	0.0416607	-0.00403403	0.270296	-0.309582	-0.0819904	0.138141	0.0639351	0.528016	-0.0371087	0.0883225	-0.11576	0.198883	0.244219	0.05681	0.0288704	0.07048	0.0426075	0.115828	0.00749503	0.079923	0.00359351	0.199618	0.0303161	0.0891813	0.0478667	-0.098786	-0.0880189
chr1:191276809-191278749	chr1	191276809	191278749	B	1.33735	0.84721	-0.973535	0.657332	0.947579	-0.529145	0.255068	0.81456	0.520037	0.9973	0.423526	0.49892	0.453413	0.841447	0.367083	0.558195	0.334692	0.502981	0.379858	0.288704	0.355683	0.69685	0.244683	0.424484	0.231311	0.394178	0.375249	0.366259	0.379326	0.274483	0.227929	0.206984	0.24216	0.322217	0.355667	0.236085	0.17495	0.580086	0.0827843	0.346227	0.465608	0.0710896	0.0994824	0.102794	0.25825
chr1:191280077-191282246	chr1	191280077	191282246	B	0.753807	1.51127	-0.670471	-0.273867	0.380832	0.349478	0.384584	-0.403346	-0.417739	-0.559204	0.209059	0.130549	-0.0977235	0.192898	0.293695	0.280886	0.140814	0.203026	0.0213494	-0.00010322	-0.0351574	-0.198778	-0.0797845	-0.0406385	0.0414521	0.196566	0.312341	-0.0244518	-0.133637	0.00990473	0.00449622	-0.000152037	-0.0252337	0.00532065	0.00560009	-0.0475215	0.00726639	0.0972443	0.0566488	-0.250188	-0.083826	-0.136923	0.0207746	-0.0636277	-0.12231
chr1:191282485-191284085	chr1	191282485	191284085	B	0.462222	0.869711	0.668546	1.01592	1.10759	0.876764	1.03348	0.514424	1.17068	0.766997	0.298655	0.1946	0.140214	0.182434	0.175587	0.140352	0.158694	0.353014	0.408829	0.310064	0.291993	0.598344	0.48603	0.440234	0.598495	0.400283	0.612142	0.409432	0.480539	0.288073	0.234615	0.263688	0.30056	0.3141	0.40084	0.313559	0.248658	0.150272	0.136246	0.538896	0.660618	0.107756	0.162207	0.229654	0.192601
chr1:191291724-191293423	chr1	191291724	191293423	B	1.45884	0.334929	-0.601042	-0.328146	-0.725062	-0.346986	0.0208946	-0.817154	-0.250192	-0.235528	0.599988	0.337394	0.683358	0.565198	0.57105	0.614802	0.487071	0.542344	0.0932434	0.161097	0.278267	0.255032	-0.0534277	0.112671	0.0975847	0.240158	-0.062916	0.088212	0.263521	0.153027	0.0591405	0.0633367	0.0188153	-0.0158651	0.0161266	0.0270923	0.0132776	0.0115726	0.0132773	-0.232513	0.301262	-0.103886	0.015467	-0.0228579	-0.0714532
chr1:191298984-191300585	chr1	191298984	191300585	B	0.991088	2.49617	0.738428	1.12085	0.90382	0.717144	0.465064	0.24596	0.89649	0.818162	0.933044	0.255458	0.176858	0.283998	0.219531	0.222767	0.240361	0.274034	0.184918	0.357328	0.260068	1.06356	0.27386	0.228716	0.297449	0.248406	0.956302	0.561388	0.569347	0.242622	0.165562	0.283481	0.23031	0.466587	0.267231	0.686653	0.360708	0.360312	0.317866	0.571277	1.04089	0.377796	0.0847462	0.152648	0.275131
chr1:191325015-191330028	chr1	191325015	191330028	A	0.430942	0.308926	-0.631505	-0.568096	0.349402	-0.539175	0.122698	-0.267446	-0.558347	0.788664	0.285628	0.223069	0.287407	0.215371	0.277834	0.308626	0.368742	0.235375	0.103371	0.0170677	0.0437052	0.280669	-0.102358	0.169318	0.110187	0.0824115	-0.181955	-0.185195	0.0649533	0.07689	0.021124	0.0376044	0.0974921	0.0246734	0.172487	0.0945018	0.113379	0.159639	0.0606105	0.231196	0.216194	-0.112724	-0.0154952	-0.114587	-0.0487048
chr1:191332229-191335519	chr1	191332229	191335519	B	2.20647	2.06059	1.04523	1.07414	0.708364	0.683629	0.433792	0.530509	0.690157	1.49537	0.432738	0.46805	0.370436	0.241353	0.294565	0.349363	0.39836	0.402639	0.568805	0.283664	0.390774	0.631682	0.420623	0.795227	0.503542	0.991903	0.406147	0.465123	0.738605	0.513468	0.510838	0.467907	0.437505	0.43248	0.378669	0.428408	0.419713	1.09991	0.2852	0.570767	0.495209	0.381409	0.24882	0.303895	0.475046
chr1:191390719-191392334	chr1	191390719	191392334	D	0.318109	0.36605	0.552049	0.833003	1.34381	-0.623891	0.228653	1.29022	1.98764	-0.244437	0.223154	0.227267	-0.38656	0.1285	-0.321485	-0.312949	0.308162	-0.196912	0.767524	-0.28243	-0.29875	-0.0858917	0.0822274	0.13066	0.148546	-1.44315	0.0588538	-0.298089	-0.0987691	0.0994276	0.0521056	0.0369725	0.0600996	0.0716011	0.23922	0.0725063	0.0786945	2.42589	1.8909	0.38043	0.390571	0.5659	0.381266	0.0831507	0.299207
chr1:191422125-191423712	chr1	191422125	191423712	C	0.753744	-0.317713	-0.842358	0.134193	-0.256882	-0.386533	-0.134517	-0.126313	-1.31342	-0.144439	-0.078647	-0.378109	-0.39367	-0.118646	-0.108755	-0.0359287	-0.138275	-0.111679	0.304956	0.263988	0.00672457	0.0866054	-0.220164	0.175495	-0.00681057	0.07366	-0.178156	0.087095	-0.010213	-0.032377	0.0187202	-0.0131308	0.0984676	-0.209117	0.0135973	0.0094724	0.0162159	-0.0243247	-0.382441	-0.146898	-0.165114	0.330406	-0.394528	-0.0388554	0.0548356
chr1:191437857-191439525	chr1	191437857	191439525	D	-0.748225	-0.548492	-0.512741	-0.406649	-0.940959	-0.435555	-0.793697	-0.423674	-0.56228	-0.51091	-0.165459	-0.170778	0.0887809	0.128717	-0.0531312	-0.0877183	-0.0880809	-0.180697	-0.825659	-0.202764	-0.167283	-0.392038	-0.399804	-0.40912	-0.316832	-0.123303	-0.398125	-0.368928	-0.301654	-0.226079	-0.235217	-0.209775	-0.0914336	-0.214897	-0.212596	-0.127155	-0.14371	-0.122622	-0.170208	-0.233347	0.296113	-0.0685837	-0.143738	0.209875	-0.137905
chr1:191442914-191444597	chr1	191442914	191444597	D	-1.3589	-0.49299	-0.51923	-0.0849679	-0.461295	-0.376171	-0.542955	-0.429503	-0.449379	-0.250115	-0.12173	-0.120636	0.0789517	-0.0577734	0.063765	0.0761878	-0.062729	-0.176048	-0.214137	-0.178502	-0.10926	-0.24976	-0.381572	-0.329074	-0.18521	-0.134666	-0.363753	-0.300541	-0.165355	-0.127223	-0.100733	-0.114275	-0.154761	-0.152381	-0.12274	-0.242883	-0.151476	-0.213716	-0.0751634	-0.22377	0.178829	-0.0965204	-0.045713	-0.183304	-0.0771132
chr1:191444808-191446399	chr1	191444808	191446399	D	-0.325023	-0.150235	-0.2758	-0.0868673	-0.233311	-0.339177	-0.302925	-0.441699	-0.309125	-0.310153	0.106303	-0.104789	-0.107278	-0.0526809	-0.0823008	0.0584413	-0.0978272	-0.102686	-0.400381	0.12213	-0.00408365	-0.0573375	-0.0765157	-0.0413169	0.0445039	-0.0290139	0.112153	-0.0959942	-0.056925	-0.0023135	0.0329141	-0.00775741	0.0711478	-0.00561822	-0.0106863	0.0552076	-0.00839459	-0.0443441	0.0234888	0.0825289	0.192337	0.181244	-0.0190238	0.146327	0.0116845
chr1:191556479-191558170	chr1	191556479	191558170	B	1.3003	-0.276663	-0.369197	-0.915353	-0.294522	-0.418362	-0.284851	-0.469844	-0.271302	-0.24955	-0.488022	0.792523	-0.478812	0.588682	-0.284676	-0.342622	0.324076	0.8145	-0.407818	-0.279417	-0.375239	-0.128696	-0.176499	-0.0503974	-0.230531	-0.551897	-0.198003	-0.124662	-0.205507	-0.152092	-0.0132237	-0.0313139	-0.097978	-0.0995511	-0.0633014	-0.0267376	-0.100366	0.771304	1.07444	1.05143	0.901929	0.276806	0.439118	-0.237884	-0.236192
chr1:191820578-191822813	chr1	191820578	191822813	A	0.549823	2.28234	1.74073	0.342195	1.38929	1.04533	0.90413	0.49485	0.790182	1.00396	0.416105	0.461545	0.346834	0.297047	0.36424	0.434657	0.401629	0.38087	0.849667	0.775815	0.541448	0.848824	0.548121	0.790343	0.792579	0.438384	0.753992	0.800505	0.520193	0.501563	0.358012	0.547939	0.562476	0.783236	0.757181	0.814006	0.647321	0.296377	0.364342	0.688268	0.622865	0.285011	0.296811	0.641286	0.620451
chr1:191848853-191850509	chr1	191848853	191850509	C	-0.95424	-0.145902	-0.231303	-0.878213	-0.342758	-0.145681	-0.175926	-0.217288	-0.432254	-0.174517	0.0495143	-0.174889	-0.0230749	-0.0236585	0.00881276	0.0101496	-0.0330939	-0.0564494	-0.309787	-0.163085	-0.128303	-0.281936	-0.190082	-0.172159	-0.0638603	-0.205203	-0.247159	-0.0667945	-0.0765647	-0.0254919	-0.0271687	-0.0333906	-0.0698101	-0.0798946	-0.052543	-0.0271904	-0.026392	-0.125442	-0.0372695	-0.15225	0.102052	0	-0.0140742	0.0989271	0.0387775
chr1:191877353-191878964	chr1	191877353	191878964	C	2.20639	-1.42399	-0.814224	0.337378	-0.316393	-0.83179	-0.399783	-0.0942059	-0.588006	0.353437	0.381606	0.390169	0.553951	0.477884	0.591976	0.690576	0.20813	0.306206	0.298675	0.0157729	0.137906	0.157463	0.38529	0.265778	0.159485	0.222206	0.215432	0.121321	0.10513	0.268958	0.198093	0.185697	0.170361	0.0813647	0.0812947	0.0417043	0.0512878	-0.499023	0.305924	-0.667665	0.299982	0.119369	0.317663	0.1597	0.11665
chr1:191961914-191966083	chr1	191961914	191966083	D	-1.29234	-0.657686	2.91337	0.884615	-0.251117	0.00358974	-1.16576	-0.114391	0.20271	0.391307	0.348483	0.149065	0.263119	0.358734	0.238414	0.384035	0.372705	0.2699	0.235648	-0.35391	0.0927973	0.0649749	0.119104	0.106567	0.161462	0.0709575	0.16404	-0.0734495	0.0116658	-0.106414	0.0609955	0.0980515	0.0858669	0.285633	0.0366423	0.0470618	0.284635	0.580795	0.0215026	0.134123	0.617512	0.110182	0.430384	0.0509793	0.154241
chr1:192698463-192700119	chr1	192698463	192700119	B	0.297138	0.615875	1.21066	0.708386	0.575222	0.687761	1.16611	1.93006	0.342011	1.51819	0.592962	0.319501	0.183189	0.223123	0.152721	0.139639	0.238784	0.247381	0.614129	0.177378	0.22114	0.417322	0.544402	0.502511	0.226047	0.235079	0.26709	0.326406	0.510208	0.347516	0.302806	0.243863	0.342177	0.454721	0.270493	0.231794	0.228171	0.684435	0.272706	0.54444	-0.318678	0.256015	0.284193	0.226053	0.563691
chr1:192751998-192754229	chr1	192751998	192754229	A	0.979819	0.632121	0.890691	1.2169	0.630738	0.708206	0.720889	0.538038	0.966559	0.63518	0.372097	0.427151	0.381513	0.276094	0.350406	0.271885	0.322434	0.392371	0.347073	0.397144	0.526172	0.513341	0.546216	0.404557	0.577269	0.88524	0.581748	0.517032	0.47947	0.456258	0.375871	0.385533	0.747007	0.296651	0.676808	0.746549	0.808778	-0.411378	0.453593	0.728695	-0.608557	0.434534	0.285289	0.481538	0.321564
chr1:192762319-192763886	chr1	192762319	192763886	C	0.209559	-0.494848	0.153402	-1.52315	-0.423953	-0.413385	0.0671114	-0.12801	-0.183809	0.466732	0.29847	0.562683	0.274733	0.372164	0.322601	0.240333	0.322188	0.38707	0.0474016	0.0636801	0.104898	0.0777178	0.204444	0.0536925	0.0646661	-0.504802	0.158827	0.0224266	0.100885	0.0500905	0.0879855	0.0412957	0.228006	0.0860348	0.118877	0.116671	0.104872	-0.176222	0.430101	0.421989	0.271559	0.233588	0.266173	0.332598	0.160332
chr1:192931246-192932868	chr1	192931246	192932868	C	-0.488816	0.113027	4.03462	0.525128	0.258922	0.564206	0.617812	1.98962	2.21774	0.114386	0.345546	0.180329	-0.260252	-0.329879	-0.388636	-0.292738	-0.337888	-0.451967	-0.349333	-0.0873616	-0.257245	0.0645025	0.184038	-0.0337354	0.642518	-0.480146	-0.235139	-0.318976	0.637003	-0.106339	0.2061	-0.0473292	0.17229	0.144394	0.17943	-0.412788	0.236637	1.8939	0.199832	0.440201	0.265016	0.265204	0.454841	0.170311	0.174383
chr1:193200716-193202495	chr1	193200716	193202495	A	-1.14166	-0.373793	-0.582177	-0.0929829	-0.337882	-0.0290314	-0.501291	-0.148681	-0.425909	-0.0292924	-0.0170102	-0.0303815	-0.0208249	-0.0839301	-0.0933623	-0.0647543	-0.0532906	-0.0530054	-0.0156861	-0.0725591	-0.0314846	-0.174821	-0.00115164	-0.0098513	-0.00139814	-0.0216955	-0.00410183	-0.0163176	-0.00810146	-0.00421797	-0.0244223	-0.0431531	-0.0202954	-0.0159317	-0.0403264	-0.00787021	-0.07328	-0.837533	-0.138833	-0.115171	-0.161272	-0.327458	-0.0758316	-0.278289	-0.185793
chr1:194619007-194620641	chr1	194619007	194620641	B	0.530655	1.0978	2.90312	0.966355	1.05444	0.702647	0.691899	0.680299	1.06823	2.38987	0.316872	0.366792	0.47297	0.333481	0.198961	0.420346	0.269025	0.391893	0.728739	0.954889	0.856037	0.676804	0.460778	0.529387	0.448798	0.361115	0.909676	0.627173	0.910487	0.696521	0.457434	0.374389	0.550581	0.540364	0.436281	0.375383	0.341451	0.315866	0.318493	0.650306	0.411905	-0.295053	0.150076	0.30528	-0.178723
chr1:194659783-194661419	chr1	194659783	194661419	B	1.19306	0.574876	2.72077	0.740184	0.474572	0.535141	0.88949	1.48593	0.388819	0.902644	0.180235	0.501267	0.234362	0.237853	0.160088	0.171711	0.244994	0.355871	0.453279	0.627629	0.334638	0.392163	0.46355	0.401485	0.282123	0.372227	0.355897	0.439754	-0.50699	0.348415	0.351745	0.335158	0.360916	0.405589	0.416724	0.285605	0.341081	1.00612	0.620718	0.192493	0.58958	0.317147	0.921756	0.292447	0.308919
chr1:194671144-194673438	chr1	194671144	194673438	B	0.23858	-0.290438	-0.727031	0.326328	0.540747	-0.111631	-0.272421	-0.275221	-0.215823	-0.0969031	0.237144	0.306718	0.290903	0.308066	0.29265	0.134484	0.253666	0.353392	-0.142493	-0.00847056	-0.00362617	-0.295366	-0.0993721	0.207713	-0.0364888	0.0543662	-0.152455	-0.049975	0.0976572	0.0103355	0.00690618	-0.0053398	0.0460516	-0.0178121	0.02589	-0.0660668	0.0538182	0.108325	0.0686908	-0.27001	0.315511	-0.140476	0.0237332	-0.151241	0.0431256
chr1:194677161-194679558	chr1	194677161	194679558	A	0.743154	0.905699	0.374093	0.189066	0.256743	0.382918	0.532568	0.196099	0.471648	0.366607	-0.0622122	-0.0632886	-0.0362631	-0.0423637	-0.0248694	-0.0618584	0.0332734	-0.109008	0.11229	0.107264	0.0773479	0.118841	-0.222056	-0.200918	0.15273	0.116193	-0.201108	0.176422	0.186175	0.072928	0.132132	0.0790003	0.202664	0	0.315163	0.108683	0.353279	0.366462	0.0487246	0.168715	0.24805	0.0620603	0.136031	0.504707	-0.0680742
chr1:21013786-21015567	chr1	21013786	21015567	A	0.338653	0.306125	-0.609209	-0.839302	-0.418902	-0.402879	-1.50839	-1.05456	-0.349795	-0.295818	0.350622	0.13688	0.0816653	0.0331022	0.0701159	0.0726629	0.103147	0.0664018	-0.133174	0.0246282	0.00723094	0.177315	0.0881772	-0.0531157	-0.0181252	0.0199033	-0.190204	-0.196862	0.106334	0.0292031	0.119147	0.00370986	-0.199496	-0.114489	0.0677297	-0.203912	0.0303221	0.0441312	0.0476117	-0.112692	0.268045	-0.0925063	0.0820344	0.0559122	0.026825
chr1:21035218-21036847	chr1	21035218	21036847	C	1.47697	0.460092	0.606069	1.1716	1.15	0.506211	0.674768	0.468299	0.47084	-0.612467	0.357558	0.886627	0.435748	0.455629	0.339751	-0.277565	-0.463356	0.428366	0.152882	0.231525	0.366974	0.267391	0.325306	0.160712	0.341877	0.49835	0.177278	0.160721	0.338733	0.248296	0.235509	0.204185	0.54771	0.189546	0.362089	0.39468	0.3082	0.670011	0.710721	0.690319	0.315694	0.484832	0.299239	0.324432	0.448315
chr1:21077826-21080410	chr1	21077826	21080410	C	-0.945751	-0.420286	-1.99274	0.69591	-0.247338	-1.26426	-0.168334	0.850949	-0.478434	0.519083	-0.310517	-0.385981	0.119757	-0.0807539	-0.205877	-0.107919	-0.0339141	-0.265258	0.362995	0.541955	0.878953	0.20724	0.247562	0.00770574	0.0295895	0.0667377	0.249124	0.0245547	0.0785995	0.0232124	0.129795	0.0075555	0.176189	0.060892	0.0561108	0.0375578	0.0172627	-0.323265	0.0122918	0.0751807	-0.468269	0.192578	-0.118212	0.0284998	-0.188271
chr1:21094084-21095829	chr1	21094084	21095829	D	0.385768	0.526198	0.44095	0.342958	0.633306	-0.428548	0.271566	-0.104548	1.74525	0.642236	0.30482	0.292818	0.235704	0.313357	0.255351	-0.444595	0.24287	0.26841	-0.564006	0.132691	-0.12925	0.273135	0.127547	0.072113	0.03423	0.223912	0.159681	0.046059	-0.197667	-0.0504221	0.0550315	0.151286	-0.518815	0.0612713	0.0572566	0.0836563	0.155337	2.56826	0.500151	0.457205	1.28022	0.279137	0.304679	0.231481	0.406452
chr1:23379410-23381324	chr1	23379410	23381324	C	-1.93674	-0.0757809	-1.31272	-0.318779	-0.839756	-0.319234	-0.547645	-0.289221	-0.235584	-0.181329	0.0442203	0.104037	-0.0856537	0.0662056	0.102832	0.00700596	0.0510637	0.100973	-0.0993166	-0.0624846	-0.0471334	-0.0689126	-0.0872344	-0.0932893	-0.0191284	-0.405606	-0.068386	-0.000529258	-0.0202546	-0.00461709	-0.0028608	0.00452878	-0.164588	-0.0053897	0.0815147	-0.0463703	-0.0160365	-0.189558	-0.0612998	0.0526698	0.0401732	0.0450242	0.0312582	0.0840086	0.334874
chr1:23398970-23400524	chr1	23398970	23400524	C	-0.297847	-0.56903	-0.602228	-0.27863	-1.01905	-0.271759	-0.470711	-0.338451	-0.377316	-0.26248	-0.10701	-0.271571	-0.127495	-0.116892	-0.0985584	-0.121004	-0.137374	-0.218111	-0.370613	-0.388189	-0.201176	-0.333869	-0.205724	-0.28021	-0.282231	-0.111141	-0.469017	-0.236114	-0.1907	-0.21171	-0.247456	-0.168389	-0.102289	-0.14475	-0.0980121	-0.129892	-0.232807	-0.0639539	-0.0556429	0.497807	0.222805	-0.285499	-0.0356081	0.182678	-0.104222
chr1:24468892-24472309	chr1	24468892	24472309	B	-0.541456	-0.192595	-0.83344	-0.808359	-0.144517	-0.126248	-0.0319508	-0.0617717	-0.116452	0.347488	0.200266	0.627109	0.622129	0.106592	0.487775	0.702224	0.217587	0.576874	0.0617801	0.338481	-0.116629	-0.118737	-0.0358394	0.0208606	0.0536483	-0.0136108	0.256748	-0.0129413	-0.0353396	0.150616	0.415402	0.0985995	0.0949907	0.171492	-0.0239044	-0.00630854	-0.0356507	-0.0985926	0.0710433	-0.167222	0.314215	-0.112392	0.0464044	-0.125686	-0.151055
chr1:24677583-24679506	chr1	24677583	24679506	B	2.54145	2.39955	-0.316467	-0.261413	-0.315695	-0.252368	-0.559338	-0.365247	-0.201021	-1.23204	-0.455078	-0.268201	0.644836	0.356821	0.633535	0.464643	0.631067	-0.34315	-0.0605955	-0.294994	-0.686122	-0.103999	-0.178079	-0.143741	-0.104361	-0.114715	-0.17429	-0.147491	-0.203342	-0.377914	-0.0344611	-0.112724	-0.130654	-0.0593097	-0.0751459	-0.0917061	-0.0396576	-0.510877	-0.32665	-0.623113	-0.136074	-0.420424	-0.183682	-0.265351	-0.329437
chr1:30948318-30951060	chr1	30948318	30951060	B	1.91511	-0.690022	-0.802957	-0.444911	-1.21379	-0.679198	-0.379706	-0.337165	-0.787958	-1.45229	-0.545267	-0.419858	-0.84094	-0.65664	-0.633215	-0.457915	-0.79673	-0.541568	-0.137954	1.25997	-1.01049	-0.316989	-0.708617	-0.185166	-0.206696	-0.354759	-0.429267	-0.239682	-0.258946	-0.533419	-0.120962	-0.183386	-0.445747	-0.151322	-0.281321	-0.262793	-0.215617	-0.750348	-0.638572	-0.840067	-0.450807	-0.809275	-0.560009	-0.704304	-0.78834
chr1:31042163-31043790	chr1	31042163	31043790	D	0.510156	3.00518	1.47503	1.6573	1.0383	0.584932	0.965078	0.643765	2.04064	2.58651	0.908321	0.546323	0.494239	0.621671	0.654774	0.713657	0.646484	0.588623	0.152501	0.214379	0.353179	0.380426	0.398043	0.518613	0.238116	0.227834	0.336133	0.367125	0.555261	0.341986	0.354586	0.305096	0.674545	0.49059	0.618919	0.236116	0.484752	1.03517	0.406032	0.294205	0.450496	0.58329	0.401813	0.27233	0.825581
chr1:33897763-33899346	chr1	33897763	33899346	B	0.347669	-0.221694	1.60139	0.833122	-0.409986	-0.220758	-0.127359	-0.152352	-0.422194	-0.25592	0.156288	0.248438	0.229932	0.07186	0.0509537	0.0924432	0.105566	0.232595	0.14156	0.216589	0.235825	0.17028	-0.086427	-0.0568536	0.0586635	-0.183484	-0.124738	0.0689708	0.183076	0.110861	0.0090549	0.024326	0.0994356	0.0481183	0.0944967	0.201579	0.189878	-0.418157	0.0458804	-0.208419	-0.0406868	0.147951	0.102289	-0.199188	-0.302515
chr1:33899495-33902755	chr1	33899495	33902755	B	-0.979584	-0.819682	-0.844278	-0.964564	-0.769895	-0.910304	-1.05854	-0.546085	-0.716032	-0.54312	-0.735774	0.960417	0.716246	0.646467	-0.54122	-0.452188	-0.572092	0.820553	-0.142241	-0.400445	-0.530889	-0.430015	-0.683542	-0.433902	-0.341904	-0.486158	-0.579588	-0.342837	-0.484995	-0.372238	-0.247787	-0.279201	-0.497639	-0.250983	-0.562778	-0.524153	-0.417898	-0.817104	0.697444	-0.659455	-0.492879	-0.403421	-0.520814	-0.689676	-0.702647
chr1:33903006-33904703	chr1	33903006	33904703	B	-0.404346	-0.411322	-0.880015	-1.47261	-0.719246	-0.455407	-0.340956	-0.444141	-0.803694	-0.238172	0.41523	0.355946	0.566076	0.43041	0.388937	0.353699	0.538357	0.563824	0.305804	0.590309	-0.718701	-0.382956	-0.308516	-0.208806	-0.17254	-0.712997	-0.65912	-0.333393	-0.251506	0.50453	0.108834	0.134058	-0.455299	-0.147662	-0.473586	-0.377478	-0.161633	-0.829307	-0.370779	-0.506495	-0.205486	-0.284833	-0.238212	-0.430734	-0.355175
chr1:33906841-33908817	chr1	33906841	33908817	B	-0.80878	-0.620456	-0.545469	-1.42236	-0.703615	-1.00136	-0.474749	-0.612772	-0.801344	-0.865395	-0.416462	-0.529047	0.440468	0.322158	-0.258232	0.184123	0.421017	0.517031	0.397561	-0.563989	1.16394	-0.428033	-0.465824	-0.481021	-0.290752	-0.57166	-0.632034	-0.422822	-0.993761	-0.241758	-0.111787	-0.144748	-0.464615	-0.154374	-0.369227	-0.339111	-0.325789	-0.49187	-0.35226	-0.573696	-0.349331	-0.157163	-0.416082	-0.559964	-0.634948
chr1:33915922-33917590	chr1	33915922	33917590	D	0.514679	2.97411	2.84566	1.07746	0.277219	0.747377	1.53289	1.13983	0.421712	0.556287	0.66825	0.499933	0.550553	0.702553	0.552751	0.442487	0.668291	0.671786	0.360947	0.217533	0.285286	0.228204	0.316151	0.250832	0.230326	0.288831	0.335336	0.192666	0.570234	0.287717	0.211773	0.264821	0.509472	0.336045	0.520297	0.368322	0.397878	0.271656	0.350768	0.333707	0.318401	0.976909	0.364024	0.408791	0.861792
chr1:34012805-34014593	chr1	34012805	34014593	D	0.0374394	-0.525528	0.968409	0.0289573	0.166495	1.16966	0.345956	-0.374708	0.243038	-0.227626	0.20828	0.0496722	0.153391	0.276733	0.278106	0.216274	0.174022	0.1255	-0.202813	0.0017283	-0.104406	-0.243974	-0.184722	-0.00372145	-0.00746103	-0.0866991	-0.159434	-0.0182672	0.261896	-0.0691395	-0.0307959	0.0739749	0.0298173	-0.00366704	0.0313941	0.0378783	-0.178278	1.0894	1.2626	0.388762	0.509612	0.569578	0.28744	0.0505094	0.308297
chr1:34028138-34029809	chr1	34028138	34029809	B	-0.877212	-1.08258	-1.20469	-0.753612	-0.461047	-0.630427	-0.869392	-0.633779	-0.716437	-0.852286	-0.570731	-0.717094	0.872271	0.696974	0.717594	0.717652	0.795763	-0.725652	-0.236789	-0.422027	-0.589165	-0.25708	-0.66755	-0.496832	-0.469043	-0.422414	-0.653166	-0.458624	-0.39583	-0.468888	-0.257284	-0.425444	-0.693104	-0.378904	-0.558735	-0.449126	-0.592889	-0.910302	-0.468405	-0.544462	-0.452883	-0.410446	-0.40686	-0.639809	-0.515102
chr1:34041697-34045685	chr1	34041697	34045685	D	0.543782	1.80889	1.69057	1.27021	0.767963	0.396752	0.793021	0.558805	1.63013	1.26409	0.68602	0.567261	0.646496	0.742617	0.875976	0.718121	0.840579	0.711577	0.538333	0.342101	0.544757	0.449955	0.511119	0.342832	1.63222	0.34619	0.454346	0.408358	0.589858	0.58913	0.588873	0.533318	0.520538	0.542755	0.642371	0.338096	0.573919	1.27825	0.752142	0.432893	0.84648	0.55709	0.567693	0.530601	0.510891
chr1:34310751-34312379	chr1	34310751	34312379	D	0.57218	0.798436	3.63962	1.98184	1.96386	1.52061	1.34915	0.862124	0.620366	0.544008	0.459699	0.312943	-0.448523	0.344679	0.428213	0.457274	0.447225	0.381253	0.181529	0.411207	0.475866	0.911581	0.546317	0.222254	0.439318	0.276934	0.354949	0.335741	0.1817	0.268696	0.360214	0.309673	0.286965	0.799516	0.316051	0.608431	0.314165	0.402933	0.187537	0.615429	0.449669	0.218114	0.186435	0.186503	0.623211
chr1:34388534-34390644	chr1	34388534	34390644	B	-2.16062	-1.44681	-1.44658	-2.80707	-1.44813	-1.38115	-1.23378	-1.52681	-1.76768	-1.41376	-1.32959	-1.79694	-1.23979	-1.13829	-1.25404	-1.23524	-1.18915	-1.28749	-0.678542	-1.00946	-1.62983	-0.991211	-1.23903	-1.10704	-1.07412	-1.48578	-1.28381	-1.17503	-1.48084	-1.01289	-0.785865	-0.905107	-1.40946	-0.851352	-1.31906	-1.06757	-1.10346	-1.12578	-1.19099	-1.38211	-1.23894	-0.821124	-1.35291	-1.45898	-1.12148
chr1:34432633-34435867	chr1	34432633	34435867	B	-0.573362	-0.498016	-0.623311	-0.552174	-1.11914	-1.15098	-1.15597	-0.434293	-1.22101	-0.629785	-0.539799	-0.547327	-0.714486	-0.799296	-0.785501	-0.640976	-0.696184	-0.807943	-0.295355	-0.481665	-0.572428	-0.521719	-0.446858	-0.453406	-0.443927	-0.429904	-0.589331	-0.390439	-0.314867	-0.429508	-0.358978	-0.397369	-0.653639	-0.336228	-0.487111	-0.331792	-0.686688	-0.529112	-0.660719	-0.790345	-0.760219	-0.723853	-0.566951	-0.665901	-0.514033
chr1:34480250-34481783	chr1	34480250	34481783	C	-1.26042	-2.77002	0.878309	0.987939	-0.365969	-0.497035	1.19289	0.387022	1.25542	-1.34645	-0.706219	0.176418	0.300808	0.34062	-0.359248	0.1885	0.253045	-0.319047	0.0232995	0.0739049	-0.45208	0.113076	0.278663	0.174836	0.35788	0.113542	0.140101	0.0817208	0.304557	0.064442	0.026185	-0.0924977	0.149133	0.17448	0.157312	0.0567493	0.145214	-0.544402	0.165836	0.83411	0.523044	0.44599	0.121036	0.229325	0.0914448
chr1:34800847-34804644	chr1	34800847	34804644	B	1.84835	1.98973	1.28075	1.2059	0.986618	0.492567	0.77448	0.638869	1.06577	1.92433	0.466086	0.529959	0.440531	0.554107	0.354615	0.560022	0.403594	0.669593	0.772982	0.555459	0.688707	0.628049	0.589152	0.768194	0.855488	0.340155	0.852617	0.699366	0.839849	0.688272	0.416344	0.592003	0.614695	0.545344	0.495792	0.540898	0.528865	0.446753	0.342922	0.45107	0.697132	-0.673583	0.37498	0.474297	0.421651
chr1:34827233-34828938	chr1	34827233	34828938	A	0.45233	0.83278	0.52256	0.495204	-0.256479	0.199354	0.319075	-0.105665	0.938424	1.05792	0.159292	-0.0905637	0.0518268	0.0581195	0.0685862	0.135922	0.076737	0.167753	-0.216416	-0.201194	-0.302024	-0.183037	-0.189726	0.21529	-0.147456	-0.389054	-0.17646	0.280152	-0.201502	-0.106601	-0.0907323	-0.0962652	0.203102	0.0734595	-0.260812	-0.43601	-0.45136	0.180141	0.369485	0.356151	-0.129482	0.099468	0.157438	-0.0974358	0.0719847
chr1:34837672-34840298	chr1	34837672	34840298	A	0.407887	1.13099	-0.383349	-0.543795	-0.197928	0.382272	0.73048	-0.495544	1.63675	-0.0282026	-0.0115532	-0.0754256	-0.0283172	-0.0259254	-0.0101038	-0.0366208	-0.0255716	-0.029959	-0.254489	-0.207982	-0.186401	-0.0933272	-0.0609559	-0.0632589	0.0380422	0.161548	-0.0150313	-0.0842434	-0.0477809	-0.0231469	-0.0192305	-0.0697334	-0.102702	0.0191463	-0.142993	-0.056848	-0.0774823	0.526118	0.293673	0.216619	-0.0416164	-0.175094	-0.0107779	0.123784	-0.0263803
chr1:34842282-34844286	chr1	34842282	34844286	B	-0.61406	-0.317452	-0.361849	-0.193379	-0.643913	-0.868492	-0.657382	-0.423648	-0.397645	-0.472079	-0.294941	-0.263494	-0.713421	-0.458674	-0.499874	0.81668	1.00193	-0.553082	-0.0602656	-0.244423	-0.359711	0.611099	-0.241538	-0.0103983	-0.130393	-0.0954958	-0.221197	-0.112381	-0.0950793	-0.119806	-0.0840476	-0.0574342	-0.19849	-0.0565354	-0.084676	-0.16942	-0.181377	-0.381323	-0.492444	-0.375681	-0.496676	-0.393514	-0.596588	-0.423718	-0.370077
chr1:34850902-34853472	chr1	34850902	34853472	B	-0.268905	-0.47631	-0.229328	3.01901	-0.713267	-0.826731	-0.477763	-1.14684	-0.877879	-0.507408	-0.211142	-0.147614	0.471184	0.640868	0.8524	0.490214	0.443244	0.631872	-0.0206555	-0.281195	-0.661238	-0.555922	-0.149575	-0.0558608	0.312276	-0.880744	-0.510308	-0.0974879	-0.818934	-0.13662	0.0703091	-0.0433919	-0.319093	0.278537	0.523051	-0.0316602	-0.0578742	-0.275092	-0.714952	-0.51879	-0.131766	-0.406772	-0.645776	-0.423094	-0.627684
chr1:34858081-34859706	chr1	34858081	34859706	A	1.71027	2.59674	-0.856768	0.387968	0.675697	0.645036	0.694182	0.533955	0.913079	0.762236	0.0611198	0.191157	-0.0722765	0.0311142	0.0584378	0.0818804	0.0474775	0.06465	0.131846	0.248898	0.151133	-0.687968	0.242261	0.277109	0.310246	0.0785588	0.209749	0.237668	0.120464	0.10073	0.256256	0.089406	0.288132	0.0967104	0.134458	0.292068	0.251978	0.252472	0.143407	0.288773	0.502495	0.0604718	0.131906	0.110222	0.0481966
chr1:35759009-35760761	chr1	35759009	35760761	B	0.94304	0.148256	1.09938	0.281933	0.62342	0.123357	0.0576469	0.240823	0.155526	0.986222	0.419622	0.243332	0.16017	0.351968	0.215526	0.0904998	0.477431	0.433592	0.131335	0.101729	-0.0429549	0.16606	-0.131331	0.233661	0.0772746	0.042163	-0.0862209	0.11271	0.189999	0.0408158	0.0918509	0.037003	0.0878887	0.0674293	0.0580104	0.0310726	0.0285115	0.890982	0.113919	0.158923	0.221111	0.233561	0.0612878	0.103377	-0.212153
chr1:35812529-35814593	chr1	35812529	35814593	D	0.0353785	-1.70871	0.170155	0.36563	0.169708	-0.755492	-0.27723	-0.655206	-0.413137	-0.350287	0.150744	0.215828	0.115546	0.346077	0.57515	0.487172	0.525686	0.216902	0.072501	0.158782	0.106243	0.0488063	0.0231678	0.173682	0.32515	0.519621	0.459871	0.233473	0.237667	0.0734157	0.0242787	0.122631	0.139144	0.219135	0.0888944	0.287272	0.102784	-0.132411	0.00861228	0.0196475	0.126817	-0.159323	0.0269734	-0.0342672	0.0682487
chr1:36067431-36069164	chr1	36067431	36069164	B	-0.539202	0.752863	0.52173	1.5484	-0.478228	1.03058	1.10475	-0.242437	0.27939	0.554524	-0.0340944	-0.0964817	0.0111217	-0.0110335	0.0302792	0.000254078	0.141443	-0.00909757	0.316115	0.149965	0.834197	0.237121	-0.192132	0.0398729	0.0486247	0.0535531	0.674885	0.235993	0.321943	0.0900038	-0.0619679	0.0519798	-0.140664	-0.0525437	0.0216034	0.0288907	0.000701916	0.146489	-0.100948	-0.767351	-0.136869	-0.32574	-0.111758	-0.408851	-0.122701
chr1:36127063-36131329	chr1	36127063	36131329	A	0.216412	-0.523147	0.589292	-0.669563	-0.296455	-0.210908	-0.56154	-0.302703	-0.11649	-0.0656207	0.135889	0.15438	0.0490432	0.0363145	0.0132498	0.0214916	0.0608929	0.0512342	0.0378847	0.0836	0.0423206	0.127856	0.155243	0.0790988	0.0510951	-0.317171	-0.145052	0.0861349	0.061798	0.0287282	0.0262971	0.0275573	-0.142467	-0.103612	-0.156497	0.164221	0.118662	0.0604338	0.030095	-0.263799	0.127967	-0.134256	-0.0128541	0.214447	0.0717848
chr1:36133023-36135546	chr1	36133023	36135546	A	0.25569	0.230751	0.604338	0.329719	-0.0673987	-0.219514	-0.843726	-0.279431	-0.129389	-0.0812491	0.0794502	-0.0933545	0.0150883	-0.00539704	0.0142194	0.02647	0.0218311	0.0264077	0.0235277	0.0813868	0.0817889	-0.069594	-0.271107	0.0841806	0.0545195	-0.369144	-0.139239	0.143892	0.0533076	0.026166	-0.0289078	-0.0491164	-0.240935	-0.144577	0.133091	-0.184138	0.137414	-0.121419	0.0286529	0.1749	0.351275	-0.0532317	-0.0209513	-0.0987046	0.136313
chr1:36179128-36180918	chr1	36179128	36180918	D	0.311375	-0.551878	1.71733	0.101299	0.214192	0.53864	1.60334	0.986955	1.16097	0.445125	0.376357	0.358987	0.164023	0.376121	0.326155	0.390588	0.190427	0.26126	-0.282685	0.124342	0.0727798	0.317898	0.304043	0.0736252	-0.0615597	0.0377246	0.170533	-0.328529	0.193316	-0.0466735	-0.00890975	0.0813394	0.109687	0.164675	0.123774	0.0446696	0.141819	-0.150634	0.105743	0.607092	0.177277	0.0641554	0.0490676	0.22801	0.0362022
chr1:36261368-36263245	chr1	36261368	36263245	A	0.185651	-0.419075	-0.450097	-0.0836254	-0.474953	-0.283169	-0.953275	-0.283398	-0.851138	-0.244921	-0.045625	-0.102378	-0.0788432	-0.145362	-0.0693552	-0.0646011	-0.0532084	-0.0801206	-0.0528705	-0.0923412	-0.246359	-0.0741856	-0.0216184	-0.0168672	-0.047393	-0.189336	-0.0503338	-0.0255445	-0.0301281	-0.0184167	-0.151175	-0.0349292	-0.0970631	-0.0780897	-0.139748	-0.00413343	-0.0377034	-0.155685	-0.186419	-0.17986	-0.344776	-0.160064	-0.0735461	-0.276325	-0.220798
chr1:36263441-36265203	chr1	36263441	36265203	A	-0.0267853	-1.50264	-0.349741	-0.0929009	-0.457888	-0.0789439	0.887807	-0.693276	-0.340817	-0.216564	-0.0273005	-0.0723791	-0.052352	-0.0658214	-0.113886	-0.105188	-0.0280625	-0.0703131	-0.0111429	-0.0379903	-0.0206756	-0.160692	-0.00594259	-0.004095	-0.0214114	-0.18452	-0.108113	-0.0136937	-0.113268	-0.0455787	-0.0423175	-0.0415975	-0.0490167	-0.0154428	-0.0210819	-0.00532856	-0.0177528	-0.0373614	-0.137562	-0.320949	-0.213334	-0.131868	-0.226173	-0.0934176	-0.102367
chr1:36269958-36274383	chr1	36269958	36274383	A	-0.112005	-0.758131	-0.461498	-0.0835975	-0.840063	-0.454585	-0.479604	-0.336448	-0.684973	-0.192072	-0.169993	-0.177182	0.340074	0.273788	0.322309	0.30701	0.323332	0.161168	0.0374017	-0.0469691	0.216684	-0.251869	-0.0194143	-0.0230901	-0.0522521	0.33704	-0.224472	-0.0105152	0.115416	0.0849203	-0.0060467	0.00872806	-0.0495653	-0.00249849	-0.0184083	-0.00508738	-0.0110277	-0.348275	-0.394639	-0.672261	-0.231526	-0.201685	-0.158579	-0.172764	-0.153854
chr1:36306458-36310615	chr1	36306458	36310615	C	-1.59791	-0.519531	-0.471531	-0.470006	-0.56654	-0.224213	-0.199596	-0.185724	-0.403287	-0.132805	-0.206195	0.468551	0.14003	0.136598	0.0192253	0.0587413	-0.0701302	-0.209706	-1.0422	-0.187986	-0.101705	-0.115474	-0.223319	-0.177599	-0.154221	-0.196846	-0.22338	-0.171533	-0.114963	-0.193997	-0.157497	-0.0979576	-0.0363264	-0.114536	-0.123189	-0.0976686	-0.0886875	-0.0555739	-0.292189	-0.276868	0.11537	-0.100481	-0.0998125	-0.122414	-0.0691407
chr1:36344439-36346104	chr1	36344439	36346104	C	0.597824	1.17137	1.77838	0.984043	0.435916	0.682712	-0.529683	0.456124	-0.218753	0.324563	0.354023	0.583038	0.404239	-0.421945	0.399591	0.217427	-0.415649	-0.471854	0.212329	0.0241753	0.122713	0.334951	0.130365	0.0454499	0.0550564	0.307938	0.181206	-0.142083	0.170712	-0.0521148	0.03262	-0.0325006	0.290701	0.10948	0.135123	0.00859761	0.0371255	0.176715	0.21775	0.24808	0.293159	0.10089	0.472835	0.433367	0.140343
chr1:36356658-36358248	chr1	36356658	36358248	C	0.438175	0.182754	1.02845	0.814486	0.268122	0.688013	0.420418	0.553289	0.778813	1.4465	0.38188	0.648928	0.412291	0.439668	0.406591	0.289173	0.394332	0.484007	-0.0403243	0.0396835	0.169851	0.207306	0.319688	0.17413	0.0942951	0.193833	0.500889	0.0815469	0.243829	0.13474	0.0925487	0.122106	0.26422	0.318881	0.176289	0.207044	0.0783461	0.506994	0.461615	0.565996	0.356464	0.355615	0.47382	0.250062	0.473672
chr1:36444479-36447421	chr1	36444479	36447421	A	-0.583774	-1.37477	-0.806791	0.1019	0.795174	-0.35338	-0.938354	-0.634869	-0.421116	-0.454739	-0.0648382	-0.131918	-0.017875	-0.00629648	0.00803069	-0.0435609	-0.0151395	0.00922924	-0.114203	-0.0643384	-0.0501405	-0.327336	0.0955811	-0.0740072	0.0657257	0.14894	0.0355477	0.0158847	0.0512227	-0.0287173	-0.0185743	0.0108616	0.0346593	0.0120973	0.0702749	0.0132447	0.0501398	-0.175651	0.0148799	-0.11539	0.064022	0.0302576	-0.0477672	0.195392	-0.128285
chr1:36555443-36558625	chr1	36555443	36558625	C	-0.723972	-0.842492	-0.958728	-0.517352	-0.177059	-0.39706	-0.507587	-0.05038	-0.519297	-0.101216	0.37286	0.550118	0.498363	0.516237	0.161255	0.213963	0.138988	0.53243	1.2407	0.0397769	0.08188	0.000975614	0.278251	0.00352038	0.023777	-0.153784	0.121675	0.387609	0.025762	0.25736	0.0449783	0.1123	-0.143849	0.00962994	-0.0488967	-0.0390238	0.0218005	-0.503905	-0.271918	-0.10055	-0.179383	0.266557	0.0539879	0.0783775	0.0633574
chr1:36565778-36567438	chr1	36565778	36567438	C	-0.781488	-0.424767	-0.0845037	-0.0561478	-0.653862	-0.326182	-0.219783	-0.050608	-0.322766	-0.306692	0.185729	0.079055	0.133213	0.0830722	-0.0461662	-0.10357	0.113466	-0.230771	0.962334	0.193933	-0.0202244	-0.143668	-0.0682619	0.0760155	-0.0488523	-0.0202584	0.0927467	-0.080133	-0.020854	0.0489541	0.0505254	-0.0409916	-0.0362952	-0.0231956	-0.0353358	-0.0247419	0.0839161	-0.103919	-0.088407	-0.156299	0.164931	0.0473217	-0.126186	0.0981672	0.0379596
chr1:36568742-36572673	chr1	36568742	36572673	C	-0.295347	-1.04972	-0.260802	0.187362	-0.25647	-0.494697	-0.197415	-0.130374	-0.175677	-0.376309	0.447832	0.54359	0.358135	0.407568	0.181303	0.102677	0.184978	0.436362	0.561538	0.0200749	0.0808855	0.0508164	0.130701	0.0271405	0.0136314	0.018174	0.0682156	0.063827	0.0329006	0.0736961	0.047703	0.0462645	-0.0800116	0.00190029	0.0442931	0.0169224	0.0132574	-0.192264	-0.167047	0.139767	0.208206	0.13248	-0.20143	0.140679	0.0837978
chr1:36614019-36615557	chr1	36614019	36615557	C	0	0.480662	0.515609	1.24861	1.88774	0.415742	0.390417	0.716592	0.862855	0.46024	0.82989	0.584424	0.802496	0.740865	0.856871	0.537224	0.698686	0.776839	0.431579	0.19706	0.636022	0.233471	0.222633	0.261242	0.274149	0.381427	0.212436	0.225465	0.463716	0.374943	0.294006	0.271463	0.491311	0.183947	0.319292	0.291914	0.323904	0.739091	0.455295	0.905694	0.407867	0.446002	0.752354	0.294649	0.499776
chr1:36753483-36755296	chr1	36753483	36755296	A	1.37346	2.45446	2.37686	0.560063	1.05863	1.05943	2.06172	1.15662	1.39365	1.2673	0.763082	0.863946	-0.84262	-0.71822	-0.806995	-0.734212	-0.88144	0.759611	0.607717	0.624151	0.894436	0.66866	0.887741	0.888632	0.932004	0.745081	0.905478	0.99866	0.750223	0.803506	0.646535	0.685978	0.905109	0.71746	0.88107	1.24303	0.848075	0.546919	0.528465	0.853055	0.72835	0.411515	0.533693	-0.602375	0.850609
chr1:36813638-36816077	chr1	36813638	36816077	A	-1.37346	0.368743	0.414707	0.111739	0.119624	0.299443	0.354663	0.220309	0.421213	0.117031	0.0421104	0.0858355	-0.040087	-0.0902066	-0.0338318	-0.0588667	-0.0247163	0.0331607	0.0390062	0.148459	0.070431	-0.236462	0.12794	0.0948883	0.113856	0.0357721	0.121884	-0.197582	0.0694648	0.0544646	0.0302929	0.0452328	0.0931058	0.0876281	0.124542	0.16948	0.095014	-0.180086	0.106929	0.341222	-0.0703413	-0.203301	0.0336289	-0.0864933	-0.0620083
chr1:36936666-36938221	chr1	36936666	36938221	D	-0.662001	1.12928	-0.854854	0.0129822	-0.332816	-0.630064	-0.289036	-0.217093	1.13015	-0.0359185	0.289938	-0.16652	-0.091921	-0.0423367	0.0234148	0.046194	-0.172603	-0.0642699	-0.466314	-0.339695	-0.572357	0.172509	-0.0676633	-0.0820842	-0.131752	-0.0533979	-0.297523	-0.0776624	-0.0615234	-0.129808	-0.13027	-0.0433581	0.0182386	0.0155183	0.00536382	-0.00705756	0.000624503	0.95198	0.822125	1.67242	0.894494	0.578368	0.202821	0.173488	0.580081
chr1:36938794-36941323	chr1	36938794	36941323	D	-0.845442	-0.362242	-0.686792	-0.298848	-0.952796	-1.09954	-0.703478	-0.81243	-0.819513	-0.553468	-0.478343	-0.326415	0.41234	0.39371	0.131972	-0.143909	0.27927	0.43271	1.60203	-0.567106	1.17829	-0.322525	-0.630184	-0.519556	0.295001	-0.226883	-0.626075	-0.670058	-0.545456	0.587057	-0.279248	-0.308925	-0.184085	-0.271091	-0.36883	-0.302382	-0.198771	-0.893037	-0.529312	-0.530116	-0.372869	-0.296437	-0.505469	-0.326769	-0.579001
chr1:36946828-36948868	chr1	36946828	36948868	C	0.60109	1.45347	1.00633	0.242071	-1.34433	0.277807	0.223152	0.800986	0.481925	0.517403	0.557329	0.80907	0.65438	0.630156	0.568998	0.35551	0.548996	0.554822	0.303359	0.113018	0.586189	0.391987	0.284296	0.291481	0.547976	0.459849	0.386915	0.220199	0.438171	0.268933	0.32521	0.472349	0.269142	0.230994	0.471967	0.113867	0.476417	0.846254	0.628482	1.27265	0.491771	0.475307	0.341507	0.678392	0.223675
chr1:36960236-36961807	chr1	36960236	36961807	C	0.478473	0.118237	1.73276	1.1749	0.590421	0.463472	0.149453	-0.46855	0.709703	0.333935	0.557468	0.75673	0.523973	0.429884	0.610868	0.397862	0.57985	0.588684	0.0600306	0.139886	0.250094	0.257211	0.348847	0.129988	0.284061	0.402677	0.190627	0.171092	0.163508	0.25879	0.252617	0.225624	0.615638	0.132417	0.482278	0.0807153	0.266171	0.725867	0.749538	0.893646	0.907158	0.367433	0.339491	0.5595	0.282361
chr1:36986504-36988196	chr1	36986504	36988196	C	-0.902276	-0.283263	-0.28935	-0.138312	-0.436864	-0.422302	-0.260347	-0.677271	-0.21505	-0.215878	-0.0984215	-0.120876	-0.0449273	-0.0475421	-0.0243325	-0.0376075	-0.0510739	-0.170385	-0.322699	-0.0948504	-0.0401859	-0.295741	-0.188933	-0.203759	-0.0930393	-0.0859123	-0.194469	-0.158371	-0.0851291	-0.0469848	-0.040443	-0.0340441	-0.04084	-0.0733227	-0.038434	-0.0440903	-0.040473	-0.0582853	-0.0465352	-0.189025	0.187395	0.183264	-0.0180066	0.148487	-0.0325522
chr1:36999734-37001299	chr1	36999734	37001299	C	-0.394012	-0.260129	-0.532773	-0.378135	-0.292276	-0.847298	-0.236608	-0.226203	-0.480952	-0.580126	-0.0773446	-0.161323	-0.0844904	-0.0547991	-0.0277536	-0.0538473	-0.0520102	-0.129699	-0.194014	-0.213536	-0.223915	-0.338671	-0.175843	-0.260765	-0.266926	-0.178231	-0.267877	-0.16218	-0.0986775	-0.0901573	-0.0853766	-0.108072	-0.182348	-0.180777	-0.109014	-0.130082	-0.0666683	-0.045756	-0.0825873	-0.168156	0.270026	-0.0854907	-0.0439115	0.10485	0.0651934
chr1:37012355-37014058	chr1	37012355	37014058	C	-0.10784	-0.887137	-1.13849	-0.552455	1.38201	-0.0633299	-0.630889	-0.214472	-0.629452	-0.165275	-0.111837	-0.250533	-0.0227146	-0.129807	-0.0304185	-0.0132962	-0.222132	-0.0299929	-0.064741	-0.182354	-0.169341	0.105781	-0.0979625	-0.0185287	-0.104138	0.353765	-0.155292	-0.0627187	-0.374474	-0.0285101	-0.0849341	-0.00523756	0.192714	0.110103	-0.0243593	-0.0177652	0.155287	-0.0287701	0.428391	0.246394	0.104684	0.309579	0.13114	0.0917125	0.399181
chr1:37317326-37318951	chr1	37317326	37318951	A	0.600854	1.79921	1.08389	0.753176	0.527559	0.622595	0.520655	0.743665	0.704365	0.61445	0.397558	0.468995	0.493601	0.334349	0.262436	0.305589	0.512903	0.455351	0.366892	0.50476	0.532905	0.441802	0.606834	0.627952	0.621936	0.348019	0.708039	0.595735	0.613506	0.499418	0.379827	0.447619	0.568117	0.509299	0.837914	0.692835	0.502224	0.501367	0.322227	0.408122	0.611487	0.417674	0.32501	0.469593	0.334276
chr1:37356548-37358127	chr1	37356548	37358127	C	-1.79584	-0.28548	-0.452523	0.117838	-0.440756	-0.0935816	0.433486	0.649056	0.343861	-0.0584162	0.282729	0.413887	0.215583	0.206508	0.137491	0.0855176	0.154601	0.349807	0.0899661	0.00560276	0.0302747	0.19463	0.177133	0.0548184	0.15197	0.156313	0.0708461	-0.00571191	-0.0878302	0.0321917	0.0248313	0.0119553	0.221745	0.140677	0.11741	0.0427045	0.0982518	-0.075721	0.177703	-0.173951	0.109634	0.171302	0.107014	0.242152	0.167193
chr1:37426614-37428280	chr1	37426614	37428280	C	-0.323807	-0.510817	-0.380772	-0.41792	-1.06294	-0.42471	-0.548696	-0.751024	-0.406669	-0.479081	-0.133741	-0.214883	-0.116159	-0.118585	-0.0675599	-0.109598	-0.128579	-0.203249	-0.465194	-0.348281	-0.183988	-0.332934	-0.280067	-0.341038	-0.250835	-0.209707	-0.41375	-0.310465	-0.184099	-0.188105	-0.185368	-0.153918	-0.115836	-0.28083	-0.110774	-0.116404	-0.131268	-0.0667526	-0.105861	-0.255405	0.280921	-0.199116	-0.10221	0.148992	-0.0973049
chr1:37428952-37431045	chr1	37428952	37431045	D	-0.551667	-1.34834	-1.37362	-0.200745	-1.26965	-0.387132	-0.530655	-1.17157	-0.632899	-0.63641	-0.37599	-0.324999	0.140472	0.252949	0.0883729	0.104061	0.0672968	-0.209697	-1.07345	-0.373906	-0.410004	-0.22993	-0.272676	-0.371191	-0.244102	-0.41288	-0.307752	-0.447675	-0.212667	-0.243848	-0.13414	-0.145142	-0.121683	-0.229889	-0.113625	-0.103154	-0.215344	-0.253773	-0.19263	-0.259878	-0.272723	-0.152284	-0.0936935	-0.150084	-0.114198
chr1:37477287-37480111	chr1	37477287	37480111	C	1.79824	-0.939276	-0.903973	0.630743	-1.50654	-0.456409	-0.32817	-0.58959	-0.205645	-0.3378	-0.148463	-0.394452	-0.0941947	-0.00429021	-0.0365118	-0.0747208	-0.0590109	-0.118769	-0.0950875	-0.332816	-0.0181511	-0.0705911	-0.14589	-0.194378	-0.275388	1.03196	-0.264265	-0.090299	-0.0656193	-0.0918158	-0.0833165	-0.0608751	0.127067	-0.0330164	-0.0310038	-0.0710303	0.20163	-0.078504	0.368174	0.503785	0.0373444	0.59412	0.222404	0.105232	0.0778896
chr1:37530967-37533466	chr1	37530967	37533466	D	-0.307918	-0.527204	-0.796442	-0.590481	-0.906172	-0.572336	1.93838	-0.278236	-0.526941	-0.137786	0.511647	0.21593	-0.074201	-0.0383191	-0.0477374	-0.0204972	-0.0495859	0.208084	-0.21113	-0.114987	-0.0995915	0.282677	-0.0529154	-0.156021	-0.025234	0.617668	-0.164216	-0.0417103	-0.172776	-0.0310122	0.268943	-0.143613	-0.147623	0.117237	0.114482	-0.202075	-0.196165	-0.212593	0.3236	-0.172699	0.144343	0.195681	0.0757549	0.240316	-0.13978
chr1:37558729-37560755	chr1	37558729	37560755	C	-1.97624	-0.204607	-0.361692	0.405434	-1.33106	-1.02396	-0.851812	1.28322	-1.3268	-0.690519	-0.116293	-0.103303	-0.0793109	-0.134838	-0.126575	-0.0151634	0.155028	-0.0318049	0.0445635	0.141207	-0.0353895	-0.255357	-0.0896074	-0.0296509	0.273073	0.280292	-0.0227197	-0.0683569	0.320859	-0.0110799	-0.0498031	-0.00587121	0.396742	0.0551788	0.0135154	0.00704681	0.340575	-0.65775	0.138509	0.13745	0.0573728	0.0268684	-0.10462	-0.226657	0.236148
chr1:37561330-37562968	chr1	37561330	37562968	C	-0.532563	-0.0300398	-0.57954	0.320323	-0.717996	0.244366	-0.731659	-0.800922	-0.421005	-0.721689	-0.245869	-0.254316	-0.172658	-0.298131	0.174682	-0.113952	-0.351134	-0.10689	-0.239586	-0.0192153	-0.205457	0.0758083	-0.116716	-0.27509	0.282995	-1.14687	-0.138031	0.204661	-0.360245	-0.0873891	0.13689	-0.0871689	0.0471483	-0.0349405	0.0414949	-0.399147	0.238596	-0.315077	0.393133	0.50624	0.238882	0.581993	0.251655	0.396024	0.342066
chr1:37585083-37587227	chr1	37585083	37587227	C	-2.53966	-2.38341	-1.77381	-1.02791	-0.244876	-1.93372	-0.542022	-0.802914	-0.900312	-1.02634	-0.176454	-0.282627	-0.180291	-0.170246	-0.127615	0.322792	-0.177756	-0.120033	-0.173469	-0.426961	-0.210485	-0.176109	-0.236081	-0.179727	-0.183748	-0.385763	-0.348245	-0.239379	-0.114737	-0.182351	-0.0655906	-0.226002	-0.277046	-0.189555	-0.117302	-0.142721	-0.192266	-0.128001	-0.0902033	-0.441437	-0.843468	-0.247896	-0.0713203	-0.31136	-0.0947846
chr1:37605043-37606658	chr1	37605043	37606658	C	0.882377	-1.18169	1.24304	2.42799	-0.268367	0.661366	-0.0662797	-0.173043	-0.476833	-0.498496	-0.13963	-0.352992	-0.212569	-0.215917	-0.0794202	-0.0340531	0.170954	-0.126467	-0.130232	-0.206917	-0.231216	0.0607696	-0.384048	0.0263964	0.12116	0.191794	0.129349	-0.0649666	-0.127104	-0.0205631	-0.0161921	0.0877976	0.0548977	-0.09841	-0.41333	0.0518334	-0.0380833	0.101402	0.0799311	-0.138003	-0.388523	-0.117881	0.141076	0.3063	0.0260481
chr1:37719130-37722129	chr1	37719130	37722129	B	-1.31669	1.67207	0.963079	2.45048	1.41509	1.62543	-0.488575	0.885118	0.66522	2.30554	-0.437162	0.415458	0.0363063	-0.0986046	-0.026073	-0.025049	-0.0466599	0.0405663	0.358799	-0.126505	-0.31604	-0.236926	0.224031	0.331259	-0.177909	0.901939	0.192302	-0.104109	-0.805372	-0.0331418	0.0201191	-0.226233	-0.159177	-0.154463	-0.152215	0.569494	0.118898	-0.605526	0.190833	-0.583646	-0.331962	0.111375	0.119908	-0.252461	-0.353696
chr1:37888037-37892389	chr1	37888037	37892389	C	-0.316624	-0.213223	-0.3705	-0.444923	-1.10053	-0.225048	-0.272046	-0.131981	-0.29036	-0.180206	-0.0951255	-0.214504	-0.029368	-0.0369904	0.0100671	-0.0256554	-0.0276556	-0.155717	-0.251162	-0.155193	-0.0307627	-0.290079	-0.10626	-0.158574	-0.143807	-0.098031	-0.26981	-0.0698569	-0.0650919	-0.0313385	-0.0826761	-0.0360211	-0.0117048	-0.105538	-0.0230528	-0.0325507	-0.0421685	-0.0242675	-0.049684	-0.131112	0.180646	-0.122376	-0.0277118	0.0809843	-0.0324621
chr1:39255910-39257522	chr1	39255910	39257522	B	0.739609	1.47705	1.45984	0.759624	1.99459	0.993095	1.40458	0.837583	0.989934	1.01432	0.548436	0.484475	0.420126	0.56145	0.668135	0.462026	0.404026	0.579994	0.571507	0.662375	0.549708	0.704963	0.509033	0.718772	0.79187	0.567418	0.775549	0.801607	0.4791	0.559511	0.443853	0.527775	0.43034	0.837735	0.525139	0.419437	0.44854	0.769676	0.461466	1.00819	0.578381	0.583919	0.718475	0.525155	0.344346
chr1:39259973-39261982	chr1	39259973	39261982	A	1.5416	0.87173	1.4637	0.980992	0.786166	0.817395	1.13391	0.657071	1.0817	0.690419	0.555591	0.82517	0.537994	0.470731	0.444599	0.577128	0.538335	0.572564	1.04893	0.85622	0.725295	0.82155	0.73065	0.847699	1.06043	0.465416	1.11053	0.898824	0.699546	0.846347	0.609044	0.713731	0.628793	0.864173	0.990705	0.792939	0.82449	0.496122	0.529233	0.767092	0.731093	0.429571	0.569989	0.588396	0.625248
chr1:39306567-39308266	chr1	39306567	39308266	A	-0.160984	-1.26616	-0.216178	-0.231524	-0.111468	-0.493408	-0.607574	-0.141396	-0.324639	-0.0815876	0.490483	0.242878	0.284128	0.387811	0.60618	0.626425	0.301648	0.521198	-0.00198163	-0.00167417	-0.000204934	-0.0918557	-0.018255	-0.0012281	-0.00240296	0.133832	-0.00602681	-0.00576723	-0.000813936	-0.000621802	-0.000789013	-0.0002601	-0.0047727	-0.00120357	0.0176785	-0.00759427	0.0557805	-0.212531	-0.138997	-0.315341	-0.0564269	-0.388301	-0.0419018	-0.0942693	-0.0517906
chr1:39348450-39350017	chr1	39348450	39350017	B	0.650758	1.60812	3.60926	0.433925	0.89058	0.851229	0.869831	0.536904	0.909076	0.637559	0.88651	0.645586	0.341035	0.337659	0.296784	0.351511	0.390599	0.414818	0.959693	0.607575	0.601904	0.574296	0.578648	0.612152	0.472852	1.65198	0.870107	0.627776	0.596005	0.565536	0.427113	0.519637	0.397054	0.574544	0.854808	0.520234	0.793187	0.67798	0.658728	0.660582	0.492957	0.38622	0.616345	-0.35109	0.4156
chr1:39555467-39557029	chr1	39555467	39557029	C	1.26476	3.342	4.75924	0.240572	1.22068	3.8057	1.05735	0.696439	2.31459	1.48607	0.983635	0.7568	0.827202	0.849926	0.934436	0.892521	0.783848	0.807637	0.653855	0.44373	0.695129	0.793633	0.594907	0.567989	0.806704	1.10922	1.03729	0.619555	0.876988	0.66367	0.447255	0.656947	0.648676	0.561644	0.765175	0.285234	0.65943	1.15121	0.632229	0.713224	1.07123	0.591082	0.598437	0.709363	0.397823
chr1:39575302-39580169	chr1	39575302	39580169	C	-3.74586	-0.79947	-1.42831	-1.43431	-1.23793	-0.499933	-0.727993	-0.558381	-1.44175	-1.06461	-0.822596	-0.730424	-0.837637	-0.865807	-0.881284	-0.823161	-0.896051	-0.737606	-0.611397	-0.995749	-0.843916	-0.687767	-0.795569	-0.823547	-0.839413	-0.700902	-1.06096	-0.912842	-0.632655	-0.786608	-0.597733	-0.771592	-0.683298	-0.949576	-0.637474	-0.58198	-0.655255	-1.26998	-1.0253	-0.858314	-1.07156	-0.518669	-0.551242	-0.558849	-0.861623
chr1:39582588-39584164	chr1	39582588	39584164	C	3.63243	0.634009	-0.893091	-0.961052	-0.404525	-0.0701529	0.262833	-0.196032	0.326819	-0.00923717	0.045088	-0.167245	-0.0194591	-0.0223666	0.00138194	-0.00397655	0.0973558	0.0352246	0.0626992	-0.0371761	-0.00462321	-0.0227309	-0.142226	-2.86516e-05	-0.0308867	-0.01052	-0.0995384	-0.00369274	-0.0735023	-0.000448087	-0.00138402	0.00148524	-0.0520582	-0.253605	-0.0844211	-0.0167395	0.00702944	0.000966661	0.0174382	0.0220571	0.0932221	0.416482	0.0826998	0.0739197	0.0968278
chr1:39601855-39604261	chr1	39601855	39604261	C	4.10353	-0.650566	-0.532549	-0.418164	-0.230371	-0.567555	-0.38313	-0.383754	-0.189664	-0.212297	-0.0340562	0.0500256	0.0231438	0.0116978	0.0203483	-0.0315914	0.0165579	0.00690262	-0.0689683	-0.0921574	-0.000777521	-0.10103	-0.0605132	-0.0180224	-0.0141669	-0.341899	-0.124213	-0.0032371	-0.00826815	-0.000105645	-0.0171774	-0.00028822	-0.0137777	-0.232651	0.0175172	-0.0125761	0.0526466	-0.0491248	-0.0482054	-0.0263259	-0.214576	0.300483	-0.000200347	0.00238787	0.152525
chr1:39613761-39615844	chr1	39613761	39615844	C	-1.0933	-0.421989	-0.715911	-0.387438	-0.721328	-0.177232	-0.267973	-1.38697	-0.516657	-1.62496	-0.588893	-0.138371	0.456313	0.465098	-0.347374	-0.456539	-0.428485	-0.232672	-0.467647	-0.766867	-0.458802	-0.578701	-0.266231	-0.168066	-0.167365	-0.189573	-0.315878	-0.364604	-0.10005	-0.305157	-0.0644556	-0.187661	-0.180238	-0.304005	-0.208751	-0.237372	-0.256248	-1.287	-0.246551	-0.559015	-0.699305	-0.636898	-0.51773	-0.168656	-0.385384
chr1:39635596-39637747	chr1	39635596	39637747	A	0.48877	0.376742	-0.609068	-0.34997	-0.783971	-0.144234	-0.15408	-0.25962	-0.288693	-0.10877	0.155134	0.108642	-0.0278009	0.0604184	-0.107074	-0.0155624	0.15179	0.162737	-0.0174318	-0.0530364	-0.00304886	-0.142597	-0.0858213	-0.0272397	-0.019053	-0.247449	-0.0467963	0.0177027	-0.0892259	0.00291755	-0.0150263	-0.00106467	-0.173459	-0.0132857	0.0950742	-0.182992	-0.10745	0.17324	0.0585557	0.120459	-0.236928	0.00987934	-0.00606042	0.104066	0.266603
chr1:39647387-39648982	chr1	39647387	39648982	C	0.695074	3.47901	2.8264	0.703941	1.38571	1.05601	0.95519	1.23282	1.33531	1.14404	0.854344	0.748531	0.928633	0.731508	0.892682	0.743575	0.924989	0.94586	0.852599	0.591522	0.614884	0.611958	0.579738	0.777898	0.601481	0.810029	0.581215	0.690828	0.764319	0.779081	0.561162	0.579132	0.779357	0.602031	0.913716	0.447021	0.481685	0.573228	0.886278	0.685943	0.751382	0.909388	0.724962	0.695394	0.679143
chr1:39679220-39680902	chr1	39679220	39680902	C	1.52452	1.13921	0.810953	0.733601	0.296915	1.34377	1.23685	1.33359	0.994312	0.770542	0.604874	0.760886	0.519426	0.504824	0.562607	0.490504	0.580989	0.673051	0.175953	0.115263	0.290486	0.514399	0.303164	0.139048	0.20037	0.332015	0.229085	0.199421	0.239242	0.319093	0.283702	0.283853	0.529281	0.260718	0.37563	0.172117	0.360253	0.367576	0.552258	0.556835	0.422334	0.306436	0.481419	0.582166	0.429918
chr1:39713468-39715753	chr1	39713468	39715753	B	0.707029	-0.411337	-0.636571	-1.21716	-0.798413	-0.4957	-0.263289	-0.700685	-0.869947	-0.361935	0.451095	0.256355	0.511033	0.19104	0.354653	0.200018	0.186404	0.207045	0.309029	-0.219776	-0.370792	-0.270568	-0.401467	0.64956	-0.127827	-0.549967	-0.649233	-0.348338	-0.336614	-0.1917	-0.0802041	-0.072878	-0.273285	-0.204138	-0.217257	-0.0945206	-0.0973289	-0.997353	-0.33326	-0.321109	-0.236061	0.418989	-0.212995	-0.372831	-0.61721
chr1:39735236-39736834	chr1	39735236	39736834	A	4.13826	3.69714	-0.867817	0.102897	-1.33301	-0.446674	0.19284	-0.0728163	0.350571	-0.248085	-0.0192099	-0.042029	-0.126476	-0.0694958	-0.11565	-0.0841735	-0.10851	-0.0517578	-0.0760487	0.18033	-0.0515361	-0.0603056	0.0838263	0.116307	0.0126424	-0.0954019	0.159655	0.0754787	0.0186077	-0.0312679	0.0272367	-0.0462394	-0.183236	0.00640289	-0.21458	-0.168417	0.0276264	-0.0496558	-0.281068	-0.13538	-0.056329	0.0382498	0.208906	-0.0224132	-0.0262966
chr1:39760504-39763020	chr1	39760504	39763020	A	-0.317914	-0.155343	-0.99951	-0.560118	-0.373406	-0.539041	-0.23139	-1.35263	-0.998412	-1.63162	-0.421034	-0.561772	0.491337	-0.218858	0.42085	-0.122367	-0.276416	0.457709	-0.506769	-0.246785	-0.240387	-0.451268	-0.182177	-0.181443	-0.229989	-0.380105	-0.754107	-0.325159	-0.584481	-0.154258	-0.201436	-0.304996	-0.193213	-0.179445	-0.183668	-0.0949393	-0.105441	-0.61034	-0.221904	-0.515963	-0.697583	-0.339294	0.33644	-0.314385	-0.340507
chr1:39783568-39786687	chr1	39783568	39786687	B	0.25274	0.116155	0.46633	-1.04668	0.400221	0.66531	1.23445	0.71427	1.05221	-0.542968	-0.119307	0.350807	-0.0990731	-0.093404	-0.00909907	-0.00774001	-0.0194767	0.0418626	-0.379985	-0.178835	-0.275709	-0.065586	0.241367	0.403397	0.104199	-0.62093	-0.128538	-0.0434783	-0.0379025	-0.062431	0.00144893	0.0110129	0.0121865	0.0367489	0.0602139	0.0281786	0.00540277	-0.0623488	0.811701	0.518644	-0.307998	0.40376	0.0340716	-0.127727	0.167268
chr1:39846427-39848064	chr1	39846427	39848064	B	-0.0907608	-0.171104	-0.308506	0.737955	0.217684	0.43232	-0.0666916	-0.0455957	-0.259853	-0.649486	0.22462	0.116174	0.241104	0.0943833	0.276193	0.119427	0.150911	0.394149	0.148238	-0.0510545	0.393825	0.158332	-0.0428287	0.14604	0.0402091	0.728076	0.111869	0.135457	-0.0666728	0.209071	0.0130246	-0.000189606	0.17025	0.0952728	0.177673	0.089575	0.0160634	-0.310585	-0.0128958	-0.172026	-0.124481	-0.0720905	0.00420672	-0.031536	-0.209931
chr1:39894450-39897511	chr1	39894450	39897511	B	0.701487	0.979524	1.23224	0.584941	0.854308	1.3554	1.18342	1.21717	1.00756	0.800548	0.52939	0.672834	0.525742	0.640831	0.577884	0.516697	0.562697	0.647935	0.85621	0.911657	0.68528	0.613964	0.690681	0.805312	0.611654	0.708115	0.87693	0.680193	0.643899	0.695568	0.622648	0.664178	0.581865	0.720991	0.694782	0.743225	0.988317	0.434109	0.797002	0.351238	0.716096	0.731566	0.991627	0.611953	0.572477
chr1:39899842-39901640	chr1	39899842	39901640	B	-0.715948	-0.730006	-0.749045	-0.292105	-0.870865	-0.719467	-0.568261	-0.605632	-0.748253	-1.07627	-0.560528	-0.57475	0.522932	-0.462369	-0.489285	-0.214206	0.722651	-0.358896	1.42334	1.86528	1.73172	-0.599504	-0.550186	-0.550368	-0.344189	-0.808522	-0.518893	1.42862	-1.26908	0.904278	0.315983	0.362221	-0.434276	-0.252443	-0.987667	-0.417379	-0.292922	-0.837459	-0.613778	-0.816386	-0.491197	-0.561992	-0.707656	-0.62493	-0.992249
chr1:39922013-39923727	chr1	39922013	39923727	A	-1.36725	-0.4103	0.86757	0.0857681	0.159832	0.175698	0.356291	-0.609373	-0.222543	0.0374438	0.0376654	0.090318	0.0388437	0.00585477	-0.0246314	0.0259953	0.0225622	0.0313847	0.0356528	0.0502397	-0.117198	-0.216307	0.139544	-0.195151	0.137084	0.125594	-0.352413	0.182859	0.0701744	0.0559731	0.0326389	0.0467301	0.149248	0.0584834	-0.216209	0.179354	0.198917	-0.0879856	0.0360053	0.367341	-0.0464355	-0.0969302	-0.022296	0.258836	0.248503
chr1:40022150-40023765	chr1	40022150	40023765	C	-0.9063	0.116932	0.164575	0.664702	-1.36597	0.830404	-0.276043	0.806894	1.45509	-0.124549	0.223782	0.317724	0.239337	-0.262256	0.190791	0.093725	0.253546	-0.247362	-0.00696778	-0.0174336	-0.0405838	0.25133	0.0739481	0.0502103	0.0206288	0.219688	0.143811	-0.0159026	-0.203993	-0.0491909	0.048787	-0.0184355	0.172085	0.0372388	0.0923208	0.0411689	0.0419218	-0.201736	0.368033	0.227107	0.260464	0.178922	0.211671	0.36424	0.17895
chr1:40086858-40088467	chr1	40086858	40088467	B	1.43671	2.26806	1.5192	0.798774	1.25964	0.781238	1.03591	0.81702	-0.659822	0.755135	0.503302	0.398996	0.329547	0.386214	0.258821	0.242249	0.45436	0.432376	0.887093	0.218248	0.411766	0.607859	0.59817	0.867255	0.456951	0.594123	0.402981	0.710209	0.712574	0.423775	0.582776	0.483291	0.338606	0.856392	0.57506	0.447389	0.275925	0.200348	0.376213	0.468718	0.6791	0.445767	0.369126	0.401774	0.434261
chr1:40090550-40092136	chr1	40090550	40092136	C	2.57848	0.553881	0.671175	0.945714	0.860585	0.548542	0.612552	1.12631	0.8518	0.560787	0.601046	0.506943	0.631227	0.400791	0.483904	0.323173	0.630752	0.541374	0.303189	0.150281	0.299682	0.390097	0.392704	0.292491	0.351462	0.571364	0.380861	0.151715	0.368256	0.270036	0.45479	0.313965	0.338553	0.267079	0.427675	0.276698	0.212581	0.277732	0.605342	0.531501	0.418471	0.54926	0.66035	0.817033	0.558771
chr1:40173484-40175173	chr1	40173484	40175173	C	0.286957	2.09662	0.722523	0.782983	-0.242241	0.548397	1.2989	0.226186	0.706928	0.826055	0.561525	0.616004	0.60994	0.528814	0.709527	0.535309	0.609981	0.901269	0.129264	0.302382	0.319028	0.497626	0.275568	0.202767	0.169635	-0.784671	0.199036	0.238014	0.301033	0.228567	0.194426	0.189791	0.653978	0.19382	0.601211	0.328057	0.328971	0.268143	0.302786	0.229919	0.518712	0.15527	0.395251	0.519099	0.173947
chr1:40229636-40231359	chr1	40229636	40231359	A	1.3333	1.41433	1.83567	0.779401	0.768074	1.02205	0.897233	0.754986	1.07626	0.754247	0.459753	0.512209	0.532834	0.491358	0.503743	0.551205	0.56973	0.502245	1.2243	0.538381	0.686906	0.491253	0.794378	0.987827	0.677366	0.931709	1.02568	0.907858	0.943583	0.622885	0.502902	0.590207	0.590519	0.604078	0.502634	0.902295	0.969601	0.484911	0.935769	0.680569	0.917619	0.449751	0.687112	0.820665	0.679745
chr1:40293855-40296200	chr1	40293855	40296200	A	0.306204	0.513429	-0.367112	0.0917033	-1.4073	-0.582723	0.154285	-0.720099	-1.0155	-0.483683	0.141808	0.16426	0.187445	0.0825786	0.0610671	0.0568499	0.179632	0.29386	0.465734	0.16133	0.134975	0.0745405	0.0834735	0.150855	0.213798	0.21355	0.227495	0.282437	0.0915872	0.153861	0.230644	0.0812603	0.178934	0.0377211	0.111126	0.143834	0.248376	0.394781	0.254632	-0.360728	0.30308	-0.187636	0.0628905	-0.0637791	-0.0852812
chr1:40323716-40325316	chr1	40323716	40325316	B	0.76415	0.805857	2.75829	0.921442	1.18742	0.638879	0.858166	1.05484	0.607256	0.507135	0.299685	0.810022	0.242009	0.41879	0.190523	0.259874	0.316696	0.415657	0.997076	0.968714	0.299803	0.39115	0.465143	0.526821	0.469215	0.413937	0.53858	0.407945	0.237427	0.50137	0.72842	0.485195	0.298858	0.497747	0.467017	0.43614	0.409974	0.120142	0.837451	1.50356	0.486611	0.678792	0.594708	0.320252	0.35563
chr1:40391932-40394211	chr1	40391932	40394211	B	-2.00686	0.664956	1.49646	1.11848	1.24588	0.552092	-0.501355	0.336101	0.771144	-0.291443	0.395441	1.05216	-0.0277395	0.102604	0.0210994	-0.033771	0.0113465	0.141216	0.216581	0.165449	-0.0467988	-0.221868	0.206753	0.16394	0.102973	-0.318023	0.150475	0.0839724	-0.0924724	-0.0849959	0.0516872	0.0576863	0.0983377	0.0661189	0.208313	0.105822	0.137906	0.186046	0.670646	0.526756	-0.103161	0.147077	0.152638	0.107155	-0.0447246
chr1:40403916-40405694	chr1	40403916	40405694	A	-1.42556	-0.757361	0.73292	0.122763	-1.00803	0.816558	-0.223733	-0.199058	-0.799525	-0.0424808	-0.0465736	-0.112153	-0.0236963	-0.0288748	-0.0565113	-0.0294968	-0.0137025	-0.0534935	-0.0737404	-0.137889	-0.0700461	-0.0428941	0.0845005	-0.0923079	-0.0167857	-0.15729	-0.0269035	-0.0537009	-0.0751661	-0.0159759	-0.0127551	-0.0344618	-0.0901086	0.00407761	-0.037063	-0.22976	-0.0630652	-0.138868	-0.0769524	0.316006	-0.447962	0.102111	-0.0399253	-0.146348	0.124574
chr1:40409273-40410889	chr1	40409273	40410889	A	-1.82192	-0.342448	1.52058	1.24074	0.217257	1.1953	0.653335	-0.276221	-0.436323	0.0774789	-0.235331	-0.0385448	-0.0295665	-0.0288606	-0.0989573	-0.0274194	-0.0288135	-0.0140697	-0.0993073	-0.0582037	-0.0678812	-0.189404	-0.0266849	0.0134934	-0.0249611	-0.616459	-0.154824	-0.0591902	-0.0956263	-0.0521786	-0.0609418	-0.0918015	-0.135101	0.0270519	0.0284005	0.0335186	0.216556	-0.0431197	0.0302472	0.497288	-0.179636	0.235575	0.0944254	-0.279654	0.0504365
chr1:40475095-40476697	chr1	40475095	40476697	A	-0.76735	-0.219641	-0.253214	-0.64885	-0.408246	0.526351	1.103	-0.12137	-0.286989	-0.288438	-0.0453993	-0.181574	-0.073234	-0.0694989	-0.0677034	-0.0561565	-0.0804547	-0.0844561	-0.113543	-0.133005	-0.142214	-0.213713	-0.153796	0.0616415	-0.0940511	-0.0748628	-0.109577	-0.296906	-0.11909	-0.10941	-0.0613733	-0.0736827	-0.260956	-0.0388186	0.101021	-0.0866635	-0.151301	-0.149188	-0.13819	-0.165092	-0.21193	-0.169492	0.0593747	-0.172372	0.169839
chr1:40501351-40502982	chr1	40501351	40502982	C	-1.1876	-0.225279	-0.292399	-0.497931	-0.620675	-0.0897222	-0.0266918	-1.44744	-0.166313	-0.188614	0.18989	-0.217132	-0.136571	-0.12012	-0.0939337	-0.117153	-0.0932578	-0.18766	-0.0382308	-0.0325933	-0.0520615	-0.19493	-0.0345867	0.201832	0.0206327	-0.00520848	-0.0577036	-0.0105928	-0.00875686	-0.00671217	-0.0367181	-0.00174592	-0.0221239	-0.0100524	-0.00348598	-0.0495461	-0.013295	-0.348858	0.0541963	0.198079	0.156372	-0.0107064	0.0523407	0.0655787	0.0463603
chr1:40514547-40516125	chr1	40514547	40516125	D	-2.49598	-1.424	-1.74446	-0.729874	-1.55095	-1.3153	-1.09246	-1.64507	-1.23302	-1.70901	-1.04594	-0.993468	-0.964488	-0.965602	-0.823487	-1.01239	-1.0578	-1.02399	-1.11173	-1.38935	-1.3662	-1.14898	-1.22574	-1.34961	-1.21841	-0.851474	-1.38487	-1.25924	-1.14598	-1.25298	-1.22537	-1.2324	-1.19216	-1.13324	-1.04396	-1.58579	-1.12114	-0.706525	-0.845429	-1.03975	-1.07232	-0.9519	-0.778274	-1.09227	-0.87876
chr1:43465281-43466951	chr1	43465281	43466951	B	-1.38827	-0.865338	-1.10879	-0.227118	0.257443	-0.0765796	-1.45921	-0.707087	0.831668	0.732612	0.702671	0.593028	0.270157	0.468876	0.42816	0.438672	0.815806	0.409466	-0.173903	-0.123744	-0.0222592	0.067551	-0.0728435	0.221477	0.0383099	0.401613	-0.0363124	-0.0950779	-0.0145974	0.0113211	-0.0737689	-0.0221636	0.0977212	0.128893	0.207996	0.0699903	0.0753499	0.422138	0.0373755	0.475331	0.763808	0.086325	0.00106888	-0.0348572	0.00543685
chr1:43911681-43913259	chr1	43911681	43913259	C	-0.847284	-1.24401	-0.941558	-0.262984	-1.10249	-1.13148	-0.632001	-0.473116	-0.797235	-0.929943	-0.370701	-0.459974	-0.581964	-0.426369	-0.384405	-0.310122	-0.568565	-0.5482	-0.707185	-0.85588	-0.793636	-0.747229	-0.475485	-0.632529	-0.600709	-0.405487	-0.564799	-0.599652	-0.589093	-0.523953	-0.553862	-0.563064	-0.647879	-0.473349	-0.373278	-0.388351	-0.326198	-0.958602	-0.26369	-0.415713	-0.427304	0.556544	-0.272981	-0.283817	-0.321645
chr1:44069613-44071216	chr1	44069613	44071216	C	-2.29288	-0.675039	1.31966	0.364838	-0.261657	-0.246488	-0.0843918	-0.376992	0.203275	0.328739	0.264259	0.326669	0.274488	0.236191	0.446924	0.304212	0.188209	0.320257	-0.737808	-0.480452	-0.161561	0.302007	0.184086	0.0240924	0.0241147	-1.00114	-0.144618	-0.174501	0.650795	-0.0596343	-0.0198155	-0.0399307	0.065176	0.100344	-0.456832	-0.210202	0.264234	1.73329	0.314791	0.316249	0.8477	0.0707889	0.284207	0.119085	0.166385
chr1:45824575-45827789	chr1	45824575	45827789	A	0.877932	0.572713	0.601467	0.529886	0.462802	0.337487	0.476812	0.25395	0.431129	0.259631	0.138454	0.226173	0.0995481	0.0572886	-0.113943	-0.131373	-0.197428	0.130429	-0.437637	0.459681	-0.350842	0.165527	0.365762	0.340572	0.216231	0.6305	0.369358	0.443371	0.296316	0.214958	0.137118	0.237542	0.392121	0.147922	0.352751	0.383934	0.519111	0.153766	0.127409	0.363078	0.37103	0.234488	0.144251	-0.235586	0.192457
chr1:45837068-45839248	chr1	45837068	45839248	A	1.09393	0.546931	1.35293	0.696044	0.793947	0.907113	0.867228	0.844052	0.515109	0.323725	0	0.222328	-0.201655	-0.148503	-0.170669	-0.297271	-0.257084	-0.295322	-0.539401	0.479678	0.346287	0.373454	0.367313	0.419073	0.403193	-0.937799	0.396563	0.398215	0.498333	-0.384503	0.224946	-0.264491	0.188949	0.290846	0.634792	0.36669	0.438786	0.789026	0.221347	0.339821	0.408052	0.303618	-0.174497	0.295138	-0.169243
chr1:45857430-45859026	chr1	45857430	45859026	A	0.582605	1.18169	0.556264	-0.382732	0.132957	-0.184407	-0.861516	0.320928	0.754561	-0.136583	-0.101907	-0.0690506	-0.134574	-0.0308333	-0.0468913	-0.0523418	-0.0785848	-0.149621	-0.299715	0.221009	-0.163533	0.0700161	0.952517	0.112242	0.107766	0.264343	-0.173615	-0.423154	-0.10547	-0.102824	-0.0449664	0.101308	0.188788	0.092377	0.217657	0.216306	-0.380162	0.390724	0.0707054	0.0840709	0.398535	0.0955765	0.111035	-0.0836871	0.187742
chr1:45859798-45861411	chr1	45859798	45861411	A	0.966604	0.533934	0.76223	0.283652	0.609729	0.262844	0.241273	0.0847212	0.510894	0.225924	0.0539049	-0.0928971	-0.164025	-0.0625391	-0.135974	-0.118591	-0.0962249	-0.152144	-0.655851	-0.327899	-0.283496	0.054117	0.232126	-0.130972	0.0987027	-1.04822	0.203221	-0.248741	-0.253552	-0.217478	-0.126748	-0.089354	0.16397	0.0866648	0.300599	-0.389161	0.292457	2.01248	0.298109	0.438265	0.355656	0.0839636	0.0447796	0.188686	0.543526
chr1:45865094-45866772	chr1	45865094	45866772	A	0.420036	-0.383134	-0.598103	-0.398878	0.0293415	-0.195124	-0.521953	-0.0578666	0.288194	-0.297249	-0.0375922	-0.0388357	-0.0181058	-0.0181278	-0.048901	-0.0272693	-0.0275752	-0.0412347	-0.0313404	-0.0891322	-0.0258731	-0.0927096	-0.0636341	-0.0598586	-0.0511314	-0.292741	-0.0465215	-0.128501	-0.0431922	-0.0404938	-0.0501096	-0.0585756	-0.191813	-0.0460981	-0.088888	-0.157117	-0.0570371	0.219672	0.0947417	0.211438	-0.247095	-0.115593	-0.0850626	-0.181181	-0.0831766
chr1:45867985-45869761	chr1	45867985	45869761	A	1.69021	-0.236564	-0.316306	-0.220752	-0.0171276	-0.0999833	-0.366233	-0.138371	-0.184871	0.115843	-0.0849396	-0.167459	-0.0289403	-0.0350527	-0.03569	-0.0562058	-0.0143203	-0.061497	-0.118081	-0.0492554	-0.0548095	-0.0796617	-0.0239974	-0.0281433	-0.0227403	-0.23565	-0.0775698	-0.0852425	-0.0750891	-0.0247357	-0.0148508	-0.0153704	-0.11675	-0.019771	-0.0387997	-0.0844984	-0.107071	0.399934	0.112558	-0.220841	0.255629	-0.102216	-0.0208833	-0.0883836	-0.0499143
chr1:45880264-45882442	chr1	45880264	45882442	A	0.987569	-0.453526	-1.67041	-0.0274516	-0.0854241	-0.946702	-0.983849	-0.321062	-0.0965281	-0.190126	-0.307937	-0.164993	0.395472	0.469702	0.489884	0.443953	0.178277	-0.33164	-0.000920012	-0.0121246	-0.0211874	-0.33334	-0.103908	-0.00446328	-0.0795302	-0.108642	-0.0286121	-0.0305283	-0.0383478	-0.0282407	-0.014317	-0.157566	-0.122636	-0.0123817	-0.0195328	-0.0217347	-0.0185086	-0.252222	-0.352759	-0.572385	-0.208079	-0.248475	-0.122199	-0.0882631	-0.0909994
chr1:45924854-45926476	chr1	45924854	45926476	A	0.301452	1.46581	-0.57496	0.226861	0.678515	0.453781	0.512817	0.498179	0.277166	0.965819	-0.0404797	0.0621915	-0.0461159	-0.0315177	-0.0439895	-0.0611482	-0.0284253	-0.0379729	0.122371	0.0746159	0.0772512	0.111234	0.136831	0.133012	-0.144662	0.164207	0.309399	0.109646	0.15026	0.0656779	0.0415346	0.043212	0.168954	0.0479454	0.073165	0.136172	0.155038	0.233892	0.0374296	0.123552	-0.0979227	0.0587984	-0.0588496	-0.0905792	-0.0447265
chr1:46822566-46824226	chr1	46822566	46824226	C	0.280202	-0.429786	0.622916	0.338073	2.1788	1.02592	-0.240383	0.920531	1.7317	0.0833736	0.271006	-0.26817	-0.3292	-0.436514	-0.455106	-0.195748	-0.383782	-0.488191	-0.733389	-0.372248	-0.314906	0.356429	-0.151089	0.0337155	0.51952	0.3195	0.186139	-0.304993	-0.387069	-0.148785	-0.0485786	-0.0604041	0.0795382	0.115921	0.124427	0.0742154	0.195864	0.619282	0.465966	1.19641	0.156877	0.196275	0.120699	0.173251	0.264131
chr1:46872804-46874825	chr1	46872804	46874825	B	-1.38095	-1.55576	-0.742963	-0.127425	-0.840003	-1.70195	-1.42421	-1.19454	-0.485204	-0.0517371	0.350341	0.19076	0.230911	0.590161	0.635987	0.417611	0.562011	0.558986	-0.385104	-0.0110207	-0.069627	0.109782	-0.0591748	-0.128697	0.158472	-0.0130651	-0.257965	-0.068824	-0.12527	-0.0434628	-0.0142393	-0.0394024	0.0883821	0.184921	0.112228	0.376282	0.112311	0.613707	0.183576	-0.415223	-0.044351	-0.48875	-0.0872852	-0.145844	-0.0595392
chr1:46905164-46906708	chr1	46905164	46906708	A	-1.40316	1.24415	1.11045	0.947275	-0.201215	0.437498	0.326367	0.414299	0.544707	-0.323662	-0.240394	-0.162704	-0.34399	-0.213363	-0.124356	-0.0833005	-0.111246	-0.152351	-0.229728	-0.276717	-0.653639	0.144263	0.337284	0.242708	-0.229177	-0.404166	0.164663	-0.342192	-0.233216	-0.170264	0.094029	-0.137249	0	0.147411	-0.371118	0.192026	0.437061	0.332052	-0.305885	0.324489	-0.155773	0.17299	0.134345	0.567286	0.201142
chr1:4856731-4858673	chr1	4856731	4858673	D	-1.72261	-1.51264	-1.55829	-1.87257	-2.29448	-1.51061	-1.80851	-1.64704	-1.57516	-1.50565	-1.33547	-1.3607	-1.30113	-1.3904	-1.20985	-1.25482	-1.4072	-1.3852	-2.05242	-2.27961	-1.65362	-1.48625	-1.86897	-1.63092	-1.60543	-1.75252	-1.5287	-1.57387	-1.47635	-1.61931	-1.3016	-1.42246	-1.62362	-1.39163	-1.72795	-1.51194	-1.43099	-1.37338	-1.60728	-1.50693	-1.40289	-1.53031	-1.35247	-1.50071	-1.77538
chr1:4872606-4874363	chr1	4872606	4874363	C	-0.516052	-0.666517	-0.666788	-0.464983	-1.39825	-0.539387	-0.733831	-0.571865	-0.744863	-0.457614	-0.242228	-0.306007	-0.245128	-0.219036	-0.185338	-0.229163	-0.355134	-0.364716	-0.511027	-0.508889	-0.472041	-0.551584	-0.470187	-0.598066	-0.490458	-0.318877	-0.643826	-0.538836	-0.36156	-0.444275	-0.370383	-0.400942	-0.317011	-0.482667	-0.347529	-0.342238	-0.360074	-0.151002	-0.179171	-0.569628	0.425777	-0.257513	-0.148046	0.317861	-0.223589
chr1:51529074-51530667	chr1	51529074	51530667	A	0.492311	0.49462	0.865771	0.281615	-0.459793	0.464427	-1.52232	0.6107	-0.557949	-0.641904	-0.219122	0.131552	-0.108239	0.0893248	0.0938938	0.113669	-0.117942	0.0957735	0.235457	0.391477	0.212455	0.488724	0.230599	0.281512	0.437789	0.291385	0.501534	0.246235	0.210716	0.192689	0.143698	0.137258	0.213403	0.169033	0.163275	0.207855	0.208768	0.178425	-0.283233	0.671291	-0.23254	-0.195137	0.135291	0.394831	0.113244
chr1:51929973-51931656	chr1	51929973	51931656	A	1.66331	0.366745	1.77803	0.585327	0.432852	1.30387	0.151098	1.04771	0.50627	-0.968328	0.13976	0.163699	0.107634	0.0632455	0.0585597	0.0778098	0.0603746	0.105811	0.249997	0.254881	0.155769	0.375228	0.307486	0.367553	0.254385	0.215925	0.424668	0.302665	0.271589	0.150828	0.140345	0.147807	0.129811	0.101754	0.192948	0.520557	0.197383	-0.180616	0.280925	0.432109	-0.224895	0.12571	0.0743284	-0.122503	-0.0933551
chr1:52099875-52101537	chr1	52099875	52101537	C	0.891014	1.98769	3.88594	0.512666	1.10402	1.21833	2.5286	1.70619	1.30476	0.862521	0.900956	0.734807	-1.01229	0.804221	0.991023	0.70284	0.954513	0.940148	0.430556	0.540706	0.809002	0.52144	0.648255	0.579211	0.605043	0.502954	0.584198	0.710443	0.824852	0.596842	0.64651	0.647081	0.611068	0.764264	0.78857	1.05228	0.791725	0.778675	0.799034	0.72833	0.802394	1.00212	0.875567	0.707168	0.748982
chr1:52112961-52114730	chr1	52112961	52114730	C	-0.506664	-0.993947	-0.468602	-0.42157	-1.44375	-0.481802	-0.589161	-0.63388	-0.408974	-0.525935	-0.187962	-0.30505	-0.174417	-0.129104	-0.103205	-0.164847	-0.215071	-0.240335	-0.523879	-0.672689	-0.284853	-0.417497	-0.337608	-0.392043	-0.37171	-0.275428	-0.403274	-0.435428	-0.480648	-0.328872	-0.219022	-0.277376	-0.371737	-0.321177	-0.219478	-0.236208	-0.248217	-0.113417	-0.169628	-0.563306	0.353625	-0.497645	-0.120333	-0.287949	-0.120783
chr1:52118508-52120259	chr1	52118508	52120259	C	-0.577784	-1.12428	-0.59811	-0.689641	-0.650131	-0.18329	-0.131502	-0.311212	-0.436762	-0.241695	0.0298429	-0.139615	0.0369533	0.117506	0.0185526	0.0646105	-0.025992	0.456708	-0.509367	-0.143165	-0.0395688	-0.102246	-0.174485	-0.165745	-0.165295	-0.127141	0.23793	-0.130813	-0.146266	-0.0807684	-0.0938327	-0.0363098	-0.0901696	-0.0528671	-0.0568938	-0.0460609	-0.0263584	-0.53386	-0.389057	-0.378136	0.218965	0.349212	-0.0413659	0.0399756	-0.103984
chr1:52132471-52134300	chr1	52132471	52134300	D	-1.88264	1.5663	2.13572	0.247742	-0.0542602	-0.0579588	0.49093	-0.202368	0.953936	0.825986	0.131131	0.395937	0.252177	0.299262	0.261984	0.485263	0.146912	0.222006	0.0198479	0.0191124	0.0440281	0.221651	0.0605176	-0.0709711	0.0465151	0.401745	-0.076157	-0.109259	0.361876	0.0472633	0.0583924	0.213277	0.22539	0.0465966	0.0583671	0.025194	0.180953	-0.191263	0.209178	0.553747	0.441192	0.188644	0.177731	0.21977	-0.121835
chr1:52629840-52631749	chr1	52629840	52631749	A	0.392314	0.688459	1.8822	0.6107	0.455282	-0.72565	1.0645	0.587398	0.277451	0.858374	0.105224	0.299015	-0.106785	-0.127522	0.0624857	0.127974	0.150017	0.113517	0.463278	0.233051	0.196224	0.440875	0.290385	0.499427	0.225901	0.366409	0.265593	0.216729	0.249765	0.186439	0.312305	0.144486	0.399639	0.216864	0.572547	-0.702029	0.25349	0.287393	-0.359305	0.333638	-0.287581	0.209526	0.154904	0.447779	0.154366
chr1:52652850-52654354	chr1	52652850	52654354	A	0.788201	-0.935732	-0.470181	0.564164	0.719315	-0.40799	-0.486203	-0.397354	-0.477204	-0.38543	0.0515932	-0.0524357	-0.0919279	-0.0978606	-0.0532965	-0.0343252	0.0768733	-0.140629	-0.340732	-0.2485	-0.443875	-0.135342	-0.147166	0.183734	0.0901305	-0.423094	-0.249723	-0.326316	-0.121058	-0.216028	0.0860489	-0.151564	0.193508	0.0616923	-0.334425	0.0844318	0.172079	0.415856	0.350511	-0.112017	1.41736	-0.0885733	0.122513	-0.225934	0.275089
[truncated: 15,854 more rows]
[truncated: 13 more columns]

## Sheet: IL4-regulated CREs
Peaks information					Perturbation likelihood * sign " direction of change "
[truncated: 5,287 more rows]
[truncated: 13 more columns]
