# Supplementary material for: An integrative epigenome-based strategy for unbiased functional profiling of clinical kinase inhibitors
Source: Mol Syst Biol. 2024 May 9;20(6):626–50. doi: 10.1038/s44320-024-00040-x (PMC11148061; doi:10.1038/s44320-024-00040-x)
Supplement: Supplementary file 4 — Dataset EV3 [file 44320_2024_40_MOESM4_ESM.xlsx]

## Sheet: Dataset EV3
Summary of the observed effects per CKI per condition (LPS or IL-4, likelihood cutoff ≤ 0.1)

## Sheet: Legend
Summary of the observed effects per CKI per condition (LPS or IL-4, likelihood cutoff ≤ 0.1)
Sheets:
Summary effects by CKI (LPS)	Both Sheets report the number of either up or down-regulated CREs by the individual CKIs (-log10(1-CDF) <= 0.1 )
Summary effects by CKI (IL4)

## Sheet: Summary effects by CKI (LPS)
NAME	n_up	n_down	n_any
BGT-226	3342	4019	7361
PH-797804	3201	3155	6356
Omipalisib	2810	2998	5808
Filgotinib	1893	2658	4551
Losmapimod	2295	1549	3844
X-396	1943	1586	3529
AZD-2014	1494	1949	3443
Vatalanib	1691	1615	3306
Afatinib	1266	1521	2787
AZD-8186	1268	1500	2768
Bafetinib	1326	1133	2459
Apatinib	1235	1185	2420
Volasertib	1073	1234	2307
Pacritinib	889	984	1873
Apitolisib	819	1018	1837
Mubritinib	870	861	1731
Midostaurin	682	1037	1719
PF-04691502	852	847	1699
BMS-911543	637	883	1520
Lenvatinib	541	835	1376
AMG-208	702	672	1374
Pimasertib	449	911	1360
TG-100572	315	955	1270
BMS-387032	371	883	1254
XL-413	398	731	1129
Momelotinib	258	864	1122
OSI-930	286	827	1113
AC-480	228	846	1074
IMD-0354	346	675	1021
SGX-523	195	765	960
Lapatinib	219	737	956
AZD-1208	261	689	950
Encorafenib	248	670	918
Ruxolitinib	131	787	918
Telatinib	115	752	867
GSK-2110183	205	661	866
VX-702	147	689	836
NMS-1286937	106	712	818
Neratinib	350	466	816
ONO-4059 analogue	197	619	816
Tanzisertib	175	640	815
Tofacitinib	173	619	792
Silmitasertib	90	677	767
Vandetanib	81	678	759
MK-2206	55	696	751
MK-5108	107	627	734
SNS-314	52	675	727
GDC-0994	66	645	711
Selumetinib	181	520	701
TG-100115	109	587	696
SGI-1776	69	622	691
Ulixertinib	106	571	677
GSK-461364	141	503	644
Capmatinib	40	575	615
MK-2461	80	524	604
Poziotinib	59	540	599
Talmapimod	170	418	588
Refametinib	87	481	568

## Sheet: Summary effects by CKI (IL4)
NAME	n_up	n_down	n_any
BGT-226	896	1038	1934
Afatinib	808	916	1724
Omipalisib	646	899	1545
Apatinib	634	891	1525
Filgotinib	648	858	1506
PH-797804	554	745	1299
Mubritinib	585	582	1167
BMS-911543	446	687	1133
X-396	485	573	1058
AZD-2014	382	515	897
Lenvatinib	386	412	798
Talmapimod	351	429	780
AZD-8186	303	453	756
Silmitasertib	308	306	614
Vatalanib	164	396	560
Momelotinib	132	347	479
SGX-523	174	290	464
Midostaurin	175	286	461
AMG-208	187	271	458
MK-2206	136	306	442
Refametinib	64	343	407
Losmapimod	89	288	377
MK-2461	110	264	374
Ruxolitinib	98	268	366
AC-480	109	250	359
Lapatinib	59	279	338
Capmatinib	83	253	336
Selumetinib	44	287	331
Tanzisertib	87	243	330
Bafetinib	70	259	329
MK-5108	69	258	327
Poziotinib	83	241	324
Tofacitinib	42	272	314
GSK-2110183	60	247	307
Vandetanib	53	254	307
XL-413	59	247	306
Volasertib	59	237	296
Neratinib	83	204	287
VX-702	37	247	284
AZD-1208	52	228	280
OSI-930	60	217	277
Pimasertib	57	216	273
TG-100572	33	240	273
GDC-0994	63	206	269
GSK-461364	30	238	268
Pacritinib	28	234	262
Telatinib	34	223	257
ONO-4059 analogue	27	223	250
BMS-387032	34	215	249
SNS-314	28	220	248
Ulixertinib	25	220	245
Apitolisib	32	200	232
SGI-1776	21	208	229
NMS-1286937	31	186	217
TG-100115	20	190	210
IMD-0354	19	186	205
Encorafenib	16	165	181
PF-04691502	12	159	171
