# Supplementary material for: An integrative epigenome-based strategy for unbiased functional profiling of clinical kinase inhibitors
Source: Mol Syst Biol. 2024 May 9;20(6):626–50. doi: 10.1038/s44320-024-00040-x (PMC11148061; doi:10.1038/s44320-024-00040-x)
Supplement: Supplementary file 5 — Dataset EV4 [file 44320_2024_40_MOESM5_ESM.xlsx]

## Sheet: Dataset EV4
ChIP-seq data sets used in the study

## Sheet: legend
Columns:
SRX ID	SRX identifier
SRA ID	SRA identifier
GEO ID	GEO identifier
TF	TF ChIP-seq
Stimulation	Stimulation used
Time (h post stimulation)	Time post stimulation in hours
Cell type	All annotated as primary BMDM
Title (GEO)	GEO deposited title
Attributes (GEO)	GEO deposited description
BigWig	CHIP-ATLAS mm10 bigwig URL
BED	CHIP-ATLAS mm10 BED URL

## Sheet: Supplementary Table S4
SRX ID	SRA ID	GEO ID	TF	Stimulation	Time (h post stimulation)	Cell type	Title (GEO)	Attributes (GEO)	BigWig	BED
SRX7176135	SRA998038	GSM4174746	Atf2	UT	0	Macrophages	ATF2 1; Mus musculus; ChIP-Seq	source_name: bone marrow-derived macrophagesstrain: C57BL/6age: 8 weeksgenotype: Control	http://dbarchive.biosciencedbc.jp/kyushu-u/mm10/eachData/bw/SRX7176135.bw	http://dbarchive.biosciencedbc.jp/kyushu-u/mm10/eachData/bed10/SRX7176135.10.bed
SRX7176136	SRA998038	GSM4174747	Atf2	UT	0	Macrophages	ATF2 2; Mus musculus; ChIP-Seq	source_name: bone marrow-derived macrophagesstrain: C57BL/6age: 8 weeksgenotype: Control	http://dbarchive.biosciencedbc.jp/kyushu-u/mm10/eachData/bw/SRX7176136.bw	http://dbarchive.biosciencedbc.jp/kyushu-u/mm10/eachData/bed10/SRX7176136.10.bed
SRX7176137	SRA998038	GSM4174748	Atf2	UT	0	Macrophages	ATF2 3; Mus musculus; ChIP-Seq	source_name: bone marrow-derived macrophagesstrain: C57BL/6age: 8 weeksgenotype: Control	http://dbarchive.biosciencedbc.jp/kyushu-u/mm10/eachData/bw/SRX7176137.bw	http://dbarchive.biosciencedbc.jp/kyushu-u/mm10/eachData/bed10/SRX7176137.10.bed
SRX7176138	SRA998038	GSM4174749	Atf2	LPS	4	Macrophages	ATF2 LPS 1; Mus musculus; ChIP-Seq	source_name: bone marrow-derived macrophagesstrain: C57BL/6age: 8 weeksgenotype: Controlagent: LPS	http://dbarchive.biosciencedbc.jp/kyushu-u/mm10/eachData/bw/SRX7176138.bw	http://dbarchive.biosciencedbc.jp/kyushu-u/mm10/eachData/bed10/SRX7176138.10.bed
SRX7176139	SRA998038	GSM4174750	Atf2	LPS	4	Macrophages	ATF2 LPS 2; Mus musculus; ChIP-Seq	source_name: bone marrow-derived macrophagesstrain: C57BL/6age: 8 weeksgenotype: Controlagent: LPS	http://dbarchive.biosciencedbc.jp/kyushu-u/mm10/eachData/bw/SRX7176139.bw	http://dbarchive.biosciencedbc.jp/kyushu-u/mm10/eachData/bed10/SRX7176139.10.bed
SRX7176140	SRA998038	GSM4174751	Atf2	LPS	3	Macrophages	ATF2 LPS 3; Mus musculus; ChIP-Seq	source_name: bone marrow-derived macrophagesstrain: C57BL/6age: 8 weeksgenotype: Controlagent: LPS	http://dbarchive.biosciencedbc.jp/kyushu-u/mm10/eachData/bw/SRX7176140.bw	http://dbarchive.biosciencedbc.jp/kyushu-u/mm10/eachData/bed10/SRX7176140.10.bed
SRX2901300	SRA573408	GSM2663858	Atf3	UT	0	Macrophages	ATF3 0min; Mus musculus; ChIP-Seq	source_name: bone marrow-derived macrophagesstrain: C57BL/6genotype: wildtypestimulus: lipid Atime: 0 minchip antibody: ATF3 (Santa Cruz, catalog# sc-188, lot# L2214)	http://dbarchive.biosciencedbc.jp/kyushu-u/mm10/eachData/bw/SRX2901300.bw	http://dbarchive.biosciencedbc.jp/kyushu-u/mm10/eachData/bed10/SRX2901300.10.bed
SRX2901301	SRA573408	GSM2663859	Atf3	LipidA	0.25	Macrophages	ATF3 15min; Mus musculus; ChIP-Seq	source_name: bone marrow-derived macrophagesstrain: C57BL/6genotype: wildtypestimulus: lipid Atime: 15 minchip antibody: ATF3 (Santa Cruz, catalog# sc-188, lot# L2214)	http://dbarchive.biosciencedbc.jp/kyushu-u/mm10/eachData/bw/SRX2901301.bw	http://dbarchive.biosciencedbc.jp/kyushu-u/mm10/eachData/bed10/SRX2901301.10.bed
SRX2901302	SRA573408	GSM2663860	Atf3	LipidA	0.5	Macrophages	ATF3 30min; Mus musculus; ChIP-Seq	source_name: bone marrow-derived macrophagesstrain: C57BL/6genotype: wildtypestimulus: lipid Atime: 30 minchip antibody: ATF3 (Santa Cruz, catalog# sc-188, lot# L2214)	http://dbarchive.biosciencedbc.jp/kyushu-u/mm10/eachData/bw/SRX2901302.bw	http://dbarchive.biosciencedbc.jp/kyushu-u/mm10/eachData/bed10/SRX2901302.10.bed
SRX2901303	SRA573408	GSM2663861	Atf3	LipidA	1	Macrophages	ATF3 60min; Mus musculus; ChIP-Seq	source_name: bone marrow-derived macrophagesstrain: C57BL/6genotype: wildtypestimulus: lipid Atime: 60 minchip antibody: ATF3 (Santa Cruz, catalog# sc-188, lot# L2214)	http://dbarchive.biosciencedbc.jp/kyushu-u/mm10/eachData/bw/SRX2901303.bw	http://dbarchive.biosciencedbc.jp/kyushu-u/mm10/eachData/bed10/SRX2901303.10.bed
SRX2901304	SRA573408	GSM2663862	Atf3	LipidA	2	Macrophages	ATF3 120min; Mus musculus; ChIP-Seq	source_name: bone marrow-derived macrophagesstrain: C57BL/6genotype: wildtypestimulus: lipid Atime: 120 minchip antibody: ATF3 (Santa Cruz, catalog# sc-188, lot# L2214)	http://dbarchive.biosciencedbc.jp/kyushu-u/mm10/eachData/bw/SRX2901304.bw	http://dbarchive.biosciencedbc.jp/kyushu-u/mm10/eachData/bed10/SRX2901304.10.bed
SRX028980	SRA010956	GSM611114	Bcl6	LPS	3	Macrophages	macrophage BCL6 LPS ChIPSeq 1	source_name: primary bone marrow-derived macrophagescell type: primary bone marrow-derived macrophagesstrain: C57BL/6treatment: 3 hr LPS stimulated macrophagesdonor age: 10 month old malechip antibody: BCL6	http://dbarchive.biosciencedbc.jp/kyushu-u/mm10/eachData/bw/SRX028980.bw	http://dbarchive.biosciencedbc.jp/kyushu-u/mm10/eachData/bed10/SRX028980.10.bed
SRX028981	SRA010956	GSM611115	Bcl6	LPS	3	Macrophages	macrophage BCL6 LPS ChIPSeq 2	source_name: primary bone marrow-derived macrophagescell type: primary bone marrow-derived macrophagesstrain: C57BL/6treatment: 3 hr LPS stimulated macrophagesdonor age: 10 month old malechip antibody: BCL6	http://dbarchive.biosciencedbc.jp/kyushu-u/mm10/eachData/bw/SRX028981.bw	http://dbarchive.biosciencedbc.jp/kyushu-u/mm10/eachData/bed10/SRX028981.10.bed
SRX016344	SRA010956	GSM419049	Bcl6	UT	0	Macrophages	macrophage BCL6 ChIPSeq	source_name: primary bone marrow-derived macrophagescell type: primary bone marrow-derived macrophagesstrain: C57BL/6treatment: unstimulated macrophagesdonor age: 10 month old malechip antibody: BCL6	http://dbarchive.biosciencedbc.jp/kyushu-u/mm10/eachData/bw/SRX016344.bw	http://dbarchive.biosciencedbc.jp/kyushu-u/mm10/eachData/bed10/SRX016344.10.bed
SRX112905	SRA010956	GSM851557	Bcl6	UT	0	Macrophages	macrophage Bcl6 ChIPSeq replicate	source_name: wild-type primary bone marrow-derived macrophagestreatment: unstimulated macrophageschip antibody: BCL6cell type: primary bone marrow-derived macrophagesstrain: C57BL/6donor age: 10 month old male	http://dbarchive.biosciencedbc.jp/kyushu-u/mm10/eachData/bw/SRX112905.bw	http://dbarchive.biosciencedbc.jp/kyushu-u/mm10/eachData/bed10/SRX112905.10.bed
SRX2196769	SRA480984	-	Cebpa	IL4	1	Macrophages	C/EBPa ChIP-Seq analysis of Wt mouse BMDM cells differentiated in the presence of MCSF (1hIL4)	breed: C57BL/6age: 3 monthssex: maletissue: bone marrowcell_type: bone marrow derived macrophagegenotype: wild typegrowth_protocol: MCSF	http://dbarchive.biosciencedbc.jp/kyushu-u/mm10/eachData/bw/SRX2196769.bw	http://dbarchive.biosciencedbc.jp/kyushu-u/mm10/eachData/bed10/SRX2196769.10.bed
SRX2196773	SRA480984	-	Cebpa	UT	0	Macrophages	C/EBPa ChIP-Seq analysis of Wt mouse BMDM cells differentiated in the presence of MCSF	breed: C57BL/6age: 3 monthssex: maletissue: bone marrowcell_type: bone marrow derived macrophagegenotype: wild typegrowth_protocol: MCSF	http://dbarchive.biosciencedbc.jp/kyushu-u/mm10/eachData/bw/SRX2196773.bw	http://dbarchive.biosciencedbc.jp/kyushu-u/mm10/eachData/bed10/SRX2196773.10.bed
SRX2901275	SRA573408	GSM2663833	Cebpb	UT	0	Macrophages	CEBPb 0min; Mus musculus; ChIP-Seq	source_name: bone marrow-derived macrophagesstrain: C57BL/6genotype: wildtypestimulus: lipid Atime: 0 minchip antibody: CEBPb (in-house rabbit polyclonal antisera for mouse CEBP‚âà√≠‚Äö√¢¬ß aa 22-195)	http://dbarchive.biosciencedbc.jp/kyushu-u/mm10/eachData/bw/SRX2901275.bw	http://dbarchive.biosciencedbc.jp/kyushu-u/mm10/eachData/bed10/SRX2901275.10.bed
SRX2901276	SRA573408	GSM2663834	Cebpb	LipidA	0.25	Macrophages	CEBPb 15min; Mus musculus; ChIP-Seq	source_name: bone marrow-derived macrophagesstrain: C57BL/6genotype: wildtypestimulus: lipid Atime: 15 minchip antibody: CEBPb (in-house rabbit polyclonal antisera for mouse CEBP‚âà√≠‚Äö√¢¬ß aa 22-195)	http://dbarchive.biosciencedbc.jp/kyushu-u/mm10/eachData/bw/SRX2901276.bw	http://dbarchive.biosciencedbc.jp/kyushu-u/mm10/eachData/bed10/SRX2901276.10.bed
SRX2901277	SRA573408	GSM2663835	Cebpb	LipidA	0.5	Macrophages	CEBPb 30min; Mus musculus; ChIP-Seq	source_name: bone marrow-derived macrophagesstrain: C57BL/6genotype: wildtypestimulus: lipid Atime: 30 minchip antibody: CEBPb (in-house rabbit polyclonal antisera for mouse CEBP‚âà√≠‚Äö√¢¬ß aa 22-195)	http://dbarchive.biosciencedbc.jp/kyushu-u/mm10/eachData/bw/SRX2901277.bw	http://dbarchive.biosciencedbc.jp/kyushu-u/mm10/eachData/bed10/SRX2901277.10.bed
SRX2901278	SRA573408	GSM2663836	Cebpb	LipidA	1	Macrophages	CEBPb 60min; Mus musculus; ChIP-Seq	source_name: bone marrow-derived macrophagesstrain: C57BL/6genotype: wildtypestimulus: lipid Atime: 60 minchip antibody: CEBPb (in-house rabbit polyclonal antisera for mouse CEBP‚âà√≠‚Äö√¢¬ß aa 22-195)	http://dbarchive.biosciencedbc.jp/kyushu-u/mm10/eachData/bw/SRX2901278.bw	http://dbarchive.biosciencedbc.jp/kyushu-u/mm10/eachData/bed10/SRX2901278.10.bed
SRX2901279	SRA573408	GSM2663837	Cebpb	LipidA	2	Macrophages	CEBPb 120min; Mus musculus; ChIP-Seq	source_name: bone marrow-derived macrophagesstrain: C57BL/6genotype: wildtypestimulus: lipid Atime: 120 minchip antibody: CEBPb (in-house rabbit polyclonal antisera for mouse CEBP‚âà√≠‚Äö√¢¬ß aa 22-195)	http://dbarchive.biosciencedbc.jp/kyushu-u/mm10/eachData/bw/SRX2901279.bw	http://dbarchive.biosciencedbc.jp/kyushu-u/mm10/eachData/bed10/SRX2901279.10.bed
SRX2901280	SRA573408	GSM2663838	Cebpd	UT	0	Macrophages	CEBPd 0min; Mus musculus; ChIP-Seq	source_name: bone marrow-derived macrophagesstrain: C57BL/6genotype: wildtypestimulus: lipid Atime: 0 minchip antibody: CEBPd (Santa Cruz, catalog# sc-151, lot# K1711)	http://dbarchive.biosciencedbc.jp/kyushu-u/mm10/eachData/bw/SRX2901280.bw	http://dbarchive.biosciencedbc.jp/kyushu-u/mm10/eachData/bed10/SRX2901280.10.bed
SRX2901281	SRA573408	GSM2663839	Cebpd	LipidA	0.25	Macrophages	CEBPd 15min; Mus musculus; ChIP-Seq	source_name: bone marrow-derived macrophagesstrain: C57BL/6genotype: wildtypestimulus: lipid Atime: 15 minchip antibody: CEBPd (Santa Cruz, catalog# sc-151, lot# K1711)	http://dbarchive.biosciencedbc.jp/kyushu-u/mm10/eachData/bw/SRX2901281.bw	http://dbarchive.biosciencedbc.jp/kyushu-u/mm10/eachData/bed10/SRX2901281.10.bed
SRX2901282	SRA573408	GSM2663840	Cebpd	LipidA	0.5	Macrophages	CEBPd 30min; Mus musculus; ChIP-Seq	source_name: bone marrow-derived macrophagesstrain: C57BL/6genotype: wildtypestimulus: lipid Atime: 30 minchip antibody: CEBPd (Santa Cruz, catalog# sc-151, lot# K1711)	http://dbarchive.biosciencedbc.jp/kyushu-u/mm10/eachData/bw/SRX2901282.bw	http://dbarchive.biosciencedbc.jp/kyushu-u/mm10/eachData/bed10/SRX2901282.10.bed
SRX2901283	SRA573408	GSM2663841	Cebpd	LipidA	1	Macrophages	CEBPd 60min; Mus musculus; ChIP-Seq	source_name: bone marrow-derived macrophagesstrain: C57BL/6genotype: wildtypestimulus: lipid Atime: 60 minchip antibody: CEBPd (Santa Cruz, catalog# sc-151, lot# K1711)	http://dbarchive.biosciencedbc.jp/kyushu-u/mm10/eachData/bw/SRX2901283.bw	http://dbarchive.biosciencedbc.jp/kyushu-u/mm10/eachData/bed10/SRX2901283.10.bed
SRX2901284	SRA573408	GSM2663842	Cebpd	LipidA	2	Macrophages	CEBPd 120min; Mus musculus; ChIP-Seq	source_name: bone marrow-derived macrophagesstrain: C57BL/6genotype: wildtypestimulus: lipid Atime: 120 minchip antibody: CEBPd (Santa Cruz, catalog# sc-151, lot# K1711)	http://dbarchive.biosciencedbc.jp/kyushu-u/mm10/eachData/bw/SRX2901284.bw	http://dbarchive.biosciencedbc.jp/kyushu-u/mm10/eachData/bed10/SRX2901284.10.bed
SRX2901305	SRA573408	GSM2663863	Creb1	UT	0	Macrophages	CREB 0min rep1; Mus musculus; ChIP-Seq	source_name: bone marrow-derived macrophagesstrain: C57BL/6genotype: wildtypestimulus: lipid Atime: 0 minchip antibody: CREB (Santa Cruz, catalog# sc-186 lot# C0614)	http://dbarchive.biosciencedbc.jp/kyushu-u/mm10/eachData/bw/SRX2901305.bw	http://dbarchive.biosciencedbc.jp/kyushu-u/mm10/eachData/bed10/SRX2901305.10.bed
SRX2901306	SRA573408	GSM2663864	Creb1	LipidA	0.25	Macrophages	CREB 15min rep1; Mus musculus; ChIP-Seq	source_name: bone marrow-derived macrophagesstrain: C57BL/6genotype: wildtypestimulus: lipid Atime: 15 minchip antibody: CREB (Santa Cruz, catalog# sc-186 lot# C0614)	http://dbarchive.biosciencedbc.jp/kyushu-u/mm10/eachData/bw/SRX2901306.bw	http://dbarchive.biosciencedbc.jp/kyushu-u/mm10/eachData/bed10/SRX2901306.10.bed
SRX2901307	SRA573408	GSM2663865	Creb1	LipidA	0.5	Macrophages	CREB 30min rep1; Mus musculus; ChIP-Seq	source_name: bone marrow-derived macrophagesstrain: C57BL/6genotype: wildtypestimulus: lipid Atime: 30 minchip antibody: CREB (Santa Cruz, catalog# sc-186 lot# C0614)	http://dbarchive.biosciencedbc.jp/kyushu-u/mm10/eachData/bw/SRX2901307.bw	http://dbarchive.biosciencedbc.jp/kyushu-u/mm10/eachData/bed10/SRX2901307.10.bed
SRX2901308	SRA573408	GSM2663866	Creb1	LipidA	1	Macrophages	CREB 60min rep1; Mus musculus; ChIP-Seq	source_name: bone marrow-derived macrophagesstrain: C57BL/6genotype: wildtypestimulus: lipid Atime: 60 minchip antibody: CREB (Santa Cruz, catalog# sc-186 lot# C0614)	http://dbarchive.biosciencedbc.jp/kyushu-u/mm10/eachData/bw/SRX2901308.bw	http://dbarchive.biosciencedbc.jp/kyushu-u/mm10/eachData/bed10/SRX2901308.10.bed
SRX2901309	SRA573408	GSM2663867	Creb1	LipidA	2	Macrophages	CREB 120min rep1; Mus musculus; ChIP-Seq	source_name: bone marrow-derived macrophagesstrain: C57BL/6genotype: wildtypestimulus: lipid Atime: 120 minchip antibody: CREB (Santa Cruz, catalog# sc-186 lot# C0614)	http://dbarchive.biosciencedbc.jp/kyushu-u/mm10/eachData/bw/SRX2901309.bw	http://dbarchive.biosciencedbc.jp/kyushu-u/mm10/eachData/bed10/SRX2901309.10.bed
SRX2901310	SRA573408	GSM2663868	Creb1	UT	0	Macrophages	CREB 0min rep2; Mus musculus; ChIP-Seq	source_name: bone marrow-derived macrophagesstrain: C57BL/6genotype: wildtypestimulus: lipid Atime: 0 minchip antibody: CREB (Santa Cruz, catalog# sc-186 lot# C0614)	http://dbarchive.biosciencedbc.jp/kyushu-u/mm10/eachData/bw/SRX2901310.bw	http://dbarchive.biosciencedbc.jp/kyushu-u/mm10/eachData/bed10/SRX2901310.10.bed
SRX2901311	SRA573408	GSM2663869	Creb1	LipidA	0.25	Macrophages	CREB 15min rep2; Mus musculus; ChIP-Seq	source_name: bone marrow-derived macrophagesstrain: C57BL/6genotype: wildtypestimulus: lipid Atime: 15 minchip antibody: CREB (Santa Cruz, catalog# sc-186 lot# C0614)	http://dbarchive.biosciencedbc.jp/kyushu-u/mm10/eachData/bw/SRX2901311.bw	http://dbarchive.biosciencedbc.jp/kyushu-u/mm10/eachData/bed10/SRX2901311.10.bed
SRX2901312	SRA573408	GSM2663870	Creb1	LipidA	0.5	Macrophages	CREB 30min rep2; Mus musculus; ChIP-Seq	source_name: bone marrow-derived macrophagesstrain: C57BL/6genotype: wildtypestimulus: lipid Atime: 30 minchip antibody: CREB (Santa Cruz, catalog# sc-186 lot# C0614)	http://dbarchive.biosciencedbc.jp/kyushu-u/mm10/eachData/bw/SRX2901312.bw	http://dbarchive.biosciencedbc.jp/kyushu-u/mm10/eachData/bed10/SRX2901312.10.bed
SRX2901313	SRA573408	GSM2663871	Creb1	LipidA	1	Macrophages	CREB 60min rep2; Mus musculus; ChIP-Seq	source_name: bone marrow-derived macrophagesstrain: C57BL/6genotype: wildtypestimulus: lipid Atime: 60 minchip antibody: CREB (Santa Cruz, catalog# sc-186 lot# C0614)	http://dbarchive.biosciencedbc.jp/kyushu-u/mm10/eachData/bw/SRX2901313.bw	http://dbarchive.biosciencedbc.jp/kyushu-u/mm10/eachData/bed10/SRX2901313.10.bed
SRX2901314	SRA573408	GSM2663872	Creb1	LipidA	2	Macrophages	CREB 120min rep2; Mus musculus; ChIP-Seq	source_name: bone marrow-derived macrophagesstrain: C57BL/6genotype: wildtypestimulus: lipid Atime: 120 minchip antibody: CREB (Santa Cruz, catalog# sc-186 lot# C0614)	http://dbarchive.biosciencedbc.jp/kyushu-u/mm10/eachData/bw/SRX2901314.bw	http://dbarchive.biosciencedbc.jp/kyushu-u/mm10/eachData/bed10/SRX2901314.10.bed
SRX2242846	SRA484098	GSM2344447	Elf1	UT	0	Macrophages	ELF1 WT UT; Mus musculus; ChIP-Seq	source_name: Primary bone marrow-derived macrophages (BMDM); 7th day of differentiationstrain: C57BL/6tissue: bone marrowcell type: macrophagedays of differentiation: 7antibody: Elf1 antibody from Santa Cruz (sc-631X)treatment: No treatment	http://dbarchive.biosciencedbc.jp/kyushu-u/mm10/eachData/bw/SRX2242846.bw	http://dbarchive.biosciencedbc.jp/kyushu-u/mm10/eachData/bed10/SRX2242846.10.bed
SRX2242849	SRA484098	GSM2344450	Elf4	UT	0	Macrophages	ELF4 WT LPS UT; Mus musculus; ChIP-Seq	source_name: Primary bone marrow-derived macrophages (BMDM); 7th day of differentiationstrain: C57BL/6tissue: bone marrowcell type: macrophagedays of differentiation: 7antibody: Elf4 home made antibodytreatment: 4h LPS treatment (10ng/ml)	http://dbarchive.biosciencedbc.jp/kyushu-u/mm10/eachData/bw/SRX2242849.bw	http://dbarchive.biosciencedbc.jp/kyushu-u/mm10/eachData/bed10/SRX2242849.10.bed
SRX2242850	SRA484098	GSM2344451	Elf4	LPS	4	Macrophages	ELF4 WT LPS 4h; Mus musculus; ChIP-Seq	source_name: Primary bone marrow-derived macrophages (BMDM); 7th day of differentiationstrain: C57BL/6tissue: bone marrowcell type: macrophagedays of differentiation: 7antibody: Elf4 home made antibodytreatment: 4h LPS treatment (10ng/ml)	http://dbarchive.biosciencedbc.jp/kyushu-u/mm10/eachData/bw/SRX2242850.bw	http://dbarchive.biosciencedbc.jp/kyushu-u/mm10/eachData/bed10/SRX2242850.10.bed
SRX2242845	SRA484098	GSM2344446	Fli1	UT	0	Macrophages	FLI1 WT UT; Mus musculus; ChIP-Seq	source_name: Primary bone marrow-derived macrophages (BMDM); 7th day of differentiationstrain: C57BL/6tissue: bone marrowcell type: macrophagedays of differentiation: 7antibody: Fli1 antibody from Santa Cruz (sc-356X)treatment: No treatment	http://dbarchive.biosciencedbc.jp/kyushu-u/mm10/eachData/bw/SRX2242845.bw	http://dbarchive.biosciencedbc.jp/kyushu-u/mm10/eachData/bed10/SRX2242845.10.bed
SRX2901285	SRA573408	GSM2663843	Fos	UT	0	Macrophages	Fos 0min; Mus musculus; ChIP-Seq	source_name: bone marrow-derived macrophagesstrain: C57BL/6genotype: wildtypestimulus: lipid Atime: 0 minchip antibody: Fos (Santa Cruz, catalog# sc-253, lot# I0808)	http://dbarchive.biosciencedbc.jp/kyushu-u/mm10/eachData/bw/SRX2901285.bw	http://dbarchive.biosciencedbc.jp/kyushu-u/mm10/eachData/bed10/SRX2901285.10.bed
SRX2901286	SRA573408	GSM2663844	Fos	LipidA	0.25	Macrophages	Fos 15min; Mus musculus; ChIP-Seq	source_name: bone marrow-derived macrophagesstrain: C57BL/6genotype: wildtypestimulus: lipid Atime: 15 minchip antibody: Fos (Santa Cruz, catalog# sc-253, lot# I0808)	http://dbarchive.biosciencedbc.jp/kyushu-u/mm10/eachData/bw/SRX2901286.bw	http://dbarchive.biosciencedbc.jp/kyushu-u/mm10/eachData/bed10/SRX2901286.10.bed
SRX2901287	SRA573408	GSM2663845	Fos	LipidA	0.5	Macrophages	Fos 30min; Mus musculus; ChIP-Seq	source_name: bone marrow-derived macrophagesstrain: C57BL/6genotype: wildtypestimulus: lipid Atime: 30 minchip antibody: Fos (Santa Cruz, catalog# sc-253, lot# I0808)	http://dbarchive.biosciencedbc.jp/kyushu-u/mm10/eachData/bw/SRX2901287.bw	http://dbarchive.biosciencedbc.jp/kyushu-u/mm10/eachData/bed10/SRX2901287.10.bed
SRX2901288	SRA573408	GSM2663846	Fos	LipidA	1	Macrophages	Fos 60min; Mus musculus; ChIP-Seq	source_name: bone marrow-derived macrophagesstrain: C57BL/6genotype: wildtypestimulus: lipid Atime: 60 minchip antibody: Fos (Santa Cruz, catalog# sc-253, lot# I0808)	http://dbarchive.biosciencedbc.jp/kyushu-u/mm10/eachData/bw/SRX2901288.bw	http://dbarchive.biosciencedbc.jp/kyushu-u/mm10/eachData/bed10/SRX2901288.10.bed
SRX2901289	SRA573408	GSM2663847	Fos	LipidA	2	Macrophages	Fos 120min; Mus musculus; ChIP-Seq	source_name: bone marrow-derived macrophagesstrain: C57BL/6genotype: wildtypestimulus: lipid Atime: 120 minchip antibody: Fos (Santa Cruz, catalog# sc-253, lot# I0808)	http://dbarchive.biosciencedbc.jp/kyushu-u/mm10/eachData/bw/SRX2901289.bw	http://dbarchive.biosciencedbc.jp/kyushu-u/mm10/eachData/bed10/SRX2901289.10.bed
SRX1550525	SRA342394	GSM2049387	Hes1	UT	0	Macrophages	Hes1 OE UT; Mus musculus; ChIP-Seq	source_name: Macrophagescell type: Bone marrow-derived macrophages transduced with pMX-Hes1 retrovirusstrain: C57BL/6antibody: HES1 (H-140), Santa Cruz‚Äö√†√∂‚àö√≤¬¨¬®¬¨‚à´? Cat # sc-25392, Lot # : I2413	http://dbarchive.biosciencedbc.jp/kyushu-u/mm10/eachData/bw/SRX1550525.bw	http://dbarchive.biosciencedbc.jp/kyushu-u/mm10/eachData/bed10/SRX1550525.10.bed
SRX1550526	SRA342394	GSM2049388	Hes1	LPS	1	Macrophages	Hes1 OE LPS1h; Mus musculus; ChIP-Seq	source_name: Macrophagescell type: Bone marrow-derived macrophages transduced with pMX-Hes1 retrovirusstrain: C57BL/6antibody: HES1 (H-140), Santa Cruz‚Äö√†√∂‚àö√≤¬¨¬®¬¨‚à´? Cat # sc-25392, Lot # : I2413	http://dbarchive.biosciencedbc.jp/kyushu-u/mm10/eachData/bw/SRX1550526.bw	http://dbarchive.biosciencedbc.jp/kyushu-u/mm10/eachData/bed10/SRX1550526.10.bed
SRX805965	SRA148883	GSM1563686	Irf1	UT	0	Macrophages	IRF1 WT LPS UT; Mus musculus; ChIP-Seq	source_name: Primary bone marrow-derived macrophages (BMDM)strain: C57BL/6cell type: BMDM cells (7th day of differentiation)antibody: IRF1 (santa cruz, sc-640)treatment: No treatment	http://dbarchive.biosciencedbc.jp/kyushu-u/mm10/eachData/bw/SRX805965.bw	http://dbarchive.biosciencedbc.jp/kyushu-u/mm10/eachData/bed10/SRX805965.10.bed
SRX805966	SRA148883	GSM1563687	Irf1	LPS	2	Macrophages	IRF1 WT LPS 2h; Mus musculus; ChIP-Seq	source_name: Primary bone marrow-derived macrophages (BMDM)strain: C57BL/6cell type: BMDM cells (7th day of differentiation)antibody: IRF1 (santa cruz, sc-640)treatment: LPS 10ng/ml for 2 hours	http://dbarchive.biosciencedbc.jp/kyushu-u/mm10/eachData/bw/SRX805966.bw	http://dbarchive.biosciencedbc.jp/kyushu-u/mm10/eachData/bed10/SRX805966.10.bed
SRX805967	SRA148883	GSM1563688	Irf1	LPS	4	Macrophages	IRF1 WT LPS 4h; Mus musculus; ChIP-Seq	source_name: Primary bone marrow-derived macrophages (BMDM)strain: C57BL/6cell type: BMDM cells (7th day of differentiation)antibody: IRF1 (santa cruz, sc-640)treatment: LPS 10ng/ml for 4 hours	http://dbarchive.biosciencedbc.jp/kyushu-u/mm10/eachData/bw/SRX805967.bw	http://dbarchive.biosciencedbc.jp/kyushu-u/mm10/eachData/bed10/SRX805967.10.bed
SRX1583883	SRA353263	GSM2060955	Irf1	UT	0	Macrophages	B6 BMDM IRF1 UT; Mus musculus; ChIP-Seq	source_name: Primary bone marrow-derived macrophages (BMDM)strain: C57BL6/Jantibody: anti-IRF1 (SantaCruz, sc-640x)treatment: no treatment	http://dbarchive.biosciencedbc.jp/kyushu-u/mm10/eachData/bw/SRX1583883.bw	http://dbarchive.biosciencedbc.jp/kyushu-u/mm10/eachData/bed10/SRX1583883.10.bed
SRX1583884	SRA353263	GSM2060956	Irf1	IFNg	0.5	Macrophages	B6 BMDM IRF1 IFNg 0.5h; Mus musculus; ChIP-Seq	source_name: Primary bone marrow-derived macrophages (BMDM)strain: C57BL6/Jantibody: anti-IRF1 (SantaCruz, sc-640x)treatment: IFNg (400U/ml) 0.5h	http://dbarchive.biosciencedbc.jp/kyushu-u/mm10/eachData/bw/SRX1583884.bw	http://dbarchive.biosciencedbc.jp/kyushu-u/mm10/eachData/bed10/SRX1583884.10.bed
SRX1583885	SRA353263	GSM2060957	Irf1	IFNg	3	Macrophages	B6 BMDM IRF1 IFNg 3h; Mus musculus; ChIP-Seq	source_name: Primary bone marrow-derived macrophages (BMDM)strain: C57BL6/Jantibody: anti-IRF1 (SantaCruz, sc-640x)treatment: IFNg (400U/ml) 3h	http://dbarchive.biosciencedbc.jp/kyushu-u/mm10/eachData/bw/SRX1583885.bw	http://dbarchive.biosciencedbc.jp/kyushu-u/mm10/eachData/bed10/SRX1583885.10.bed
SRX2417354	SRA441714	GSM2425228	Irf1	UT	0	Macrophages	ChIP wt IRF1 UT; Mus musculus; ChIP-Seq	source_name: Primary bone marrow-derived macrophages (BMDM)strain: C57BL/6cell type: BMDM cells (7th day of differentiation)antibody: Anti-IRF1 (Santa Cruz sc-640)treatment: No treatment	http://dbarchive.biosciencedbc.jp/kyushu-u/mm10/eachData/bw/SRX2417354.bw	http://dbarchive.biosciencedbc.jp/kyushu-u/mm10/eachData/bed10/SRX2417354.10.bed
SRX2417355	SRA441714	GSM2425229	Irf1	IFNg	4	Macrophages	ChIP wt IRF1 IFNg 4h; Mus musculus; ChIP-Seq	source_name: Primary bone marrow-derived macrophages (BMDM)strain: C57BL/6cell type: BMDM cells (7th day of differentiation)antibody: Anti-IRF1 (Santa Cruz sc-640)treatment: IFNg (100 ng/ml) for 4hrs	http://dbarchive.biosciencedbc.jp/kyushu-u/mm10/eachData/bw/SRX2417355.bw	http://dbarchive.biosciencedbc.jp/kyushu-u/mm10/eachData/bed10/SRX2417355.10.bed
SRX2417356	SRA441714	GSM2425230	Irf1	IFNgIL4	4	Macrophages	ChIP wt IRF1 IFNg IL4 4h; Mus musculus; ChIP-Seq	source_name: Primary bone marrow-derived macrophages (BMDM)strain: C57BL/6cell type: BMDM cells (7th day of differentiation)antibody: Anti-IRF1 (Santa Cruz sc-640)treatment: IFNg (100 ng/ml) and IL4 (10ng/ml) for 4hrs	http://dbarchive.biosciencedbc.jp/kyushu-u/mm10/eachData/bw/SRX2417356.bw	http://dbarchive.biosciencedbc.jp/kyushu-u/mm10/eachData/bed10/SRX2417356.10.bed
SRX1357149	SRA248925	GSM1913613	Irf3	UT	0	Macrophages	IRF3-0min-A; Mus musculus; ChIP-Seq	source_name: bone marrow-derived macrophagescell type: bone marrow-derived macrophagesstrain: C57BL/6genotype: wildtypestimulus: lipid Atime: 0	http://dbarchive.biosciencedbc.jp/kyushu-u/mm10/eachData/bw/SRX1357149.bw	http://dbarchive.biosciencedbc.jp/kyushu-u/mm10/eachData/bed10/SRX1357149.10.bed
SRX1357150	SRA248925	GSM1913614	Irf3	LipidA	0.25	Macrophages	IRF3-15min-A; Mus musculus; ChIP-Seq	source_name: bone marrow-derived macrophagescell type: bone marrow-derived macrophagesstrain: C57BL/6genotype: wildtypestimulus: lipid Atime: 15	http://dbarchive.biosciencedbc.jp/kyushu-u/mm10/eachData/bw/SRX1357150.bw	http://dbarchive.biosciencedbc.jp/kyushu-u/mm10/eachData/bed10/SRX1357150.10.bed
SRX1357151	SRA248925	GSM1913615	Irf3	LipidA	0.5	Macrophages	IRF3-30min-A; Mus musculus; ChIP-Seq	source_name: bone marrow-derived macrophagescell type: bone marrow-derived macrophagesstrain: C57BL/6genotype: wildtypestimulus: lipid Atime: 30	http://dbarchive.biosciencedbc.jp/kyushu-u/mm10/eachData/bw/SRX1357151.bw	http://dbarchive.biosciencedbc.jp/kyushu-u/mm10/eachData/bed10/SRX1357151.10.bed
SRX1357152	SRA248925	GSM1913616	Irf3	LipidA	1	Macrophages	IRF3-60min-A; Mus musculus; ChIP-Seq	source_name: bone marrow-derived macrophagescell type: bone marrow-derived macrophagesstrain: C57BL/6genotype: wildtypestimulus: lipid Atime: 60	http://dbarchive.biosciencedbc.jp/kyushu-u/mm10/eachData/bw/SRX1357152.bw	http://dbarchive.biosciencedbc.jp/kyushu-u/mm10/eachData/bed10/SRX1357152.10.bed
SRX1357153	SRA248925	GSM1913617	Irf3	LipidA	2	Macrophages	IRF3-120min-A; Mus musculus; ChIP-Seq	source_name: bone marrow-derived macrophagescell type: bone marrow-derived macrophagesstrain: C57BL/6genotype: wildtypestimulus: lipid Atime: 120	http://dbarchive.biosciencedbc.jp/kyushu-u/mm10/eachData/bw/SRX1357153.bw	http://dbarchive.biosciencedbc.jp/kyushu-u/mm10/eachData/bed10/SRX1357153.10.bed
SRX1357155	SRA248925	GSM1913619	Irf3	UT	0	Macrophages	IRF3-0min-B; Mus musculus; ChIP-Seq	source_name: bone marrow-derived macrophagescell type: bone marrow-derived macrophagesstrain: C57BL/6genotype: wildtypestimulus: lipid Atime: 0	http://dbarchive.biosciencedbc.jp/kyushu-u/mm10/eachData/bw/SRX1357155.bw	http://dbarchive.biosciencedbc.jp/kyushu-u/mm10/eachData/bed10/SRX1357155.10.bed
SRX1357156	SRA248925	GSM1913620	Irf3	LipidA	0.25	Macrophages	IRF3-15min-B; Mus musculus; ChIP-Seq	source_name: bone marrow-derived macrophagescell type: bone marrow-derived macrophagesstrain: C57BL/6genotype: wildtypestimulus: lipid Atime: 15	http://dbarchive.biosciencedbc.jp/kyushu-u/mm10/eachData/bw/SRX1357156.bw	http://dbarchive.biosciencedbc.jp/kyushu-u/mm10/eachData/bed10/SRX1357156.10.bed
SRX1357157	SRA248925	GSM1913621	Irf3	LipidA	0.5	Macrophages	IRF3-30min-B; Mus musculus; ChIP-Seq	source_name: bone marrow-derived macrophagescell type: bone marrow-derived macrophagesstrain: C57BL/6genotype: wildtypestimulus: lipid Atime: 30	http://dbarchive.biosciencedbc.jp/kyushu-u/mm10/eachData/bw/SRX1357157.bw	http://dbarchive.biosciencedbc.jp/kyushu-u/mm10/eachData/bed10/SRX1357157.10.bed
SRX1357158	SRA248925	GSM1913622	Irf3	LipidA	1	Macrophages	IRF3-60min-B; Mus musculus; ChIP-Seq	source_name: bone marrow-derived macrophagescell type: bone marrow-derived macrophagesstrain: C57BL/6genotype: wildtypestimulus: lipid Atime: 60	http://dbarchive.biosciencedbc.jp/kyushu-u/mm10/eachData/bw/SRX1357158.bw	http://dbarchive.biosciencedbc.jp/kyushu-u/mm10/eachData/bed10/SRX1357158.10.bed
SRX1357159	SRA248925	GSM1913623	Irf3	LipidA	2	Macrophages	IRF3-120min-B; Mus musculus; ChIP-Seq	source_name: bone marrow-derived macrophagescell type: bone marrow-derived macrophagesstrain: C57BL/6genotype: wildtypestimulus: lipid Atime: 120	http://dbarchive.biosciencedbc.jp/kyushu-u/mm10/eachData/bw/SRX1357159.bw	http://dbarchive.biosciencedbc.jp/kyushu-u/mm10/eachData/bed10/SRX1357159.10.bed
SRX498816	SRA148883	GSM1356192	Irf8	UT	0	Macrophages	IRF8 WT LPS UT; Mus musculus; ChIP-Seq	source_name: Primary bone marrow-derived macrophages (BMDM)strain: C57BL/6cell type: BMDM cells (7th day of differentiation)antibody: IRF8 (in-house rabbit polyclonal anti-mouse IRF8 146-162aa)treatment: No treatment	http://dbarchive.biosciencedbc.jp/kyushu-u/mm10/eachData/bw/SRX498816.bw	http://dbarchive.biosciencedbc.jp/kyushu-u/mm10/eachData/bed10/SRX498816.10.bed
SRX498817	SRA148883	GSM1356193	Irf8	LPS	2	Macrophages	IRF8 WT LPS 2h; Mus musculus; ChIP-Seq	source_name: Primary bone marrow-derived macrophages (BMDM)strain: C57BL/6cell type: BMDM cells (7th day of differentiation)antibody: IRF8 (in-house rabbit polyclonal anti-mouse IRF8 146-162aa)treatment: LPS 10ng/ml for 2 hours	http://dbarchive.biosciencedbc.jp/kyushu-u/mm10/eachData/bw/SRX498817.bw	http://dbarchive.biosciencedbc.jp/kyushu-u/mm10/eachData/bed10/SRX498817.10.bed
SRX498818	SRA148883	GSM1356194	Irf8	LPS	4	Macrophages	IRF8 WT LPS 4h; Mus musculus; ChIP-Seq	source_name: Primary bone marrow-derived macrophages (BMDM)strain: C57BL/6cell type: BMDM cells (7th day of differentiation)antibody: IRF8 (in-house rabbit polyclonal anti-mouse IRF8 146-162aa)treatment: LPS 10ng/ml for 4 hours	http://dbarchive.biosciencedbc.jp/kyushu-u/mm10/eachData/bw/SRX498818.bw	http://dbarchive.biosciencedbc.jp/kyushu-u/mm10/eachData/bed10/SRX498818.10.bed
SRX498819	SRA148883	GSM1356195	Irf8	UT	0	Macrophages	IRF8 BXH2 LPS UT; Mus musculus; ChIP-Seq	source_name: Primary bone marrow-derived macrophages (BMDM)strain: BXH2/TyJcell type: BMDM cells (7th day of differentiation)antibody: IRF8 (in-house rabbit polyclonal anti-mouse IRF8 146-162aa)treatment: No treatment	http://dbarchive.biosciencedbc.jp/kyushu-u/mm10/eachData/bw/SRX498819.bw	http://dbarchive.biosciencedbc.jp/kyushu-u/mm10/eachData/bed10/SRX498819.10.bed
SRX498820	SRA148883	GSM1356196	Irf8	LPS	2	Macrophages	IRF8 BXH2 LPS 2h; Mus musculus; ChIP-Seq	source_name: Primary bone marrow-derived macrophages (BMDM)strain: BXH2/TyJcell type: BMDM cells (7th day of differentiation)antibody: IRF8 (in-house rabbit polyclonal anti-mouse IRF8 146-162aa)treatment: LPS 10ng/ml for 2 hours	http://dbarchive.biosciencedbc.jp/kyushu-u/mm10/eachData/bw/SRX498820.bw	http://dbarchive.biosciencedbc.jp/kyushu-u/mm10/eachData/bed10/SRX498820.10.bed
SRX498821	SRA148883	GSM1356197	Irf8	LPS	4	Macrophages	IRF8 BXH2 LPS 4h; Mus musculus; ChIP-Seq	source_name: Primary bone marrow-derived macrophages (BMDM)strain: BXH2/TyJcell type: BMDM cells (7th day of differentiation)antibody: IRF8 (in-house rabbit polyclonal anti-mouse IRF8 146-162aa)treatment: LPS 10ng/ml for 4 hours	http://dbarchive.biosciencedbc.jp/kyushu-u/mm10/eachData/bw/SRX498821.bw	http://dbarchive.biosciencedbc.jp/kyushu-u/mm10/eachData/bed10/SRX498821.10.bed
SRX2196770	SRA480984	-	Irf8	IL4	1	Macrophages	IRF8 ChIP-Seq analysis of Wt mouse BMDM cells differentiated in the presence of MCSF (1hIL4)	breed: C57BL/6age: 3 monthssex: maletissue: bone marrowcell_type: bone marrow derived macrophagegenotype: wild typegrowth_protocol: MCSF	http://dbarchive.biosciencedbc.jp/kyushu-u/mm10/eachData/bw/SRX2196770.bw	http://dbarchive.biosciencedbc.jp/kyushu-u/mm10/eachData/bed10/SRX2196770.10.bed
SRX2196774	SRA480984	-	Irf8	UT	0	Macrophages	IRF8 ChIP-Seq analysis of Wt mouse BMDM cells differentiated in the presence of MCSF	breed: C57BL/6age: 3 monthssex: maletissue: bone marrowcell_type: bone marrow derived macrophagegenotype: wild typegrowth_protocol: MCSF	http://dbarchive.biosciencedbc.jp/kyushu-u/mm10/eachData/bw/SRX2196774.bw	http://dbarchive.biosciencedbc.jp/kyushu-u/mm10/eachData/bed10/SRX2196774.10.bed
SRX4178758	SRA716545	GSM3178198	Irf9	UT	0	Macrophages	WT IRF9 rep1; Mus musculus; ChIP-Seq	source_name: WT IRF9, BMDMstrain: C57BL/6age: 8-10 weekstreatment: untreatedchip antibody: IRF9 clone 6F1 homemadegenotype: wildtypecell type: bone marrow derived macrophages	http://dbarchive.biosciencedbc.jp/kyushu-u/mm10/eachData/bw/SRX4178758.bw	http://dbarchive.biosciencedbc.jp/kyushu-u/mm10/eachData/bed10/SRX4178758.10.bed
SRX4178759	SRA716545	GSM3178199	Irf9	UT	0	Macrophages	WT IRF9 rep2; Mus musculus; ChIP-Seq	source_name: WT IRF9, BMDMstrain: C57BL/6age: 8-10 weekstreatment: untreatedchip antibody: IRF9 clone 6F1 homemadegenotype: wildtypecell type: bone marrow derived macrophages	http://dbarchive.biosciencedbc.jp/kyushu-u/mm10/eachData/bw/SRX4178759.bw	http://dbarchive.biosciencedbc.jp/kyushu-u/mm10/eachData/bed10/SRX4178759.10.bed
SRX4178764	SRA716545	GSM3178204	Irf9	IFNb	1.5	Macrophages	WT IRF9 90 min IFNb rep1; Mus musculus; ChIP-Seq	source_name: WT IRF9 90 min IFNb, BMDMstrain: C57BL/6age: 8-10 weekstreatment: IFNbchip antibody: IRF9 clone 6F1 homemadegenotype: wildtypecell type: bone marrow derived macrophages	http://dbarchive.biosciencedbc.jp/kyushu-u/mm10/eachData/bw/SRX4178764.bw	http://dbarchive.biosciencedbc.jp/kyushu-u/mm10/eachData/bed10/SRX4178764.10.bed
SRX4178765	SRA716545	GSM3178205	Irf9	IFNb	1.5	Macrophages	WT IRF9 90 min IFNb rep2; Mus musculus; ChIP-Seq	source_name: WT IRF9 90 min IFNb, BMDMstrain: C57BL/6age: 8-10 weekstreatment: IFNbchip antibody: IRF9 clone 6F1 homemadegenotype: wildtypecell type: bone marrow derived macrophages	http://dbarchive.biosciencedbc.jp/kyushu-u/mm10/eachData/bw/SRX4178765.bw	http://dbarchive.biosciencedbc.jp/kyushu-u/mm10/eachData/bed10/SRX4178765.10.bed
SRX4178770	SRA716545	GSM3178210	Irf9	IFNg	1.5	Macrophages	WT IRF9 90 min IFNg rep1; Mus musculus; ChIP-Seq	source_name: WT IRF9 90 min IFNg, BMDMstrain: C57BL/6age: 8-10 weekstreatment: IFNgchip antibody: IRF9 clone 6F1 homemadegenotype: wildtypecell type: bone marrow derived macrophages	http://dbarchive.biosciencedbc.jp/kyushu-u/mm10/eachData/bw/SRX4178770.bw	http://dbarchive.biosciencedbc.jp/kyushu-u/mm10/eachData/bed10/SRX4178770.10.bed
SRX4178771	SRA716545	GSM3178211	Irf9	IFNg	1.5	Macrophages	WT IRF9 90 min IFNg rep2; Mus musculus; ChIP-Seq	source_name: WT IRF9 90 min IFNg, BMDMstrain: C57BL/6age: 8-10 weekstreatment: IFNgchip antibody: IRF9 clone 6F1 homemadegenotype: wildtypecell type: bone marrow derived macrophages	http://dbarchive.biosciencedbc.jp/kyushu-u/mm10/eachData/bw/SRX4178771.bw	http://dbarchive.biosciencedbc.jp/kyushu-u/mm10/eachData/bed10/SRX4178771.10.bed
SRX3637320	SRA654591	GSM2974660	Jun	KLA	1	Macrophages	C57 BMDM cJun KLA 1h rep1; Mus musculus; ChIP-Seq	source_name: bone marrow derived macropages (BMDM)strain: C57BL/6Jtissue: bone marrow derived macropages (BMDM)culture protocol: 7 day cultured BMDMsligands in culture: KLA 1hchip antibody: cJun (Vendor: Santa Cruz, Cat#sc-1694)	http://dbarchive.biosciencedbc.jp/kyushu-u/mm10/eachData/bw/SRX3637320.bw	http://dbarchive.biosciencedbc.jp/kyushu-u/mm10/eachData/bed10/SRX3637320.10.bed
SRX3637321	SRA654591	GSM2974661	Jun	KLA	1	Macrophages	C57 BMDM cJun KLA 1h rep2; Mus musculus; ChIP-Seq	source_name: bone marrow derived macropages (BMDM)strain: C57BL/6Jtissue: bone marrow derived macropages (BMDM)culture protocol: 7 day cultured BMDMsligands in culture: KLA 1hchip antibody: cJun (Vendor: Santa Cruz, Cat#sc-1694)	http://dbarchive.biosciencedbc.jp/kyushu-u/mm10/eachData/bw/SRX3637321.bw	http://dbarchive.biosciencedbc.jp/kyushu-u/mm10/eachData/bed10/SRX3637321.10.bed
SRX3637322	SRA654591	GSM2974662	Jun	UT	0	Macrophages	C57 BMDM cJun notx rep1; Mus musculus; ChIP-Seq	source_name: bone marrow derived macropages (BMDM)strain: C57BL/6Jtissue: bone marrow derived macropages (BMDM)culture protocol: 7 day cultured BMDMsligands in culture: no treatmentchip antibody: cJun (Vendor: Santa Cruz, Cat#sc-1694)	http://dbarchive.biosciencedbc.jp/kyushu-u/mm10/eachData/bw/SRX3637322.bw	http://dbarchive.biosciencedbc.jp/kyushu-u/mm10/eachData/bed10/SRX3637322.10.bed
SRX3637323	SRA654591	GSM2974663	Jun	UT	0	Macrophages	C57 BMDM cJun notx rep2; Mus musculus; ChIP-Seq	source_name: bone marrow derived macropages (BMDM)strain: C57BL/6Jtissue: bone marrow derived macropages (BMDM)culture protocol: 7 day cultured BMDMsligands in culture: no treatmentchip antibody: cJun (Vendor: Santa Cruz, Cat#sc-1694)	http://dbarchive.biosciencedbc.jp/kyushu-u/mm10/eachData/bw/SRX3637323.bw	http://dbarchive.biosciencedbc.jp/kyushu-u/mm10/eachData/bed10/SRX3637323.10.bed
SRX3637460	SRA654591	GSM2974801	Jun	UT	0	Macrophages	PWK BMDM cJun notx rep1; Mus musculus; ChIP-Seq	source_name: bone marrow derived macropages (BMDM)strain: PWK/PhJtissue: bone marrow derived macropages (BMDM)culture protocol: 7 day cultured BMDMsligands in culture: no treatmentchip antibody: cJun (Vendor: Santa Cruz, Cat#sc-1694)	http://dbarchive.biosciencedbc.jp/kyushu-u/mm10/eachData/bw/SRX3637460.bw	http://dbarchive.biosciencedbc.jp/kyushu-u/mm10/eachData/bed10/SRX3637460.10.bed
SRX3637267	SRA654591	GSM2974608	Jun	KLA	1	Macrophages	BALB BMDM cJun KLA 1h rep1; Mus musculus; ChIP-Seq	source_name: bone marrow derived macropages (BMDM)strain: BALB/cJtissue: bone marrow derived macropages (BMDM)culture protocol: 7 day cultured BMDMsligands in culture: KLA 1hchip antibody: cJun (Vendor: Santa Cruz, Cat#sc-1694)	http://dbarchive.biosciencedbc.jp/kyushu-u/mm10/eachData/bw/SRX3637267.bw	http://dbarchive.biosciencedbc.jp/kyushu-u/mm10/eachData/bed10/SRX3637267.10.bed
SRX3637270	SRA654591	GSM2974611	Jun	UT	0	Macrophages	BALB BMDM cJun notx rep2; Mus musculus; ChIP-Seq	source_name: bone marrow derived macropages (BMDM)strain: BALB/cJtissue: bone marrow derived macropages (BMDM)culture protocol: 7 day cultured BMDMsligands in culture: no treatmentchip antibody: cJun (Vendor: Santa Cruz, Cat#sc-1694)	http://dbarchive.biosciencedbc.jp/kyushu-u/mm10/eachData/bw/SRX3637270.bw	http://dbarchive.biosciencedbc.jp/kyushu-u/mm10/eachData/bed10/SRX3637270.10.bed
SRX3637268	SRA654591	GSM2974609	Jun	KLA	1	Macrophages	BALB BMDM cJun KLA 1h rep2; Mus musculus; ChIP-Seq	source_name: bone marrow derived macropages (BMDM)strain: BALB/cJtissue: bone marrow derived macropages (BMDM)culture protocol: 7 day cultured BMDMsligands in culture: KLA 1hchip antibody: cJun (Vendor: Santa Cruz, Cat#sc-1694)	http://dbarchive.biosciencedbc.jp/kyushu-u/mm10/eachData/bw/SRX3637268.bw	http://dbarchive.biosciencedbc.jp/kyushu-u/mm10/eachData/bed10/SRX3637268.10.bed
SRX3637458	SRA654591	GSM2974799	Jun	KLA	1	Macrophages	PWK BMDM cJun KLA 1h rep1; Mus musculus; ChIP-Seq	source_name: bone marrow derived macropages (BMDM)strain: PWK/PhJtissue: bone marrow derived macropages (BMDM)culture protocol: 7 day cultured BMDMsligands in culture: KLA 1hchip antibody: cJun (Vendor: Santa Cruz, Cat#sc-1694)	http://dbarchive.biosciencedbc.jp/kyushu-u/mm10/eachData/bw/SRX3637458.bw	http://dbarchive.biosciencedbc.jp/kyushu-u/mm10/eachData/bed10/SRX3637458.10.bed
SRX3637459	SRA654591	GSM2974800	Jun	KLA	1	Macrophages	PWK BMDM cJun KLA 1h rep2; Mus musculus; ChIP-Seq	source_name: bone marrow derived macropages (BMDM)strain: PWK/PhJtissue: bone marrow derived macropages (BMDM)culture protocol: 7 day cultured BMDMsligands in culture: KLA 1hchip antibody: cJun (Vendor: Santa Cruz, Cat#sc-1694)	http://dbarchive.biosciencedbc.jp/kyushu-u/mm10/eachData/bw/SRX3637459.bw	http://dbarchive.biosciencedbc.jp/kyushu-u/mm10/eachData/bed10/SRX3637459.10.bed
SRX3637410	SRA654591	GSM2974750	Jun	KLA	1	Macrophages	NOD BMDM cJun KLA 1h rep1; Mus musculus; ChIP-Seq	source_name: bone marrow derived macropages (BMDM)strain: NOD/ShiLtJtissue: bone marrow derived macropages (BMDM)culture protocol: 7 day cultured BMDMsligands in culture: KLA 1hchip antibody: cJun (Vendor: Santa Cruz, Cat#sc-1694)	http://dbarchive.biosciencedbc.jp/kyushu-u/mm10/eachData/bw/SRX3637410.bw	http://dbarchive.biosciencedbc.jp/kyushu-u/mm10/eachData/bed10/SRX3637410.10.bed
SRX3637411	SRA654591	GSM2974751	Jun	KLA	1	Macrophages	NOD BMDM cJun KLA 1h rep2; Mus musculus; ChIP-Seq	source_name: bone marrow derived macropages (BMDM)strain: NOD/ShiLtJtissue: bone marrow derived macropages (BMDM)culture protocol: 7 day cultured BMDMsligands in culture: KLA 1hchip antibody: cJun (Vendor: Santa Cruz, Cat#sc-1694)	http://dbarchive.biosciencedbc.jp/kyushu-u/mm10/eachData/bw/SRX3637411.bw	http://dbarchive.biosciencedbc.jp/kyushu-u/mm10/eachData/bed10/SRX3637411.10.bed
SRX3637412	SRA654591	GSM2974752	Jun	UT	0	Macrophages	NOD BMDM cJun notx rep1; Mus musculus; ChIP-Seq	source_name: bone marrow derived macropages (BMDM)strain: NOD/ShiLtJtissue: bone marrow derived macropages (BMDM)culture protocol: 7 day cultured BMDMsligands in culture: no treatmentchip antibody: cJun (Vendor: Santa Cruz, Cat#sc-1694)	http://dbarchive.biosciencedbc.jp/kyushu-u/mm10/eachData/bw/SRX3637412.bw	http://dbarchive.biosciencedbc.jp/kyushu-u/mm10/eachData/bed10/SRX3637412.10.bed
SRX3637413	SRA654591	GSM2974753	Jun	UT	0	Macrophages	NOD BMDM cJun notx rep2; Mus musculus; ChIP-Seq	source_name: bone marrow derived macropages (BMDM)strain: NOD/ShiLtJtissue: bone marrow derived macropages (BMDM)culture protocol: 7 day cultured BMDMsligands in culture: no treatmentchip antibody: cJun (Vendor: Santa Cruz, Cat#sc-1694)	http://dbarchive.biosciencedbc.jp/kyushu-u/mm10/eachData/bw/SRX3637413.bw	http://dbarchive.biosciencedbc.jp/kyushu-u/mm10/eachData/bed10/SRX3637413.10.bed
SRX3637511	SRA654591	GSM2974852	Jun	UT	0	Macrophages	SPRET BMDM cJun notx rep1; Mus musculus; ChIP-Seq	source_name: bone marrow derived macropages (BMDM)strain: SPRET/EiJtissue: bone marrow derived macropages (BMDM)culture protocol: 7 day cultured BMDMsligands in culture: no treatmentchip antibody: cJun (Vendor: Santa Cruz, Cat#sc-1694)	http://dbarchive.biosciencedbc.jp/kyushu-u/mm10/eachData/bw/SRX3637511.bw	http://dbarchive.biosciencedbc.jp/kyushu-u/mm10/eachData/bed10/SRX3637511.10.bed
SRX3637512	SRA654591	GSM2974853	Jun	UT	0	Macrophages	SPRET BMDM cJun notx rep2; Mus musculus; ChIP-Seq	source_name: bone marrow derived macropages (BMDM)strain: SPRET/EiJtissue: bone marrow derived macropages (BMDM)culture protocol: 7 day cultured BMDMsligands in culture: no treatmentchip antibody: cJun (Vendor: Santa Cruz, Cat#sc-1694)	http://dbarchive.biosciencedbc.jp/kyushu-u/mm10/eachData/bw/SRX3637512.bw	http://dbarchive.biosciencedbc.jp/kyushu-u/mm10/eachData/bed10/SRX3637512.10.bed
SRX3637510	SRA654591	GSM2974851	Jun	KLA	1	Macrophages	SPRET BMDM cJun KLA 1h rep2; Mus musculus; ChIP-Seq	source_name: bone marrow derived macropages (BMDM)strain: SPRET/EiJtissue: bone marrow derived macropages (BMDM)culture protocol: 7 day cultured BMDMsligands in culture: KLA 1hchip antibody: cJun (Vendor: Santa Cruz, Cat#sc-1694)	http://dbarchive.biosciencedbc.jp/kyushu-u/mm10/eachData/bw/SRX3637510.bw	http://dbarchive.biosciencedbc.jp/kyushu-u/mm10/eachData/bed10/SRX3637510.10.bed
SRX3637461	SRA654591	GSM2974802	Jun	UT	0	Macrophages	PWK BMDM cJun notx rep2; Mus musculus; ChIP-Seq	source_name: bone marrow derived macropages (BMDM)strain: PWK/PhJtissue: bone marrow derived macropages (BMDM)culture protocol: 7 day cultured BMDMsligands in culture: no treatmentchip antibody: cJun (Vendor: Santa Cruz, Cat#sc-1694)	http://dbarchive.biosciencedbc.jp/kyushu-u/mm10/eachData/bw/SRX3637461.bw	http://dbarchive.biosciencedbc.jp/kyushu-u/mm10/eachData/bed10/SRX3637461.10.bed
SRX3637269	SRA654591	GSM2974610	Jun	UT	0	Macrophages	BALB BMDM cJun notx rep1; Mus musculus; ChIP-Seq	source_name: bone marrow derived macropages (BMDM)strain: BALB/cJtissue: bone marrow derived macropages (BMDM)culture protocol: 7 day cultured BMDMsligands in culture: no treatmentchip antibody: cJun (Vendor: Santa Cruz, Cat#sc-1694)	http://dbarchive.biosciencedbc.jp/kyushu-u/mm10/eachData/bw/SRX3637269.bw	http://dbarchive.biosciencedbc.jp/kyushu-u/mm10/eachData/bed10/SRX3637269.10.bed
SRX3637509	SRA654591	GSM2974850	Jun	KLA	1	Macrophages	SPRET BMDM cJun KLA 1h rep1; Mus musculus; ChIP-Seq	source_name: bone marrow derived macropages (BMDM)strain: SPRET/EiJtissue: bone marrow derived macropages (BMDM)culture protocol: 7 day cultured BMDMsligands in culture: KLA 1hchip antibody: cJun (Vendor: Santa Cruz, Cat#sc-1694)	http://dbarchive.biosciencedbc.jp/kyushu-u/mm10/eachData/bw/SRX3637509.bw	http://dbarchive.biosciencedbc.jp/kyushu-u/mm10/eachData/bed10/SRX3637509.10.bed
SRX2901290	SRA573408	GSM2663848	Junb	UT	0	Macrophages	JunB 0min; Mus musculus; ChIP-Seq	source_name: bone marrow-derived macrophagesstrain: C57BL/6genotype: wildtypestimulus: lipid Atime: 0 minchip antibody: JunB (Santa Cruz, catalog# sc-46, lot# F1814)	http://dbarchive.biosciencedbc.jp/kyushu-u/mm10/eachData/bw/SRX2901290.bw	http://dbarchive.biosciencedbc.jp/kyushu-u/mm10/eachData/bed10/SRX2901290.10.bed
SRX2901291	SRA573408	GSM2663849	Junb	LipidA	0.25	Macrophages	JunB 15min; Mus musculus; ChIP-Seq	source_name: bone marrow-derived macrophagesstrain: C57BL/6genotype: wildtypestimulus: lipid Atime: 15 minchip antibody: JunB (Santa Cruz, catalog# sc-46, lot# F1814)	http://dbarchive.biosciencedbc.jp/kyushu-u/mm10/eachData/bw/SRX2901291.bw	http://dbarchive.biosciencedbc.jp/kyushu-u/mm10/eachData/bed10/SRX2901291.10.bed
SRX2901292	SRA573408	GSM2663850	Junb	LipidA	0.5	Macrophages	JunB 30min; Mus musculus; ChIP-Seq	source_name: bone marrow-derived macrophagesstrain: C57BL/6genotype: wildtypestimulus: lipid Atime: 30 minchip antibody: JunB (Santa Cruz, catalog# sc-46, lot# F1814)	http://dbarchive.biosciencedbc.jp/kyushu-u/mm10/eachData/bw/SRX2901292.bw	http://dbarchive.biosciencedbc.jp/kyushu-u/mm10/eachData/bed10/SRX2901292.10.bed
SRX2901293	SRA573408	GSM2663851	Junb	LipidA	1	Macrophages	JunB 60min; Mus musculus; ChIP-Seq	source_name: bone marrow-derived macrophagesstrain: C57BL/6genotype: wildtypestimulus: lipid Atime: 60 minchip antibody: JunB (Santa Cruz, catalog# sc-46, lot# F1814)	http://dbarchive.biosciencedbc.jp/kyushu-u/mm10/eachData/bw/SRX2901293.bw	http://dbarchive.biosciencedbc.jp/kyushu-u/mm10/eachData/bed10/SRX2901293.10.bed
SRX2901294	SRA573408	GSM2663852	Junb	LipidA	2	Macrophages	JunB 120min; Mus musculus; ChIP-Seq	source_name: bone marrow-derived macrophagesstrain: C57BL/6genotype: wildtypestimulus: lipid Atime: 120 minchip antibody: JunB (Santa Cruz, catalog# sc-46, lot# F1814)	http://dbarchive.biosciencedbc.jp/kyushu-u/mm10/eachData/bw/SRX2901294.bw	http://dbarchive.biosciencedbc.jp/kyushu-u/mm10/eachData/bed10/SRX2901294.10.bed
SRX2901295	SRA573408	GSM2663853	Jund	UT	0	Macrophages	JunD 0min; Mus musculus; ChIP-Seq	source_name: bone marrow-derived macrophagesstrain: C57BL/6genotype: wildtypestimulus: lipid Atime: 0 minchip antibody: JunD (Santa Cruz, catalog# sc-74, lot3 A3015)	http://dbarchive.biosciencedbc.jp/kyushu-u/mm10/eachData/bw/SRX2901295.bw	http://dbarchive.biosciencedbc.jp/kyushu-u/mm10/eachData/bed10/SRX2901295.10.bed
SRX2901296	SRA573408	GSM2663854	Jund	LipidA	0.25	Macrophages	JunD 15min; Mus musculus; ChIP-Seq	source_name: bone marrow-derived macrophagesstrain: C57BL/6genotype: wildtypestimulus: lipid Atime: 15 minchip antibody: JunD (Santa Cruz, catalog# sc-74, lot3 A3015)	http://dbarchive.biosciencedbc.jp/kyushu-u/mm10/eachData/bw/SRX2901296.bw	http://dbarchive.biosciencedbc.jp/kyushu-u/mm10/eachData/bed10/SRX2901296.10.bed
SRX2901297	SRA573408	GSM2663855	Jund	LipidA	0.5	Macrophages	JunD 30min; Mus musculus; ChIP-Seq	source_name: bone marrow-derived macrophagesstrain: C57BL/6genotype: wildtypestimulus: lipid Atime: 30 minchip antibody: JunD (Santa Cruz, catalog# sc-74, lot3 A3015)	http://dbarchive.biosciencedbc.jp/kyushu-u/mm10/eachData/bw/SRX2901297.bw	http://dbarchive.biosciencedbc.jp/kyushu-u/mm10/eachData/bed10/SRX2901297.10.bed
SRX2901298	SRA573408	GSM2663856	Jund	LipidA	1	Macrophages	JunD 60min; Mus musculus; ChIP-Seq	source_name: bone marrow-derived macrophagesstrain: C57BL/6genotype: wildtypestimulus: lipid Atime: 60 minchip antibody: JunD (Santa Cruz, catalog# sc-74, lot3 A3015)	http://dbarchive.biosciencedbc.jp/kyushu-u/mm10/eachData/bw/SRX2901298.bw	http://dbarchive.biosciencedbc.jp/kyushu-u/mm10/eachData/bed10/SRX2901298.10.bed
SRX2901299	SRA573408	GSM2663857	Jund	LipidA	2	Macrophages	JunD 120min; Mus musculus; ChIP-Seq	source_name: bone marrow-derived macrophagesstrain: C57BL/6genotype: wildtypestimulus: lipid Atime: 120 minchip antibody: JunD (Santa Cruz, catalog# sc-74, lot3 A3015)	http://dbarchive.biosciencedbc.jp/kyushu-u/mm10/eachData/bw/SRX2901299.bw	http://dbarchive.biosciencedbc.jp/kyushu-u/mm10/eachData/bed10/SRX2901299.10.bed
SRX1465586	SRA315148	GSM1964739	Mafb	UT	0	Macrophages	WT BMM MafB ChIPSeq; Mus musculus; ChIP-Seq	source_name: bone marrow derived macrophagesstrain: C57BL/6Jgenotype: wild typechip antibody: MafB (Bethyl IHC-101)cell type: bone marrow derived macrophages	http://dbarchive.biosciencedbc.jp/kyushu-u/mm10/eachData/bw/SRX1465586.bw	http://dbarchive.biosciencedbc.jp/kyushu-u/mm10/eachData/bed10/SRX1465586.10.bed
SRX2417363	SRA441714	GSM2425237	Myc	UT	0	Macrophages	ChIP wt MYC UT; Mus musculus; ChIP-Seq	source_name: Primary bone marrow-derived macrophages (BMDM)strain: C57BL/6cell type: BMDM cells (7th day of differentiation)antibody: Anti-Myc (Santa-Cruz sc-764)treatment: No treatment	http://dbarchive.biosciencedbc.jp/kyushu-u/mm10/eachData/bw/SRX2417363.bw	http://dbarchive.biosciencedbc.jp/kyushu-u/mm10/eachData/bed10/SRX2417363.10.bed
SRX2417364	SRA441714	GSM2425238	Myc	IL4	2	Macrophages	ChIP wt MYC IL4 2h; Mus musculus; ChIP-Seq	source_name: Primary bone marrow-derived macrophages (BMDM)strain: C57BL/6cell type: BMDM cells (7th day of differentiation)antibody: Anti-Myc (Santa-Cruz sc-764)treatment: IL4 (10ng/ml) for 2hrs	http://dbarchive.biosciencedbc.jp/kyushu-u/mm10/eachData/bw/SRX2417364.bw	http://dbarchive.biosciencedbc.jp/kyushu-u/mm10/eachData/bed10/SRX2417364.10.bed
SRX2417365	SRA441714	GSM2425239	Myc	IL4	4	Macrophages	ChIP wt MYC IL4 4h; Mus musculus; ChIP-Seq	source_name: Primary bone marrow-derived macrophages (BMDM)strain: C57BL/6cell type: BMDM cells (7th day of differentiation)antibody: Anti-Myc (Santa-Cruz sc-764)treatment: IL4 (10ng/ml) for 4hrs	http://dbarchive.biosciencedbc.jp/kyushu-u/mm10/eachData/bw/SRX2417365.bw	http://dbarchive.biosciencedbc.jp/kyushu-u/mm10/eachData/bed10/SRX2417365.10.bed
SRX2417366	SRA441714	GSM2425240	Myc	IFNgIL4	2	Macrophages	ChIP wt MYC IL4 IFNg 2h; Mus musculus; ChIP-Seq	source_name: Primary bone marrow-derived macrophages (BMDM)strain: C57BL/6cell type: BMDM cells (7th day of differentiation)antibody: Anti-Myc (Santa-Cruz sc-764)treatment: IFNg (100 ng/ml) and IL4 (10ng/ml) for 2hrs	http://dbarchive.biosciencedbc.jp/kyushu-u/mm10/eachData/bw/SRX2417366.bw	http://dbarchive.biosciencedbc.jp/kyushu-u/mm10/eachData/bed10/SRX2417366.10.bed
SRX2417367	SRA441714	GSM2425241	Myc	IFNgIL4	4	Macrophages	ChIP wt MYC IL4 IFNg 4h; Mus musculus; ChIP-Seq	source_name: Primary bone marrow-derived macrophages (BMDM)strain: C57BL/6cell type: BMDM cells (7th day of differentiation)antibody: Anti-Myc (Santa-Cruz sc-764)treatment: IFNg (100 ng/ml) and IL4 (10ng/ml) for 4hrs	http://dbarchive.biosciencedbc.jp/kyushu-u/mm10/eachData/bw/SRX2417367.bw	http://dbarchive.biosciencedbc.jp/kyushu-u/mm10/eachData/bed10/SRX2417367.10.bed
SRX1873507	SRA297345	GSM2212311	Nrf2	UT	0	Macrophages	Sample111.WT.BMDM.chip.nrf2.vehicle.6h; Mus musculus; ChIP-Seq	source_name: bone marrow-derived macrophagesstrain: C57BL/6treatment: vehicle 6h	http://dbarchive.biosciencedbc.jp/kyushu-u/mm10/eachData/bw/SRX1873507.bw	http://dbarchive.biosciencedbc.jp/kyushu-u/mm10/eachData/bed10/SRX1873507.10.bed
SRX1873509	SRA297345	GSM2212313	Nrf2	tissueHom	6	Macrophages	Sample113.WT.BMDM.chip.nrf2.tissuehomogenate.6h; Mus musculus; ChIP-Seq	source_name: bone marrow-derived macrophagesstrain: C57BL/6treatment: tissuehomogenate 6h	http://dbarchive.biosciencedbc.jp/kyushu-u/mm10/eachData/bw/SRX1873509.bw	http://dbarchive.biosciencedbc.jp/kyushu-u/mm10/eachData/bed10/SRX1873509.10.bed
SRX7618597	SRA1030134	GSM4279137	p50	KLA	1	Macrophages	ChIP p50 BMDM KLA; Mus musculus; ChIP-Seq	source_name: BMDMs (bone marow-derived macrophages)strain: C57BL/6Jcell type: BMDMs (bone marow-derived macrophages)antibody: p50 (2 micrograms each of p50 specific antibodies, Abcam: ab32360)treatment: KLA 1 hour	http://dbarchive.biosciencedbc.jp/kyushu-u/mm10/eachData/bw/SRX7618597.bw	http://dbarchive.biosciencedbc.jp/kyushu-u/mm10/eachData/bed10/SRX7618597.10.bed
SRX3097658	SRA599663	-	Pparg	UT	0	Macrophages	PPARg ChIP-Seq analysis of Wt mouse BMDM cells differentiated in the presence of MCSF (rep2)	breed: C57BL/6age: 3 monthssex: maletissue: bone marrowcell_type: bone marrow derived macrophagegenotype: wild typegrowth_protocol: MCSF	http://dbarchive.biosciencedbc.jp/kyushu-u/mm10/eachData/bw/SRX3097658.bw	http://dbarchive.biosciencedbc.jp/kyushu-u/mm10/eachData/bed10/SRX3097658.10.bed
SRX3097659	SRA599663	-	Pparg	UT	0	Macrophages	PPARg ChIP-Seq analysis of Wt mouse BMDM cells differentiated in the presence of MCSF (rep1)	breed: C57BL/6age: 3 monthssex: maletissue: bone marrowcell_type: bone marrow derived macrophagegenotype: wild typegrowth_protocol: MCSF	http://dbarchive.biosciencedbc.jp/kyushu-u/mm10/eachData/bw/SRX3097659.bw	http://dbarchive.biosciencedbc.jp/kyushu-u/mm10/eachData/bed10/SRX3097659.10.bed
SRX970832	SRA248925	GSM1645112	Rela	UT	0	Macrophages	RELA-0; Mus musculus; ChIP-Seq	source_name: bone marrow-derived macrophagesstrain: C57BL/6genotype: wildtypeantibody: RelAstimulus: lipid Atime: 0	http://dbarchive.biosciencedbc.jp/kyushu-u/mm10/eachData/bw/SRX970832.bw	http://dbarchive.biosciencedbc.jp/kyushu-u/mm10/eachData/bed10/SRX970832.10.bed
SRX970833	SRA248925	GSM1645113	Rela	UT	0	Macrophages	RELA-0-Rep2; Mus musculus; ChIP-Seq	source_name: bone marrow-derived macrophagesstrain: C57BL/6genotype: wildtypeantibody: RelAstimulus: lipid Atime: 0	http://dbarchive.biosciencedbc.jp/kyushu-u/mm10/eachData/bw/SRX970833.bw	http://dbarchive.biosciencedbc.jp/kyushu-u/mm10/eachData/bed10/SRX970833.10.bed
SRX970834	SRA248925	GSM1645114	Rela	LipidA	0.25	Macrophages	RELA-15; Mus musculus; ChIP-Seq	source_name: bone marrow-derived macrophagesstrain: C57BL/6genotype: wildtypeantibody: RelAstimulus: lipid Atime: 15	http://dbarchive.biosciencedbc.jp/kyushu-u/mm10/eachData/bw/SRX970834.bw	http://dbarchive.biosciencedbc.jp/kyushu-u/mm10/eachData/bed10/SRX970834.10.bed
SRX970835	SRA248925	GSM1645115	Rela	LipidA	0.25	Macrophages	RELA-15-Rep2; Mus musculus; ChIP-Seq	source_name: bone marrow-derived macrophagesstrain: C57BL/6genotype: wildtypeantibody: RelAstimulus: lipid Atime: 15	http://dbarchive.biosciencedbc.jp/kyushu-u/mm10/eachData/bw/SRX970835.bw	http://dbarchive.biosciencedbc.jp/kyushu-u/mm10/eachData/bed10/SRX970835.10.bed
SRX970836	SRA248925	GSM1645116	Rela	LipidA	0.5	Macrophages	RELA-30; Mus musculus; ChIP-Seq	source_name: bone marrow-derived macrophagesstrain: C57BL/6genotype: wildtypeantibody: RelAstimulus: lipid Atime: 30	http://dbarchive.biosciencedbc.jp/kyushu-u/mm10/eachData/bw/SRX970836.bw	http://dbarchive.biosciencedbc.jp/kyushu-u/mm10/eachData/bed10/SRX970836.10.bed
SRX970837	SRA248925	GSM1645117	Rela	LipidA	0.5	Macrophages	RELA-30-Rep2; Mus musculus; ChIP-Seq	source_name: bone marrow-derived macrophagesstrain: C57BL/6genotype: wildtypeantibody: RelAstimulus: lipid Atime: 30	http://dbarchive.biosciencedbc.jp/kyushu-u/mm10/eachData/bw/SRX970837.bw	http://dbarchive.biosciencedbc.jp/kyushu-u/mm10/eachData/bed10/SRX970837.10.bed
SRX970838	SRA248925	GSM1645118	Rela	LipidA	1	Macrophages	RELA-60; Mus musculus; ChIP-Seq	source_name: bone marrow-derived macrophagesstrain: C57BL/6genotype: wildtypeantibody: RelAstimulus: lipid Atime: 60	http://dbarchive.biosciencedbc.jp/kyushu-u/mm10/eachData/bw/SRX970838.bw	http://dbarchive.biosciencedbc.jp/kyushu-u/mm10/eachData/bed10/SRX970838.10.bed
SRX970839	SRA248925	GSM1645119	Rela	LipidA	1	Macrophages	RELA-60-Rep2; Mus musculus; ChIP-Seq	source_name: bone marrow-derived macrophagesstrain: C57BL/6genotype: wildtypeantibody: RelAstimulus: lipid Atime: 60	http://dbarchive.biosciencedbc.jp/kyushu-u/mm10/eachData/bw/SRX970839.bw	http://dbarchive.biosciencedbc.jp/kyushu-u/mm10/eachData/bed10/SRX970839.10.bed
SRX970840	SRA248925	GSM1645120	Rela	LipidA	2	Macrophages	RELA-120; Mus musculus; ChIP-Seq	source_name: bone marrow-derived macrophagesstrain: C57BL/6genotype: wildtypeantibody: RelAstimulus: lipid Atime: 120	http://dbarchive.biosciencedbc.jp/kyushu-u/mm10/eachData/bw/SRX970840.bw	http://dbarchive.biosciencedbc.jp/kyushu-u/mm10/eachData/bed10/SRX970840.10.bed
SRX970841	SRA248925	GSM1645121	Rela	LipidA	2	Macrophages	RELA-120-Rep2; Mus musculus; ChIP-Seq	source_name: bone marrow-derived macrophagesstrain: C57BL/6genotype: wildtypeantibody: RelAstimulus: lipid Atime: 120	http://dbarchive.biosciencedbc.jp/kyushu-u/mm10/eachData/bw/SRX970841.bw	http://dbarchive.biosciencedbc.jp/kyushu-u/mm10/eachData/bed10/SRX970841.10.bed
SRX3354486	SRA627506	-	Rela	LPS	1	Macrophages	p65 ChIP-Seq analysis of Wt mouse BMDM cells differentiated in the presence of MCSF (ctrl 1hLPS rep2)	breed: C57BL/6age: 3 monthssex: maletissue: bone marrowcell_type: bone marrow derived macrophagegenotype: wild typegrowth_protocol: MCSF	http://dbarchive.biosciencedbc.jp/kyushu-u/mm10/eachData/bw/SRX3354486.bw	http://dbarchive.biosciencedbc.jp/kyushu-u/mm10/eachData/bed10/SRX3354486.10.bed
SRX3354490	SRA627506	-	Rela	UT	0	Macrophages	p65 ChIP-Seq analysis of Wt mouse BMDM cells differentiated in the presence of MCSF (ctrl ctrl rep2)	breed: C57BL/6age: 3 monthssex: maletissue: bone marrowcell_type: bone marrow derived macrophagegenotype: wild typegrowth_protocol: MCSF	http://dbarchive.biosciencedbc.jp/kyushu-u/mm10/eachData/bw/SRX3354490.bw	http://dbarchive.biosciencedbc.jp/kyushu-u/mm10/eachData/bed10/SRX3354490.10.bed
SRX3354491	SRA627506	-	Rela	UT	0	Macrophages	p65 ChIP-Seq analysis of Wt mouse BMDM cells differentiated in the presence of MCSF (ctrl ctrl rep1)	breed: C57BL/6age: 3 monthssex: maletissue: bone marrowcell_type: bone marrow derived macrophagegenotype: wild typegrowth_protocol: MCSF	http://dbarchive.biosciencedbc.jp/kyushu-u/mm10/eachData/bw/SRX3354491.bw	http://dbarchive.biosciencedbc.jp/kyushu-u/mm10/eachData/bed10/SRX3354491.10.bed
SRX3354487	SRA627506	-	Rela	LPS	1	Macrophages	p65 ChIP-Seq analysis of Wt mouse BMDM cells differentiated in the presence of MCSF (ctrl 1hLPS rep1)	breed: C57BL/6age: 3 monthssex: maletissue: bone marrowcell_type: bone marrow derived macrophagegenotype: wild typegrowth_protocol: MCSF	http://dbarchive.biosciencedbc.jp/kyushu-u/mm10/eachData/bw/SRX3354487.bw	http://dbarchive.biosciencedbc.jp/kyushu-u/mm10/eachData/bed10/SRX3354487.10.bed
SRX2196772	SRA480984	-	Runx1	IL4	1	Macrophages	RUNX1 ChIP-Seq analysis of Wt mouse BMDM cells differentiated in the presence of MCSF (1hIL4)	breed: C57BL/6age: 3 monthssex: maletissue: bone marrowcell_type: bone marrow derived macrophagegenotype: wild typegrowth_protocol: MCSF	http://dbarchive.biosciencedbc.jp/kyushu-u/mm10/eachData/bw/SRX2196772.bw	http://dbarchive.biosciencedbc.jp/kyushu-u/mm10/eachData/bed10/SRX2196772.10.bed
SRX2196776	SRA480984	-	Runx1	UT	0	Macrophages	RUNX1 ChIP-Seq analysis of Wt mouse BMDM cells differentiated in the presence of MCSF	breed: C57BL/6age: 3 monthssex: maletissue: bone marrowcell_type: bone marrow derived macrophagegenotype: wild typegrowth_protocol: MCSF	http://dbarchive.biosciencedbc.jp/kyushu-u/mm10/eachData/bw/SRX2196776.bw	http://dbarchive.biosciencedbc.jp/kyushu-u/mm10/eachData/bed10/SRX2196776.10.bed
SRX3637366	SRA654591	GSM2974707	Runx1	KLA	1	Macrophages	C57 BMDM RUNX1 KLA 1h; Mus musculus; ChIP-Seq	source_name: bone marrow derived macropages (BMDM)strain: C57BL/6Jtissue: bone marrow derived macropages (BMDM)culture protocol: 7 day cultured BMDMsligands in culture: KLA 1hchip antibody: Runx1 (Vendor: Santa Cruz, Cat#sc365644)	http://dbarchive.biosciencedbc.jp/kyushu-u/mm10/eachData/bw/SRX3637366.bw	http://dbarchive.biosciencedbc.jp/kyushu-u/mm10/eachData/bed10/SRX3637366.10.bed
SRX3637367	SRA654591	GSM2974708	Runx1	UT	0	Macrophages	C57 BMDM RUNX1 notx; Mus musculus; ChIP-Seq	source_name: bone marrow derived macropages (BMDM)strain: C57BL/6Jtissue: bone marrow derived macropages (BMDM)culture protocol: 7 day cultured BMDMsligands in culture: no treatmentchip antibody: Runx1 (Vendor: Santa Cruz, Cat#sc365644)	http://dbarchive.biosciencedbc.jp/kyushu-u/mm10/eachData/bw/SRX3637367.bw	http://dbarchive.biosciencedbc.jp/kyushu-u/mm10/eachData/bed10/SRX3637367.10.bed
SRX1716768	SRA417722	-	RXR	IL4	6	Macrophages	RXR ChIP-Seq analysis of Wt mouse BMDM cells differentiated in the presence of MCSF (6hIL4)	breed: C57BL/6age: 3 monthssex: maletissue: bone marrowcell_type: bone marrow derived macrophagegenotype: wild typegrowth_protocol: MCSF	http://dbarchive.biosciencedbc.jp/kyushu-u/mm10/eachData/bw/SRX1716768.bw	http://dbarchive.biosciencedbc.jp/kyushu-u/mm10/eachData/bed10/SRX1716768.10.bed
SRX1716781	SRA417722	-	RXR	UT	0	Macrophages	RXR ChIP-Seq analysis of Wt mouse BMDM cells differentiated in the presence of MCSF	breed: C57BL/6age: 3 monthssex: maletissue: bone marrowcell_type: bone marrow derived macrophagegenotype: wild typegrowth_protocol: MCSF	http://dbarchive.biosciencedbc.jp/kyushu-u/mm10/eachData/bw/SRX1716781.bw	http://dbarchive.biosciencedbc.jp/kyushu-u/mm10/eachData/bed10/SRX1716781.10.bed
SRX1716786	SRA417722	-	RXR	IL4	1	Macrophages	RXR ChIP-Seq analysis of Wt mouse BMDM cells differentiated in the presence of MCSF (1hIL4)	breed: C57BL/6age: 3 monthssex: maletissue: bone marrowcell_type: bone marrow derived macrophagegenotype: wild typegrowth_protocol: MCSF	http://dbarchive.biosciencedbc.jp/kyushu-u/mm10/eachData/bw/SRX1716786.bw	http://dbarchive.biosciencedbc.jp/kyushu-u/mm10/eachData/bed10/SRX1716786.10.bed
SRX1716777	SRA417722	-	RXR	UT	0	Macrophages	RXR ChIP-Seq analysis of Wt mouse BMDM cells differentiated in the presence of MCSF (rep3)	breed: C57BL/6age: 3 monthssex: maletissue: bone marrowcell_type: bone marrow derived macrophagegenotype: wild typegrowth_protocol: MCSF	http://dbarchive.biosciencedbc.jp/kyushu-u/mm10/eachData/bw/SRX1716777.bw	http://dbarchive.biosciencedbc.jp/kyushu-u/mm10/eachData/bed10/SRX1716777.10.bed
SRX1716774	SRA417722	-	RXR	UT	0	Macrophages	RXR ChIP-Seq analysis of Wt mouse BMDM cells differentiated in the presence of MCSF (rep1)	breed: C57BL/6age: 3 monthssex: maletissue: bone marrowcell_type: bone marrow derived macrophagegenotype: wild typegrowth_protocol: MCSF	http://dbarchive.biosciencedbc.jp/kyushu-u/mm10/eachData/bw/SRX1716774.bw	http://dbarchive.biosciencedbc.jp/kyushu-u/mm10/eachData/bed10/SRX1716774.10.bed
SRX1716776	SRA417722	-	RXR	UT	0	Macrophages	RXR ChIP-Seq analysis of Wt mouse BMDM cells differentiated in the presence of MCSF (rep2)	breed: C57BL/6age: 3 monthssex: maletissue: bone marrowcell_type: bone marrow derived macrophagegenotype: wild typegrowth_protocol: MCSF	http://dbarchive.biosciencedbc.jp/kyushu-u/mm10/eachData/bw/SRX1716776.bw	http://dbarchive.biosciencedbc.jp/kyushu-u/mm10/eachData/bed10/SRX1716776.10.bed
SRX1225548	SRA297345	GSM1875500	Smad3	UT	0	Macrophages	Sample25.Smad3 ChIP-Seq vehicle 6h; Mus musculus; ChIP-Seq	source_name: bone marrow-derived macrophagesstrain: C57BL/6treatment: vehicle 6h	http://dbarchive.biosciencedbc.jp/kyushu-u/mm10/eachData/bw/SRX1225548.bw	http://dbarchive.biosciencedbc.jp/kyushu-u/mm10/eachData/bed10/SRX1225548.10.bed
SRX1225549	SRA297345	GSM1875501	Smad3	tissueHom	6	Macrophages	Sample26.Smad3 ChIP-Seq tissue homogenate 6h; Mus musculus; ChIP-Seq	source_name: bone marrow-derived macrophagesstrain: C57BL/6treatment: tissuehomogenate 6h	http://dbarchive.biosciencedbc.jp/kyushu-u/mm10/eachData/bw/SRX1225549.bw	http://dbarchive.biosciencedbc.jp/kyushu-u/mm10/eachData/bed10/SRX1225549.10.bed
SRX1225556	SRA297345	GSM1875508	Smad3	UT	0	Macrophages	Sample33.Smad3 ChIP-Seq no treatment; Mus musculus; ChIP-Seq	source_name: bone marrow-derived macrophagesstrain: C57BL/6treatment: no treatment	http://dbarchive.biosciencedbc.jp/kyushu-u/mm10/eachData/bw/SRX1225556.bw	http://dbarchive.biosciencedbc.jp/kyushu-u/mm10/eachData/bed10/SRX1225556.10.bed
SRX1225558	SRA297345	GSM1875510	Smad3	TGFB	4	Macrophages	Sample35.Smad3 ChIP-Seq TGFb 4h; Mus musculus; ChIP-Seq	source_name: bone marrow-derived macrophagesstrain: C57BL/6treatment: TGFb 4h	http://dbarchive.biosciencedbc.jp/kyushu-u/mm10/eachData/bw/SRX1225558.bw	http://dbarchive.biosciencedbc.jp/kyushu-u/mm10/eachData/bed10/SRX1225558.10.bed
SRX5551011	SRA863506	GSM3681877	Smad4	UT	0	Macrophages	ChIP SMAD4 BMDM notx rep1; Mus musculus; ChIP-Seq	source_name: C57BL/6Jstrain: C57BL/6Jantibody: SMAD4 (1 ug each of Cell Signaling technology 46535 and 38454)treatment1: in vitrotreatment2: 4 day cultured BMDMstreatment3: No treatment	http://dbarchive.biosciencedbc.jp/kyushu-u/mm10/eachData/bw/SRX5551011.bw	http://dbarchive.biosciencedbc.jp/kyushu-u/mm10/eachData/bed10/SRX5551011.10.bed
SRX5551012	SRA863506	GSM3681878	Smad4	UT	0	Macrophages	ChIP SMAD4 BMDM notx rep2; Mus musculus; ChIP-Seq	source_name: C57BL/6Jstrain: C57BL/6Jantibody: SMAD4 (1 ug each of Cell Signaling technology 46535 and 38454)treatment1: in vitrotreatment2: 4 day cultured BMDMstreatment3: No treatment	http://dbarchive.biosciencedbc.jp/kyushu-u/mm10/eachData/bw/SRX5551012.bw	http://dbarchive.biosciencedbc.jp/kyushu-u/mm10/eachData/bed10/SRX5551012.10.bed
SRX970844	SRA248925	GSM1645124	Srf	UT	0	Macrophages	SRF-0; Mus musculus; ChIP-Seq	source_name: bone marrow-derived macrophagesstrain: C57BL/6genotype: wildtypeantibody: SRFstimulus: lipid Atime: 0	http://dbarchive.biosciencedbc.jp/kyushu-u/mm10/eachData/bw/SRX970844.bw	http://dbarchive.biosciencedbc.jp/kyushu-u/mm10/eachData/bed10/SRX970844.10.bed
SRX970845	SRA248925	GSM1645125	Srf	LipidA	0.25	Macrophages	SRF-15; Mus musculus; ChIP-Seq	source_name: bone marrow-derived macrophagesstrain: C57BL/6genotype: wildtypeantibody: SRFstimulus: lipid Atime: 15	http://dbarchive.biosciencedbc.jp/kyushu-u/mm10/eachData/bw/SRX970845.bw	http://dbarchive.biosciencedbc.jp/kyushu-u/mm10/eachData/bed10/SRX970845.10.bed
SRX970846	SRA248925	GSM1645126	Srf	LipidA	0.5	Macrophages	SRF-30; Mus musculus; ChIP-Seq	source_name: bone marrow-derived macrophagesstrain: C57BL/6genotype: wildtypeantibody: SRFstimulus: lipid Atime: 30	http://dbarchive.biosciencedbc.jp/kyushu-u/mm10/eachData/bw/SRX970846.bw	http://dbarchive.biosciencedbc.jp/kyushu-u/mm10/eachData/bed10/SRX970846.10.bed
SRX970847	SRA248925	GSM1645127	Srf	LipidA	1	Macrophages	SRF-60; Mus musculus; ChIP-Seq	source_name: bone marrow-derived macrophagesstrain: C57BL/6genotype: wildtypeantibody: SRFstimulus: lipid Atime: 60	http://dbarchive.biosciencedbc.jp/kyushu-u/mm10/eachData/bw/SRX970847.bw	http://dbarchive.biosciencedbc.jp/kyushu-u/mm10/eachData/bed10/SRX970847.10.bed
SRX970848	SRA248925	GSM1645128	Srf	LipidA	2	Macrophages	SRF-120; Mus musculus; ChIP-Seq	source_name: bone marrow-derived macrophagesstrain: C57BL/6genotype: wildtypeantibody: SRFstimulus: lipid Atime: 120	http://dbarchive.biosciencedbc.jp/kyushu-u/mm10/eachData/bw/SRX970848.bw	http://dbarchive.biosciencedbc.jp/kyushu-u/mm10/eachData/bed10/SRX970848.10.bed
SRX4178754	SRA716545	GSM3178194	Stat1	UT	0	Macrophages	WT STAT1 rep1; Mus musculus; ChIP-Seq	source_name: WT STAT1, BMDMstrain: C57BL/6age: 8-10 weekstreatment: untreatedchip antibody: Stat1 (E23) Santa Cruz sc-346, RRID:AB_632435genotype: wildtypecell type: bone marrow derived macrophages	http://dbarchive.biosciencedbc.jp/kyushu-u/mm10/eachData/bw/SRX4178754.bw	http://dbarchive.biosciencedbc.jp/kyushu-u/mm10/eachData/bed10/SRX4178754.10.bed
SRX4178755	SRA716545	GSM3178195	Stat1	UT	0	Macrophages	WT STAT1 rep2; Mus musculus; ChIP-Seq	source_name: WT STAT1, BMDMstrain: C57BL/6age: 8-10 weekstreatment: untreatedchip antibody: Stat1 (E23) Santa Cruz sc-346, RRID:AB_632435genotype: wildtypecell type: bone marrow derived macrophages	http://dbarchive.biosciencedbc.jp/kyushu-u/mm10/eachData/bw/SRX4178755.bw	http://dbarchive.biosciencedbc.jp/kyushu-u/mm10/eachData/bed10/SRX4178755.10.bed
SRX4178760	SRA716545	GSM3178200	Stat1	IFNb	1.5	Macrophages	WT STAT1 90 min IFNb rep1; Mus musculus; ChIP-Seq	source_name: WT STAT1 90 min IFNb, BMDMstrain: C57BL/6age: 8-10 weekstreatment: IFNbchip antibody: Stat1 (E23) Santa Cruz sc-346, RRID:AB_632435genotype: wildtypecell type: bone marrow derived macrophages	http://dbarchive.biosciencedbc.jp/kyushu-u/mm10/eachData/bw/SRX4178760.bw	http://dbarchive.biosciencedbc.jp/kyushu-u/mm10/eachData/bed10/SRX4178760.10.bed
SRX4178761	SRA716545	GSM3178201	Stat1	IFNb	1.5	Macrophages	WT STAT1 90 min IFNb rep2; Mus musculus; ChIP-Seq	source_name: WT STAT1 90 min IFNb, BMDMstrain: C57BL/6age: 8-10 weekstreatment: IFNbchip antibody: Stat1 (E23) Santa Cruz sc-346, RRID:AB_632435genotype: wildtypecell type: bone marrow derived macrophages	http://dbarchive.biosciencedbc.jp/kyushu-u/mm10/eachData/bw/SRX4178761.bw	http://dbarchive.biosciencedbc.jp/kyushu-u/mm10/eachData/bed10/SRX4178761.10.bed
SRX4178766	SRA716545	GSM3178206	Stat1	IFNb	1.5	Macrophages	WT STAT1 90 min IFNg rep1; Mus musculus; ChIP-Seq	source_name: WT STAT1 90 min IFNg, BMDMstrain: C57BL/6age: 8-10 weekstreatment: IFNgchip antibody: Stat1 (E23) Santa Cruz sc-346, RRID:AB_632435genotype: wildtypecell type: bone marrow derived macrophages	http://dbarchive.biosciencedbc.jp/kyushu-u/mm10/eachData/bw/SRX4178766.bw	http://dbarchive.biosciencedbc.jp/kyushu-u/mm10/eachData/bed10/SRX4178766.10.bed
SRX4178767	SRA716545	GSM3178207	Stat1	IFNb	1.5	Macrophages	WT STAT1 90 min IFNg rep2; Mus musculus; ChIP-Seq	source_name: WT STAT1 90 min IFNg, BMDMstrain: C57BL/6age: 8-10 weekstreatment: IFNgchip antibody: Stat1 (E23) Santa Cruz sc-346, RRID:AB_632435genotype: wildtypecell type: bone marrow derived macrophages	http://dbarchive.biosciencedbc.jp/kyushu-u/mm10/eachData/bw/SRX4178767.bw	http://dbarchive.biosciencedbc.jp/kyushu-u/mm10/eachData/bed10/SRX4178767.10.bed
SRX805962	SRA148883	GSM1563683	Stat2	UT	0	Macrophages	STAT2 WT LPS UT; Mus musculus; ChIP-Seq	source_name: Primary bone marrow-derived macrophages (BMDM)strain: C57BL/6cell type: BMDM cells (7th day of differentiation)antibody: STAT2 (santa crus, sc-950)treatment: No treatment	http://dbarchive.biosciencedbc.jp/kyushu-u/mm10/eachData/bw/SRX805962.bw	http://dbarchive.biosciencedbc.jp/kyushu-u/mm10/eachData/bed10/SRX805962.10.bed
SRX805963	SRA148883	GSM1563684	Stat2	LPS	2	Macrophages	STAT2 WT LPS 2h; Mus musculus; ChIP-Seq	source_name: Primary bone marrow-derived macrophages (BMDM)strain: C57BL/6cell type: BMDM cells (7th day of differentiation)antibody: STAT2 (santa crus, sc-950)treatment: LPS 10ng/ml for 2 hours	http://dbarchive.biosciencedbc.jp/kyushu-u/mm10/eachData/bw/SRX805963.bw	http://dbarchive.biosciencedbc.jp/kyushu-u/mm10/eachData/bed10/SRX805963.10.bed
SRX805964	SRA148883	GSM1563685	Stat2	LPS	4	Macrophages	STAT2 WT LPS 4h; Mus musculus; ChIP-Seq	source_name: Primary bone marrow-derived macrophages (BMDM)strain: C57BL/6cell type: BMDM cells (7th day of differentiation)antibody: STAT2 (santa crus, sc-950)treatment: LPS 10ng/ml for 4 hours	http://dbarchive.biosciencedbc.jp/kyushu-u/mm10/eachData/bw/SRX805964.bw	http://dbarchive.biosciencedbc.jp/kyushu-u/mm10/eachData/bed10/SRX805964.10.bed
SRX4178756	SRA716545	GSM3178196	Stat2	UT	0	Macrophages	WT STAT2 rep1; Mus musculus; ChIP-Seq	source_name: WT STAT2, BMDMstrain: C57BL/6age: 8-10 weekstreatment: untreatedchip antibody: Stat2 (L-20) Santa Cruz sc-950, RRID:AB_2271322genotype: wildtypecell type: bone marrow derived macrophages	http://dbarchive.biosciencedbc.jp/kyushu-u/mm10/eachData/bw/SRX4178756.bw	http://dbarchive.biosciencedbc.jp/kyushu-u/mm10/eachData/bed10/SRX4178756.10.bed
SRX4178757	SRA716545	GSM3178197	Stat2	UT	0	Macrophages	WT STAT2 rep2; Mus musculus; ChIP-Seq	source_name: WT STAT2, BMDMstrain: C57BL/6age: 8-10 weekstreatment: untreatedchip antibody: Stat2 (L-20) Santa Cruz sc-950, RRID:AB_2271322genotype: wildtypecell type: bone marrow derived macrophages	http://dbarchive.biosciencedbc.jp/kyushu-u/mm10/eachData/bw/SRX4178757.bw	http://dbarchive.biosciencedbc.jp/kyushu-u/mm10/eachData/bed10/SRX4178757.10.bed
SRX4178762	SRA716545	GSM3178202	Stat2	IFNb	1.5	Macrophages	WT STAT2 90 min IFNb rep1; Mus musculus; ChIP-Seq	source_name: WT STAT2 90 min IFNb, BMDMstrain: C57BL/6age: 8-10 weekstreatment: IFNbchip antibody: Stat2 (L-20) Santa Cruz sc-950, RRID:AB_2271322genotype: wildtypecell type: bone marrow derived macrophages	http://dbarchive.biosciencedbc.jp/kyushu-u/mm10/eachData/bw/SRX4178762.bw	http://dbarchive.biosciencedbc.jp/kyushu-u/mm10/eachData/bed10/SRX4178762.10.bed
SRX4178763	SRA716545	GSM3178203	Stat2	IFNb	1.5	Macrophages	WT STAT2 90 min IFNb rep2; Mus musculus; ChIP-Seq	source_name: WT STAT2 90 min IFNb, BMDMstrain: C57BL/6age: 8-10 weekstreatment: IFNbchip antibody: Stat2 (L-20) Santa Cruz sc-950, RRID:AB_2271322genotype: wildtypecell type: bone marrow derived macrophages	http://dbarchive.biosciencedbc.jp/kyushu-u/mm10/eachData/bw/SRX4178763.bw	http://dbarchive.biosciencedbc.jp/kyushu-u/mm10/eachData/bed10/SRX4178763.10.bed
SRX4178768	SRA716545	GSM3178208	Stat2	IFNg	1.5	Macrophages	WT STAT2 90 min IFNg rep1; Mus musculus; ChIP-Seq	source_name: WT STAT2 90 min IFNg, BMDMstrain: C57BL/6age: 8-10 weekstreatment: IFNgchip antibody: Stat2 (L-20) Santa Cruz sc-950, RRID:AB_2271322genotype: wildtypecell type: bone marrow derived macrophages	http://dbarchive.biosciencedbc.jp/kyushu-u/mm10/eachData/bw/SRX4178768.bw	http://dbarchive.biosciencedbc.jp/kyushu-u/mm10/eachData/bed10/SRX4178768.10.bed
SRX4178769	SRA716545	GSM3178209	Stat2	IFNg	1.5	Macrophages	WT STAT2 90 min IFNg rep2; Mus musculus; ChIP-Seq	source_name: WT STAT2 90 min IFNg, BMDMstrain: C57BL/6age: 8-10 weekstreatment: IFNgchip antibody: Stat2 (L-20) Santa Cruz sc-950, RRID:AB_2271322genotype: wildtypecell type: bone marrow derived macrophages	http://dbarchive.biosciencedbc.jp/kyushu-u/mm10/eachData/bw/SRX4178769.bw	http://dbarchive.biosciencedbc.jp/kyushu-u/mm10/eachData/bed10/SRX4178769.10.bed
SRX197271	SRA053346	GSM1022300	Stat6	UT	0	Macrophages	Stat6 tc IL4 UT; Mus musculus; ChIP-Seq	source_name: Primary bone marrow-derived macrophages, no treatment, Stat6 ChIPstrain/background: C57BL/6cell type: bone marrow-derived macrophages (7th day of differentiation)treatment: nonechip antibody: anti-Stat6	http://dbarchive.biosciencedbc.jp/kyushu-u/mm10/eachData/bw/SRX197271.bw	http://dbarchive.biosciencedbc.jp/kyushu-u/mm10/eachData/bed10/SRX197271.10.bed
SRX197272	SRA053346	GSM1022301	Stat6	IL4	0.25	Macrophages	Stat6 tc IL4 15min; Mus musculus; ChIP-Seq	source_name: Primary bone marrow-derived macrophages, IL4 for 15min, Stat6 ChIPstrain/background: C57BL/6cell type: bone marrow-derived macrophages (7th day of differentiation)treatment: IL4 (10 ng/ml) for 15minchip antibody: anti-Stat6	http://dbarchive.biosciencedbc.jp/kyushu-u/mm10/eachData/bw/SRX197272.bw	http://dbarchive.biosciencedbc.jp/kyushu-u/mm10/eachData/bed10/SRX197272.10.bed
SRX1716769	SRA417722	-	Stat6	IL4	6	Macrophages	STAT6 ChIP-Seq analysis of Wt mouse BMDM cells differentiated in the presence of MCSF (6hIL4)	breed: C57BL/6age: 3 monthssex: maletissue: bone marrowcell_type: bone marrow derived macrophagegenotype: wild typegrowth_protocol: MCSF	http://dbarchive.biosciencedbc.jp/kyushu-u/mm10/eachData/bw/SRX1716769.bw	http://dbarchive.biosciencedbc.jp/kyushu-u/mm10/eachData/bed10/SRX1716769.10.bed
SRX1716782	SRA417722	-	Stat6	UT	0	Macrophages	STAT6 ChIP-Seq analysis of Wt mouse BMDM cells differentiated in the presence of MCSF	breed: C57BL/6age: 3 monthssex: maletissue: bone marrowcell_type: bone marrow derived macrophagegenotype: wild typegrowth_protocol: MCSF	http://dbarchive.biosciencedbc.jp/kyushu-u/mm10/eachData/bw/SRX1716782.bw	http://dbarchive.biosciencedbc.jp/kyushu-u/mm10/eachData/bed10/SRX1716782.10.bed
SRX1716797	SRA417722	-	Stat6	IL4	1	Macrophages	STAT6 ChIP-Seq analysis of Wt mouse BMDM cells differentiated in the presence of MCSF (1hIL4)	breed: C57BL/6age: 3 monthssex: maletissue: bone marrowcell_type: bone marrow derived macrophagegenotype: wild typegrowth_protocol: MCSF	http://dbarchive.biosciencedbc.jp/kyushu-u/mm10/eachData/bw/SRX1716797.bw	http://dbarchive.biosciencedbc.jp/kyushu-u/mm10/eachData/bed10/SRX1716797.10.bed
SRX1958816	SRA441714	GSM2241196	Stat6	IL4	2	Macrophages	ChIP-Seq STAT6 IL4 2h; Mus musculus; ChIP-Seq	source_name: Primary bone marrow-derived macrophages (BMDM)strain: C57BL/6cell type: BMDM cells (7th day of differentiation)	http://dbarchive.biosciencedbc.jp/kyushu-u/mm10/eachData/bw/SRX1958816.bw	http://dbarchive.biosciencedbc.jp/kyushu-u/mm10/eachData/bed10/SRX1958816.10.bed
SRX1958817	SRA441714	GSM2241197	Stat6	IFNg	2	Macrophages	ChIP-Seq STAT6 IL4 IFNg 2h; Mus musculus; ChIP-Seq	source_name: Primary bone marrow-derived macrophages (BMDM)strain: C57BL/6cell type: BMDM cells (7th day of differentiation)	http://dbarchive.biosciencedbc.jp/kyushu-u/mm10/eachData/bw/SRX1958817.bw	http://dbarchive.biosciencedbc.jp/kyushu-u/mm10/eachData/bed10/SRX1958817.10.bed
SRX3354410	SRA627506	-	Stat6	UT	0	Macrophages	STAT6 ChIP-Seq analysis of Wt mouse BMDM cells differentiated in the presence of MCSF (ctrl rep2)	breed: C57BL/6age: 3 monthssex: maletissue: bone marrowcell_type: bone marrow derived macrophagegenotype: wild typegrowth_protocol: MCSF	http://dbarchive.biosciencedbc.jp/kyushu-u/mm10/eachData/bw/SRX3354410.bw	http://dbarchive.biosciencedbc.jp/kyushu-u/mm10/eachData/bed10/SRX3354410.10.bed
SRX3354412	SRA627506	-	Stat6	IL4	1	Macrophages	STAT6 ChIP-Seq analysis of Wt mouse BMDM cells differentiated in the presence of MCSF (1hIL4 rep2)	breed: C57BL/6age: 3 monthssex: maletissue: bone marrowcell_type: bone marrow derived macrophagegenotype: wild typegrowth_protocol: MCSF	http://dbarchive.biosciencedbc.jp/kyushu-u/mm10/eachData/bw/SRX3354412.bw	http://dbarchive.biosciencedbc.jp/kyushu-u/mm10/eachData/bed10/SRX3354412.10.bed
SRX3354413	SRA627506	-	Stat6	IL4	6	Macrophages	STAT6 ChIP-Seq analysis of Wt mouse BMDM cells differentiated in the presence of MCSF (6hIL4 rep2)	breed: C57BL/6age: 3 monthssex: maletissue: bone marrowcell_type: bone marrow derived macrophagegenotype: wild typegrowth_protocol: MCSF	http://dbarchive.biosciencedbc.jp/kyushu-u/mm10/eachData/bw/SRX3354413.bw	http://dbarchive.biosciencedbc.jp/kyushu-u/mm10/eachData/bed10/SRX3354413.10.bed
SRX3354416	SRA627506	-	Stat6	UT	0	Macrophages	STAT6 ChIP-Seq analysis of Wt mouse BMDM cells differentiated in the presence of MCSF (ctrl rep1)	breed: C57BL/6age: 3 monthssex: maletissue: bone marrowcell_type: bone marrow derived macrophagegenotype: wild typegrowth_protocol: MCSF	http://dbarchive.biosciencedbc.jp/kyushu-u/mm10/eachData/bw/SRX3354416.bw	http://dbarchive.biosciencedbc.jp/kyushu-u/mm10/eachData/bed10/SRX3354416.10.bed
SRX3354420	SRA627506	-	Stat6	IL4	1	Macrophages	STAT6 ChIP-Seq analysis of Wt mouse BMDM cells differentiated in the presence of MCSF (1hIL4 rep1)	breed: C57BL/6age: 3 monthssex: maletissue: bone marrowcell_type: bone marrow derived macrophagegenotype: wild typegrowth_protocol: MCSF	http://dbarchive.biosciencedbc.jp/kyushu-u/mm10/eachData/bw/SRX3354420.bw	http://dbarchive.biosciencedbc.jp/kyushu-u/mm10/eachData/bed10/SRX3354420.10.bed
SRX3354465	SRA627506	-	Stat6	IL4	6	Macrophages	STAT6 ChIP-Seq analysis of Wt mouse BMDM cells differentiated in the presence of MCSF (6hIL4 rep1)	breed: C57BL/6age: 3 monthssex: maletissue: bone marrowcell_type: bone marrow derived macrophagegenotype: wild typegrowth_protocol: MCSF	http://dbarchive.biosciencedbc.jp/kyushu-u/mm10/eachData/bw/SRX3354465.bw	http://dbarchive.biosciencedbc.jp/kyushu-u/mm10/eachData/bed10/SRX3354465.10.bed
SRX3637368	SRA654591	GSM2974709	Usf2	KLA	1	Macrophages	C57 BMDM USF2 KLA 1h rep1; Mus musculus; ChIP-Seq	source_name: bone marrow derived macropages (BMDM)strain: C57BL/6Jtissue: bone marrow derived macropages (BMDM)culture protocol: 7 day cultured BMDMsligands in culture: KLA 1hchip antibody: Usf2 (Vendor: Santa Cruz, Cat#sc-862X)	http://dbarchive.biosciencedbc.jp/kyushu-u/mm10/eachData/bw/SRX3637368.bw	http://dbarchive.biosciencedbc.jp/kyushu-u/mm10/eachData/bed10/SRX3637368.10.bed
SRX3637369	SRA654591	GSM2974710	Usf2	KLA	1	Macrophages	C57 BMDM USF2 KLA 1h rep2; Mus musculus; ChIP-Seq	source_name: bone marrow derived macropages (BMDM)strain: C57BL/6Jtissue: bone marrow derived macropages (BMDM)culture protocol: 7 day cultured BMDMsligands in culture: KLA 1hchip antibody: Usf2 (Vendor: Santa Cruz, Cat#sc-862X)	http://dbarchive.biosciencedbc.jp/kyushu-u/mm10/eachData/bw/SRX3637369.bw	http://dbarchive.biosciencedbc.jp/kyushu-u/mm10/eachData/bed10/SRX3637369.10.bed
SRX3637370	SRA654591	GSM2974711	Usf2	UT	0	Macrophages	C57 BMDM USF2 notx rep1; Mus musculus; ChIP-Seq	source_name: bone marrow derived macropages (BMDM)strain: C57BL/6Jtissue: bone marrow derived macropages (BMDM)culture protocol: 7 day cultured BMDMsligands in culture: no treatmentchip antibody: Usf2 (Vendor: Santa Cruz, Cat#sc-862X)	http://dbarchive.biosciencedbc.jp/kyushu-u/mm10/eachData/bw/SRX3637370.bw	http://dbarchive.biosciencedbc.jp/kyushu-u/mm10/eachData/bed10/SRX3637370.10.bed
SRX3637371	SRA654591	GSM2974712	Usf2	UT	0	Macrophages	C57 BMDM USF2 notx rep2; Mus musculus; ChIP-Seq	source_name: bone marrow derived macropages (BMDM)strain: C57BL/6Jtissue: bone marrow derived macropages (BMDM)culture protocol: 7 day cultured BMDMsligands in culture: no treatmentchip antibody: Usf2 (Vendor: Santa Cruz, Cat#sc-862X)	http://dbarchive.biosciencedbc.jp/kyushu-u/mm10/eachData/bw/SRX3637371.bw	http://dbarchive.biosciencedbc.jp/kyushu-u/mm10/eachData/bed10/SRX3637371.10.bed
