# Supplementary material for: An integrative epigenome-based strategy for unbiased functional profiling of clinical kinase inhibitors
Source: Mol Syst Biol. 2024 May 9;20(6):626–50. doi: 10.1038/s44320-024-00040-x (PMC11148061; doi:10.1038/s44320-024-00040-x)
Supplement: Supplementary file 6 — Dataset EV5 [file 44320_2024_40_MOESM6_ESM.xlsx]

## Sheet: Dataset EV5
Summary of the RNA-seq screen. Reported are the DEseq2 computed Log2Fold change and the adjusted pvalue for each inhibitor relative to the DMSO condition for each of the ~17,000 genes

## Sheet: MAT_RNAseq
	BMS-911543		Filgotinib		Vatalanib		Omipalisib		Afatinib		X-396		Apatinib		AZD-2014		AZD-8186		AMG-208		Mubritinib		OSI-930		MK-2461		PF-04691502		IMD-0354		XL-413		MK-2206		Lenvatinib		Talmapimod		TG-100115		Telatinib		BGT-226		Encorafenib		NMS-1286937		Volasertib
GeneSymbol_EntrezID	log2FoldChange	padj	log2FoldChange	padj	log2FoldChange	padj	log2FoldChange	padj	log2FoldChange	padj	log2FoldChange	padj	log2FoldChange	padj	log2FoldChange	padj	log2FoldChange	padj	log2FoldChange	padj	log2FoldChange	padj	log2FoldChange	padj	log2FoldChange	padj	log2FoldChange	padj	log2FoldChange	padj	log2FoldChange	padj	log2FoldChange	padj	log2FoldChange	padj	log2FoldChange	padj	log2FoldChange	padj	log2FoldChange	padj	log2FoldChange	padj	log2FoldChange	padj	log2FoldChange	padj	log2FoldChange
0610009B22Rik_66050	0.373545	0.454998	0.512092	0.116506	0.220265	NA	0.400087	0.243025	0.583308	0.0623873	0.648014	0.0740333	0.440833	0.363958	0.519028	0.117844	0.377366	0.796105	0.38498	1	0.715991	0.0831195	0.632108	0.0861583	0.52593	NA	0.322919	0.375387	0.228752	0.766247	0.109745	0.994816	0.586613	0.0893516	0.691641	0.0316462	0.306977	NA	0.651174	0.0605874	0.589911	NA	0.105143	0.812783	-6.24006e-07	1	-0.0453246	0.977703	0.403839
0610009E02Rik_100125929	-0.117651	0.878481	0.0843929	0.843078	0.108777	NA	0.0843929	0.842436	-0.674599	0.0326981	0.20239	0.637146	-0.235487	0.71366	-0.287576	0.442501	-0.080418	0.998551	-0.341616	1	-0.468148	0.312704	-0.0989143	NA	-0.660793	NA	-0.266514	0.462344	-0.352671	0.599165	-0.341616	0.943742	-0.136634	0.750937	0.0843929	0.843693	-0.256098	NA	-0.165585	0.698995	-0.136634	NA	-0.456175	0.166827	-0.375039	1	-0.165585	0.911808	-0.245756
0610009L18Rik_66838	-1.13993	0.115142	-1.13993	0.0579745	-0.194375	NA	-1.13993	0.0560008	-1.13993	0.0541547	-1.30985	NA	-0.537263	NA	-0.85042	0.173193	-0.850421	NA	0.27511	1	-0.435383	NA	-0.537263	NA	-0.222389	NA	0.105185	0.886267	-0.402962	NA	-0.85042	NA	-0.340226	0.644032	-0.502497	0.442406	-0.309852	NA	0.234468	0.759143	-0.0874597	NA	-0.807352	0.183872	-0.0368337	1	-0.139927	NA	-0.646887
0610010F05Rik_71675	-0.61945	0.164356	-0.703282	0.0466721	-0.269866	NA	-0.181329	0.674656	-0.805462	0.019902	-0.496831	NA	-0.703282	NA	-0.691004	0.0522544	-0.344828	0.87708	-0.172767	1	-0.0190578	0.98514	-0.30686	NA	-0.0579468	NA	0.126793	0.772719	-0.0190578	0.992655	-0.288244	0.974855	-0.373974	0.371629	0.284334	0.470151	0.0336836	NA	0.290539	0.48703	0.11984	NA	0.133712	0.766529	-0.122436	1	-0.0579468	0.975382	-0.373974
0610010K14Rik_104457	-0.0293772	0.964437	-0.103812	0.718456	-0.15866	0.729059	-0.503308	0.0192849	0.0877479	0.751285	-0.167705	0.587799	-0.0509723	0.945365	-0.126559	0.668473	0.145851	0.988605	-0.253694	1	-0.0129827	0.984361	-0.0113535	0.9714	0.0287909	NA	-0.169521	0.520443	-0.103812	0.869097	0.00161467	1	-0.022797	0.952268	-0.0260833	0.93908	0.0877479	NA	0.0983504	0.756159	-0.162271	0.588421	-0.353368	0.119547	0.0319547	1	0.156036	0.872821	0.0663062
0610012G03Rik_106264	-3.00936	1.13481e-09	-1.00811	0.0777542	-0.882368	0.358101	-1.70761	0.000979383	-3.3151	3.22457e-11	-1.15138	0.0761019	-1.2135	0.0941962	-4.78697	1.43838e-22	-1.16946	0.234388	0.0816349	1	-0.000619766	1	-0.236037	0.759357	-0.261912	0.707989	-0.99689	0.0927739	-0.341657	0.816589	-1.43109	0.0524579	-0.896196	0.154209	-0.0681489	0.937785	0.16889	NA	-0.0924848	0.917657	0.0997456	0.917544	-0.614182	0.32698	-0.0865275	1	-0.513061	0.803453	-1.18776
0610030E20Rik_68364	-0.0243677	0.977308	-0.921174	0.000128654	0.149727	0.771277	0.0543955	0.881376	-0.101567	0.75076	-0.0833818	0.832362	-0.14806	0.813691	-0.183133	0.572869	0.0922211	0.998551	-0.0894182	1	-0.332628	0.390963	-0.225712	0.471018	-0.186364	NA	-0.451988	0.0949493	-0.212477	0.715936	-0.0624512	0.994816	-0.22904	0.471715	-0.23572	0.42682	-0.0388965	NA	-0.336212	0.256535	-0.297266	NA	0.41148	0.102361	-0.0924459	1	-0.0773706	0.948496	-0.104621
0610038B21Rik_70345	-2.10742	7.69374e-07	-0.904138	0.0450789	-0.541568	NA	-0.366665	0.485396	-1.77039	3.43044e-05	-0.816191	0.118635	-0.945959	0.107475	-2.60046	7.66425e-10	-0.697138	0.58349	-0.283887	1	-0.0199593	0.988394	-0.44246	NA	-0.607157	NA	-0.406982	0.433954	-0.28926	0.797289	-1.00662	0.131203	-0.770387	0.122701	-0.349725	0.515507	-0.175441	NA	-0.497369	0.352825	-0.262592	NA	0.511929	0.287893	-0.267887	1	-0.430537	0.793937	-0.50986
0610039K10Rik_68386	0.629161	0.343343	0.363637	0.508475	0.238786	NA	-0.00965106	0.990137	-0.130787	0.834067	0.230612	NA	0.0473049	NA	0.302562	0.615507	-0.346176	0.963356	-0.309956	1	-0.16273	0.878018	-0.152004	NA	-0.263035	NA	0.532732	0.298666	-0.0389951	0.98585	-0.0588945	0.994816	0.422232	0.46104	-0.309956	0.594975	-0.263035	NA	-0.0193662	0.983361	-0.195397	NA	0.263034	0.652051	0.254996	1	-0.109878	NA	0.119909
0610040B10Rik_67672	0.192639	NA	0.362563	NA	-1.80736	NA	0.192638	NA	-0.485435	NA	-5.95361e-06	NA	1.09953	NA	0.777601	NA	-0.80736	NA	0.192639	1	-6.39387e-06	NA	0.652069	NA	-0.222399	NA	1.09953	NA	0.192639	NA	-6.1051e-06	NA	0.999993	NA	0.514566	NA	0.893077	NA	-1.80736	NA	0.514567	NA	0.514566	0.746252	0.362563	1	-0.222399	NA	0.362563
0610040J01Rik_76261	-0.87445	NA	-0.693878	NA	0.125548	NA	-2.19638	0.0688954	0.0260125	NA	-0.321911	NA	0.172854	NA	-0.611418	NA	-0.459413	NA	-1.32191	1	-0.693879	NA	-0.321909	NA	-0.0264537	NA	-1.0809	NA	-0.389024	NA	-0.321909	NA	-0.389023	NA	-1.32191	NA	-0.459412	NA	-0.32191	NA	-0.0264537	NA	-0.78134	0.529988	-0.25778	1	0.0260125	NA	-1.45941
1110002J07Rik_68488	0.664994	0.0453832	-2.22497	2.10878e-13	0.389744	NA	0.191198	0.607356	-0.392076	0.230896	0.338802	0.380499	0.0305345	0.98277	0.359996	0.293825	0.060436	0.998551	0.160465	1	-0.294229	0.567994	0.0455627	NA	-0.00386251	NA	0.464333	0.1503	0.0897303	0.924136	0.0191597	0.994816	-0.0194173	0.973311	0.217977	0.556857	-0.266124	NA	0.143104	0.741577	-0.0155129	NA	0.356987	0.280119	0.00769452	1	-0.0510393	0.975382	-0.839535
1110002L01Rik_100043040	-0.420844	0.771642	-0.674601	0.400265	0.116812	NA	0.712422	0.31311	0.017277	0.986352	-0.0896383	NA	0.017277	NA	0.148522	0.884222	-0.205115	NA	-0.731184	1	-0.420844	NA	-0.330646	NA	0.209922	NA	0.209922	0.809785	-0.127113	NA	-0.127113	NA	-0.165587	0.873838	0.179548	0.847431	0.148521	NA	0.209922	NA	0.209922	NA	2	0.000244366	-0.0896383	1	-0.0896382	NA	-0.620153
1110004F10Rik_56372	-0.171241	0.518334	-0.104736	0.596033	-0.14397	0.644109	-0.352298	0.0237455	-0.0672516	0.737867	-0.240962	0.209604	-0.0224155	0.972472	-0.0941851	0.660502	-0.00697808	0.998551	0.0541523	1	-0.00902691	0.98514	-0.229769	0.214627	0.105556	0.578262	-0.102182	0.604384	0.0357193	0.944699	-0.0145046	0.994816	-0.0711705	0.751866	-0.0891192	0.663665	-0.0729553	0.784095	-0.0718842	0.756557	-0.0380198	0.886707	-0.216687	0.204516	0.00593048	1	0.0583979	0.94129	-0.101453
1110006O24Rik_66123	0.540565	0.730822	-0.0443981	NA	-0.0443979	NA	-0.584966	0.584769	0.27753	NA	0.656042	NA	0.540564	NA	0.043065	NA	0.27753	NA	-0.584966	1	0.27753	NA	0.27753	NA	0.415034	NA	0.415034	0.674156	0.415034	NA	0.347919	NA	0.762957	NA	-0.0443979	NA	-0.0443976	NA	0.347919	NA	0.710489	NA	-0.584966	0.588259	0.599458	1	1.16505	NA	-0.137507
1110008P14Rik_73737	-0.162084	0.468983	-0.0602046	0.745548	0.00819622	0.984511	-0.38381	0.00377336	-0.0111211	0.956268	-0.13829	0.453103	-0.000357336	0.999902	-0.162884	0.311015	-0.203458	0.66516	-0.101784	1	-0.290817	0.137881	-0.071426	0.700736	-0.150138	0.350542	-0.205929	0.1766	-0.126538	0.686477	-0.00824289	0.994816	-0.161285	0.33645	-0.117205	0.483288	0.0003574	NA	-0.234234	0.137101	-0.0691747	0.739062	-0.459432	0.000295381	-0.0706752	1	0.085675	0.90348	-0.166088
1110018N20Rik_68941	0.999994	NA	0.321922	NA	0.584956	NA	0.999993	NA	0.584957	NA	1.58495	NA	0.807347	NA	1.90688	NA	0.584956	NA	0.584957	1	1.70043	NA	1.45942	NA	0.321921	NA	0.807348	NA	0.999993	NA	0.584957	NA	0.321923	NA	1.80735	NA	-5.25182e-06	NA	1.58496	NA	0.999992	NA	0.999993	NA	1.16992	1	0.321923	NA	1.80735
1110019D14Rik_76311	1.14683	0.184768	0.893072	0.225879	1.05061	NA	1.65206	0.00672637	0.836489	NA	1.09952	NA	1.32192	NA	1.32192	NA	0.0995235	NA	0.893072	1	0.777595	NA	0.716195	NA	0.716195	NA	1.19263	0.0899421	0.192633	NA	0.514561	NA	1.14683	0.122758	1.44056	0.0321314	0.999987	NA	0.514561	NA	1.05061	NA	1.92055	0.00081623	0.58495	1	-0.485439	NA	-1.23128e-05
1110020A21Rik_68531	0.999966	NA	0.736931	NA	0.415003	NA	-3.50746e-05	NA	1.22236	NA	0.73693	NA	1.73693	NA	0.415003	NA	-3.33095e-05	NA	0.736932	1	-0.584997	NA	0.999964	NA	0.736931	NA	1.58493	NA	-3.28473e-05	NA	1.415	NA	1.415	NA	1.58493	NA	-0.584996	NA	0.73693	NA	1.415	NA	0.999962	0.584917	0.736931	1	-3.30619e-05	NA	1.22236
1110032A03Rik_68721	0.567039	0.277746	0.423914	0.31427	0.432738	NA	0.697238	0.0640884	0.963929	0.00633139	0.304004	0.567185	0.45889	NA	0.747611	0.0461514	0.397114	0.854743	0.58298	1	0.550919	0.32222	0.62208	NA	0.645041	NA	0.675099	0.0871103	0.526397	0.531222	0.360588	0.974855	0.836737	0.0380688	0.740522	0.056441	0.450225	NA	0.509814	0.244274	0.58298	NA	1.06954	0.00148424	0.341972	1	-0.324901	0.840755	0.378966
1110032F04Rik_68725	-0.414976	NA	-0.414976	NA	-2.85766	NA	-0.999935	NA	-1.89587	NA	-1.89587	NA	0.321988	NA	0.321987	NA	-0.414979	NA	0.807415	1	6.07009e-05	NA	-0.999937	NA	0.585022	NA	0.807414	NA	-0.414977	NA	-0.414975	NA	6.0517e-05	NA	-0.414977	NA	-2.85766	NA	-2.85766	NA	0.32199	NA	0.807414	0.705418	-2.85766	1	0.585022	NA	-0.414978
1110038B12Rik_68763	0.298648	0.212798	0.256537	0.184887	0.324114	0.282469	1.08839	1.1723e-13	0.437947	0.0114594	0.264654	0.229391	0.264654	0.334322	0.696789	8.82673e-06	0.240166	0.738728	0.00364146	1	0.20896	0.46413	0.300623	0.154283	0.225687	NA	0.652629	0.000130217	0.221524	0.577351	0.174913	0.974855	0.286741	0.159684	0.343402	0.0681482	0.290721	NA	0.172758	0.445171	0.168439	0.479725	1.28973	1.46196e-19	0.0861036	1	0.1835	0.781023	0.262629
1110038F14Rik_117171	0.126054	0.825015	-0.595665	0.0162968	0.282762	0.552809	0.783138	0.000572936	0.335414	0.200272	0.187933	0.59619	0.0261075	0.98277	-0.153397	0.647934	-0.158989	0.99005	-0.203077	1	-0.466978	0.197921	0.0149765	0.967346	-0.224903	0.438264	-0.271085	0.346486	-0.290901	0.591722	-0.280197	0.940872	-0.238159	0.448927	-0.06413	0.860003	-0.211768	NA	-0.369756	0.202494	-0.125759	0.736028	0.149995	0.634085	-0.177314	1	-0.138131	0.910198	-0.181576
1110046J04Rik_68808	-0.0356246	0.987382	-0.0356247	0.966278	0.101879	NA	-0.148099	0.852453	0.197036	0.777918	-7.29255e-07	NA	0.397335	NA	0.068712	0.937684	-0.0356246	NA	0.423807	1	0.197036	NA	0.257157	NA	-0.0721505	NA	0.0687119	0.932557	-0.0721505	NA	-0.22827	NA	0.449802	0.504731	0.342887	0.608148	0.197036	NA	-0.187628	NA	0.166009	NA	-0.0356246	0.966501	-0.403356	1	-0.27009	NA	0.197036
1110051M20Rik_228356	-0.0658481	0.802344	-0.222747	0.0675645	-0.00800163	0.981809	-0.044843	0.78163	-0.0317325	0.843478	-0.0010643	0.996567	-0.0257631	0.950119	0.00530991	0.980233	0.0263562	0.998551	-0.129599	1	-0.0636226	0.792903	0.0100722	0.95564	0.00212633	0.989166	-0.0865986	0.550386	0.0746388	0.808063	0.0352087	0.994816	-0.0686349	0.671172	-0.0519946	0.747512	-0.0144351	NA	0.0242653	0.894215	-0.0519946	0.775881	0.145605	0.26053	-0.00319531	1	0.0263562	0.964693	-0.178127
1110059E24Rik_66206	0.0992988	0.896109	0.109192	0.787373	0.22896	0.705627	0.576667	0.0484553	0.488461	0.102297	0.258892	0.522271	0.028082	0.984422	-0.13361	0.754539	-0.149249	0.998551	0.195301	1	0.167165	0.778902	0.397204	0.248173	0.552702	NA	0.399893	0.218612	0.198393	0.789494	0.195301	0.981878	0.714819	0.0241791	0.796681	0.00847332	-0.0726957	NA	0.670964	0.0405129	0.345135	0.351295	0.359021	0.266579	-0.0468337	1	-0.17303	0.908137	0.267752
1110059G10Rik_66202	0.0107098	0.992829	0.164419	0.67147	0.101683	0.876907	0.257289	0.469717	0.394465	0.214832	0.584245	0.0915507	0.38132	0.434964	0.461579	0.152667	0.0234582	0.998551	0.202287	1	0.420402	0.35147	0.555274	0.113363	0.452181	NA	0.546468	0.0835261	0.426814	0.520956	0.213457	0.981759	0.821719	0.0125153	0.751937	0.0137523	0.324076	NA	0.707862	0.0352632	0.675919	0.0706052	0.213457	0.563944	-0.123383	1	-0.302707	0.78773	0.31027
1110065P20Rik_68920	-0.234169	0.750496	-0.52105	0.172092	0.157022	NA	-0.396722	0.31893	-0.187627	0.660921	-0.222392	NA	-0.0668745	NA	-0.42344	0.299693	0.0924812	0.998551	-0.0459655	1	-0.383547	0.499818	0.0639121	NA	-0.0880909	NA	0.00501844	0.993873	0.350793	0.635992	-0.436986	0.875522	-0.478406	0.251231	0.0924813	0.851589	0.129714	NA	-0.199122	0.683316	0.269722	NA	-0.00503524	0.995853	0.138874	1	0.318909	0.798657	-0.436986
1190005I06Rik_68918	-0.0395248	NA	-0.402096	NA	-0.30256	NA	-0.121987	0.93005	0.314111	NA	-0.0395255	NA	-0.750018	NA	-0.750019	NA	-0.30256	NA	0.182867	1	-0.30256	NA	-0.121987	NA	-0.121987	NA	0.249981	NA	0.375512	NA	-0.750018	NA	-0.402095	NA	0.0384774	NA	0.64853	NA	-0.50901	NA	-0.50901	NA	1.03848	0.270424	-0.402095	1	-0.302559	NA	-0.402096
1190007I07Rik_544717	-0.0968635	0.935916	-0.200699	0.726472	-0.266788	NA	0.405637	0.39131	0.710491	0.0811206	0.142602	NA	0.256773	NA	0.377068	0.455522	0.142602	0.998551	0.125529	1	0.591193	0.328559	-0.0379697	NA	0.461132	NA	0.377068	0.43683	0.256774	NA	0.225065	0.987741	0.591192	0.203984	0.628029	0.150231	0.55339	NA	0.652075	0.156218	-0.0968635	NA	0.628029	0.137139	0.333124	1	0.540566	NA	-0.538868
1300002E11Rik_100043489	-0.624487	0.513515	-1.47248	0.0188922	-0.472484	NA	-0.43686	0.519302	-0.750018	0.22612	-0.750018	NA	-0.584959	NA	-0.706949	0.285902	-0.584959	NA	-0.43686	1	-1.27085	NA	-0.50901	NA	-0.706949	NA	-0.334981	0.632588	-0.50901	NA	-0.302559	NA	-0.665129	0.338583	-0.239823	0.751774	-0.302559	NA	-0.121987	NA	-0.302559	NA	-0.794412	0.206584	-0.150556	1	-0.368148	NA	-0.794412
1500002C15Rik_102636313	0.138279	0.895683	-0.0610302	0.92096	0.0253845	NA	-0.40088	0.421807	0.299559	0.525041	0.257331	NA	0.0748532	NA	0.0585513	0.930155	-0.134094	0.998551	0.0085107	1	0.406475	0.539958	-0.211056	NA	-0.0789522	NA	0.138279	0.802638	-0.00856288	NA	-0.0789522	0.994816	0.610347	0.176141	0.00851061	0.990066	-0.518237	NA	0.0253845	0.972926	0.199033	NA	0.313365	0.520374	-0.152953	1	0.28562	NA	0.184082
1500002F19Rik_76683	0.108934	0.931226	0.456857	0.36356	-0.117837	NA	0.393664	0.447347	0.234465	0.672152	0.0554948	NA	-0.543143	NA	-0.117837	0.869378	-0.280108	NA	-0.148864	1	-0.180573	NA	-0.117837	NA	-3.77363e-07	NA	0.258312	0.647046	0.0554947	NA	-0.543143	NA	0.281771	0.639961	0.185555	0.765781	0.185555	NA	0.281771	NA	0.210217	NA	0.575502	0.220922	0.0824618	1	-0.628031	NA	-0.212994
1500004A13Rik_319830	0.113655	0.919098	-0.149379	0.799655	-0.0727579	NA	-0.0480959	0.940894	0.219008	0.666315	0.561114	NA	-0.0727579	NA	-0.682811	0.173564	-0.0238484	NA	0.0234574	1	0.239186	NA	0.259086	NA	0.0916289	NA	0.198544	0.70937	0.391189	NA	-0.37615	NA	0.239186	0.669152	0.727472	0.0800272	-0.0727579	NA	0.336048	0.521838	0.177786	NA	0.713117	0.0730156	-0.230299	1	0.156724	NA	0.495526
1500011B03Rik_66236	0.027887	0.958969	-0.235147	0.247176	0.193473	0.577627	-0.0488525	0.851801	0.175986	0.38024	-0.0835343	0.767344	0.0311326	0.966581	0.280595	0.142651	0.131317	0.971464	0.0914521	1	-0.246893	0.38585	0.0631938	0.807416	0.181838	NA	0.247492	0.209932	-0.073042	0.895998	0.040826	0.994816	-0.0352099	0.907587	0.0883395	0.712617	0.143364	NA	0.0631938	0.818109	0.0148308	NA	0.210751	0.288071	0.140362	1	0.131317	0.869057	0.0472523
1500015A07Rik_68982	0.455677	0.622931	0.228267	0.743563	0.080168	NA	0.362568	0.562423	0.228267	0.728213	0.0801681	NA	0.514571	NA	0.263032	0.716619	-0.32193	NA	0.156117	1	0.228267	NA	0.263032	NA	0.156117	NA	-0.32193	0.646309	0.425303	NA	0.0406397	NA	0.394277	0.555974	0.394277	0.529291	0.598635	NA	0.362568	0.599083	0.54314	NA	-0.222395	0.765155	-0.175089	1	-2.16979e-06	NA	0.0406397
1600010M07Rik_69781	-0.0430733	0.986862	0.30485	0.70141	0.270085	NA	0.23446	0.777783	0.584958	0.380547	0.84327	NA	-0.0874673	NA	-4.66945e-06	1	0.121986	NA	0.16046	1	0.745422	NA	0.556389	NA	1.04182	NA	0.912532	0.150097	0.467121	NA	0.556389	NA	1.12199	0.0784724	1.54189	0.00901999	0.436094	NA	1.04182	0.1096	0.719887	NA	-0.33258	0.694146	-4.57986e-06	1	0.404386	NA	0.719887
1600012H06Rik_67912	-0.214727	0.464232	-0.701641	3.18049e-05	-0.193331	0.586038	-0.313944	0.097095	-0.316334	0.089439	-0.228168	0.326559	-0.222926	0.468027	-0.26233	0.19258	-0.257728	0.701819	-0.234182	1	-0.402601	0.108338	-0.534612	0.0229625	-0.360878	0.11144	-0.488953	0.00848296	-0.320327	0.404502	-0.336411	0.385427	-0.541121	0.00877184	-0.552348	0.0049287	-0.351041	NA	-0.55141	0.0188209	-0.45081	0.0520746	-0.429089	0.0148037	-0.374929	1	-0.201409	0.740561	-0.324332
1600014C10Rik_72244	0.284536	0.489074	-0.499182	0.0552544	0.651841	0.0830566	0.35262	0.191648	0.378179	0.147877	0.158229	0.673917	0.106049	0.87758	-0.0939758	0.802212	-0.0271139	0.998551	0.0979755	1	-0.0847573	0.881822	0.210086	0.507846	-0.0341946	0.924188	-0.123877	0.705536	-0.317602	0.574728	-0.0810863	0.994816	-0.285564	0.35727	-0.154412	0.632456	0.0367861	NA	-0.272946	0.382141	0.0652227	0.877697	-0.0200677	0.959199	-0.0829207	1	-0.118223	0.9251	-0.0902814
1600020E01Rik_72012	0.0418201	0.985041	-0.280108	0.714883	-0.0430687	NA	0.436099	0.4968	0.612977	NA	0.436099	NA	0.121991	NA	-0.563901	0.444152	0.0418202	NA	-0.0874628	1	0.304855	NA	0.0418201	NA	0.0824622	NA	5.41494e-08	1	0.338802	NA	0.0418201	NA	0.371969	0.606195	0.0824621	0.923969	-0.443607	NA	-0.280108	NA	-0.0874629	NA	1.92376	8.31154e-06	-0.332575	1	-0.229482	NA	-0.0430687
1700001C19Rik_75462	-0.10432	NA	-1.42625	NA	-0.519356	NA	-0.178319	0.894713	-0.256322	NA	-0.17832	NA	-0.104319	NA	-0.10432	NA	0.431733	NA	-1.25632	1	0.274192	NA	-0.0339303	NA	0.158715	NA	-2.42624	NA	-0.618892	NA	-0.338784	NA	-0.841284	NA	0.274192	NA	-0.338784	NA	-1.61889	NA	-0.17832	NA	-0.618892	0.596504	0.097314	1	-0.338785	NA	-0.338784
1700001L05Rik_69291	0.299554	0.876683	-0.612983	NA	-0.115484	NA	0.253749	0.81174	-0.700446	NA	-0.241015	NA	0.428837	NA	0.206444	NA	0.621481	NA	-0.115483	1	0.25375	NA	-0.0565895	NA	-6.44509e-06	NA	-0.241015	0.821626	0.343948	NA	0.547481	NA	-0.241014	NA	0.547481	NA	-6.34409e-06	NA	0.823116	NA	0.657106	NA	0.584956	0.515516	0.206444	1	-0.176884	NA	0.206444
1700003F12Rik_75480	-2.95418	NA	-2.36922	NA	-0.146831	NA	-0.253747	0.859031	-2.36922	NA	-2.36922	NA	-1.36922	NA	-0.369224	NA	-0.494754	NA	-0.494754	1	-0.369223	NA	-0.632258	NA	-0.494754	NA	-0.494755	NA	-0.253746	NA	-0.369224	NA	-0.78426	NA	-0.146831	NA	-0.632257	NA	-1.36922	NA	-0.253746	NA	-0.253746	0.859282	-0.78426	1	-0.494754	NA	-0.784261
1700003M07Rik_72225	1.26305	0.490177	-0.906873	NA	0.263049	NA	-1.32191	0.448546	-0.906874	NA	-0.584947	NA	-0.584947	NA	-0.584946	NA	-0.584947	NA	0.0931239	1	-3.7646	NA	0.0931245	NA	-1.32191	NA	0.415053	NA	-0.906875	NA	0.415052	NA	-0.0995204	NA	0.415052	NA	-0.321912	NA	0.793563	NA	0.093124	NA	-2.80281	0.14354	-0.321913	1	-0.0995202	NA	0.678086
1700006J14Rik_321010	-0.585041	NA	0.637348	NA	0.151923	NA	1.53043	NA	1.15192	NA	0.999919	NA	-0.170006	NA	-0.170005	NA	1.41496	NA	-1.17	1	0.414957	NA	1.82999	NA	0.829991	NA	1.41496	NA	0.829993	NA	1.41496	NA	1.53043	NA	1.28942	NA	0.829991	NA	0.637347	NA	1.15192	NA	2.22231	0.0736191	-0.170006	1	0.637348	NA	0.637348
1700007L15Rik_100502742	-0.0285704	0.989663	0.0824609	0.916869	-0.212995	NA	-0.584964	0.373765	0.134928	0.854418	-0.0874641	NA	0.456856	NA	-0.0577168	0.94734	0.517398	NA	0.0554939	1	0.371967	NA	0.28177	NA	0.160463	NA	-0.314874	0.656334	0.28177	NA	-0.0285703	NA	0.134928	0.873488	0.28177	0.687761	0.28177	NA	0.108933	0.896326	0.160463	NA	-0.424499	0.535484	0.108933	1	0.649501	NA	0.134928
1700008J07Rik_629159	-0.347923	0.61894	0.0995364	0.851478	-0.192644	NA	-0.177998	0.719197	-0.559427	0.173808	-0.29956	NA	-0.0931087	NA	-0.0658872	0.912582	-0.540568	0.71896	-0.315501	1	0.0506268	0.961757	-0.134929	NA	0.0995364	NA	-0.268195	0.566055	-0.149143	0.896423	-0.521952	0.823146	-0.347923	0.475549	-0.222392	0.64793	0.402099	NA	-0.503573	0.274463	-0.120854	NA	-0.61753	0.133496	-0.449802	1	-0.315501	NA	-0.237499
1700010G06Rik_115488511	-0.58495	NA	1.00001	NA	-0.584945	NA	-0.58495	NA	1.0658e-05	NA	1.33994e-05	NA	1.66014e-05	NA	0.41505	NA	-2.44267	NA	1.00001	1	-0.584944	NA	-0.584945	NA	0.736975	NA	0.736975	NA	0.415048	NA	1.00001	NA	0.736978	NA	0.736979	NA	1.0658e-05	NA	0.736975	NA	1.2224	NA	0.736977	NA	-0.584947	1	-1.48088	NA	1.33994e-05
1700010I14Rik_66931	-1.02991e-05	NA	-0.241018	NA	-1.11549	NA	-0.378522	0.768102	0.387012	NA	-0.378522	NA	-0.378522	NA	-1.07083e-05	NA	0.758981	NA	-0.530526	1	0.823111	NA	-0.241018	NA	0.469474	NA	0.469475	NA	-1.09041e-05	NA	0.621477	NA	-1.11508e-05	NA	0.691866	NA	-0.530525	NA	0.547477	NA	0.20644	NA	1.1069	0.216009	-0.70045	1	0.387012	NA	-1.11508e-05
1700012B09Rik_69325	1.48069	NA	-0.000208531	NA	-0.962001	NA	1.48069	NA	1.48069	NA	1.48069	NA	2.21765	NA	0.895722	NA	2.48068	NA	1.48068	1	1.48069	NA	-0.000208531	NA	1.89572	NA	1.48068	NA	1.48068	NA	-0.962	NA	0.895722	NA	1.89572	NA	1.89572	NA	-0.000207172	NA	2.21765	NA	3.06565	NA	1.48068	1	2.21765	NA	-0.962002
1700012D01Rik_72243	-0.0995208	NA	0.0931235	NA	-0.584947	NA	0.0931238	NA	-0.584948	NA	0.415051	NA	-0.584948	NA	0.0931248	NA	-0.321913	NA	-0.906874	1	-0.584947	NA	-0.0995232	NA	0.0931232	NA	1.00001	NA	-0.584947	NA	-0.321913	NA	-0.584947	NA	0.415052	NA	-0.906876	NA	-1.32191	NA	-0.0995204	NA	-1.32191	0.451361	-0.321913	1	-2.8028	NA	-0.906875
1700012D14Rik_75479	0.584998	NA	-1.89589	NA	-0.99996	NA	-0.415002	NA	3.64166e-05	NA	3.60037e-05	NA	0.584996	NA	-0.415002	NA	-0.99996	NA	3.60037e-05	1	-0.415004	NA	0.584997	NA	-0.999961	NA	-1.89589	NA	-0.415004	NA	-0.414999	NA	-0.414997	NA	3.70393e-05	NA	1.00003	NA	3.60037e-05	NA	3.35719e-05	NA	0.584996	NA	-1.89589	1	0.584998	NA	-2.85768
1700014D04Rik_102638268	-0.137491	NA	0.125543	NA	-1.45941	NA	-0.874457	NA	-0.45942	NA	0.862507	NA	0.125544	NA	-0.137489	NA	-1.45942	NA	-0.874454	1	0.347935	NA	-2.35535	NA	-0.459419	NA	0.710506	NA	-1.45941	NA	-1.45941	NA	1.12554	NA	-0.459417	NA	0.347934	NA	-0.874453	NA	-0.874455	NA	0.125542	NA	-2.35535	1	-1.45941	NA	-0.459417
1700017B05Rik_74211	-0.482914	0.592077	1.22778	0.0109365	-0.267576	NA	0.437519	0.457427	0.759447	0.140765	0.190753	0.808786	0.238486	0.856628	-0.261527	0.70957	0.602478	0.794668	0.361168	1	1.30521	0.0356485	0.132227	NA	0.664155	NA	0.0664248	0.928889	1.01253	0.277385	0.641737	0.851617	0.565527	0.349537	0.723303	0.182526	0.612393	NA	0.527604	0.388176	0.638506	NA	1.5757	0.000438896	0.698693	1	0.602478	0.685631	0.592494
1700018L02Rik_67329	-1.48996	0.01299	-0.670536	0.250944	-0.719445	NA	-0.770071	0.179807	-0.962716	0.0808147	-0.577426	NA	-0.694783	NA	-2.05386	0.000235148	-0.770071	NA	-0.367973	1	-0.151161	NA	-0.329499	NA	-0.134483	NA	-0.489963	0.429804	-0.407501	NA	-0.905001	NA	-0.93357	0.124939	-0.489963	0.431398	-0.117995	NA	-0.427679	0.528458	0.136819	NA	-1.08557	0.0464728	-0.255498	1	-0.905001	NA	-0.992464
1700020L24Rik_66330	-0.514571	NA	-0.736962	NA	0.137505	NA	-0.321926	NA	0.485428	NA	0.263036	NA	0.137505	NA	-1.32192	NA	-1.32192	NA	-0.321926	1	0.584964	NA	-0.736963	NA	0.765536	NA	2.29927e-06	NA	-0.736963	NA	0.263036	NA	-0.999996	NA	0.378513	NA	-0.51457	NA	-0.152001	NA	-0.321926	NA	-1.32192	0.365173	1.99258e-06	1	-1.73696	NA	-0.514571
1700022N22Rik_69431	1.58492	NA	-4.36986e-05	NA	0.999956	NA	1.26299	NA	-0.737006	NA	0.999957	NA	1.26299	NA	0.485384	NA	-4.36986e-05	NA	0.678028	1	0.262992	NA	0.485384	NA	0.485384	NA	0.485384	NA	0.847953	NA	0.847954	NA	-4.21625e-05	NA	0.262992	NA	0.485384	NA	-4.26833e-05	NA	-4.18097e-05	NA	0.999957	0.503923	-0.737007	1	0.847954	NA	0.678029
1700023D09Rik_102640359	0.793548	0.121435	-0.159658	0.798982	0.455678	NA	0.761487	0.0731644	0.455678	0.335319	0.533681	NA	0.777606	NA	0.625603	0.173805	0.0136737	NA	-0.013807	1	0.475578	NA	0.761487	NA	0.643305	NA	0.870716	0.0437668	0.4355	NA	0.0406407	NA	0.643305	0.180111	0.712018	0.11115	0.0671129	NA	0.192644	0.766129	0.475578	NA	0.745185	0.0779643	-0.287982	1	-0.392319	NA	0.678071
1700025G04Rik_69399	-0.0911487	0.919098	0.175366	0.677934	-0.0807321	NA	0.436951	0.207929	0.0194953	0.969371	0.444183	NA	0.149055	NA	-0.31703	0.444984	0.104108	0.998551	0.11321	1	0.27606	0.629545	0.29218	NA	0.0291455	NA	0.561878	0.0991199	0.251538	0.747877	0.131244	0.994816	0.27606	0.507784	0.535036	0.117683	0.331708	NA	0.472752	0.202494	0.514572	NA	0.251538	0.521785	0.11321	1	-0.049926	0.976002	-0.00984864
1700028E10Rik_625175	0.677975	NA	-1.21796	NA	-0.322024	NA	0.262936	NA	0.9999	NA	0.999897	NA	0.9999	NA	0.999897	NA	-0.322028	NA	1.67797	1	-0.322023	NA	0.9999	NA	-2.17975	NA	-0.322022	NA	0.67797	NA	0.677971	NA	0.262938	NA	0.262938	NA	0.262936	NA	-0.322024	NA	0.262939	NA	0.262933	NA	1.48532	1	2.1374	NA	-0.322028
1700028J19Rik_70004	-0.115483	0.962947	0.10691	NA	0.823117	NA	0.206445	0.857411	0.823117	NA	0.621483	NA	0.884517	NA	0.758986	NA	-0.115482	NA	0.299555	1	0.299555	NA	-0.53052	NA	0.691872	NA	0.884517	0.292521	0.547482	NA	1.15754	NA	0.299555	NA	0.943411	NA	0.299555	NA	0.387018	NA	-0.53052	NA	-0.378517	0.74489	-0.378517	1	-0.241013	NA	0.106909
1700028K03Rik_76421	0.584942	NA	-0.415056	NA	0.70042	NA	0.45941	NA	1.24791	NA	1.58494	NA	0.584943	NA	-1.94612e-05	NA	0.169906	NA	0.169904	1	0.459412	NA	-1.97258e-05	NA	-1.92735e-05	NA	1.24791	NA	0.906871	NA	-0.192665	NA	0.90687	NA	0.99998	NA	0.584942	NA	0.90687	NA	1.24791	NA	1.24791	0.215442	0.321908	1	-1.00002	NA	-2.05833e-05
1700030C10Rik_69513	-1.16996	NA	-0.585002	NA	0.151958	NA	0.999956	NA	0.414994	NA	0.414992	NA	-0.584999	NA	-0.169967	NA	0.830033	NA	0.637387	1	1.63739	NA	0.414995	NA	-0.169967	NA	0.83003	NA	-0.585005	NA	-0.585001	NA	0.414997	NA	-0.585	NA	2.07796	NA	1.15196	NA	1.41499	NA	-0.169967	0.951579	-3.02769	1	0.637386	NA	0.637387
1700030C12Rik_72246	2.18526e-06	NA	0.485427	NA	0.847998	NA	-1.32192	NA	0.263035	NA	0.485428	NA	0.847998	NA	0.847997	NA	0.847997	NA	0.263036	1	0.263035	NA	1.01287e-06	NA	1	NA	0.847997	NA	-0.321924	NA	0.678072	NA	1.1375	NA	0.485428	NA	0.678072	NA	1.1375	NA	0.485428	NA	0.485427	0.757592	1.01287e-06	1	1	NA	0.485427
1700030J22Rik_69528	-1.05887	NA	0.0566035	NA	-0.0588745	NA	0.356165	NA	0.0566047	NA	-0.184403	NA	0.0566044	NA	0.056604	NA	-0.058873	NA	-1.05887	1	-1.05887	NA	-0.47391	NA	0.16352	NA	-0.321908	NA	-0.321907	NA	-0.643834	NA	0.163519	NA	0.526089	NA	-0.83648	NA	-0.0588731	NA	-0.321907	NA	0.356164	0.801124	-0.47391	1	0.263055	NA	-0.321907
1700030K09Rik_72254	0.315501	0.780973	-1.03242	0.101262	0.0317078	NA	0.0627347	0.938539	0.438883	0.459417	0.530514	NA	0.208586	NA	0.0627346	0.942159	-1.08026e-06	NA	0.263033	1	0.438883	NA	-0.0324226	NA	0.55254	NA	0.0931083	0.902651	0.122856	NA	0.717599	NA	0.315501	0.657828	0.61667	0.284684	0.0627346	NA	-0.134302	0.872088	-0.134302	NA	0.69797	0.202929	0.0931083	1	-0.0324225	NA	-0.847998
1700034H15Rik_98736	-0.777579	NA	-0.999971	NA	-1.58493	NA	-0.584932	NA	-1.99997	NA	-0.777577	NA	-0.584933	NA	-1.263	NA	-0.999969	NA	-0.777578	1	0.321956	NA	-0.99997	NA	-0.777578	NA	-0.584932	NA	-1.99997	NA	-1.58493	NA	2.85417e-05	NA	-1.263	NA	-1.263	NA	0.502529	NA	-1.263	NA	-0.125502	0.938735	-0.999969	1	-1.26301	NA	-0.125503
1700034J05Rik_73344	-0.459462	NA	-1.45946	NA	0.1255	NA	-2.35539	NA	-0.874499	NA	-3.31719	NA	-0.137535	NA	-2.35539	NA	-2.35539	NA	-0.874503	1	-0.459463	NA	-1.45946	NA	0.540536	NA	-0.137537	NA	0.347889	NA	-0.874501	NA	-0.459462	NA	0.540537	NA	0.540535	NA	0.540533	NA	-1.45946	NA	-0.137538	NA	-0.874498	1	-0.459463	NA	0.125499
1700034P13Rik_73331	-0.182095	0.726882	-0.632546	0.0116599	0.212568	0.681026	0.161667	0.607396	-0.534048	0.0358168	-0.148354	0.696267	-0.123859	0.853866	-0.304756	0.300632	0.0466052	0.998551	-0.194795	1	-0.401541	0.287607	-0.203752	0.526548	-0.710645	0.0590727	-0.556819	0.0366915	-0.529214	0.268632	-0.217941	0.974855	-0.514811	0.0676404	-0.598398	0.0242323	-0.297889	NA	-0.613665	0.0352632	-0.349494	0.266026	-0.179569	0.567	-0.292419	1	-0.102164	0.935468	-0.318588
1700037C18Rik_73261	-0.314108	0.671276	-0.640919	0.126707	0.031027	NA	0.257798	0.56296	0.257798	0.548654	0.031027	NA	-0.0317088	NA	0.231326	0.636008	-0.0641302	0.998551	0.309328	1	1.07753e-07	1	0.595379	NA	-0.0641302	NA	0.076351	0.88301	0.0155969	0.996178	0.105795	0.994816	0.091148	0.876653	0.13465	0.796485	0.231326	NA	0.244622	0.624727	0.383329	NA	0.0462938	0.935377	0.407175	1	0.204359	NA	-0.333737
1700037H04Rik_67326	0.116237	0.561606	0.188109	0.118519	-0.0157311	0.957701	-0.278932	0.0147422	-0.0571106	0.694882	0.0501717	0.779636	0.123814	0.560539	0.15225	0.239638	0.250352	0.197243	0.0469869	1	0.105562	0.593803	0.076962	0.611857	-0.0970674	0.476092	0.0573118	0.701336	0.120031	0.639235	-0.0299532	0.994816	0.138102	0.318995	0.188109	0.128259	0.135106	NA	0.00657265	0.975557	0.0816385	0.611209	-0.0545428	0.725463	0.0862998	1	0.0620523	0.914939	-0.0107449
1700049J03Rik_73365	0.103091	0.962885	0.374393	0.682838	0.152	NA	-0.362573	0.711549	-0.506963	NA	0.332572	NA	0.24511	NA	-0.111034	NA	0.289504	NA	0.24511	1	0.152	NA	0.332572	NA	0.671374	NA	0.199306	0.837459	-0.0544505	NA	0.103091	NA	0.199306	0.858142	0.704541	0.383996	0.567038	NA	0.704541	NA	0.917535	NA	-0.169928	0.873973	0.454563	1	1.078	NA	-0.362573
1700052K11Rik_73431	-0.822	0.295508	-0.928916	0.1129	-0.459431	NA	-1.04439	0.0728784	-0.822	0.153755	0.071084	NA	-0.203091	NA	-1.10579	0.0615831	-0.237038	NA	-0.307427	1	-0.381428	NA	-0.0443931	NA	-0.381428	NA	-0.985499	0.103467	0.152004	NA	-0.237038	NA	-0.381428	0.58072	0.0710841	0.927259	0.0145006	NA	-0.203091	0.79261	-0.105794	NA	-0.771374	0.189131	0.0710841	1	-0.203091	NA	-1.45943
1700055D16Rik_105242798	0.222374	NA	-0.263052	NA	0.87445	NA	0.222374	NA	-1.88105e-05	NA	0.584943	NA	-1.92161e-05	NA	0.222373	NA	-0.263053	NA	-1.88105e-05	1	0.415019	NA	-3.4427	NA	-1.00002	NA	1.66295	NA	0.99998	NA	-1.88105e-05	NA	0.736946	NA	0.999981	NA	0.415018	NA	-1.88105e-05	NA	-0.584982	NA	-0.263052	0.880384	-1.89877e-05	1	-1.86022e-05	NA	-1.86022e-05
1700055D18Rik_73405	-2.65821	0.000419911	-3.6582	0.000110167	-0.448754	NA	-1.19878	0.0428324	-1.65821	0.00718987	-1.13465	NA	-1.01435	NA	-3.6582	7.71341e-05	-0.751317	NA	0.174682	1	-1.26589	NA	-0.33628	NA	-1.19878	NA	-0.704011	0.257602	-0.850853	NA	-1.33628	NA	-0.528925	0.436391	-0.372805	0.57374	0.174682	NA	-0.448754	0.516721	-0.528925	NA	-0.751317	0.211549	-0.26589	1	-0.658208	NA	-0.528925
1700056E22Rik_73363	-1.32194	NA	-6.89799e-06	NA	-0.152011	NA	-1.73697	NA	-1.00001	NA	-0.152011	NA	-7.06922e-06	NA	-0.736974	NA	0.263026	NA	-0.321935	1	-6.40544e-06	NA	-0.736972	NA	0.584955	NA	-0.15201	NA	-0.15201	NA	1.1375	NA	-0.321935	NA	0.137496	NA	1.63226	NA	0.765526	NA	0.48542	NA	-0.15201	0.932121	-0.321936	1	-0.321935	NA	-1.32193
1700066M21Rik_73467	-2.02791	8.65928e-05	-0.705978	0.180574	-0.779978	NA	-0.724125	0.16715	-1.32747	0.00745694	-0.413196	NA	-0.878159	NA	-2.50434	1.38565e-06	-0.568474	0.8198	-0.195016	1	0.238881	0.808607	-0.195016	NA	-0.121015	NA	-0.398549	0.4939	0.372973	0.737111	-0.761119	0.644592	-0.601641	0.303896	0.131965	0.847177	0.284977	NA	0.152003	0.831779	0.463947	NA	-0.195016	0.763885	0.121841	1	-0.473317	NA	-0.45805
1700071M16Rik_73504	0.192645	NA	-0.222391	NA	-0.222392	NA	-1.80734	NA	-0.807352	NA	-0.222389	NA	-1.80735	NA	-0.485422	NA	0.514575	NA	-0.485424	1	0.777608	NA	-0.222389	NA	1.25604e-06	NA	0.514575	NA	1.70604e-06	NA	1.70604e-06	NA	1.25604e-06	NA	-0.485425	NA	-1.22239	NA	0.362571	NA	-0.222392	NA	-0.485424	0.810898	-0.80735	1	-0.807353	NA	-0.22239
1700086L19Rik_74284	-2.16995e-05	NA	0.502478	NA	0.115454	NA	-0.584984	0.683008	-0.777629	NA	-0.777629	NA	0.58494	NA	1.32191	NA	0.222371	NA	0.938578	1	0.999978	NA	0.502477	NA	1.273	NA	0.502479	NA	1.11546	NA	0.999978	NA	0.584941	NA	1.11546	NA	0.115456	NA	0.938577	NA	0.222371	NA	-0.584983	0.688548	0.662944	1	0.807334	NA	-1.00002
1700086O06Rik_73516	0.0565831	0.967146	-1.18442	0.0273743	-0.058894	NA	0.056583	0.933926	0.356143	0.475617	-0.321928	NA	0.333423	NA	0.333423	0.551174	-0.643856	NA	0.0565831	1	0.238786	NA	-0.120295	NA	0.111031	NA	-0.0588941	0.930833	0.0285688	NA	-3.46147e-07	NA	-0.0291467	0.973311	0.0565832	0.935954	0.400538	NA	-0.217592	0.746803	0.137503	NA	0.925999	0.0208872	0.31034	1	-0.152003	NA	-0.321928
1700086P04Rik_67349	-1.85779	NA	-0.895994	NA	-6.00691e-05	NA	-0.896	NA	1.32187	NA	1.5849	NA	-6.09024e-05	NA	0.999938	NA	-6.28819e-05	NA	0.999935	1	-5.94562e-05	NA	1.99993	NA	1.99994	NA	1.5849	NA	0.999935	NA	-0.895994	NA	0.999933	NA	1.32186	NA	1.32186	NA	-6.12625e-05	NA	-0.895991	NA	0.584901	NA	1.32186	1	0.584899	NA	1.32186
1700088E04Rik_27660	-0.263035	0.877045	-0.192646	NA	0.169924	NA	-0.0614012	0.952365	-0.678072	NA	-0.125532	NA	-0.125531	NA	-0.884523	NA	-0.415038	NA	-0.125531	1	-7.71636e-07	NA	0.662964	NA	-0.0614011	NA	-8.41932e-07	1	0.662964	NA	-0.125531	NA	0.772588	NA	0.584962	NA	0.415037	NA	0.5025	NA	0.169924	NA	0.772589	0.236817	0.115477	1	-0.263035	NA	-0.263035
1700094D03Rik_73545	0.912533	0.355076	-3.58693e-06	NA	0.667421	NA	1.27009	0.0504744	0.304851	NA	0.371965	NA	0.304851	NA	-0.387027	NA	-0.0874664	NA	-0.628034	1	0.55639	NA	0.371965	NA	0.234462	NA	0.497496	NA	0.436096	NA	-0.0874664	NA	-0.0874665	NA	0.160461	NA	-0.280111	NA	0.436095	NA	0.160461	NA	3.26126	9.95205e-11	-0.387027	1	-0.387027	NA	-0.765538
1700096K18Rik_73571	-0.483321	0.623874	-0.705713	0.240752	-0.143834	NA	-0.776103	0.192791	-0.606178	0.31072	-0.606178	NA	-0.19114	NA	-0.265141	0.721344	-0.454174	NA	-0.120751	1	0.328234	NA	-0.37011	NA	-0.0105679	NA	0.241819	0.716259	-0.513068	NA	-0.24005	NA	-0.19114	0.806465	0.409764	0.507845	0.393822	NA	-0.0756629	0.930825	0.241819	NA	-0.265141	0.704731	0.0104937	1	-0.120751	NA	-0.454175
1700099I09Rik_76624	0.999845	NA	0.999844	NA	0.999844	NA	2.22224	NA	1.73681	NA	1.73681	NA	1.41488	NA	2.22224	NA	0.999844	NA	-0.48105	1	0.414882	NA	1.73681	NA	1.73681	NA	0.999844	NA	1.41488	NA	-0.481054	NA	1.99984	NA	2.22224	NA	0.414882	NA	1.99984	NA	2.41488	NA	2.22224	0.174183	-0.481051	1	1.73681	NA	1.73681
1700101I11Rik_100504641	-2.1797	NA	-2.17969	NA	-0.321972	NA	2.37847	NA	1.26299	NA	0.262991	NA	0.262991	NA	1.26299	NA	0.678028	NA	0.999955	1	0.262991	NA	0.999953	NA	0.262992	NA	0.26299	NA	1.26299	NA	0.262988	NA	1.26299	NA	0.262986	NA	0.678028	NA	0.999955	NA	0.678027	NA	2.84795	NA	-1.2179	1	0.999954	NA	1.26299
1700102H20Rik_68230	-2.78328e-05	NA	0.321899	NA	-0.415066	NA	-0.415065	NA	0.321896	NA	-0.415069	NA	0.999969	NA	0.321898	NA	1.1699	NA	0.807325	1	-1.00002	NA	-3.02672e-05	NA	1.16989	NA	0.999969	NA	0.807326	NA	-1.00003	NA	0.321897	NA	0.807326	NA	-1.00003	NA	-2.92187e-05	NA	0.807325	NA	0.584932	0.778975	0.584933	1	-0.415065	NA	0.321898
1700110K17Rik_73558	-0.502498	NA	0.0824626	NA	-0.765533	NA	-0.280107	NA	-1.5025	NA	-0.765532	NA	-1.08746	NA	-0.280106	NA	-2.98339	NA	-0.502498	1	-0.280106	NA	-0.502498	NA	-0.765532	NA	0.234466	NA	-0.502501	NA	-1.08746	NA	-1.5025	NA	-0.280107	NA	-2.08746	NA	-0.280107	NA	-0.502498	NA	0.37197	0.819366	-1.08746	1	-2.08746	NA	-0.765533
1700113A16Rik_76642	0.114167	0.943797	-0.280112	0.716227	0.205315	NA	0.838533	0.135331	0.26303	0.70664	0.371965	NA	0.69913	NA	0.634999	0.310633	0.612973	NA	0.544801	1	0.423495	NA	0.205315	NA	0.521343	NA	1.24882	0.0202697	0.567885	NA	0.521342	NA	0.912533	0.126056	0.894386	0.116538	0.371965	NA	0.740352	0.238801	1.06634	NA	1.19052	0.0188117	0.448586	1	0.473248	NA	0.371965
1700120B22Rik_641387	0.228477	0.792187	-0.271597	0.601071	0.0585515	NA	0.0420634	0.946256	-0.251133	0.617016	0.0420634	NA	-0.00856263	NA	0.168976	0.77051	0.138279	NA	-0.0258407	1	-0.356486	NA	0.138279	NA	-0.493989	NA	0.090973	0.870594	-0.134094	NA	-0.0085627	NA	0.38048	0.441611	-0.00856264	0.989796	-0.115478	NA	0.0585515	0.930825	-0.078952	NA	0.564904	0.171468	-0.271597	1	-0.0258407	NA	0.0253846
1700120C14Rik_73600	-2.07887e-05	NA	-0.222411	NA	0.652056	NA	0.652056	NA	0.362551	NA	0.999979	NA	-0.222412	NA	0.362551	NA	0.652057	NA	-0.807374	1	0.192625	NA	-0.222411	NA	0.192625	NA	0.514554	NA	0.36255	NA	-1.92469e-05	NA	0.777588	NA	0.362549	NA	1.09952	NA	0.893065	NA	-1.96043e-05	NA	0.192625	0.900568	-2.07887e-05	1	-0.485446	NA	0.999979
1700120K04Rik_68232	-0.584992	NA	0.151975	NA	0.415009	NA	-2.06588	NA	0.151975	NA	-0.169953	NA	0.830048	NA	-2.06588	NA	0.151975	NA	0.151975	1	0.151975	NA	0.415007	NA	-1.16995	NA	-0.169951	NA	0.41501	NA	-1.16995	NA	0.151976	NA	-0.584987	NA	0.151975	NA	-2.06588	NA	0.151974	NA	-1.16995	NA	-1.16995	1	-1.16995	NA	-0.169953
1700122E12Rik_73619	-0.415067	NA	-0.415062	NA	-2.47351e-05	NA	-1.89596	NA	-2.74871e-05	NA	-1.00002	NA	-1.89596	NA	-1.89596	NA	0.321902	NA	0.999972	1	-0.415063	NA	-1.89595	NA	-1.00002	NA	-1.00002	NA	-0.415062	NA	-2.74871e-05	NA	-2.61111e-05	NA	-1.89595	NA	-1.00002	NA	-1.00002	NA	-1.89595	NA	0.999972	NA	-3.00433e-05	1	0.999973	NA	-2.85775
1700123M08Rik_100503636	-1.45655e-06	NA	0.241006	NA	-0.137504	NA	-0.459432	0.740354	0.241007	NA	0.125529	NA	-0.289507	NA	-0.137504	NA	0.347922	NA	-0.289508	1	0.241007	NA	0.12553	NA	0.540567	NA	0.347923	NA	-0.137505	NA	-0.874469	NA	0.241007	NA	0.12553	NA	0.12553	NA	0.347922	NA	0.12553	NA	0.241007	0.862454	0.241007	1	-0.459432	NA	-0.874469
1700123O20Rik_58248	0.185318	0.567027	0.101254	0.673525	0.378908	0.205424	0.409006	0.0238823	0.554259	0.00141736	0.608273	0.00697216	0.295901	0.271353	0.0851343	0.74972	0.200362	0.850365	0.060612	1	0.176216	0.577487	0.412886	0.0636861	0.179257	NA	0.234379	0.26106	0.203352	0.621266	0.13766	0.981759	0.378908	0.0612143	0.48469	0.0107743	0.200362	NA	0.28324	0.183153	0.177737	0.463883	0.0899892	0.717054	-0.0489691	1	-0.063271	0.947127	0.389448
1810009A15Rik_66276	0.494162	0.159361	0.617482	0.0233574	0.384039	0.43896	0.0497975	0.90549	0.610512	0.0237061	0.633041	0.0487529	0.690352	0.0438389	0.386081	0.206674	0.436214	0.576669	0.457733	1	0.40433	0.326062	0.446035	0.16633	0.672058	NA	0.342579	0.270689	0.334142	0.583936	0.310683	0.936873	0.692004	0.021383	0.724645	0.0104984	0.38812	NA	0.587626	0.0555164	0.646733	0.0599171	-0.0515796	0.897803	0.386081	1	0.17318	0.902269	0.412368
1810010H24Rik_69066	1.15209	NA	-1.16983	NA	-0.584874	NA	-0.584874	NA	-1.16983	NA	-1.16983	NA	-1.16983	NA	0.152088	NA	0.152088	NA	-2.06576	1	-0.584874	NA	-0.584874	NA	-1.16983	NA	0.415125	NA	-0.584874	NA	-1.16982	NA	-0.169839	NA	0.152088	NA	-0.169839	NA	-0.58487	NA	-2.06576	NA	-0.584868	NA	0.637519	1	0.415122	NA	0.415122
1810013L24Rik_69053	-0.0400519	0.96544	0.874297	0.00197054	0.240283	0.698579	0.664844	0.023154	0.175139	0.634807	0.611673	0.079587	0.237095	0.70779	-0.0361893	0.941378	0.385583	0.760266	0.259267	1	0.772267	0.0401699	0.507029	0.150065	0.501725	NA	0.39991	0.232298	0.512313	0.423213	0.419731	0.769004	0.676659	0.0380934	0.81566	0.00854958	0.408438	NA	0.586841	0.0787542	0.584334	0.112529	0.616589	0.0358856	0.25612	1	0.0786943	0.959249	0.522825
1810014B01Rik_66263	0.133854	0.913736	0.169924	0.789692	-0.169926	NA	-1.49198e-06	1	0.205113	0.726131	0.169924	NA	0.256338	NA	0.133854	0.848513	-0.103837	NA	0.115476	1	0.187626	NA	-0.147558	NA	0.289505	NA	0.305807	0.591018	0.0780011	NA	-0.103837	NA	0.444783	0.436605	0.0198982	0.978843	-0.192646	NA	0.45943	0.416909	0.0780011	NA	-0.147559	0.826027	0.0395269	1	0.152002	NA	0.0198981
1810019D21Rik_69771	1.41495	NA	1.41495	NA	0.414949	NA	-0.480975	NA	0.999915	NA	1.41494	NA	0.414951	NA	-0.480978	NA	-0.480987	NA	0.414949	1	0.99991	NA	-0.480982	NA	1.41494	NA	2.2223	NA	0.414945	NA	0.414951	NA	0.414953	NA	0.414956	NA	-0.480987	NA	-1.44277	NA	1.41495	NA	1.73687	NA	-1.44277	1	-0.480974	NA	0.999916
1810019N24Rik_69086	0.415037	NA	-2.44269	NA	0.415036	NA	1.41504	0.305779	-2.44269	NA	0.736964	NA	0.415037	NA	-1.48089	NA	0.415036	NA	0.736964	1	-1.48089	NA	-0.584963	NA	-0.584961	NA	2	NA	-1.48089	NA	-1.4809	NA	-5.66344e-07	NA	2.22239	NA	0.736964	NA	0.999999	NA	1.22239	NA	0.415037	0.833341	0.999999	1	-2.44269	NA	0.415036
1810021B22Rik_69120	0.137492	NA	-0.736977	NA	-1.21136e-05	NA	-0.32194	NA	0.263023	NA	-0.514585	NA	0.263022	NA	0.137491	NA	0.3785	NA	-0.32194	1	-0.514585	NA	0.485415	NA	-0.152015	NA	0.263023	NA	0.263023	NA	-0.514585	NA	-0.152016	NA	-0.152015	NA	0.263022	NA	-0.321939	NA	0.263023	NA	-0.152015	0.910536	0.3785	1	0.3785	NA	-0.152015
1810030O07Rik_69155	-0.0924074	0.832636	-0.348498	0.0723429	-0.102547	0.793264	-0.397592	0.0342079	-0.15904	0.460774	-0.0957795	0.736376	-0.109347	0.818824	-0.107077	0.676257	-0.0679166	0.998551	-0.115038	1	-0.0646089	0.879728	-0.262613	0.234813	-0.10481	NA	-0.235085	0.268082	-0.157865	0.71887	-0.247532	0.84182	-0.142673	0.563291	-0.211726	0.32326	-0.0778853	NA	-0.208072	0.36394	-0.18275	0.45555	-0.299722	0.127625	-0.121897	1	-0.139189	0.867143	-0.0901637
1810034E14Rik_66503	-0.169927	0.912602	-0.0747693	0.930831	0.177997	NA	0.436731	0.51562	0.92523	0.0966786	-0.0443958	NA	0.228623	NA	-0.419905	0.587787	0.393009	NA	0.499925	1	0.393009	NA	0.228623	NA	0.370642	NA	0.125529	0.873859	0.301379	NA	0.277532	NA	0.436731	0.549281	0.69257	0.261162	0.301379	NA	0.347922	NA	0.520389	NA	-0.771377	0.253709	0.0430671	1	0.674422	NA	0.228623
1810037I17Rik_67704	0.226908	0.334652	0.071083	0.742871	0.116289	0.731097	0.351866	0.0252112	0.441181	0.0038268	0.231195	0.242941	0.169981	0.567043	0.332043	0.0395624	0.193022	0.798096	0.230339	1	0.284152	0.221524	0.227766	0.224454	0.334436	0.0996601	0.252443	0.147117	0.233761	0.512122	0.226049	0.759591	0.245678	0.179543	0.372973	0.0242323	0.256655	NA	0.335233	0.0608043	0.288273	0.142465	0.147473	0.435885	0.251599	1	0.24483	0.519683	0.199163
1810044D09Rik_69798	0.133261	0.951129	0.853152	0.253154	0.505229	NA	1.09019	0.116309	0.746237	NA	0.367726	NA	0.800685	NA	1.29373	0.0528741	0.505229	NA	0.215723	1	-0.369239	NA	0.689654	NA	0.63076	NA	1.50523	0.0241373	0.746237	NA	0.215723	NA	0.903778	0.256467	0.63076	0.444886	0.903779	NA	0.903779	NA	0.800685	NA	1.13326	0.0955242	0.689654	1	0.56936	NA	0.63076
1810055G02Rik_72056	-0.11655	0.889403	-0.266385	0.501248	0.0788827	0.916251	0.0267762	0.959205	-0.0698747	0.878219	-0.263292	0.567612	0.0592539	0.963115	0.0691016	0.894047	0.180042	0.998551	0.110221	1	0.0592539	0.946418	-0.0404583	0.935223	0.0518237	NA	-0.257127	0.518052	0.314444	0.667242	0.0861752	0.994816	0.0518237	0.925165	0.0861752	0.856097	0.138556	NA	0.0115364	0.9868	0.0837484	NA	-0.153291	0.725327	0.0543047	1	0.32681	0.784358	0.543622
1810058I24Rik_67705	0.204701	0.597284	0.154825	0.564097	0.144952	0.752761	0.430662	0.0465219	0.431945	0.0452401	0.317713	0.229847	0.391205	0.18841	0.47903	0.0253722	0.261592	0.795078	0.170789	1	0.226052	0.5221	0.380616	0.134058	0.22408	0.371442	0.553981	0.0116383	0.302835	0.534797	0.155343	0.981759	0.425949	0.0742518	0.507291	0.0233432	0.341113	0.269686	0.489333	0.0437346	0.451469	0.093787	0.447247	0.0353598	0.201195	1	0.0484674	0.964693	0.33427
1810062G17Rik_72282	-6.26068e-05	NA	-6.41065e-05	NA	0.321863	NA	2.45937	0.0187937	1.5849	NA	0.807291	NA	0.999935	NA	0.584899	NA	-0.4151	NA	0.999936	1	1.32186	NA	0.807291	NA	0.999936	NA	1.70038	NA	1.70038	NA	1.16986	NA	0.807291	NA	0.807292	NA	0.321865	NA	1.32186	NA	1.16986	NA	2.0874	0.0560583	1.80729	1	1.70038	NA	-0.4151
1810062O18Rik_75602	-0.736929	NA	-0.321895	NA	-1.32189	NA	-0.514538	NA	-0.151968	NA	-0.736931	NA	-0.321892	NA	3.57435e-05	NA	-1.73693	NA	-0.736931	1	-0.321892	NA	-0.151968	NA	-1.32189	NA	-0.321893	NA	-2.32189	NA	0.26307	NA	-0.151968	NA	-1.32189	NA	-0.999962	NA	3.52439e-05	NA	-0.736929	NA	-0.736929	0.647788	-1.32189	1	-0.73693	NA	0.378546
2010001A14Rik_76516	0.710472	NA	0.12551	NA	0.347903	NA	0.862475	0.506662	0.347902	NA	1.24099	NA	0.347903	NA	0.125509	NA	0.999978	NA	-0.137524	1	1.12551	NA	1.12551	NA	0.710472	NA	0.999978	NA	0.999979	NA	-0.459452	NA	0.862475	NA	1.54055	NA	0.999979	NA	0.710472	NA	-0.137524	NA	0.862475	0.507652	0.540547	1	-0.459453	NA	1.62801
2010016I18Rik_69206	-0.13755	NA	0.347877	NA	0.710446	NA	1.71044	NA	1.54052	NA	0.710447	NA	0.125485	NA	-3.3172	NA	1.44741	NA	-0.459478	1	1.62798	NA	1.34788	NA	2.06408	NA	1.62798	NA	0.710445	NA	-0.874515	NA	0.347877	NA	0.710446	NA	0.347877	NA	0.999952	NA	1.44741	NA	1.71045	0.184451	0.347877	1	0.999953	NA	0.710445
2010110K18Rik_100503082	-0.807408	NA	-0.222448	NA	-0.222448	NA	0.514517	NA	0.514516	NA	0.514517	NA	0.192589	NA	0.514516	NA	-0.222448	NA	0.999944	1	-0.222448	NA	0.192589	NA	1.51452	NA	1.51452	NA	0.777551	NA	-0.222448	NA	0.999944	NA	1.51452	NA	0.514515	NA	0.514517	NA	0.777551	NA	0.999944	0.517471	0.999944	1	-0.222448	NA	-0.807409
2010204K13Rik_68355	-0.353644	NA	0.724358	NA	-0.201641	NA	0.0613934	0.968496	0.283785	NA	-0.201641	NA	0.0613931	NA	0.283786	NA	-0.353644	NA	0.283786	1	0.935862	NA	0.283785	NA	0.383321	NA	1.12029	NA	0.283786	NA	-0.0641373	NA	0.935862	NA	1.43063	NA	0.383321	NA	1.33441	NA	0.646355	NA	1.06139	0.26976	-0.353644	1	-1.9386	NA	0.0613932
2010315B03Rik_630836	-0.0151072	0.991537	-0.584963	0.13451	0.0443939	NA	0.309855	0.42895	0.196397	0.635835	-0.0931097	NA	0.115477	NA	0.54432	0.122097	-0.0614008	0.998551	0.0297471	1	-0.0931097	0.913512	0.129283	NA	0.273018	NA	0.115477	0.803096	0.513069	0.477064	0.285402	0.974855	0.403722	0.313308	0.380821	0.315534	0.183222	NA	0.61471	0.0948435	0.459431	NA	0.898853	0.00263055	0.101538	1	0.156504	NA	0.415037
2010320M18Rik_72093	-0.0123837	0.992829	0.0838316	0.865693	0.129635	NA	-0.10218	0.836676	0.106915	0.815256	-0.0630098	NA	0.415038	NA	-0.0123837	0.984672	0.0838316	0.998551	0.248576	1	-0.0630098	0.946641	0.396422	NA	0.184918	NA	0.0122784	0.981633	0.0838316	0.939347	-0.197939	0.986712	0.433416	0.273464	0.0603726	0.907893	0.442518	NA	0.163058	0.741112	0.11832	NA	0.0603726	0.903938	0.195724	1	0.152003	NA	0.217098
2200002D01Rik_72275	1.26299	NA	0.999953	NA	0.847949	NA	0.678025	NA	0.84795	NA	1.26299	NA	0.262987	NA	1.99995	NA	1.13746	NA	1.26299	1	0.678024	NA	0.999951	NA	0.485379	NA	0.262988	NA	0.999951	NA	0.678024	NA	0.262987	NA	0.847948	NA	1.48538	NA	0.678024	NA	1.48538	NA	-1.32198	0.491569	0.678025	1	0.485378	NA	0.847949
2210016F16Rik_70153	-1.75155	4.82385e-11	-0.511784	0.101644	-0.402637	0.461014	-0.947826	0.000694835	-1.04208	0.000213965	-0.458061	0.208773	-0.287717	0.614358	-2.18439	2.84067e-17	-0.245658	0.943178	0.219305	1	0.151181	0.808839	-0.288554	0.440309	-0.281871	0.420276	-0.381943	0.257831	0.0468747	0.966017	-0.378374	0.864365	-0.407175	0.246985	-0.196126	0.602947	0.0900215	NA	-0.368605	0.303551	-0.0741987	0.882701	-0.427315	0.183443	0.0139856	1	-0.026637	0.988098	-0.22548
2210016L21Rik_72357	-0.0562102	0.923	-0.387871	0.0831323	-0.187203	0.663636	-0.175661	0.495599	0.170208	0.489405	-0.0973562	0.769145	-0.0526872	0.941319	0.083216	0.790428	0.0816139	0.998551	-0.134115	1	-0.0179217	0.976006	-0.0865088	0.774945	0.08001	NA	-0.00935973	0.977536	-0.000848228	1	-0.0127784	0.994816	-0.132254	0.65035	0.00929973	0.978344	0.060623	NA	-0.117457	0.699234	0.0227202	0.950331	0.103883	0.71476	0.00423467	1	0.0557353	0.959098	-0.222392
2210039B01Rik_73644	0.142016	NA	-0.0506286	NA	0.463944	NA	0.726979	0.417443	0.601448	NA	0.785872	NA	-0.157544	NA	0.0489071	NA	0.311941	NA	-0.688058	1	-0.398552	NA	0.665578	NA	0.601448	NA	1.04891	NA	0.463944	NA	0.229479	NA	0.534334	NA	0.311941	NA	-0.398552	NA	0.665578	NA	0.142016	NA	0.601448	0.524083	-0.273021	1	-1.05063	NA	-0.398552
2210408F21Rik_73652	0.296393	0.754708	-0.0780024	0.907708	0.356935	NA	0.395929	0.448714	0.690672	0.123873	0.14439	NA	0.0250911	NA	0.0740008	0.920694	-0.160464	NA	0.121306	1	-0.189034	NA	0.452512	NA	0.233199	NA	0.296393	0.593364	0.14439	NA	0.14439	NA	0.626542	0.213439	0.254573	0.661651	0.576501	NA	-0.104969	0.883192	0.395929	NA	0.0978474	0.881676	0.452512	1	-0.247927	NA	0.0497531
2210408I21Rik_72371	0.227409	0.866002	0.1343	0.862416	-0.1481	NA	-0.313159	0.662175	-0.187628	0.797999	0.642447	NA	0.423807	NA	-0.450662	0.536358	0.227409	NA	0.0687118	1	0.286303	NA	0.166009	NA	-0.109625	NA	0.197036	0.782065	0.1343	NA	0.166009	NA	0.257157	0.730941	0.197036	0.794565	-0.109625	NA	-0.713697	NA	-0.187628	NA	0.166009	0.826654	0.342887	1	-0.77259	NA	-0.403357
2210418O10Rik_100504263	-0.245757	0.874019	0.432315	0.537359	0.209923	NA	0.946888	0.10018	0.774707	0.190687	0.268816	NA	0.0843917	NA	0.3254	0.68005	-0.567685	NA	0.209923	1	-0.165587	NA	0.209923	NA	0.3254	NA	0.814785	0.186124	0.45785	NA	-0.0531117	NA	0.116813	0.904516	0.853779	0.159427	0.23967	NA	0.531851	NA	-0.0896375	NA	0.928741	0.104973	-0.420843	1	-0.517059	NA	0.0843916
2300009A05Rik_69478	-0.60056	0.207488	-1.34276	0.00022475	0.104696	NA	0.276757	0.487939	0.29373	0.439339	0.085331	NA	0.0154291	NA	-0.857336	0.0180255	0.0657023	0.998551	0.43812	1	0.66378	0.15017	0.250917	NA	0.310506	NA	0.104696	0.818515	0.343483	0.643779	0.0256248	0.994816	-0.0797282	0.884622	0.415036	0.263681	0.43812	NA	0.0853311	0.870128	0.43812	NA	0.23343	0.573053	0.259582	1	0.29373	0.82039	-0.0260903
2310001H17Rik_76432	1.29697	0.0773057	0.118636	0.907216	0.33014	NA	1.04063	0.117498	1.08016	0.0964535	1.33014	NA	0.571148	NA	0.999992	0.148098	0.915103	NA	0.625596	1	0.394271	NA	0.915103	NA	1.22826	NA	0.999992	0.150334	0.455671	NA	-0.428851	NA	1.29697	0.0582658	0.999992	0.147968	0.72869	NA	0.777599	0.320483	0.870709	NA	0.72869	0.324085	0.0406338	1	0.263026	NA	0.514565
2310009B15Rik_69549	-0.0771335	0.883647	-0.158625	0.529075	0.278081	0.443895	-0.028444	0.926364	0.225518	0.30883	-0.110531	0.719098	0.102662	0.848937	0.0582676	0.849959	0.00935801	0.998551	0.0217417	1	-0.124109	0.760763	0.179283	0.477762	-0.0542071	NA	0.027894	0.926524	-0.110531	0.850999	-0.0574601	0.994816	-0.117304	0.678732	0.0492225	0.869301	0.079155	NA	-0.344797	0.147796	0.140062	NA	-0.259908	0.256191	0.0997443	1	0.140062	0.885269	-0.015733
2310010J17Rik_78329	0.807338	0.587422	1.16991	NA	0.807338	NA	0.321911	0.790396	0.502483	NA	1.05888	NA	0.502483	NA	1.11546	NA	1.16991	NA	1.05888	1	0.41502	NA	1.32191	NA	0.938582	NA	1.05888	NA	0.736948	NA	0.222375	NA	1.16991	NA	1.11546	NA	0.662948	NA	1.273	NA	0.502483	NA	0.11546	0.93289	0.874452	1	-0.584979	NA	0.584945
2310011J03Rik_66374	-0.0395136	0.896544	-0.410361	0.000225642	0.302011	0.0855711	0.286877	0.011063	0.154493	0.21755	-0.028654	0.882245	0.0956593	0.695774	-0.0302777	0.86774	0.0301748	0.998551	-0.0103782	1	-0.134696	0.473402	0.0846995	0.576926	0.129987	0.341037	-0.0956394	0.505206	-0.0157294	0.971102	0.0139851	0.994816	-0.0984754	0.520029	0.121725	0.373264	0.0946664	0.619319	-0.0471643	0.791219	0.172015	0.231853	0.223339	0.0570499	0.0456711	1	0.127077	0.749615	0.0129343
2310015A10Rik_69548	0.240433	0.765437	-0.422532	0.354108	-0.133025	NA	-0.892017	0.0324889	-0.252607	0.591365	-0.0688952	NA	0.0799683	NA	-0.100604	0.864833	0.407543	0.841223	0.121788	1	0.290186	0.670467	-0.270529	NA	0.201959	NA	-0.383004	0.411743	0.107983	0.926593	0.00745573	0.997791	-0.288676	0.579315	0.14901	0.779292	0.0368995	NA	0.00745573	0.992737	0.0799682	NA	-0.463174	0.301613	0.188903	1	-0.133025	NA	0.0368995
2310022A10Rik_66367	-0.298378	0.463193	0.442808	0.0877502	-0.0742391	0.89515	0.719859	0.00222023	0.671839	0.0052283	0.00631723	0.989422	0.0558871	0.948083	0.478951	0.0634915	0.18323	0.972286	0.290657	1	0.982253	0.000172486	0.431451	0.143526	0.569503	0.0790045	0.747599	0.00271842	0.602046	0.153938	0.433461	0.483058	0.605023	0.0266265	0.663298	0.0104984	0.432791	NA	0.564618	0.044644	0.642589	0.0475232	1.15345	8.60839e-08	0.299503	1	0.156698	0.90348	0.0706042
2310022B05Rik_69551	-0.428841	0.729599	-0.0848869	0.92122	-0.669849	NA	-0.428841	0.56296	-0.544318	NA	0.040644	NA	2.02814e-06	NA	-0.544318	0.476513	-0.544318	NA	0.228271	1	-0.2713	NA	-0.605719	NA	-0.807352	NA	-0.175085	0.825962	0.455681	NA	-0.2713	NA	-0.0848871	0.931886	0.514575	0.431053	-0.129281	NA	0.330151	NA	0.228271	NA	-0.129281	0.878568	-0.669849	1	-0.2713	NA	0.296984
2310033P09Rik_67862	-0.0690025	0.913258	0.0771681	0.815602	0.312385	NA	0.114257	0.710161	0.26039	0.310851	-0.0565832	0.885354	0.095832	0.881277	0.0196826	0.959011	-0.190382	0.954958	-0.213174	1	-0.536251	0.111955	-0.0815296	NA	0.0391001	NA	-0.430979	0.0986272	-0.150242	0.811268	-0.241008	0.974233	-0.0815296	0.820286	-0.167944	0.57374	0.00395829	NA	-0.132755	0.695215	-0.0815296	NA	0.48089	0.0348828	0.178706	1	0.263695	0.727165	-0.102653
2310034G01Rik_75579	-0.371966	0.836334	0.398551	NA	0.295458	NA	-0.999998	0.283596	-0.552539	NA	0.24101	NA	0.825972	NA	-0.289504	NA	-0.999998	NA	-0.371967	1	-0.459429	NA	0.24101	NA	-0.874466	NA	-0.652074	NA	-0.211502	NA	-0.652074	NA	-0.0671121	NA	-0.0671121	NA	-0.0671122	NA	1.99192e-06	NA	-0.652074	NA	-0.371967	0.716765	0.825972	1	0.628033	NA	-0.652075
2310039H08Rik_67101	-0.244237	0.661891	-0.0727563	0.862732	0.035047	NA	-0.727797	0.0125023	-0.0399663	0.92437	-0.301381	0.441166	-0.0158539	0.990695	-0.207361	0.588005	-0.00394713	0.998588	0.027332	1	0.061729	0.934246	-0.136321	NA	0.113657	NA	-0.18927	0.604736	0.167295	0.833897	-0.0644887	0.994816	0.061729	0.896667	0.146078	0.703565	0.0990101	NA	-0.102072	0.818266	-0.0399663	NA	-0.657719	0.0242538	0.128156	1	0.177787	0.904952	0.00786217
2310039L15Rik_69629	0.621494	NA	0.758997	NA	-0.378505	NA	-0.378505	NA	-0.115472	NA	0.884527	NA	0.46949	NA	-0.115472	NA	-0.700433	NA	-0.115471	1	0.621493	NA	0.106921	NA	-0.378508	NA	0.106921	NA	0.469491	NA	-1.11547	NA	0.106921	NA	-0.115471	NA	-0.115472	NA	-0.115471	NA	0.758997	NA	0.884527	0.526797	-0.115473	1	-1.70043	NA	-0.115471
2310040G24Rik_381792	0.197035	0.86989	0.383913	0.496764	0.242359	NA	0.0853896	0.905348	0.812371	0.0807561	0.675869	NA	0.487936	NA	-0.0721517	0.926988	0.271803	0.998551	0.449801	1	0.383913	0.647347	0.561309	NA	0.134299	NA	0.342886	0.550159	0.181605	0.898699	0.0347636	0.994816	0.573183	0.301131	0.861615	0.0741546	0.257156	NA	0.561309	0.311652	0.462625	NA	0.242359	0.695965	0.436862	1	-0.0721516	0.976002	0.212302
2310043L19Rik_75589	2.37653	NA	0.480602	NA	0.480599	NA	0.48059	NA	0.480597	NA	1.37653	NA	0.480595	NA	1.37652	NA	-0.481197	NA	1.37653	1	1.37653	NA	1.37653	NA	2.96149	NA	2.37652	NA	1.37653	NA	0.480599	NA	1.37653	NA	1.96149	NA	1.37653	NA	2.69846	NA	-0.481191	NA	1.96149	NA	2.69846	1	0.48059	NA	-0.481201
2310043M15Rik_102633000	-0.362552	NA	-2.1699	NA	-0.169907	NA	1.79118e-05	NA	-0.847978	NA	0.289523	NA	-0.362552	NA	-0.847978	NA	-1.16991	NA	1.76195e-05	1	-0.847977	NA	-0.847978	NA	-3.06583	NA	-0.169907	NA	0.415055	NA	-1.58494	NA	1.7412e-05	NA	-0.169907	NA	-0.362552	NA	-1.58494	NA	-0.169908	NA	0.289524	0.851707	-0.584944	1	-0.84798	NA	-0.362553
2310047K21Rik_115489467	-0.312592	0.78391	-0.137506	0.851563	0.192643	NA	2.65207	8.88513e-14	0.710491	0.143817	0.2878	NA	0.256773	NA	0.2878	0.663182	0.318174	0.99005	0.461132	1	1.12553	0.0529994	0.256773	NA	0.405637	NA	1.22506	0.006912	0.710491	0.485326	0.7993	0.487397	0.2878	0.664893	1.03699	0.0279602	0.591192	NA	0.710491	0.18715	0.347921	NA	2.36984	4.41424e-11	0.318174	1	0.540566	NA	-0.312592
2310057M21Rik_68277	-0.0797269	0.915643	0.422773	0.142708	-0.291231	NA	-0.164119	0.64362	-0.026089	0.948198	0.0407859	0.935568	-0.284917	0.5885	-0.458785	0.136834	0.0458039	0.998551	-0.141127	1	-0.389411	0.369862	-0.516791	NA	-0.169925	NA	-0.616326	0.0419939	0.0306971	0.979325	-0.0473055	0.994816	-0.223254	0.544303	-0.375928	0.234726	-0.00517998	NA	-0.369234	0.273293	-0.253756	NA	-0.0688386	0.865396	-0.278631	1	0.0508046	0.975252	-0.041972
2310061I04Rik_69662	0.0570316	0.958969	-0.687409	0.0911403	0.0458044	NA	0.497015	0.20085	0.293732	0.483812	-0.146841	NA	-0.0593778	NA	0.143836	0.789383	-0.446401	0.821698	-0.310339	1	-0.15978	0.848279	-0.0353324	NA	0.143836	NA	0.412127	0.318793	-0.561878	0.515813	-0.295984	0.97832	-0.199308	0.703795	-0.725377	0.0824369	-0.0234583	NA	-0.399607	0.396572	-0.253756	NA	0.403356	0.322408	-0.295984	1	-0.226275	NA	-0.226275
2310068J16Rik_70281	-0.415037	0.728272	-0.862496	0.195625	-0.0365253	NA	-0.192645	0.809028	-0.277533	NA	-0.112474	NA	-0.192644	NA	-0.415037	NA	-0.415037	NA	-0.234465	1	-0.367731	NA	0.137504	NA	-0.192644	NA	-0.678071	0.325717	-0.112474	NA	-0.277533	NA	0.292782	0.699457	-0.277533	0.717381	-0.0365253	NA	0.137504	NA	0.201634	NA	0.378512	0.57106	-0.92961	1	-0.0365254	NA	0.0356245
2310075K07Rik_100125933	-0.736962	NA	-0.736962	NA	-0.51457	NA	-0.999997	0.326281	-0.51457	NA	-0.415035	NA	-0.321925	NA	-0.0739977	NA	-0.736963	NA	-0.621485	1	-1.32192	NA	-2	NA	-0.862493	NA	-0.415035	NA	-0.0739976	NA	0.263037	NA	0.201637	NA	-0.51457	NA	-0.51457	NA	-0.415035	NA	0.584965	NA	-1.152	0.25537	-0.51457	1	-0.862493	NA	-0.321926
2410002F23Rik_668661	-0.364697	0.61894	-0.750248	0.0728298	-0.0763518	NA	0.0582977	0.921748	0.163852	0.746045	-0.0099506	0.989422	0.278648	0.752737	-0.0763518	0.905032	0.392553	0.882004	0.377366	1	0.0912481	0.928514	0.137052	NA	0.666873	NA	-0.219092	0.66672	0.751762	0.336686	0.487549	0.874593	0.286799	0.583815	0.651174	0.121766	0.415037	NA	0.451748	0.342076	0.666873	NA	1.56834	4.19852e-06	0.373544	1	0.476902	0.685887	0.466175
2410004B18Rik_66421	-1.3519	1.06887e-05	-0.696929	0.032614	-0.433895	NA	-0.45943	0.18459	-0.561729	0.0883737	-0.647176	0.088826	-1.10355	0.00406551	-1.78566	1.78262e-09	-0.897551	0.0529789	-0.429683	1	-0.511898	0.284709	-0.417119	0.275966	-0.489804	NA	-0.599082	0.0820996	-0.722464	0.230711	-1.07039	0.00512964	-1.12383	0.00314762	-0.59436	0.0834197	-0.507452	NA	-0.39642	0.30205	-0.332111	NA	0.00623342	0.992162	-0.425483	1	-1.07696	0.00749414	-0.95693
2410004P03Rik_73667	0.0824616	NA	0.234466	NA	-0.0874632	NA	0.371967	NA	0.371969	NA	1.37197	NA	0.999999	NA	0.0824619	NA	1.30485	NA	0.371969	1	-0.280107	NA	0.999999	NA	0.234465	NA	0.371969	NA	-0.280108	NA	-0.280107	NA	0.497499	NA	0.234465	NA	-0.765534	NA	0.371969	NA	-0.0874629	NA	-0.0874643	0.960824	-0.280108	1	-1.08746	NA	0.234466
2410006H16Rik_69221	0.436665	0.500013	0.737835	0.0622164	0.789182	NA	2.92737	3.79496e-21	1.23664	0.000566231	0.536201	0.268859	0.732598	0.162093	1.72997	1.64869e-07	0.673704	0.471138	0.36402	1	0.773968	0.157978	0.809219	NA	0.706126	NA	1.84848	1.03446e-07	0.554123	0.526592	0.41067	0.96376	0.768862	0.0718814	0.577677	0.173889	0.577677	NA	0.583507	0.194355	0.443091	NA	3.56889	5.79991e-32	0.343556	1	0.449489	0.718568	0.449489
2410022M11Rik_100503842	-2.57399	0.00082141	-2.8635	0.000236971	-1.38957	NA	-1.50986	0.0254305	-2.03342	0.00368994	-1.12653	NA	-0.904138	NA	-1.50986	0.027067	-0.785494	NA	0.0109722	1	-0.50986	NA	-0.541568	NA	-0.305501	NA	-0.418712	0.589622	0.474373	NA	-0.0792255	NA	-0.126531	0.90112	0.116325	0.899073	-0.0110539	NA	-0.175441	0.852681	-0.0334216	NA	-0.360996	0.652144	-0.200532	1	-0.278534	NA	-0.278534
2410080I02Rik_102636896	-1.21792	NA	0.999939	NA	0.678006	NA	0.678009	NA	-2.17972	NA	0.26297	NA	0.999937	NA	1.48536	NA	0.999939	NA	-0.321982	1	-1.21792	NA	-2.17971	NA	1.26297	NA	0.999938	NA	1.48536	NA	-1.21792	NA	0.678006	NA	0.678009	NA	1.26297	NA	-0.321983	NA	0.262971	NA	1.26297	NA	0.26297	1	-2.17971	NA	0.999937
2500002B13Rik_78353	0.332031	0.651763	-0.88063	0.0365789	0.484766	0.499552	0.56796	0.169763	0.16941	0.734733	0.478163	0.334897	0.604796	0.285111	0.953153	0.0102269	0.16941	0.998551	0.681522	1	0.484766	0.424379	0.574165	0.205017	0.737885	NA	1.30617	0.000435681	0.797441	0.268576	0.504395	0.846401	0.972073	0.0209748	1.16119	0.00468677	0.431078	NA	1.08936	0.0202667	0.704332	0.136094	0.410418	0.356035	0.339335	1	-0.395203	0.794719	0.592622
2500004C02Rik_72326	0.777604	0.513575	0.0406382	NA	-0.428847	NA	0.394275	0.676725	0.678068	NA	0.263031	NA	0.777604	NA	0.777604	NA	0.999996	NA	0.330145	1	0.6256	NA	0.625601	NA	0.728694	NA	0.777604	NA	0.394275	NA	0.455676	NA	0.455676	NA	0.455676	NA	0.394275	NA	1.15612	NA	-0.129287	NA	0.330145	0.74006	0.777604	1	-0.0418235	NA	-0.428847
2510002D24Rik_72307	-0.617594	0.305421	-0.950169	0.0262917	-0.419654	NA	-0.383128	0.426594	0.24914	0.606362	-0.171078	NA	-0.100194	NA	-0.383128	0.450528	0.0587092	0.998551	-0.395201	1	-0.0612003	0.956048	-0.359282	NA	-0.0232325	NA	-0.407376	0.400007	-0.290019	0.775408	-0.160736	0.994816	-0.46984	0.352632	-0.00461678	0.995433	-0.0903466	NA	-0.11011	0.860467	-0.130148	NA	0.0137618	0.98321	-0.278792	1	0.0228639	NA	-0.256596
2510003B16Rik_76786	0.777594	NA	0.51456	NA	0.514557	NA	1.36256	NA	1.65206	NA	0.192633	NA	-0.222404	NA	0.777594	NA	-0.807363	NA	1.19263	1	0.514559	NA	0.192633	NA	0.777594	NA	0.51456	NA	1.65206	NA	1.36256	NA	1.51456	NA	1.51456	NA	0.192633	NA	0.777595	NA	0.999985	NA	1.36256	0.424931	-0.222403	1	-0.222404	NA	0.192632
2510009E07Rik_72190	-0.374225	0.390217	-0.223415	0.516376	0.0137327	NA	-0.02007	0.965044	-0.366298	0.230209	-0.259665	0.502751	-0.170692	0.807497	0.00153225	0.99984	-0.34667	0.792409	0.110634	1	-0.0388472	0.961247	0.107791	0.787371	0.182645	NA	0.179941	0.606621	0.113471	0.895042	-0.045161	0.994816	0.0877333	0.837524	0.204098	0.556857	0.296875	NA	0.227858	0.528928	0.149855	NA	0.306824	0.330486	-0.129858	1	-0.181083	0.8965	0.104943
2510039O18Rik_77034	-0.151712	0.819689	-0.614055	0.0414454	-0.00262051	NA	-0.235544	0.501114	-0.00262052	0.995971	-0.034446	0.947667	-0.0615142	0.951994	-0.0891	0.837154	-0.229391	0.955155	-0.384809	1	-0.235544	0.654955	-0.0724853	NA	-0.0669893	NA	0.0387499	0.927778	0.118093	0.894034	-0.122915	0.993344	-0.034446	0.945605	0.448681	0.140407	0.0233747	NA	0.184111	0.640275	0.349419	NA	-0.254159	0.463168	-0.034446	1	-0.0131512	0.993961	-0.00787624
2600006K01Rik_70319	-0.11547	NA	-0.700432	NA	-0.378505	NA	-0.893077	NA	-0.893078	NA	-0.241002	NA	-0.530507	NA	-1.11547	NA	6.84965e-06	NA	-0.893077	1	-0.893077	NA	-0.700431	NA	-0.11547	NA	0.299567	NA	-0.530507	NA	-0.241001	NA	6.93759e-06	NA	-0.530507	NA	0.106922	NA	-0.700432	NA	0.547495	NA	0.547494	0.680429	-0.700432	1	0.106922	NA	-0.530507
2610001J05Rik_66520	0.134333	0.888176	0.329115	0.453333	0.13984	0.864895	0.124924	0.809958	0.318471	0.452808	0.695376	0.110433	0.21897	0.813878	0.270583	0.574109	0.0838059	0.998551	0.352068	1	0.472173	0.410775	0.700601	0.108685	0.526572	0.225683	0.722052	0.0647916	0.472609	0.563694	0.145873	0.994816	0.939085	0.0209748	1.00634	0.00904319	0.291513	0.627283	0.99909	0.0240599	0.641661	0.153506	0.0385366	0.945832	-0.0364884	1	-0.421411	0.723726	0.421983
2610002M06Rik_67028	0.154171	0.727031	-0.200859	0.437763	0.181757	0.680157	0.404149	0.0616095	0.00154886	0.997175	-0.0488561	0.89267	0.0291464	0.974781	-0.0780024	0.810507	0.0857299	0.998551	0.0321805	1	0.100259	0.832848	-0.0714744	0.818367	0.0798772	NA	-0.0552824	0.851918	0.0532421	0.939124	0.0621752	0.994816	-0.0552824	0.872423	-0.0424583	0.896756	0.0886474	NA	-0.10775	0.732287	-0.0552824	0.880127	0.0442533	0.887905	-0.0234335	1	0.0321805	0.97607	-0.111093
2610005L07Rik_381598	0.260895	0.271645	0.0516427	0.834321	0.243669	0.428743	0.949099	1.13196e-11	-0.0271849	0.913529	0.21523	0.320532	0.116956	0.767518	0.298919	0.0936212	-0.0245737	0.998551	0.00128171	1	0.128733	0.681906	0.135754	0.53015	0.114589	NA	0.183963	0.351035	0.195207	0.600388	0.165787	0.974855	0.0810365	0.739323	0.183963	0.349506	0.147379	NA	0.188471	0.364729	0.243669	0.245248	2.66398	3.11936e-100	0.0834591	1	0.158911	0.803453	0.126385
2610008E11Rik_72128	0.175571	0.912038	0.11417	0.894816	-0.0518396	NA	0.263034	0.737261	0.345496	NA	-0.199938	NA	-0.455195	NA	0.345496	0.665142	-0.0874634	NA	0.0500401	1	-0.708952	NA	-0.502501	NA	-0.161464	NA	0.635003	0.338329	0.11417	NA	-0.409391	NA	0.699133	0.311294	-0.0170741	0.986345	-0.280108	NA	0.0824616	NA	-0.280109	NA	0.838536	0.16667	-0.708952	1	0.0168733	NA	0.371968
2610020C07Rik_69918	0.181837	0.889841	0.181837	0.795379	-0.0216968	NA	0.219311	0.74746	-0.0216968	0.978788	-0.0216968	NA	0.0631921	NA	-0.1592	0.842244	-0.744163	NA	0.518872	1	0.219311	NA	0.393341	NA	0.488498	NA	-0.0660909	0.932872	0.291461	NA	0.255837	NA	0.393341	0.545415	0.518872	0.362147	0.425762	NA	0.933909	NA	0.291461	NA	0.393341	0.512604	0.0631921	1	0.0213718	NA	0.457471
2610024D14Rik_108167888	-0.0369945	0.982996	-0.174498	0.779181	-0.4458	NA	0.155651	0.799396	-1.39689	0.00513717	-0.373044	NA	-0.303781	NA	-0.522421	0.341306	-0.780219	0.543084	-0.373044	1	-0.113956	0.918824	-0.326501	NA	0.0885363	NA	-0.303781	0.592006	0.281181	0.804228	-0.689071	0.718425	0.396659	0.472121	0.615082	0.190696	-0.0369945	NA	0.566584	0.264447	0.250808	NA	0.0360695	0.958782	-0.174498	1	-0.303781	NA	-0.281413
2610027K06Rik_69909	0.855596	NA	0.0671005	NA	0.415023	NA	0.514559	NA	-0.584976	NA	0.695132	NA	0.777593	NA	0.777593	NA	-0.584976	NA	0.192631	1	0.415024	NA	-0.584975	NA	-0.222406	NA	0.192631	NA	0.308108	NA	-0.222406	NA	0.777593	NA	0.308108	NA	0.308108	NA	0.415024	NA	0.308109	NA	0.777593	0.417913	-0.070403	1	-0.392331	NA	0.514558
2610028H24Rik_76964	-0.206454	NA	-0.206454	NA	-0.584966	NA	-0.321931	0.800858	-1.32193	NA	0.415034	NA	-0.206454	NA	-0.584965	NA	-0.906893	NA	-0.321932	1	-3.43687e-06	NA	-0.321931	NA	-0.447462	NA	-0.206454	NA	0.263031	NA	-0.736969	NA	0.678068	NA	0.485423	NA	-3.40247e-06	NA	0.678068	NA	-3.40247e-06	NA	0.263031	0.830496	0.0931055	1	-0.447463	NA	0.26303
2610035D17Rik_72386	0.497504	0.779862	0.371973	NA	0.497504	NA	1.45686	0.0713539	0.912541	NA	0.327579	NA	0.719896	NA	0.942289	NA	0.415042	NA	0.497504	1	0.851141	NA	1.02802	NA	0.537032	NA	1.34995	0.113775	0.0280191	NA	0.456862	NA	0.649507	NA	0.134934	NA	0.78701	NA	0.753844	NA	0.23447	NA	1.68513	0.0285709	0.082467	1	-0.584957	NA	0.537032
2610044O15Rik8_72139	0.385288	0.61978	0.029144	0.966061	0.652074	NA	0.999998	0.010168	0.985201	0.0122097	0.861021	NA	0.760327	NA	0.493812	0.312868	-0.0911502	0.998551	0.243269	1	0.192643	0.842233	0.614106	NA	0.689068	NA	0.999998	0.0155093	0.339484	0.739945	0.029144	0.994816	0.90885	0.0411234	0.652074	0.146491	0.292178	NA	0.472751	0.357149	0.811553	NA	0.689069	0.106458	-0.0601233	1	-0.0601233	NA	0.316025
2610203C22Rik_72481	-0.611436	0.677425	0.306101	0.744148	-1.32193	NA	-0.32193	0.743708	-0.0264743	NA	0.172834	NA	-0.459434	NA	-0.459434	NA	-0.32193	NA	-0.196399	1	0.172835	NA	0.610956	NA	0.428092	NA	0.388563	0.659356	-0.2578	NA	0.218638	NA	0.428092	0.647908	0.466566	0.588723	-0.0264742	NA	0.773227	NA	0.540566	NA	-0.196399	0.85083	-0.611436	1	-0.781361	NA	0.466566
2610301B20Rik_67157	0.0466498	0.971391	-0.712342	0.121476	-0.291766	NA	-0.35967	0.478096	-0.308445	0.53515	-0.308445	NA	0.0854691	NA	-0.35967	0.501233	-0.105353	0.998551	-0.00678942	1	0.085469	0.937276	-0.164854	NA	-0.164854	NA	-0.195551	0.72015	0.0726451	NA	0.135655	0.994816	-0.149747	0.81004	-0.0482093	0.94134	-0.0622845	NA	-0.00678942	0.993602	-0.0764983	NA	-0.149747	0.797465	0.219486	1	0.276517	NA	0.11078
2610306M01Rik_67170	0.426262	0.703296	0.357549	0.614708	-0.192648	NA	-0.0458068	0.961863	0.285399	0.686682	0.643853	NA	0.285399	NA	-0.356147	0.668308	0.357549	NA	0.321925	1	-0.0458069	NA	0.169922	NA	0.727917	NA	-0.245116	0.757421	0.643853	NA	0.584959	NA	0.49185	0.490361	0.523559	0.42682	-0.0931125	NA	0.88264	NA	0.459428	NA	-0.142022	0.869358	0.584959	1	0.044391	NA	0.247924
2610318N02Rik_70458	0.407173	0.631844	0.190681	0.763941	-0.080621	NA	0.498803	0.340598	0.531718	0.288175	0.553251	NA	0.383326	NA	0.935867	0.040646	0.120292	0.998551	0.0155943	1	0.476435	0.528488	0.270851	NA	0.595377	NA	0.321926	0.572264	-0.0157698	0.997508	0.359078	0.979242	0.807352	0.112992	0.842758	0.079312	0.498803	NA	0.851475	0.0948472	0.395299	NA	1.00782	0.0214563	-0.0972997	1	-0.523564	0.756402	-0.0806211
2610507B11Rik_72503	-0.311423	0.358935	-0.145443	0.610905	-0.0240054	0.967708	-0.106256	0.72196	-1.01931	8.73893e-07	-0.205666	0.509476	-0.153591	0.771971	-0.852821	3.15911e-05	-0.0885004	0.998551	0.0134055	1	0.0190552	0.975998	-0.0339991	0.921463	-0.218905	0.408868	-0.352519	0.155225	-0.00476917	0.99781	-0.0468704	0.994816	-0.0259432	0.94918	0.118645	0.692566	0.118394	0.752471	0.0774655	0.82265	0.0530213	0.889731	0.469304	0.0357474	-0.00613471	1	-0.0231757	0.986227	-0.0726765
2610507I01Rik_72203	0.27621	0.805044	-0.183222	0.798811	0.162553	NA	0.114459	0.878341	0.381563	0.512768	0.0391709	NA	0.641207	NA	0.0391708	0.963247	0.641207	NA	-0.0132966	1	0.381563	NA	0.34034	NA	0.254184	NA	-0.213595	0.757243	0.0647059	NA	0.186012	NA	-0.153474	0.848174	0.517218	0.368053	0.571666	NA	0.691247	NA	0.0131757	NA	-0.0132965	0.988345	0.162553	1	0.231816	NA	-0.183222
2610524H06Rik_330173	-0.132492	0.752489	-0.0578937	0.839104	0.0472353	0.917373	-0.231515	0.302396	0.0785768	0.756975	0.0151979	0.968528	0.277152	0.361776	0.0619461	0.834706	0.0302373	0.998551	0.0387613	1	0.0151979	0.978436	0.09706	0.715985	0.188	NA	0.117323	0.635566	0.0990991	0.861095	0.0195109	0.994816	0.103169	0.707629	0.0950179	0.717899	0.147193	NA	0.107227	0.700064	0.0909252	0.764195	-0.211159	0.354234	0.092973	1	0.0556599	0.952098	0.0259563
2610528A11Rik_70045	-0.241001	0.90776	-0.0565766	0.962774	-0.893077	NA	-1.11547	0.244086	-0.61297	NA	6.76909e-06	NA	0.299567	NA	-0.530508	0.626048	-0.11547	NA	-0.700432	1	0.0544546	NA	0.42885	NA	-0.530508	NA	6.91346e-06	1	0.106922	NA	-1.11547	NA	0.206458	0.864057	-0.11547	0.924856	-0.0565766	NA	0.157548	NA	-0.241001	NA	-0.452505	0.66511	-0.793542	1	-0.999993	NA	6.79073e-06
2700012I20Rik_72588	-0.58494	NA	-1.39229	NA	0.308143	NA	-3.28822	NA	0.0671362	NA	-0.807332	NA	-0.807331	NA	-0.807331	NA	-0.22237	NA	0.308144	1	-1.80733	NA	0.192666	NA	-0.58494	NA	-0.392294	NA	-0.392295	NA	0.308143	NA	-0.58494	NA	0.0671356	NA	0.308144	NA	-0.222371	NA	0.415058	NA	-0.392295	0.804633	0.192667	1	-0.584941	NA	0.308144
2700038G22Rik_67194	0.736961	0.452767	0.607678	NA	0.0671103	NA	0.0671098	0.948165	0.192641	NA	0.308118	NA	-0.392321	NA	0.13124	NA	0.131241	NA	0.308118	1	0.131241	NA	-0.0703931	NA	0.0671104	NA	0.695141	0.325379	0.415033	NA	0.131241	NA	0.308118	NA	0.96523	NA	0.362566	NA	0.893081	NA	0.192641	NA	0.0671103	0.946641	0.192641	1	-0.144394	NA	0.0671102
2700046G09Rik_67188	0.289496	NA	-0.584972	NA	0.736955	NA	-0.169935	0.916541	-9.74754e-06	NA	0.736955	NA	-0.169934	NA	0.736955	NA	0.289496	NA	-0.169934	1	-0.169935	NA	-0.848006	NA	0.63742	NA	0.415026	NA	-0.584972	NA	0.289497	NA	0.151994	NA	-0.169935	NA	-0.169935	NA	-0.169935	NA	0.530505	NA	-0.848006	0.568218	1.22238	1	-0.584972	NA	0.736955
2700049A03Rik_76967	0.14622	0.906221	0.371093	0.512405	0.278975	NA	-6.16841e-07	1	0.0565829	0.934196	0.526068	NA	0.263034	NA	-0.141356	0.845879	0.0565828	0.998551	-0.0389948	1	0.690044	0.315239	0.415037	NA	0.246914	NA	0.47162	0.383831	0.0931088	NA	0.443606	0.974855	0.457681	0.43259	0.415037	0.45556	0.0191082	NA	0.429392	0.466224	0.214124	NA	0.920928	0.0409398	-0.228819	1	-0.16273	NA	0.128733
2700054A10Rik_72578	0.475733	0.586672	-0.0931093	0.899909	0.285402	NA	0.169925	0.809149	0.475733	0.390997	0.108524	NA	0.0223679	NA	0.0660893	0.935411	-0.356144	NA	-0.415037	1	-0.16711	NA	-0.540568	NA	-0.508147	NA	0.375039	0.53425	-0.21864	NA	2.17785e-08	NA	0.426265	0.502009	0.357552	0.561961	2.63009e-08	NA	-0.117357	0.880942	0.0223678	NA	0.459432	0.428427	0.129283	1	0.0223678	NA	0.0223678
2700062C07Rik_68046	0.063995	0.928714	0.033875	0.9298	-0.086684	NA	-0.232816	0.456009	0.320057	0.240231	-0.106675	0.793176	0.145132	0.826301	0.16194	0.637374	-0.120159	0.998551	0.173038	1	-0.120159	0.836146	-0.113401	NA	0.0699442	NA	0.28979	0.318987	0.0459985	0.961258	-0.106675	0.994628	0.145132	0.681592	0.128125	0.707597	0.44434	NA	0.139485	0.70055	-0.0866839	NA	0.0817697	0.821894	-0.120159	1	-0.395437	0.550183	-0.0156645
2700081O15Rik_108899	-0.693894	0.597107	-0.257795	NA	-1.45943	NA	0.218642	0.814364	-0.874467	NA	-0.974002	NA	-0.611432	NA	0.0259972	NA	-0.459429	NA	-0.196395	1	-0.38904	NA	0.306105	NA	0.218642	NA	0.0259972	0.979813	-0.137501	NA	-0.0809178	NA	-0.196395	NA	-2.19639	NA	0.263036	NA	0.347925	NA	-0.45943	NA	-0.693894	0.418792	-0.080918	1	-0.0809179	NA	-0.38904
2700097O09Rik_72658	0.843268	0.279351	0.640452	0.310385	0.0418142	NA	0.745421	0.21914	0.46712	0.476516	0.843268	NA	0.436093	NA	0.745421	0.235028	0.304849	NA	0.0824561	1	0.912531	NA	0.436093	NA	0.889811	NA	1.16046	0.0417676	0.270083	NA	0.234459	NA	1.17932	0.0479616	0.770512	0.20971	0.338796	NA	0.640452	NA	0.371963	NA	1.49749	0.00271639	0.121985	1	-0.387029	NA	0.584956
2700099C18Rik_77022	0.0740002	0.952529	-0.47032	0.364377	0.337035	NA	0.967085	0.0120827	0.114642	0.842901	0.248498	NA	0.0532417	NA	0.0944644	0.888509	0.211504	NA	-0.0108887	1	0.337035	NA	0.0740003	NA	0.43657	NA	0.43657	0.361282	0.0108064	NA	-0.101086	NA	0.404149	0.436911	-0.0552827	0.935266	0.0321802	NA	0.302269	0.588481	0.284567	NA	2.66923	8.06909e-18	-0.0108886	1	-0.17264	NA	0.173536
2810001G20Rik_66456	0.537024	0.569985	-0.502504	0.506678	0.497495	NA	-0.212998	0.796802	0.94228	NA	0.0824579	NA	0.537024	NA	0.32757	0.663182	0.456853	NA	0.456853	1	-0.087467	NA	0.575498	NA	0.94228	NA	0.537024	0.395145	0.281767	NA	0.281767	NA	0.649498	0.311212	0.649498	0.280345	0.999996	NA	0.234461	NA	0.456853	NA	-0.765539	0.293884	0.0824579	1	-0.212998	NA	0.281767
2810002D19Rik_66457	0.350331	0.577161	-0.0780031	0.88569	0.593374	NA	-0.00846213	0.988743	0.701088	0.0433323	-0.0428136	NA	0.211504	NA	-0.189034	0.720739	0.226003	0.991171	0.167109	1	0.074	0.939351	-0.0255356	NA	0.268647	NA	-0.0603011	0.910806	0.0250904	0.990219	-0.114072	0.994816	-0.151067	0.78048	0.323614	0.447975	0.18206	NA	0.363507	0.412616	0.268647	NA	-0.114072	0.828709	0.240358	1	-0.228029	NA	-0.00846214
2810004N23Rik_66523	0.245546	0.678069	0.602239	0.0472158	0.395789	NA	0.110386	0.795444	0.629461	0.0346846	0.385181	0.316526	0.669354	0.083405	0.467938	0.152667	0.467938	0.604022	0.31984	1	0.574494	0.185871	0.161012	NA	0.660583	NA	0.395789	0.243375	0.615914	0.273776	0.45785	0.670227	0.497788	0.143325	0.560419	0.0776408	0.606812	NA	0.546205	0.106015	0.492856	NA	0.395789	0.230291	0.154781	1	0.314259	0.772142	0.374494
2810006K23Rik_72650	0.342883	0.799451	0.812369	0.208457	0.370364	NA	0.549334	0.437433	0.890371	0.150923	0.90923	NA	0.642444	NA	0.549334	0.46096	0.314869	NA	0.664811	1	0.851897	NA	0.664811	NA	0.890371	NA	0.475334	0.518847	0.449799	NA	0.549334	NA	0.999996	0.133134	0.851897	0.191695	1.06871	NA	1.1816	0.0723716	0.890371	NA	0.397331	0.602954	0.370364	1	-0.228273	NA	0.750968
2810013P06Rik_100503178	0.467502	0.605124	0.388067	0.527885	0.0176988	NA	1.53051	0.000378469	0.518128	0.350174	0.183709	NA	0.78943	NA	0.74761	0.160917	0.360586	NA	0.274857	1	0.183709	NA	0.0524642	NA	-0.1304	NA	1.10309	0.0258373	-0.1304	NA	-0.0544511	NA	0.518128	0.402379	0.590884	0.291128	0.183709	NA	0.245109	0.740676	0.660147	NA	1.74761	2.15014e-05	0.388067	1	0.590884	NA	0.119578
2810021J22Rik_69944	0.117357	0.953167	-0.560714	0.5283	0.287282	NA	0.845277	0.235941	0.845277	NA	0.576789	NA	0.761213	NA	0.32681	0.731693	-0.127755	NA	0.761213	1	-0.024662	NA	0.474909	NA	0.32681	NA	0.402759	0.632871	-0.075288	NA	-0.238787	NA	0.117357	0.919889	-0.075288	0.944149	0.439285	NA	0.161751	NA	0.161751	NA	0.671946	0.374067	-0.423211	1	-0.0752881	NA	0.543622
2810025M15Rik_69953	0.316651	0.381442	0.403284	0.102691	0.0601802	NA	-0.0936953	0.780903	0.412108	0.0880964	0.412108	0.140915	0.505767	0.10062	0.183839	0.553261	0.307221	0.760266	0.268875	1	0.219463	0.595165	0.468184	NA	0.29296	NA	0.249313	0.371099	0.239431	0.658936	0.234465	0.974855	0.362895	0.182527	0.522161	0.033255	0.425243	NA	0.259127	0.377667	0.509883	NA	-0.106241	0.748443	0.380985	1	0.115252	0.923108	0.194107
2810039B14Rik_72665	0.415047	NA	-1.58495	NA	-0.0995245	NA	-0.20644	0.88424	0.552552	NA	-0.447448	NA	0.180582	NA	-0.736954	NA	-0.447447	NA	0.180583	1	-0.0995245	NA	-0.736954	NA	-0.0995247	NA	-0.736953	NA	-0.0995243	NA	0.415047	NA	0.263045	NA	-0.321917	NA	0.0931205	NA	-0.584951	NA	-0.447448	NA	-0.321917	0.813596	-1.09952	1	1.07919e-05	NA	-1.58495
2810047C21Rik1_105242405	0.373813	0.708537	-0.291768	0.67766	0.276516	NA	2.54374	9.1646e-12	0.494107	0.371666	0.804447	NA	0.135653	NA	0.937714	0.0531169	0.276516	0.998551	0.631611	1	0.804447	0.253757	0.91634	NA	0.550691	NA	1.15403	0.0159782	-0.82782	0.532563	0.172179	0.994816	0.780988	0.151924	0.894645	0.0753607	-0.105355	NA	0.276516	0.699142	-0.105355	NA	2.67043	3.11507e-13	0.435214	1	-0.291768	NA	0.0201762
2810403D21Rik_69964	-0.137523	NA	0.710472	NA	-0.137523	NA	1.3479	0.285566	0.540548	NA	0.540547	NA	-0.874486	NA	0.710473	NA	0.540548	NA	0.999979	1	0.125509	NA	1.44744	NA	1.24099	NA	1.54055	NA	0.999979	NA	0.710473	NA	1.71047	NA	0.99998	NA	0.540548	NA	1.62801	NA	-0.874487	NA	0.347903	0.843505	-0.137522	1	-0.137523	NA	0.999979
2810407A14Rik_100039901	1.61002	NA	0.752036	NA	0.336998	NA	0.999963	0.315266	1.14435	NA	0.999964	NA	1.14435	NA	1.337	NA	0.92196	NA	1.21147	1	1.21147	NA	0.999964	NA	0.839499	NA	1.70623	NA	1.55939	NA	0.559391	NA	1.61002	NA	0.839499	NA	0.452476	NA	1.50692	NA	0.999964	NA	1.07396	0.268338	0.839498	1	0.839499	NA	0.658927
2810408A11Rik_70419	-0.415105	NA	-0.415106	NA	-6.79865e-05	NA	-6.91158e-05	NA	-7.12138e-05	NA	0.999928	NA	0.32186	NA	0.807286	NA	0.584892	NA	0.99993	1	0.321861	NA	0.999928	NA	-0.415108	NA	-6.84552e-05	NA	-6.84552e-05	NA	0.321861	NA	0.999931	NA	0.32186	NA	1.45936	NA	0.584895	NA	-1.89599	NA	0.99993	NA	1.16986	1	-0.415103	NA	1.16985
2810408I11Rik_69941	0.270088	0.71505	-0.368645	0.414212	0.134929	NA	0.507483	0.190116	0.866733	0.0114477	0.197939	NA	0.327574	NA	-0.0430694	0.943162	-6.77457e-07	1	0.382856	1	0.0140745	0.990835	0.185555	NA	0.349942	NA	0.108934	0.828149	0.0824615	0.945751	-0.180573	0.993048	0.393663	0.378015	0.210217	0.657864	0.487445	NA	0.382856	0.391612	0.382856	NA	0.565979	0.130826	0.134929	1	0.327574	0.817239	0.676302
2810410L24Rik_100042332	0.262998	NA	0.678035	NA	-1.21789	NA	0.262994	NA	0.262999	NA	-1.2179	NA	0.678035	NA	-1.21789	NA	-0.321962	NA	-0.321962	1	-0.321963	NA	-0.321962	NA	-2.17969	NA	2.263	NA	-1.21789	NA	-0.321964	NA	0.678036	NA	-0.321963	NA	-1.21789	NA	0.999959	NA	0.678037	NA	-1.2179	NA	0.262998	1	0.262999	NA	-1.2179
2810414N06Rik_102640772	0.469483	0.768521	0.15754	0.8865	0.547485	NA	-0.0565849	0.964299	0.82312	NA	0.469484	NA	0.343952	NA	0.387021	0.709874	-0.176879	NA	-0.056585	1	0.299559	NA	0.509012	NA	0.387021	NA	0.253755	0.803096	0.75899	NA	-0.308124	NA	0.657111	0.481463	0.971984	0.224215	0.621487	NA	0.469483	NA	0.65711	NA	0.469484	0.614934	0.253755	1	-0.308124	NA	-0.241009
2810454H06Rik_72813	0.371962	0.833546	0.304847	NA	0.234458	NA	1.55639	0.0232566	0.556386	NA	-6.97842e-06	NA	0.234458	NA	1.49749	NA	0.61297	NA	0.719885	1	0.999993	NA	0.497493	NA	0.234458	NA	1.55639	0.0317735	0.61297	NA	-6.84881e-06	NA	0.304848	NA	0.436092	NA	0.234458	NA	0.719885	NA	0.999993	NA	0.61297	0.489407	-0.180579	1	0.436092	NA	0.436092
2900026A02Rik_243219	-0.0476539	0.962947	0.308322	0.442857	-0.0913752	0.905345	-0.316082	0.431486	-0.368909	0.333988	0.0258083	0.968956	0.306217	0.647703	-0.0130807	0.98348	0.282862	0.942819	0.427354	1	0.500967	0.322504	0.28072	0.513474	0.476844	NA	0.254763	0.539877	0.499125	0.505992	0.287136	0.974855	0.421532	0.300031	0.533715	0.145521	0.569252	NA	0.359963	0.3897	0.45801	NA	0.183173	0.680141	0.310423	1	0.351823	0.772142	-0.00521862
2900041M22Rik_78403	0.485383	NA	0.485383	NA	-0.321974	NA	1.26299	NA	-0.737007	NA	-0.32197	NA	-0.32197	NA	0.847954	NA	-4.17643e-05	NA	-1.32197	1	0.999954	NA	0.847952	NA	-4.35627e-05	NA	0.262989	NA	-1.32197	NA	0.485384	NA	0.678028	NA	0.847953	NA	0.485383	NA	0.999954	NA	0.678028	NA	0.678027	0.705016	-0.737007	1	0.485384	NA	0.26299
2900052L18Rik_102640779	-0.0704023	NA	-0.807366	NA	0.192632	NA	0.60767	NA	0.60767	NA	0.0671018	NA	-0.0704013	NA	0.415025	NA	-0.222404	NA	-0.584977	1	0.192632	NA	-0.222405	NA	-1.0704	NA	0.855598	NA	-1.0704	NA	-0.39233	NA	-0.392329	NA	0.415024	NA	0.695133	NA	0.514561	NA	0.0671022	NA	0.192632	0.910616	0.0670997	1	0.415024	NA	-0.392329
2900060B14Rik_68204	-0.643848	NA	0.356151	NA	-0.473924	NA	-0.0588865	0.970953	0.443614	NA	-0.643848	NA	-0.473923	NA	-0.184417	NA	-0.0588858	NA	-0.32192	1	-0.184417	NA	-0.32192	NA	0.356151	NA	0.604079	NA	0.163506	NA	-0.473923	NA	0.941113	NA	0.356151	NA	0.056591	NA	0.526076	NA	-0.473925	NA	-0.0588868	0.970364	-1.05888	1	-0.0588859	NA	-0.32192
2900076A07Rik_100504421	1.22234	NA	0.736916	NA	1.41499	NA	1.73692	NA	2.22234	NA	1.41499	NA	1.58491	NA	-0.58501	NA	-4.91198e-05	NA	0.999951	1	-5.07212e-05	NA	1.73692	NA	0.414989	NA	1.22234	NA	1.41499	NA	1.41499	NA	1.41499	NA	1.58491	NA	0.414988	NA	1.22234	NA	-4.67166e-05	NA	3.11543	0.0111222	0.999948	1	-1.48094	NA	1.22234
2900089D17Rik_67277	0.111028	0.955426	-1.18443	0.158203	-0.184428	NA	0.999997	0.119983	0.163495	NA	0.748458	NA	-0.120298	NA	-3.31057e-06	1	-0.321931	NA	-0.184428	1	0.485423	NA	-0.473934	NA	0.400535	NA	0.443603	0.573457	0.443603	NA	-0.395932	NA	0.163495	0.875463	-3.3928e-06	1	0.356141	NA	0.0565803	NA	0.400535	NA	1.40053	0.0155548	0.163495	1	-0.321931	NA	-0.473934
2900093K20Rik_108168734	0.595607	0.600523	0.208584	0.821916	-0.169928	NA	1.03171	0.104112	0.756072	NA	0.508144	NA	0.0931065	NA	0.967576	NA	0.152	NA	-0.321931	1	-0.906893	NA	0.315499	NA	-0.169928	NA	0.46234	0.555943	0.0931067	NA	-0.169928	NA	-0.321931	0.746014	0.415035	0.609593	-0.491855	NA	0.415035	NA	0.46234	NA	0.830072	0.217102	1.18057	1	0.415035	NA	-0.321931
3010003L21Rik_109163	-0.807354	NA	-0.637429	NA	-0.106915	NA	0.440573	0.68702	0.0995362	NA	-0.485426	NA	-0.347924	NA	-0.807354	NA	-0.485426	NA	0.652077	1	6.12756e-07	NA	-0.106914	NA	0.440573	NA	-0.485427	NA	0.0995362	NA	0.192646	NA	-0.106914	NA	-0.106914	NA	0.947533	NA	0.362571	NA	-0.222391	NA	8.15524e-07	1	0.440573	1	0.584963	NA	-0.63743
3110009E18Rik_73103	0.343955	0.805322	-0.530513	NA	0.206452	NA	0.0544487	0.958036	0.971987	NA	0.387024	NA	0.758993	NA	-0.308121	NA	-0.115476	NA	0.509014	1	-0.176877	NA	-0.115476	NA	0.387024	NA	-0.793548	0.337858	-0.530514	NA	1.03981e-06	NA	9.39393e-07	NA	0.299561	NA	0.428844	NA	0.106916	NA	0.387024	NA	-0.241007	0.795142	9.17844e-07	1	-0.793548	NA	0.387024
3110021A11Rik_67289	-0.2224	NA	0.607674	NA	-0.392326	NA	0.607674	NA	0.855601	NA	0.192637	NA	-0.392325	NA	0.41503	NA	-0.222401	NA	0.192637	1	-0.392326	NA	-0.584972	NA	-0.222401	NA	0.192637	NA	-1.07039	NA	0.695137	NA	0.192637	NA	0.777599	NA	0.067106	NA	-0.392326	NA	0.777598	NA	0.308114	0.855873	0.308114	1	1.06711	NA	0.192636
3110040N11Rik_67290	0.26462	0.673546	0.256671	0.516376	0.0787533	NA	0.0236118	0.96504	0.295984	0.421982	0.157705	NA	0.400681	NA	0.114377	0.816677	-0.0833034	0.998551	0.060606	1	0.256671	0.664933	0.0787534	NA	0.378877	NA	0.0422275	0.931821	0.0329497	0.981096	0.14053	0.993344	0.272525	0.516584	0.0787533	0.871107	0.216257	NA	0.422161	0.267995	0.248678	NA	0.0787533	0.869334	0.191453	1	0.326681	0.784723	0.0787533
3110045C21Rik_67303	0.415054	NA	0.222407	NA	-0.999985	NA	-3.44267	NA	0.415051	NA	-0.584946	NA	0.584979	NA	-0.26302	NA	0.222408	NA	1.62387e-05	1	-0.584945	NA	-0.999981	NA	-0.263017	NA	-0.999982	NA	-0.99998	NA	-0.584946	NA	1.00002	NA	0.874483	NA	-0.263018	NA	-0.584944	NA	0.73698	NA	-0.999985	0.631596	-0.263017	1	-2.48088	NA	0.415053
3110053B16Rik_382686	-2.35535	NA	-0.874457	NA	-1.45942	NA	-2.35535	NA	-0.874458	NA	-1.45942	NA	0.710503	NA	-1.45942	NA	-0.874459	NA	-0.137493	1	-0.874459	NA	-0.459424	NA	0.347932	NA	-0.874461	NA	0.347932	NA	-2.35535	NA	-0.459421	NA	0.125541	NA	-0.137494	NA	-0.874456	NA	-0.874455	NA	-0.137492	NA	0.125541	1	-1.45942	NA	-2.35535
3110056K07Rik_73204	0.283792	0.808023	0.213403	0.767057	0.100928	NA	0.139402	0.855847	0.446063	0.448698	0.176877	NA	0.100928	NA	-0.0641312	0.942123	0.350906	NA	-0.0641312	1	0.350906	NA	0.139402	NA	-0.108525	NA	-0.353638	0.616577	-0.250544	NA	0.0207576	NA	-0.154329	0.856758	0.213403	0.771768	-0.353638	NA	0.176877	NA	0.415037	NA	-0.0210626	0.980574	0.0613996	1	0.0207576	NA	-0.0210625
3110070M22Rik_67304	0.13326	NA	-0.0473127	NA	-1.14685	NA	-2.9542	0.0665935	0.505228	NA	0.367724	NA	0.367724	NA	-0.146849	NA	0.293724	NA	0.133259	1	-0.369241	NA	0.689653	NA	0.215722	NA	0.215721	NA	0.293724	NA	0.215722	NA	0.438114	NA	-0.632276	NA	0.630759	NA	0.505228	NA	0.630759	NA	-0.784278	0.55497	0.746236	1	0.0457974	NA	-0.253764
3110082I17Rik_73212	0.169127	0.764104	0.31088	0.285137	0.164865	0.767138	0.299261	0.309553	0.23566	0.429199	0.145528	0.71032	0.415037	0.275873	0.363898	0.210568	0.320491	0.789949	0.213134	1	0.40061	0.29978	0.606336	0.0568427	0.436411	NA	0.411444	0.147141	0.204854	0.745918	0.0904148	0.994816	0.478231	0.100108	0.611043	0.0233999	0.378695	NA	0.427543	0.150414	0.425763	0.179726	0.572949	0.0236203	0.198614	1	0.12812	0.922603	0.139025
3200001D21Rik_71818	-1.85785	NA	0.584843	NA	0.584844	NA	1.32181	NA	1.80723	NA	-0.000120118	NA	1.32181	NA	1.58484	NA	1.32181	NA	1.80723	1	-0.000120118	NA	0.99988	NA	0.999882	NA	1.99988	NA	0.99988	NA	2.1698	NA	0.999877	NA	1.80723	NA	0.999879	NA	-0.000116795	NA	0.999879	NA	0.999879	NA	-1.85784	1	0.584841	NA	1.32181
3300002I08Rik_69277	-0.000140367	NA	1.80722	NA	1.58483	NA	-0.000140367	NA	0.99986	NA	1.32179	NA	-0.000134797	NA	2.16979	NA	0.584823	NA	1.58483	1	1.80722	NA	1.58483	NA	1.99986	NA	2.32179	NA	0.584826	NA	0.584826	NA	2.58483	NA	2.58483	NA	1.32179	NA	1.80722	NA	0.999862	NA	1.99986	0.186401	0.584825	1	1.32179	NA	1.80722
3300005D01Rik_78512	0.247929	0.901353	-0.299559	NA	-1.41503	NA	0.247928	0.818062	0.0874636	NA	0.0874641	NA	1.08746	NA	-0.0931081	NA	0.169926	NA	1.37425e-06	1	-0.999998	NA	9.7268e-07	NA	-0.299559	NA	0.087464	NA	-0.192644	NA	0.523563	NA	0.700441	NA	1	NA	0.392318	NA	0.807356	NA	0.321929	NA	0.700441	0.415445	-0.67807	1	-0.415036	NA	0.169926
3830403N18Rik_70691	-0.874463	0.70258	0.125535	0.938475	-1.23703	NA	0.415042	0.769146	0.125536	NA	0.347928	NA	-0.584957	NA	0.0430732	NA	-0.72246	NA	0.125535	1	0.277539	NA	0.203538	NA	0.0430735	NA	0.277539	0.846944	-0.137498	NA	-0.343949	NA	0.347928	0.82679	0.415042	0.777135	-0.0443894	NA	0.8625	NA	0.125536	NA	0.203538	0.894225	-0.0443894	1	-0.459426	NA	-0.874463
3830406C13Rik_218734	0.0985052	0.867025	0.349467	0.152123	0.0752354	0.88435	-0.0567074	0.867385	0.272272	0.276614	0.287539	0.326858	0.285006	0.458075	0.0781648	0.822832	0.0335877	0.998551	0.182569	1	0.329938	0.339328	0.392464	0.145542	0.366341	NA	0.228118	0.398452	0.201499	0.705091	0.132721	0.984728	0.36154	0.166559	0.544232	0.0213318	0.262004	NA	0.634558	0.0214277	0.359133	0.198068	-0.0859194	0.790796	0.160627	1	-0.129187	0.910198	0.334845
4632404H12Rik_74034	0.0951555	0.948537	-0.704546	0.2394	0.155276	NA	-0.459433	0.463769	0.295454	0.61556	-0.601452	NA	0.347921	NA	-0.137505	0.858426	0.212992	NA	-0.24998	1	0.125529	NA	-1.71124e-06	NA	0.0951554	NA	-0.415039	0.515251	-0.0671159	NA	-0.552543	NA	-0.211506	0.774626	0.125529	0.862065	0.125529	NA	0.0951556	0.902028	-0.211506	NA	0.0641286	0.93284	0.295454	1	0.373457	NA	-0.211506
4632415L05Rik_70808	-0.269033	0.469805	-0.742964	0.000898027	0.208644	0.641289	0.26702	0.28655	-0.219402	0.396238	-0.290837	0.321408	0.0955394	0.877373	-0.309263	0.232192	-0.294504	0.765108	-0.261837	1	-0.381508	0.264485	-0.131529	0.665473	-0.229895	NA	-0.37373	0.136556	-0.405095	0.408568	-0.171422	0.981759	-0.168055	0.579363	-0.305559	0.233221	0.0871108	NA	-0.0642662	0.853815	-0.389327	0.167581	0.492252	0.0229312	-0.0271928	1	-0.0302461	0.98022	-0.309263
4632427E13Rik_666737	0.325401	0.627673	-0.517058	0.236823	-0.185214	NA	-0.593679	0.167806	-0.225292	0.632647	-0.0712579	NA	-0.14622	NA	-0.127111	0.824354	-0.492396	0.785724	-0.851477	1	-0.567684	0.35114	-0.330645	NA	7.10555e-07	NA	-0.397759	0.385944	-0.330645	NA	-0.308949	0.975566	-0.567684	0.223043	-0.225292	0.650014	-0.567684	NA	-0.82045	0.0783421	0.209924	NA	-0.982721	0.0169931	-0.205114	1	-0.205114	NA	-0.0531106
4732440D04Rik_654788	-0.0911477	0.937992	-0.292782	0.577855	0.415038	NA	0.0291466	0.96504	-0.0703891	0.905363	-0.112209	NA	0.292181	NA	-0.0297471	0.965135	-0.317029	0.962351	0.192645	1	0.0482554	0.966244	-0.133583	NA	0.486828	NA	0.104109	0.850197	0.00978122	0.99781	-0.133583	0.994816	-0.222392	0.703016	-0.177304	0.757028	0.38529	NA	-0.0911477	0.88596	-0.222392	NA	0.259759	0.604621	-0.049925	1	0.370183	NA	-0.199672
4732471J01Rik_654804	0.559427	0.621732	-1.13245	NA	0.16711	NA	-0.0255353	0.978467	-0.309328	NA	-0.440573	NA	-0.745427	NA	-0.373458	NA	-0.247927	NA	-0.373458	1	-0.83289	NA	-1.13245	NA	-0.584962	NA	0.16711	0.848026	-0.510962	NA	-1.13245	NA	-0.440573	NA	-0.440573	NA	-0.510962	NA	0.0250908	NA	-0.662965	NA	0.559427	0.445921	-0.13245	1	-0.510962	NA	-0.510962
4732491K20Rik_224523	-0.750016	NA	-1.03952	NA	-0.624485	NA	0.314114	0.777844	0.790552	NA	-0.302557	NA	-0.121985	NA	-0.624486	NA	0.249983	NA	-0.402093	1	0.249983	NA	-1.03952	NA	0.434408	NA	0.314114	NA	0.0384793	NA	-0.209449	NA	0.790552	NA	-0.121985	NA	0.919835	NA	0.0384794	NA	-0.624485	NA	0.11248	0.929308	0.0384793	1	0.18287	NA	0.182869
4833407H14Rik_73899	1.22237	NA	0.415015	NA	0.584941	NA	-0.584984	0.743762	0.415015	NA	0.736943	NA	0.415015	NA	1.41502	NA	0.415016	NA	0.736943	1	0.999978	NA	1.22237	NA	0.584941	NA	1.87445	NA	0.874447	NA	-0.584984	NA	0.999978	NA	1.58494	NA	0.22237	NA	1.11546	NA	0.999978	NA	-2.14889e-05	1	0.222371	1	-0.263056	NA	-2.25079e-05
4833417C18Rik_73906	0.485372	NA	-5.48906e-05	NA	0.262979	NA	1.13745	NA	0.847942	NA	0.999945	NA	-5.44736e-05	NA	1.37846	NA	-5.55293e-05	NA	0.678018	1	0.678017	NA	0.262978	NA	0.26298	NA	0.678017	NA	-0.321984	NA	-0.737017	NA	1.26298	NA	1.13745	NA	0.262981	NA	-5.32353e-05	NA	-5.44736e-05	NA	0.485372	0.77719	0.678017	1	0.26298	NA	0.847942
4833418N02Rik_74597	-0.351472	0.808551	-2.88752	0.00233506	1.88066e-07	NA	0.518467	0.472764	0.375509	NA	-0.351472	NA	0.075949	NA	-0.509013	NA	0.182864	NA	-0.351472	1	0.597902	NA	-1.03953	NA	-0.302563	NA	0.0384742	0.968568	0.375509	NA	-0.209453	NA	-0.454566	0.60459	-0.402098	0.628383	-0.12199	NA	-0.454566	NA	-0.165059	NA	0.960472	0.118329	-0.302563	1	0.075949	NA	-0.961526
4833419F23Rik_73915	0.228622	0.829026	-0.629359	0.259892	0.560466	NA	1.20353	0.00266944	0.728193	0.105727	0.637428	NA	0.637428	NA	0.878436	0.0458958	0.301378	0.989764	0.618569	1	0.0144974	0.992596	0.728193	NA	0.762959	NA	1.13883	0.00831084	0.203531	0.88342	0.458104	0.971088	0.728193	0.140471	0.59946	0.220667	0.301378	NA	0.955604	0.0484045	0.674422	NA	0.780032	0.0785265	0.152001	1	0.177996	NA	0.177996
4833420G17Rik_67392	0.173536	0.779923	0.0688385	0.868941	0.354108	NA	0.771266	0.00357316	0.337035	0.274558	0.280108	0.461015	0.37517	0.414628	0.540907	0.0618541	0.119643	0.998551	-0.0722892	1	0.149288	0.801556	0.114642	NA	0.134542	NA	0.796466	0.00444712	0.0584594	0.953083	-0.0329149	0.994816	0.358345	0.28973	0.124626	0.751774	0.0321801	NA	0.0842686	0.84778	0.139474	NA	0.97814	8.54939e-05	0.234736	1	-0.0440555	0.976002	0.220842
4833438C02Rik_100503392	0.14265	0.593512	-1.24037	1.42172e-18	0.174665	0.539819	0.046629	0.826299	0.124236	0.470782	-0.300337	0.094583	-0.0594764	0.887232	0.176041	0.310157	0.00542811	0.998551	0.0162233	1	-0.256987	0.253117	0.0866858	0.664741	0.00387932	NA	0.0451238	0.825273	-0.156585	0.646482	-0.135951	0.974855	-0.218513	0.215229	-0.0164077	0.944059	-0.0773983	NA	-0.108889	0.593299	-0.0417744	0.869046	-0.0179801	0.937849	0.0345435	1	-0.172258	0.725995	-0.298425
4833439L19Rik_97820	-0.0903588	0.696245	-0.274059	0.0184581	-0.0349092	0.894504	-0.526486	4.91448e-07	-0.137004	0.282539	-0.121617	0.434312	-0.125077	0.563334	-0.45507	1.70566e-05	-0.143506	0.790402	-0.0990818	1	-0.223376	0.190043	-0.280659	0.0534596	-0.164715	0.230681	-0.551543	5.23684e-07	-0.161666	0.539932	-0.130035	0.944173	-0.285076	0.0264655	-0.342036	0.00613933	-0.144008	0.416966	-0.257147	0.0517164	-0.243114	0.0958533	-0.54094	1.4534e-07	-0.134511	1	-0.0792888	0.889632	-0.0132211
4921511I17Rik_70858	0.362557	NA	0.362557	NA	-0.485439	NA	-0.222407	NA	-1.2224	NA	0.51456	NA	-0.485439	NA	-1.22344e-05	NA	0.362557	NA	-1.28626e-05	1	-1.80736	NA	-0.222406	NA	-0.48544	NA	-0.222406	NA	-0.485439	NA	-0.807366	NA	-0.222405	NA	0.192631	NA	0.514561	NA	0.51456	NA	-0.222404	NA	-1.26846e-05	1	-1.29717e-05	1	-0.222405	NA	0.362558
4921517D16Rik_70876	7.45715e-05	NA	-1.48082	NA	7.20125e-05	NA	7.53199e-05	NA	7.40405e-05	NA	-1.48081	NA	-2.44261	NA	-0.584887	NA	-0.584886	NA	-0.584886	1	0.415109	NA	0.737039	NA	7.20125e-05	NA	-0.584885	NA	-0.584885	NA	0.415112	NA	0.737039	NA	-0.584885	NA	-0.584885	NA	0.737039	NA	-1.48082	NA	-0.584885	0.830199	-0.584887	1	-0.584885	NA	-2.44261
4921524J17Rik_66714	-0.258444	0.42272	-0.314511	0.150929	-0.0509157	0.913478	0.792405	5.65269e-06	0.262584	0.217989	0.120565	0.687268	-0.164527	0.701306	-0.128607	0.637937	-0.0453239	0.998551	-0.0314384	1	-0.235977	0.467241	-0.248773	0.312877	0.0307681	NA	-0.0176852	0.955214	-0.176701	0.707766	0.0201404	0.994816	-0.113901	0.685194	-0.0425361	0.887872	-0.18898	NA	-0.261683	0.282773	-0.119765	0.685142	0.8141	1.97682e-06	-0.152454	1	0.164657	0.840755	-0.161499
4921528I07Rik_77049	-0.8074	NA	0.999952	NA	-0.22244	NA	0.514524	NA	0.514524	NA	0.777558	NA	-0.222437	NA	0.192597	NA	-1.70333	NA	0.514524	1	0.999953	NA	-0.8074	NA	0.192598	NA	0.192597	NA	0.777561	NA	-0.222437	NA	0.1926	NA	1.36252	NA	-1.70333	NA	0.777559	NA	0.777558	NA	1.1926	NA	-0.807392	1	-0.222437	NA	0.192597
4921529L05Rik_320178	-0.848004	0.688596	-0.169933	0.902796	-0.169933	NA	0.289499	0.816798	-0.848004	NA	0.289498	NA	0.151995	NA	0.530506	NA	-0.58497	NA	0.830067	1	0.736957	NA	0.637422	NA	-7.94367e-06	NA	0.415029	0.715813	-0.58497	NA	0.530507	NA	1.35363	0.131067	1.15199	0.195287	0.151995	NA	0.830066	NA	0.830067	NA	-0.362578	0.790547	-0.169933	1	-1.16993	NA	-0.848004
4921531C22Rik_66730	-0.334422	0.833472	-0.334422	0.70967	-0.103096	NA	0.142016	0.882011	-0.273021	NA	0.186411	NA	-0.0506286	NA	-0.398552	0.669799	-0.214127	NA	-0.398552	1	0.0962128	NA	-0.536055	NA	-0.103096	NA	0.142017	0.875109	-0.273021	NA	-0.157544	NA	-0.0506285	0.96716	0.186411	0.84194	-0.465666	NA	0.0489071	NA	0.229479	NA	-0.951093	0.237099	0.0962128	1	-0.103096	NA	0.18641
4930402H24Rik_228602	-0.316856	0.501481	-0.403792	0.188356	-0.119999	NA	0.295958	0.349872	-0.757429	0.00678218	-0.168655	0.688178	-0.430928	0.314165	-0.584962	0.0447731	-0.275277	0.887113	-0.267103	1	-0.491535	0.239323	-0.525255	NA	-0.559783	NA	-0.482043	0.117039	-0.539952	0.346144	-0.372765	0.841969	-0.463246	0.152655	-0.641952	0.0323175	-0.458584	NA	-0.679426	0.0377413	-0.626184	NA	0.559912	0.0400994	-0.449307	1	-0.230883	0.842435	-0.267103
4930403D09Rik_319208	-0.115498	NA	-0.700462	NA	-0.1155	NA	0.469464	NA	-0.115498	NA	0.621465	NA	-0.70046	NA	0.106894	NA	0.106892	NA	0.106894	1	0.469462	NA	0.621466	NA	0.299538	NA	0.106893	NA	0.621465	NA	1.29954	NA	0.621467	NA	0.469464	NA	-0.37853	NA	-1.70046	NA	0.106895	NA	0.299537	0.879657	-0.378532	1	-0.378534	NA	-0.1155
4930404N11Rik_432479	-2	2.03373e-07	-1.08406	0.00431226	-0.260314	NA	1.2861	7.42001e-05	-0.608979	0.122612	-0.415037	NA	-0.797183	NA	-2.02748	6.96884e-08	-0.845277	0.197933	0.0336313	1	0.277705	0.678347	-0.228074	NA	-0.244104	NA	0.343542	0.426856	-0.0484398	0.972108	-0.821029	0.18833	-0.920565	0.0308041	-0.0554946	0.923671	5.44656e-07	NA	-0.344216	0.469855	0.10497	NA	2.32872	2.34364e-15	-0.0484398	1	-0.568049	0.540949	-0.538095
4930405A21Rik_74846	0.211517	NA	-1.66295	NA	-0.0779899	NA	0.658976	NA	-0.662951	NA	-0.662951	NA	-0.247914	NA	0.0740139	NA	-0.247914	NA	-0.247914	1	-2.24791	NA	0.55944	NA	-1.24791	NA	0.0740135	NA	-0.0779892	NA	-0.247914	NA	-0.440559	NA	-0.925985	NA	0.0740135	NA	0.0740134	NA	-0.247914	NA	1.07401	0.297145	-3.14384	1	-0.247914	NA	0.0740136
4930412M03Rik_100504140	-2.70328	NA	0.362575	NA	0.192648	NA	-0.485421	NA	-0.48542	NA	-0.807347	NA	0.19265	NA	5.22166e-06	NA	5.69226e-06	NA	-0.222387	1	-1.22238	NA	1.51458	NA	-0.222386	NA	0.777612	NA	-0.48542	NA	0.514578	NA	0.362576	NA	-0.807347	NA	0.652081	NA	0.652083	NA	-1.22238	NA	6.16285e-06	1	-0.222384	1	-1.22238	NA	-0.222386
4930413G21Rik_73951	0.115478	NA	-0.497498	NA	-0.192644	NA	-0.0613996	0.961103	0.169926	NA	-0.777606	NA	1.19348e-06	NA	0.0588949	NA	-0.497498	NA	-0.497498	1	-0.777606	NA	-0.192644	NA	-0.263033	NA	0.321929	NA	-0.263033	NA	9.5557e-07	NA	-0.999998	NA	-0.263033	NA	-0.0613992	NA	-0.497498	NA	0.058895	NA	-0.777606	0.424729	-0.263033	1	-0.415036	NA	-0.263034
4930417H01Rik_414106	-1.70328	NA	-0.222379	NA	0.514586	NA	0.777621	NA	0.514586	NA	-0.807343	NA	-0.807335	NA	-0.807337	NA	0.192661	NA	-0.807336	1	-0.807337	NA	-2.66506	NA	-0.807339	NA	0.514584	NA	-1.70327	NA	-0.807337	NA	-0.222381	NA	0.777622	NA	0.514587	NA	-1.70326	NA	-1.70328	NA	0.192661	NA	-0.222374	1	-1.70327	NA	-0.807337
4930426I24Rik_100504512	-0.551016	0.500001	1.35364	0.000826079	0.0671128	NA	-0.422692	0.463461	0.0888079	0.891937	-0.046544	NA	0.709219	NA	-0.249361	0.708	0.514572	NA	0.192644	1	-0.304856	NA	-0.1193	NA	0.110181	NA	-0.362571	0.538371	0.736964	NA	0.397758	NA	0.0450864	0.956517	0.192644	0.760832	0.577307	NA	0.43211	0.444694	0.110182	NA	-0.276842	0.652179	0.251537	1	0.607681	NA	0.592574
4930426L09Rik_74629	0.621503	NA	-0.378495	NA	-0.700424	NA	-0.11546	NA	-1.11546	NA	-0.700424	NA	-2.59635	NA	1.29958	NA	0.106931	NA	-1.70042	1	0.106931	NA	0.621503	NA	-0.115461	NA	-0.378495	NA	-0.11546	NA	-1.11546	NA	-1.11546	NA	0.621504	NA	-1.11546	NA	-0.378494	NA	0.884538	NA	1.00002	0.455783	1.00002	1	-1.11546	NA	0.759007
4930430F08Rik_68281	-0.0824617	0.949194	-0.60514	0.217152	-0.0406415	NA	0.521237	0.264184	0.245113	0.638671	0.115478	NA	-0.154974	NA	-0.0966756	0.888538	-0.200298	0.998551	-0.279154	1	-0.0824617	0.943655	-0.345496	NA	-0.0544473	NA	0.25634	0.633666	-0.111031	0.936501	-0.379848	0.974855	-0.154974	0.812019	0.0780029	0.904931	0.0395288	NA	4.13106e-07	1	0.103094	NA	0.199309	0.727662	-0.154974	1	-0.469485	NA	0.103094
4930431F12Rik_75783	-0.605718	0.592035	-2.12928	0.00789269	-0.736962	NA	0.192648	0.813243	-0.736962	NA	-0.544317	NA	-1.42884	NA	-0.669848	NA	-0.485424	NA	-1.22239	1	-1.54432	NA	-0.605718	NA	-0.736962	NA	-0.222389	0.783123	-0.736962	NA	-0.807352	NA	-0.544317	0.500487	-0.175084	0.841191	-0.605718	NA	-0.544317	NA	-0.12928	NA	0.915114	0.10861	-0.736962	1	-0.669848	NA	-0.271299
4930432K21Rik_74666	-0.0544692	NA	-0.43298	NA	-1.16995	NA	0.704523	NA	-0.169947	NA	0.415016	NA	-0.295477	NA	-0.0544688	NA	0.830052	NA	0.493018	1	0.415015	NA	-0.295476	NA	-0.295477	NA	0.415016	NA	0.415015	NA	0.245091	NA	0.0524463	NA	0.245091	NA	0.415015	NA	-0.169946	NA	-0.169945	NA	0.0524464	0.974824	0.332554	1	0.0524459	NA	0.151982
4930435F18Rik_74680	0.0940436	0.928714	-0.920031	0.0289207	0.253033	NA	0.526484	0.182561	-0.483932	0.263876	0.214898	NA	-0.133025	NA	-0.0226013	0.973405	-0.252607	0.99005	-0.133025	1	-0.288676	0.690867	0.162431	NA	0.0368997	NA	0.14901	0.766456	0.162431	0.887622	-0.270529	0.981759	0.175727	0.742056	0.577468	0.145282	0.227722	NA	0.227722	0.663966	0.361739	NA	0.73846	0.0398013	0.0513992	1	-0.288676	0.867909	0.0657545
4930439A04Rik_78119	0.0457988	NA	0.853154	NA	-0.9542	NA	0.50523	0.643194	-0.369238	NA	-0.632273	NA	-0.0473103	NA	0.999995	NA	-0.146846	NA	-1.36924	1	0.133261	NA	-0.954201	NA	0.215723	NA	0.569361	NA	-0.146847	NA	0.0457983	NA	0.853153	NA	0.293726	NA	-0.784276	NA	0.215724	NA	-1.14685	NA	0.215723	0.867141	0.133262	1	-0.494769	NA	0.367727
4930445E18Rik_78115	-1	NA	0.321926	NA	-1.18403e-06	NA	0.321922	NA	0.999997	NA	-2.62133e-06	NA	-2.85772	NA	-0.415039	NA	-0.41504	NA	-1.03453e-06	1	0.321926	NA	-0.999999	NA	-1.89593	NA	-2.85773	NA	-0.999998	NA	-0.415038	NA	1.16992	NA	-1.89593	NA	-8.98044e-07	NA	-3.07258e-06	NA	0.807351	NA	1.16992	0.513108	-1.53406e-06	1	0.58496	NA	-0.415037
4930445K14Rik_105244413	0.0885361	0.934655	-0.216318	0.669669	-0.0369948	NA	0.188072	0.700321	-0.689071	0.108207	-0.396891	NA	-0.113957	NA	0.0360687	0.953683	-0.0183791	0.998551	-0.0749626	1	-0.0369948	0.972739	0.0537707	NA	-0.303781	NA	0.516398	0.204241	-0.0749626	0.956085	-0.094328	0.994816	0.437686	0.325948	0.396658	0.353603	0.0181468	NA	0.673499	0.0983861	0.340075	NA	0.516398	0.189308	-0.522422	1	-0.303781	NA	0.266074
4930447F24Rik_76873	-0.999932	NA	6.21709e-05	NA	5.76846e-05	NA	-0.414979	NA	-0.414976	NA	6.12263e-05	NA	1.00006	NA	5.76846e-05	NA	0.585022	NA	5.97539e-05	1	6.12263e-05	NA	-0.999937	NA	-0.414976	NA	0.32199	NA	6.21709e-05	NA	6.15193e-05	NA	0.321989	NA	0.585024	NA	-0.999937	NA	-0.999933	NA	-0.414979	NA	6.12263e-05	NA	6.1767e-05	1	6.36072e-05	NA	-1.89587
4930447K03Rik_432745	0.41504	NA	-0.58496	NA	-0.263031	NA	0.222392	NA	-0.263032	NA	-0.263033	NA	-1.58496	NA	-0.999996	NA	0.222395	NA	0.222396	1	0.41504	NA	2.10209e-06	NA	-0.999995	NA	0.415039	NA	-0.58496	NA	0.584962	NA	0.584963	NA	0.415037	NA	3.32331e-06	NA	3.15023e-06	NA	0.222394	NA	-0.263034	0.894297	-0.263034	1	-1.58495	NA	2.5222e-06
4930447M23Rik_108871	-0.481033	NA	0.999866	NA	2.73683	NA	0.999864	NA	0.414901	NA	1.73683	NA	1.4149	NA	0.999864	NA	-1.44282	NA	-0.481031	1	0.999864	NA	2.22225	NA	1.73683	NA	1.99986	NA	-0.481029	NA	0.999864	NA	0.999864	NA	0.999863	NA	0.999864	NA	-1.44282	NA	0.999863	NA	1.99986	NA	-1.44282	1	-0.48103	NA	0.414902
4930453N24Rik_67609	-0.0795031	0.820122	-0.590446	3.18638e-05	0.197472	0.47761	0.286319	0.0623474	0.0338966	0.873834	0.0388775	0.877021	-0.0399539	0.936043	-0.357575	0.0182867	-0.0565542	0.998551	-0.0996919	1	-0.132113	0.624376	-0.259099	0.151269	-0.206788	0.247212	-0.454241	0.00320346	-0.20763	0.545607	-0.204263	0.824013	-0.35664	0.0342356	-0.213541	0.204901	-0.252999	NA	-0.432412	0.0213677	-0.247791	0.183998	-0.194209	0.247445	-0.28465	1	-0.23743	0.511637	-0.231421
4930455C13Rik_73990	0.176877	0.898533	-0.0972982	0.902796	0.309327	NA	0.283792	0.676803	0.176877	0.802278	0.148862	NA	0.231324	NA	0.334418	0.636472	-0.238161	NA	-0.131246	1	-0.238161	NA	-0.03171	NA	0.120293	NA	-0.166011	0.824329	0.309327	NA	0.0310258	NA	-0.201635	0.805317	-0.0972983	0.906702	0.148862	NA	-0.0641315	NA	0.148862	NA	0.407174	0.522074	0.283792	1	0.231324	NA	0.0911467
4930455G09Rik_78917	-0.436103	0.835899	-0.131249	NA	-0.0641344	NA	-0.275638	0.825961	0.176874	NA	0.476434	NA	0.520828	NA	-0.353641	NA	0.12029	NA	0.0613963	1	0.761836	NA	0.283789	NA	-4.10887e-06	NA	0.761835	0.439482	-0.201638	NA	-0.275638	NA	0.833986	NA	0.231321	NA	0.283789	NA	0.724361	NA	-4.15104e-06	NA	0.0613965	0.96351	-0.275638	1	-0.523566	NA	-0.275639
4930470G03Rik_105245359	0.915106	0.284365	0.26303	0.768138	0.330144	NA	1.33014	0.0200619	1.08017	NA	1.04064	NA	0.571152	NA	0.678067	NA	0.0406372	NA	-0.129288	1	0.330144	NA	0.571152	NA	0.6256	NA	-0.222397	0.814625	0.455675	NA	0.11864	NA	0.958175	0.162666	0.870712	0.191711	0.6256	NA	0.263029	NA	0.777603	NA	0.870712	0.180774	0.0406372	1	-0.544325	NA	-0.129288
4930470H14Rik_75815	0.378232	0.379376	-0.157262	0.680064	0.187183	NA	0.643129	0.0191029	-0.0631399	0.877431	0.174359	0.684847	0.187183	0.783839	-0.0182857	0.970674	-0.249291	0.942555	-0.311067	1	0.00362907	0.997683	0.273895	0.442993	0.128556	NA	0.506556	0.0930679	0.291817	0.648912	-0.00363892	0.998045	0.355689	0.296403	0.818216	0.00567731	0.449153	NA	0.459762	0.155032	0.433094	NA	0.349998	0.266083	0.249647	1	0.400427	0.593102	0.0881036
4930473A02Rik_321014	-0.338803	NA	-0.0339482	NA	-0.178338	NA	0.618128	0.386755	0.217591	NA	0.033166	NA	0.431715	NA	-0.104338	NA	-0.178338	NA	-0.256341	1	0.0331659	NA	-0.519375	NA	-0.178338	NA	0.859136	NA	0.0331661	NA	-0.178338	NA	0.0331661	NA	0.0972963	NA	0.0972962	NA	0.0972962	NA	0.527931	NA	-0.104337	0.917118	0.328622	1	-0.178338	NA	-0.0339484
4930478L05Rik_75818	-0.115487	NA	-0.378521	NA	-0.70045	NA	0.106906	NA	-0.700448	NA	-1.11549	NA	0.621478	NA	-0.37852	NA	-0.115486	NA	0.29955	1	-0.378521	NA	0.106903	NA	0.469474	NA	0.621478	NA	0.29955	NA	-0.378521	NA	0.469475	NA	1.20644	NA	0.106905	NA	1.38701	NA	0.758979	NA	-2.59638	0.184952	-0.115487	1	0.106904	NA	-0.378521
4930481A15Rik_74931	0.833981	0.449714	1.06139	0.140687	0.33441	NA	1.20435	0.0836906	0.798357	NA	0.798357	NA	0.93586	NA	1.03102	0.166804	0.38332	NA	0.38332	1	0.724357	NA	1.12029	NA	0.646354	NA	1.33441	0.0600431	1.06139	NA	1.25779	NA	0.902694	0.26771	0.968282	0.19853	0.231317	NA	0.902694	NA	0.520823	NA	2.2179	0.000163023	0.383319	1	0.605712	NA	0.724356
4930481B07Rik_108168883	0.414807	NA	1.73673	NA	-0.48112	NA	1.41481	NA	-0.48112	NA	1.73674	NA	0.999775	NA	1.41481	NA	0.999777	NA	0.414815	1	2.41481	NA	0.414811	NA	0.999773	NA	1.99977	NA	1.99977	NA	1.41481	NA	1.73673	NA	2.22216	NA	1.99977	NA	-0.481118	NA	-0.481119	NA	2.22217	NA	1.99977	1	1.73674	NA	1.73674
4930483K19Rik_74953	0.26301	NA	0.847972	NA	0.485401	NA	0.485401	NA	1.26301	NA	0.263011	NA	0.485401	NA	0.26301	NA	0.678047	NA	0.678046	1	0.847972	NA	-2.28863e-05	NA	0.847972	NA	0.847972	NA	0.847973	NA	1.13748	NA	0.847973	NA	0.999974	NA	0.999974	NA	1.58494	NA	0.847971	NA	0.263011	0.884595	0.263009	1	0.678046	NA	1.13748
4930486L24Rik_214639	0.514558	0.801933	0.514558	0.665223	0.999985	NA	1.89307	0.0149953	0.652062	NA	0.362555	NA	-0.222407	NA	-1.47416e-05	NA	-0.222407	NA	0.777592	1	1.09952	NA	0.362555	NA	0.19263	NA	0.777593	0.46312	0.652062	NA	1.09952	NA	1.19263	0.226418	2.05061	0.0123293	0.19263	NA	0.999984	NA	0.362555	NA	1.89307	0.0136306	-0.222407	1	0.362555	NA	0.89307
4930487H11Rik_74992	0.289505	0.869188	0.353635	0.694303	-1.36255e-06	NA	0.47393	0.568882	0.0780011	NA	-0.710494	NA	-0.263036	NA	-0.169926	NA	-0.469486	NA	-0.584963	1	-1.3371e-06	NA	-1.31365e-06	NA	0.47393	NA	-0.169926	0.867145	-1.27821e-06	NA	-0.710495	NA	0.415036	0.655501	0.830074	0.257833	0.47393	NA	0.222391	NA	0.688054	NA	-1.16297e-06	1	-0.469487	1	0.0780012	NA	-0.847998
4930500F10Rik_102636338	-0.137439	NA	0.125594	NA	-2.35529	NA	-0.459367	NA	-0.874406	NA	-1.45936	NA	0.710557	NA	-1.45937	NA	-0.459369	NA	-0.874403	1	-0.459366	NA	0.86256	NA	-1.45936	NA	-0.13744	NA	0.347987	NA	-0.459369	NA	0.125595	NA	-0.13744	NA	-0.13744	NA	-3.31709	NA	-0.459365	NA	-1.45936	NA	-0.459367	1	-0.874403	NA	-2.3553
4930502C15Rik_320733	-0.131913	0.924162	-0.194649	0.783581	-0.294185	NA	0.772929	0.122686	-0.686502	0.240778	-0.131913	NA	-0.131913	NA	-0.516577	0.426848	-0.294185	0.998551	-0.599039	1	0.0683853	0.961757	0.335865	NA	-0.131913	NA	0.171479	0.799862	-0.260237	0.861743	-0.32895	0.983065	0.290778	0.666663	0.83706	0.0991334	0.635426	NA	0.580284	0.317576	0.483423	NA	0.442781	0.442877	0.522951	1	0.290778	NA	0.220388
4930503L19Rik_269033	-0.341942	0.318967	-1.13828	2.02206e-07	-0.125531	0.800083	0.0551661	0.871803	0.0173475	0.961024	-0.329705	0.263614	-0.155454	0.779978	-0.48931	0.0422573	-0.033347	0.998551	-0.0274059	1	-0.117094	0.813122	-0.324839	0.243211	-0.172836	NA	-0.381812	0.137365	-0.131891	0.840784	-0.14899	0.983065	-0.151141	0.635899	-0.0797269	0.811167	-0.206003	NA	-0.379287	0.16103	-0.298367	0.310188	0.416491	0.076413	-0.19043	1	-0.0433035	0.974759	-0.224009
4930505N22Rik_100174921	-0.0703869	NA	-0.807352	NA	-0.392315	NA	-0.807353	NA	-1.07039	NA	-0.807354	NA	-0.807351	NA	-2.39231	NA	-0.807353	NA	0.308124	1	-1.80735	NA	-0.807352	NA	-0.584961	NA	-1.07039	NA	-0.807354	NA	-0.584962	NA	-0.807353	NA	-0.392315	NA	0.308122	NA	-1.80735	NA	-0.807354	NA	-0.584959	0.737177	-1.07039	1	0.0671142	NA	-0.807352
4930506C21Rik_75060	0.402759	0.626925	-0.0752879	0.912721	-0.490325	NA	0.117357	0.860806	0.0242479	0.972356	0.139725	NA	-0.0246618	NA	0.32681	0.581113	0.24664	NA	-0.39079	1	0.287282	NA	-0.238787	NA	-0.127755	NA	0.225882	0.70316	0.139725	NA	0.421138	NA	0.183446	0.783227	-0.267933	0.667777	0.0715535	NA	0.0715534	0.925142	-0.210217	NA	0.161751	0.801568	-0.210217	1	-0.267933	NA	0.117357
4930507D05Rik_74706	-0.444784	0.635936	-0.74024	0.188027	-0.499232	NA	-0.0703887	0.924301	-0.0499246	0.944012	-0.707818	NA	-0.0911472	NA	-0.84212	0.138434	-0.444784	NA	-0.645083	1	-0.292781	NA	0.029147	NA	-0.392317	NA	-0.807354	0.159374	-0.555815	NA	-0.471751	NA	-0.67611	0.271953	-0.645083	0.266928	-0.366782	NA	-0.392317	0.554579	-0.471751	NA	0.243272	0.703694	-0.112209	1	-0.199672	NA	-0.366782
4930509G22Rik_105246071	0.736929	NA	-3.40447e-05	NA	1.22236	NA	-3.38559e-05	NA	0.999964	NA	1.415	NA	1.22236	NA	-0.584994	NA	0.736928	NA	0.736931	1	0.999964	NA	0.73693	NA	0.415002	NA	0.415003	NA	1.58493	NA	0.415002	NA	1.99996	NA	1.22236	NA	0.415002	NA	0.415003	NA	-3.52432e-05	NA	0.415002	0.84178	0.415002	1	0.415002	NA	-3.42628e-05
4930511M06Rik_75084	1.99979	NA	0.999788	NA	0.414831	NA	1.99979	NA	1.73675	NA	0.999791	NA	0.414826	NA	1.73676	NA	0.414828	NA	-0.481103	1	0.414828	NA	2.22218	NA	0.999792	NA	1.41483	NA	0.41483	NA	-0.481102	NA	1.99979	NA	0.999791	NA	0.999792	NA	2.58475	NA	0.999788	NA	1.41483	NA	-0.481103	1	0.414831	NA	0.999791
4930512H18Rik_75111	0.169925	0.913999	-0.999999	0.193006	-0.0614004	NA	0.459432	0.503293	-0.337035	0.667771	-0.584962	NA	-0.584962	NA	-0.497499	0.552257	-0.415037	NA	0.415038	1	-0.337035	NA	0.115477	NA	0.415038	NA	-0.263034	0.749264	0.0588938	NA	1.06729e-07	NA	0.222393	0.797124	0.584962	0.371963	-0.0614004	NA	-0.125531	0.89524	0.369234	NA	0.459432	0.503712	0.115477	1	-0.777607	NA	-0.0614004
4930512M02Rik_102631730	-9.4836e-05	NA	-9.8465e-05	NA	-9.4836e-05	NA	1.89584	NA	0.895841	NA	2.21777	NA	-8.97864e-05	NA	-8.9352e-05	NA	-0.961885	NA	1.89584	1	-9.8465e-05	NA	-0.961888	NA	0.895839	NA	1.89584	NA	-0.961887	NA	1.89584	NA	-9.8465e-05	NA	0.89584	NA	1.4808	NA	2.70319	NA	0.89584	NA	1.4808	NA	0.895841	1	0.895838	NA	-9.4836e-05
4930513N10Rik_319960	-1.62448	NA	0.0384794	NA	-0.750016	NA	-0.402093	0.714658	-0.121985	NA	0.182869	NA	0.375514	NA	-1.88752	NA	-0.209448	NA	0.249983	1	-0.402093	NA	-0.887519	NA	-0.209448	NA	-1.03952	NA	-0.624485	NA	-0.509008	NA	-0.509008	NA	0.375515	NA	0.0384795	NA	-0.402093	NA	-0.509008	NA	0.182869	0.873789	-0.887519	1	-0.887519	NA	0.0384794
4930515G01Rik_67642	-0.736984	NA	0.847977	NA	0.137484	NA	0.263015	0.854998	-1.9286e-05	NA	0.263015	NA	0.584942	NA	0.678052	NA	0.263014	NA	0.263014	1	0.378492	NA	0.99998	NA	0.485407	NA	1.32191	NA	0.584942	NA	0.765515	NA	0.137484	NA	-0.514592	NA	0.99998	NA	0.263015	NA	0.99998	NA	0.678051	0.567437	0.925979	1	0.99998	NA	0.485407
4930520E11Rik_102634716	1.15197	NA	0.830041	NA	-1.16996	NA	0.999966	0.436687	1.15197	NA	0.830041	NA	0.637396	NA	1.415	NA	0.830041	NA	1.73693	1	1.28947	NA	0.999966	NA	0.415004	NA	1.28947	NA	1.415	NA	1.6374	NA	-0.169959	NA	0.637395	NA	1.6374	NA	0.415005	NA	0.151968	NA	0.15197	0.935661	0.830041	1	1.15197	NA	0.15197
4930522L14Rik_100041734	0.184739	0.84256	0.317189	0.499308	-0.0727571	NA	-0.193772	0.713539	0.403163	0.347271	0.634046	NA	0.184739	NA	0.426814	0.347112	0.21222	0.998551	-0.140661	1	0.0842122	0.934105	0.184739	NA	0.379117	NA	0.354664	0.438417	-0.0894358	0.945549	-0.140661	0.994816	0.484299	0.290031	0.613582	0.135236	0.403163	NA	0.484299	0.28773	0.21222	NA	0.142511	0.794039	0.156725	1	-0.306247	NA	0.450084
4930523C07Rik_67647	-0.103548	0.852609	-0.754011	0.0008004	0.210069	0.639373	0.659547	0.00131973	-0.0229706	0.944012	-0.10732	0.759565	0.231131	0.580363	0.698956	0.000549383	0.176338	0.955155	0.219133	1	-0.118695	0.802001	0.281036	0.291567	0.254831	NA	0.788957	0.000197012	0.0701388	0.922378	0.157602	0.981759	0.266536	0.322232	0.378646	0.111849	0.272353	NA	0.144974	0.640667	0.254831	0.371125	0.231131	0.367818	0.176338	1	0.0294968	0.980861	0.144974
4930524J08Rik_75129	-0.688033	NA	-0.272996	NA	-0.688034	NA	0.229504	NA	-0.688033	NA	-1.53603	NA	-1.0506	NA	-0.688033	NA	0.229504	NA	-1.0506	1	-1.0506	NA	-0.157518	NA	-0.398527	NA	-0.857958	NA	-0.398526	NA	0.311966	NA	-0.688033	NA	0.0489311	NA	-0.53603	NA	-0.688033	NA	-1.27299	NA	-0.688033	0.617207	-0.857958	1	-0.688033	NA	-0.688033
4930526A20Rik_622485	-0.899632	0.0180189	-0.31985	0.42189	-0.29924	NA	-0.670607	0.0579156	-0.915229	0.00803124	-0.372702	NA	-0.438791	NA	-0.724545	0.0410792	-0.268866	0.954958	-0.405368	1	-0.543973	0.287607	-0.394397	NA	-0.438791	NA	-0.125908	0.777996	-0.289044	0.713269	-0.248966	0.981759	-0.657431	0.0905331	-0.461511	0.224519	-0.0637515	NA	-0.31985	0.453955	0.0288146	NA	-0.738351	0.0324833	0.0124201	1	-0.107874	0.947842	-0.289044
4930526I15Rik_75135	-1.17564	0.0123004	-0.960625	0.0281609	-0.040478	NA	-0.310567	0.538679	-0.853709	0.0496872	-0.735065	NA	-0.175638	NA	-1.10035	0.0106945	-0.175638	0.998551	-0.175638	1	-0.0881747	0.933329	-0.0761019	NA	-0.228105	NA	-0.241525	0.644637	-0.137502	0.914049	-0.368283	0.974855	-0.241525	0.669535	-0.0172082	0.978847	-0.175638	NA	-0.368283	0.489176	0.00569224	NA	-0.228105	0.670333	-0.368283	1	-0.241526	NA	-0.773539
4930526L06Rik_75138	0.999964	NA	0.262999	NA	0.678036	NA	1.67803	NA	-1.21789	NA	0.999965	NA	0.262996	NA	-1.21789	NA	0.263001	NA	1.263	1	0.678037	NA	1.48539	NA	0.262999	NA	0.678038	NA	0.999965	NA	1.263	NA	0.263002	NA	-0.321965	NA	0.263003	NA	0.263	NA	0.999965	NA	3.63223	NA	0.678036	1	0.263002	NA	-0.321961
4930528A17Rik_67735	-0.362567	NA	-0.584962	NA	-1.16992	NA	0.289509	NA	-0.169922	NA	0.289509	NA	0.637432	NA	-0.169922	NA	0.152005	NA	2.07045e-06	1	-0.584959	NA	0.736967	NA	-0.169922	NA	0.736968	NA	0.289509	NA	0.152005	NA	0.152005	NA	1	NA	0.41504	NA	-1.16992	NA	0.736967	NA	-1.58496	0.290066	-0.584959	1	0.152006	NA	0.41504
4930529C04Rik_619677	0.415022	NA	0.552526	NA	0.678057	NA	0.0930944	0.953695	-0.321943	NA	0.26302	NA	0.415022	NA	-0.321943	NA	0.0930948	NA	-0.0995504	1	0.678057	NA	0.415023	NA	0.900449	NA	-0.906906	NA	0.678057	NA	0.793534	NA	0.26302	NA	0.26302	NA	0.415023	NA	-0.321943	NA	-0.321942	NA	-0.906906	0.537499	-0.0995501	1	0.415023	NA	-0.0995501
4930539J05Rik_319587	-0.0313633	0.987495	-0.78427	0.161391	-0.0473048	NA	-0.731803	0.194449	-0.656515	0.239843	-0.129767	NA	-0.539158	NA	-0.329705	0.626932	-0.349333	NA	-0.389411	1	-0.51679	NA	-0.430633	NA	-0.369233	NA	-0.451695	0.457437	-0.51679	NA	-0.253756	NA	-0.0962145	0.908489	-0.369233	0.559435	-0.21723	NA	-0.015596	0.988187	-0.430633	NA	-0.21723	0.74853	-0.329704	1	-0.349333	NA	-0.272371
4930549G23Rik_75286	1.31284e-06	NA	-1.16992	NA	-0.469484	NA	1.31284e-06	1	-0.362569	NA	-0.0824608	NA	0.152004	NA	-0.999999	NA	-0.469484	NA	-0.263033	1	-0.263033	NA	-0.362568	NA	-0.710491	NA	-0.469485	NA	-0.169923	NA	-0.584961	NA	-0.263033	NA	-1.84799	NA	-0.0824604	NA	-0.263033	NA	-0.362569	NA	-0.0824609	0.949908	-0.710492	1	-0.263033	NA	-0.263033
4930552P12Rik_77594	-0.700438	NA	-0.115477	NA	0.469485	NA	1.10691	0.327634	1.10691	NA	0.106915	NA	-0.700438	NA	-0.115477	NA	-1.70043	NA	0.106915	1	0.621488	NA	1	NA	0.621488	NA	-0.378511	NA	0.106915	NA	0.29956	NA	0.621488	NA	-1.11547	NA	-0.115477	NA	0.106915	NA	-0.115477	NA	1	0.390621	-0.115478	1	-0.115477	NA	-2.59637
4930555A03Rik_100504653	0.514547	NA	0.362544	NA	0.999973	NA	0.777582	NA	0.999973	NA	0.652051	NA	0.652051	NA	1.36254	NA	0.362545	NA	-2.6103e-05	1	0.65205	NA	-0.485453	NA	1.19262	NA	1.19262	NA	0.514548	NA	0.999974	NA	-2.6103e-05	NA	1.09951	NA	0.65205	NA	0.999974	NA	1.09951	NA	0.777582	0.545263	0.362544	1	-2.52575e-05	NA	0.362544
4930556M19Rik_75259	-0.874491	NA	-0.874493	NA	-0.137525	NA	-1.45945	NA	0.347901	NA	0.710471	NA	-0.459453	NA	-1.45945	NA	0.540546	NA	-0.874488	1	0.999978	NA	0.347901	NA	0.540546	NA	-0.459452	NA	-0.137526	NA	-1.45945	NA	1.12551	NA	1.12551	NA	0.347901	NA	0.3479	NA	-0.137526	NA	0.710472	0.694146	-2.35538	1	0.347902	NA	0.3479
4930558J18Rik_75323	0.596654	0.681292	0.16602	NA	0.342897	NA	-0.450652	0.668671	0.101889	NA	0.101889	NA	0.642457	NA	0.397345	NA	0.449812	NA	0.22742	1	0.22742	NA	0.101889	NA	-0.772579	NA	-0.187617	NA	0.22742	NA	0.16602	NA	0.22742	NA	-0.550187	NA	0.500439	NA	-0.357542	NA	-0.772579	NA	0.851911	0.30146	-0.187617	1	-0.109615	NA	-0.187618
4930562F07Rik_75255	0.0809192	0.951129	-0.452513	0.41504	0.106914	NA	0.943416	0.0192986	0.321927	0.525366	-0.208587	NA	0.343954	NA	0.775293	0.073104	0.299559	0.985263	0.299559	1	-0.176879	0.865033	0.509013	NA	0.469484	NA	0.823121	0.060391	0.299559	NA	0.230297	0.988066	0.387022	0.480733	0.343954	0.516033	0.428842	NA	0.469484	0.368465	0.132449	NA	0.20645	0.724935	0.528378	1	0.584962	NA	-8.17966e-07
4930563E22Rik_75304	-1.48097	NA	0.736882	NA	0.736879	NA	0.736881	NA	-8.11683e-05	NA	-0.585043	NA	0.999915	NA	1.41495	NA	-0.585044	NA	0.999913	1	0.736881	NA	-8.6366e-05	NA	-1.48098	NA	0.414951	NA	-0.585041	NA	1.73688	NA	1.2223	NA	0.999913	NA	0.999916	NA	0.414952	NA	1.58488	NA	1.58488	NA	0.999913	1	-8.29019e-05	NA	-1.48098
4930568A12Rik_75883	-2.17972	NA	-1.21792	NA	0.678008	NA	1.26297	NA	0.999939	NA	0.999939	NA	0.262975	NA	0.262973	NA	0.678011	NA	0.999938	1	0.678008	NA	0.99994	NA	1.26297	NA	0.262974	NA	0.262974	NA	-0.321986	NA	1.48537	NA	0.262974	NA	-1.21792	NA	-1.21792	NA	0.262975	NA	1.67801	NA	-2.17972	1	-2.17972	NA	0.262976
4930577N17Rik_67746	0.862491	NA	1.75002	NA	-0.459436	NA	0.347918	0.768326	0.347918	NA	0.932881	NA	0.999995	NA	0.710488	NA	0.999995	NA	0.628026	1	0.241003	NA	0.540563	NA	1.49476	NA	0.540563	NA	0.447454	NA	0.628026	NA	0.932881	NA	0.347918	NA	0.628026	NA	1.18442	NA	0.447454	NA	0.125526	0.926443	-0.289511	1	0.788491	NA	0.241003
4930579C12Rik_319213	-1.89587	NA	-1.89587	NA	-0.999934	NA	-2.85766	NA	-2.85766	NA	6.19042e-05	NA	-0.999934	NA	-1.89587	NA	-0.999937	NA	-1.89587	1	-0.414974	NA	6.15385e-05	NA	-2.85766	NA	6.20089e-05	NA	-0.999937	NA	-0.999936	NA	6.12341e-05	NA	-1.89587	NA	-0.414975	NA	6.06192e-05	NA	-0.999935	NA	6.03426e-05	1	-0.414976	1	-1.89587	NA	-0.414975
4930579G18Rik_75913	0.999978	NA	0.736943	NA	0.736944	NA	-1.48091	NA	-2.30373e-05	NA	0.415017	NA	-2.04713e-05	NA	-1.48092	NA	-2.30373e-05	NA	-1.48091	1	-0.584982	NA	-2.44271	NA	0.736943	NA	-2.0787e-05	NA	-2.16175e-05	NA	0.415011	NA	-0.584982	NA	0.736939	NA	-1.48091	NA	-0.584981	NA	-2.56749e-05	NA	-2.30373e-05	NA	-1.48091	1	-1.48092	NA	1.22237
4930579G24Rik_75939	-0.217382	0.797393	0.233109	0.630461	-0.182783	NA	-0.655955	0.103609	0.0989326	0.85006	0.112926	0.854672	0.238225	0.796919	-0.322682	0.506432	0.250936	0.99005	-0.0242991	1	0.207253	0.790703	0.0474023	NA	0.320119	NA	-0.159049	0.752891	0.235669	0.816182	0.121257	0.994816	0.0356968	0.959011	0.28347	0.548895	0.188875	NA	0.162207	0.775072	0.18358	NA	-0.396088	0.371418	0.112926	1	0.290874	0.858827	0.0356968
4930579K19Rik_75881	0.0489073	0.988423	-1.05063	NA	0.311941	NA	-0.157543	0.904176	0.229479	NA	0.0489073	NA	0.949371	NA	0.463945	NA	-0.273021	NA	-0.536055	1	-0.688058	NA	-0.157543	NA	-0.273021	NA	1.14202	NA	0.389944	NA	0.142016	NA	0.534334	NA	0.534334	NA	0.311942	NA	0.0489069	NA	0.142016	NA	0.142017	0.907957	0.534334	1	0.142017	NA	-0.536055
4930581F22Rik_78934	-0.169914	NA	-1.16991	NA	0.63744	NA	0.415048	NA	-0.169913	NA	-2.06584	NA	0.415047	NA	-1.16991	NA	-0.169914	NA	-2.06584	1	-0.58495	NA	-1.16991	NA	0.415047	NA	-3.02763	NA	0.830085	NA	0.415048	NA	0.152012	NA	-2.06584	NA	1.15201	NA	-0.584953	NA	-2.06584	NA	-0.584952	NA	0.415044	1	-1.16991	NA	-0.169915
4930589L23Rik_75879	-0.137533	NA	1.24098	NA	-0.137532	NA	2.39852	0.00960338	1.54054	NA	0.347894	NA	0.99997	NA	1.24098	NA	0.862466	NA	0.540539	1	1.628	NA	0.862466	NA	0.99997	NA	1.71046	NA	0.710463	NA	-0.874497	NA	1.1255	NA	1.44743	NA	0.99997	NA	1.1255	NA	0.710463	NA	2.74999	0.00170536	-0.137532	1	-1.45946	NA	0.347894
4930592A05Rik_75880	0.800688	NA	-0.253759	NA	0.133264	NA	-0.0473081	0.969952	-0.784273	NA	0.0458009	NA	0.133264	NA	0.215726	NA	0.133264	NA	-0.047308	1	-0.494768	NA	-0.494767	NA	-0.253759	NA	0.0458014	NA	-0.146844	NA	-0.369236	NA	0.215726	NA	-0.253759	NA	-0.494767	NA	0.215726	NA	0.133263	NA	-0.0473085	0.96844	-0.494767	1	-0.146844	NA	0.215726
4930594C11Rik_77633	-0.398549	0.84748	0.311944	0.771016	-0.157541	NA	-0.273018	0.817333	-1.27302	NA	-0.273018	NA	0.229482	NA	-0.536052	NA	-1.05062	NA	-0.398549	1	-0.536052	NA	0.0489097	NA	0.142019	NA	-0.0506259	0.968557	0.0489097	NA	-0.85798	NA	0.229482	0.850956	0.463947	0.63917	-0.688055	NA	-0.0506259	NA	0.726981	NA	-0.157541	0.895321	-0.157541	1	-0.157541	NA	0.389947
4930594M22Rik_105245866	-0.736948	NA	-1.32191	NA	0.485442	NA	0.26305	NA	-2.21784	NA	-1.32191	NA	-0.321911	NA	1.55151e-05	NA	-3.17963	NA	-0.73695	1	-1.32191	NA	-0.321911	NA	-2.21784	NA	0.263046	NA	0.263049	NA	1.47028e-05	NA	0.263049	NA	0.26305	NA	0.263048	NA	0.263049	NA	0.263049	NA	-1.32191	NA	-3.17964	1	-0.736952	NA	-0.736947
4930597O21Rik_75373	0.0458051	NA	-0.14684	NA	-0.494763	NA	0.0458053	0.970507	0.0458054	NA	0.293732	NA	0.21573	NA	-0.954194	NA	0.438122	NA	0.0458053	1	0.21573	NA	0.0458053	NA	-0.0473042	NA	0.21573	NA	-0.14684	NA	-0.14684	NA	0.0458051	NA	-1.36923	NA	0.569367	NA	0.293733	NA	-0.632267	NA	-0.369232	0.741541	0.293733	1	0.293733	NA	-1.36923
4930599N23Rik_75379	-0.273028	0.913999	0.463937	NA	-0.0506355	NA	0.665571	0.529603	0.0489004	NA	-0.157551	NA	0.229472	NA	-0.857991	NA	-0.15755	NA	-0.857989	1	0.665571	NA	0.726972	NA	-0.273027	NA	-0.398558	NA	0.463937	NA	-0.273028	NA	-0.0506356	NA	0.463937	NA	0.665571	NA	0.665571	NA	0.311934	NA	0.665571	0.531742	-0.536062	1	0.311935	NA	-0.273028
4931402G19Rik_70933	0.999956	NA	0.67803	NA	0.678031	NA	0.262993	NA	0.262991	NA	0.262995	NA	1.26299	NA	0.67803	NA	-0.321969	NA	0.262991	1	0.262995	NA	0.999956	NA	0.262991	NA	1.26299	NA	0.678032	NA	1.26299	NA	0.999958	NA	2.37847	NA	0.262996	NA	1.48538	NA	-0.321965	NA	2.13746	NA	-1.2179	1	0.262994	NA	0.678028
4931406C07Rik_70984	-0.291231	0.675984	-0.112894	0.82292	-0.0797274	NA	0.278464	0.511316	0.252655	0.542887	0.0518022	0.935886	-0.126377	0.904751	0.0696502	0.90266	0.127598	0.998551	0.242201	1	0.155721	0.843134	0.172336	NA	0.104697	NA	0.252655	0.558361	0.110456	0.921664	-0.153728	0.993344	0.283571	0.535792	0.298784	0.481836	-0.015597	NA	0.247437	0.602872	0.15014	NA	0.298784	0.476082	-0.385354	1	-0.575685	0.503716	0.0577762
4931406H21Rik_77592	0.685886	0.559896	0.498801	0.554274	-0.394284	NA	0.476433	0.569207	0.257793	0.774098	0.359076	NA	0.62618	NA	0.62618	0.454108	0.430629	NA	-0.0317136	1	0.453713	NA	0.520827	NA	1.09114	NA	0.666257	0.401878	1.01559	NA	0.498801	NA	0.72436	0.38623	0.705252	0.369985	0.72436	NA	0.999995	NA	1.10579	NA	1.3468	0.0407878	0.40717	1	0.334414	NA	0.40717
4931408D14Rik_77059	-0.999888	NA	-1.89581	NA	-0.999883	NA	-0.414927	NA	-0.414926	NA	-0.999886	NA	-0.999883	NA	-1.89582	NA	-2.85761	NA	-0.999883	1	-0.414923	NA	-0.414925	NA	0.322038	NA	-0.414927	NA	-2.85761	NA	-2.85761	NA	0.322039	NA	0.58507	NA	-0.414923	NA	-2.85761	NA	-0.999885	NA	0.807463	0.778536	-2.85761	1	-0.999883	NA	-0.999887
4931414P19Rik_74359	0.022027	0.992167	-1.02237	0.131093	-0.164386	NA	-0.115477	0.889512	0.931829	0.0678832	-0.378511	NA	-0.378511	NA	0.263035	0.728159	-0.321927	0.998551	0.263035	1	-0.774439	0.419476	0.469486	NA	0.437064	NA	-0.215012	0.775864	-0.26748	0.874311	-0.774439	0.864365	-0.321927	0.685194	0.532222	0.383033	-0.164386	NA	0.335185	0.64914	0.106916	NA	0.335185	0.617575	-0.215012	1	-0.378511	NA	0.022027
4931422A03Rik_70986	-0.311203	0.819926	-0.744162	0.291575	-0.481128	NA	-0.208109	0.799396	-0.111894	NA	0.0213724	NA	-0.542528	NA	-0.606659	NA	-0.481128	NA	0.0213723	1	-0.606659	NA	0.0213723	NA	-0.111894	NA	-0.0660903	0.939504	-0.20811	NA	-0.1592	NA	-0.1592	0.862654	0.326227	0.649282	0.103835	NA	-0.365651	NA	0.0213724	NA	-0.744162	0.291645	-0.818163	1	-1.1592	NA	-0.673773
4931428F04Rik_74356	-0.365396	0.627434	-0.774787	0.0771722	-0.282934	NA	0.434666	0.323711	0.00657265	0.992307	-0.666263	NA	0.107856	NA	0.291302	0.565808	0.0325678	0.998551	-0.0198996	1	0.058103	0.95782	0.132104	NA	-0.00660276	NA	0.0955776	0.860826	-0.251225	0.81598	0.0453919	0.994816	0.107856	0.862485	0.190997	0.716918	0.190997	NA	-0.00660275	0.993587	-0.0882865	NA	0.61753	0.123577	0.280495	1	-0.331843	NA	-0.102362
4931431C16Rik_74364	0.497493	NA	0.770511	NA	0.371962	NA	0.61297	0.511254	0.160458	NA	0.234459	NA	0.497493	NA	0.497493	NA	0.234459	NA	0.160458	1	0.0824559	NA	0.436092	NA	0.234459	NA	0.667418	NA	0.371962	NA	0.371962	NA	0.160458	NA	0.304848	NA	-0.087469	NA	0.497493	NA	0.556386	NA	0.956925	0.249087	0.0824556	1	-0.280115	NA	0.304848
4931440P22Rik_71004	-1.83102	4.87042e-07	-1.03019	0.00747527	-0.289742	NA	0.0127504	0.98269	-1.90103	2.23227e-07	-0.490984	0.325897	-0.717883	0.183946	-2.61952	1.763e-13	-0.72492	0.401525	-0.332099	1	-0.324062	0.643306	-0.269021	NA	-0.869496	NA	-0.539791	0.216057	-0.714377	0.375104	-0.834823	0.191119	-0.693518	0.115445	-0.616243	0.147363	-0.443775	NA	-0.606462	0.179451	-0.29759	NA	-0.22845	0.648616	-0.356483	1	-0.490984	0.665372	-0.804688
4932438A13Rik_229227	-0.0469895	0.951516	-0.286217	0.342675	0.0682993	0.909203	0.222562	0.474211	-0.555626	0.0368755	-0.16165	0.681527	-0.199265	0.725561	-0.552146	0.0411231	-0.283329	0.850365	-0.210194	1	-0.0842064	0.888372	-0.104455	0.779744	-0.201989	NA	-0.229523	0.466062	-0.169629	0.804228	-0.11983	0.993198	-0.0791883	0.845226	0.183429	0.573212	-0.183024	NA	-0.12758	0.737359	0.0569484	0.898436	0.811583	0.000562007	-0.286217	1	0.0362889	0.978447	-0.0227011
4932443L11Rik_78899	-1.11542	NA	-0.37846	NA	-0.115429	NA	-1.11543	NA	-2.59631	NA	-1.11542	NA	-2.59631	NA	-0.700386	NA	-0.378461	NA	-0.700388	1	0.106966	NA	-0.700391	NA	-0.115426	NA	0.299611	NA	-1.70038	NA	-1.11542	NA	-0.115426	NA	-1.70038	NA	-0.115426	NA	-0.700384	NA	0.299611	NA	-0.700387	NA	-2.59632	1	-1.70038	NA	-2.59632
4933404O12Rik_66752	0.173147	0.888176	0.0287573	0.969087	0.190221	NA	0.319989	0.583586	-0.131707	0.842901	-0.24189	NA	-0.153081	NA	-0.0694231	0.929917	-0.153081	NA	0.207095	1	-0.0492452	NA	-0.174776	NA	-0.131707	NA	0.410186	0.464662	0.173147	NA	0.0476164	NA	-0.0492451	0.954018	-0.00971677	0.990221	0.207095	NA	0.46733	0.42496	-0.0293456	NA	1.04762	0.0178588	-0.0293455	1	-0.174776	NA	-0.24189
4933407K13Rik_74396	-0.106932	0.975215	-0.347939	NA	-0.222409	NA	1.05061	0.327234	0.947515	NA	0.192629	NA	0.192628	NA	-0.80737	NA	0.0995188	NA	-0.34794	1	-0.34794	NA	0.947515	NA	0.893068	NA	0.71619	NA	-0.347939	NA	-0.637446	NA	0.192628	NA	0.836484	NA	-1.80737	NA	0.514556	NA	-1.66701e-05	NA	2.92055	0.000351593	-0.347939	1	0.584945	NA	0.280091
4933408J17Rik_74454	0.512883	0.531	0.0250894	0.97334	-0.00846318	NA	-0.114073	0.876435	0.268646	0.654597	0.489036	NA	0.182059	NA	-0.0603021	0.940143	-0.00846316	NA	-0.078004	1	-0.00846317	NA	0.00841065	NA	0.0250893	NA	0.0415775	0.956924	0.105708	NA	-0.078004	NA	0.464789	0.445753	0.121305	0.866422	0.152001	NA	0.226002	0.752542	0.254571	NA	-0.22803	0.734437	0.0578793	1	0.296391	NA	0.136735
4933412E12Rik_71086	0.240398	0.674189	-0.496567	0.133537	0.331409	0.561501	0.542054	0.0680828	0.621489	0.030841	0.106915	0.820378	0.150417	0.849272	-0.430979	0.215365	-0.0731663	0.998551	0.0313643	1	0.0544479	0.946961	0.318754	0.374104	-0.0731663	NA	-0.26939	0.461049	-0.159066	0.855304	0.213305	0.981759	-0.0731663	0.87888	0.143257	0.71891	-0.159066	NA	-0.0483629	0.922018	-0.194912	NA	-0.064851	0.881942	-0.064851	1	0.0846625	0.952098	0.0544479
4933416M07Rik_71082	-0.397592	0.567435	-0.303616	0.529596	-0.0868049	NA	0.241818	0.613071	-1.19114	0.00357761	-0.290677	NA	-0.454176	NA	-0.869213	0.0369892	-0.0980321	0.998551	-0.227667	1	-0.167295	0.848267	0.130787	NA	0.0718929	NA	0.0104923	0.986664	-0.0646091	0.963418	-0.290677	0.981759	-0.356565	0.48071	-0.143836	0.795742	0.0618392	NA	0.10164	0.864583	0.277007	NA	0.214851	0.664506	0.0818769	1	-0.0212166	0.992602	0.0209089
4933421O10Rik_100504166	-1.00001	NA	-1.09937e-05	NA	-1.89594	NA	-2.85773	NA	0.999988	NA	-1.03252e-05	NA	-1.89594	NA	-1.89594	NA	-0.415046	NA	1.58495	1	0.999989	NA	-0.415046	NA	-0.415047	NA	-1.89594	NA	0.807342	NA	-1.31167e-05	NA	0.321919	NA	-9.18248e-06	NA	0.584949	NA	1.16991	NA	0.807344	NA	-9.48307e-06	NA	-1.31167e-05	1	0.584952	NA	-1.89594
4933424M12Rik_67548	0.999799	NA	0.677871	NA	1.26283	NA	-1.21806	NA	1.9998	NA	1.67787	NA	1.26283	NA	0.999799	NA	-0.322121	NA	-1.21806	1	2.48523	NA	1.26284	NA	1.48522	NA	2.1373	NA	0.262834	NA	0.677873	NA	2.58476	NA	0.999801	NA	2.1373	NA	1.9998	NA	0.677871	NA	1.26284	NA	-0.322128	1	-1.21806	NA	0.999802
4933427D14Rik_74477	0.109412	0.912644	-0.257797	0.597678	0.334118	NA	0.263035	0.562423	-0.0995349	0.849777	0.0259959	NA	-0.118394	NA	-0.0995349	0.865469	0.361599	0.883286	-0.300232	1	-0.459431	0.467422	0.334118	NA	0.0599432	NA	-0.0625408	0.910125	-0.0995349	NA	-0.300232	0.981759	-0.781359	0.0927614	-0.156868	0.770852	-0.558967	NA	-0.118394	0.840061	0.125532	NA	1.32717	1.48481e-05	-0.137503	1	-0.0264715	NA	0.0599432
4933430I17Rik_214106	0.414994	0.87943	1.41499	0.154439	0.414994	NA	2.28946	0.00541662	2.22235	NA	2.41499	NA	1.28946	NA	1.53047	NA	1.15196	NA	0.15196	1	1.28946	NA	0.999956	NA	1.63739	NA	0.414993	0.771471	0.637386	NA	1.63739	NA	0.830031	0.524329	2.07796	0.0222857	1.15196	NA	2.15196	NA	0.637386	NA	2.58492	0.000855157	0.830031	1	0.15196	NA	0.414994
4933431E20Rik_329735	0.678045	NA	0.678045	NA	0.0930821	NA	1.09308	NA	0.900437	NA	1.09308	NA	0.0930831	NA	0.552513	NA	0.0930824	NA	0.0930812	1	1.09308	NA	1.61664	NA	0.793522	NA	0.678045	NA	0.900438	NA	-0.321954	NA	1.26301	NA	1.4854	NA	0.678045	NA	0.41501	NA	0.263008	NA	1.18054	0.264192	0.999972	1	-1.90691	NA	0.552513
4933431G14Rik_71265	1.73688	NA	0.414957	NA	1.41495	NA	1.73688	NA	-0.480975	NA	0.999913	NA	0.414955	NA	-1.44277	NA	-1.44276	NA	0.99992	1	0.99992	NA	-0.480974	NA	1.73688	NA	0.999919	NA	1.73688	NA	-1.44277	NA	-0.480975	NA	0.414957	NA	1.41496	NA	-1.44277	NA	-1.44277	NA	0.99992	NA	0.99992	1	-1.44276	NA	0.99992
4933432I03Rik_71264	0.369233	0.765035	-0.777608	0.309481	0.5025	NA	0.5025	0.452919	0.0588931	0.945512	0.841302	NA	-0.192646	NA	-0.192645	0.835768	-0.0614009	NA	-0.337035	1	0.321927	NA	0.169924	NA	0.273018	NA	0.700439	0.263474	0.584962	NA	0.273018	NA	0.5025	0.487968	0.115477	0.897233	-0.415038	NA	0.169925	NA	-0.337035	NA	0.62449	0.323155	-0.192646	1	-0.4975	NA	-0.263035
4933433H22Rik_74473	0.321924	NA	-1.89593	NA	0.807349	NA	1.70043	NA	-1	NA	-0.415041	NA	-3.30026e-06	NA	0.584959	NA	-0.41504	NA	-1	1	-3.66209e-06	NA	-1	NA	-3.97819e-06	NA	0.999994	NA	-1	NA	-1	NA	0.584957	NA	-3.4097e-06	NA	0.321924	NA	0.321924	NA	-1	NA	2.16992	0.0791581	-3.97819e-06	1	-3.66209e-06	NA	-3.30026e-06
4933434E20Rik_99650	0.325338	0.242165	0.791413	1.7137e-05	0.223002	0.57278	0.281237	0.200843	0.529118	0.00678218	0.446961	0.0592267	0.225742	0.537939	0.367305	0.0834949	0.122682	0.998266	0.233931	1	0.37884	0.197452	0.267119	0.268172	0.503755	0.0631573	0.310787	0.161734	0.215669	0.634355	0.168026	0.974855	0.396782	0.0772209	0.524675	0.0123637	0.0929758	NA	0.425669	0.0609286	0.373907	0.133276	0.275077	0.211517	0.199962	1	-0.131753	0.895301	0.236651
4933439C10Rik_74476	-0.285401	0.829545	-0.0759475	0.926976	0.0721512	NA	-0.37851	0.598036	0.106917	NA	0.238161	NA	-0.197938	NA	-0.115476	0.898655	-0.285401	NA	-0.0374733	1	-0.197938	NA	-0.478046	NA	0.0721511	NA	-0.0374732	0.966547	-0.0374732	NA	-0.478046	NA	-0.37851	0.629342	-0.115476	0.889824	0.0721512	NA	-0.37851	NA	-0.0759474	NA	0.521954	0.397253	-1.37851	1	0.269188	NA	-0.700438
4933439K11Rik_71319	-0.137484	NA	-0.874449	NA	-0.874448	NA	-0.874446	NA	0.347944	NA	-0.459414	NA	-0.874448	NA	-0.459414	NA	0.347943	NA	0.540587	1	0.540587	NA	-1.45941	NA	0.125551	NA	0.125549	NA	0.125551	NA	-0.874447	NA	-0.45941	NA	0.347943	NA	-1.45941	NA	0.12555	NA	-0.874447	NA	0.125551	0.951579	-0.45941	1	0.540587	NA	-0.45941
4933440N22Rik_74471	-0.436099	0.333178	-0.178862	0.645497	-0.0881753	NA	-0.150103	0.704415	-0.2348	0.509456	-0.0200971	0.972185	-0.0912094	0.925009	-0.573602	0.0732506	-0.0317084	0.998551	-0.169212	1	-0.0912094	0.898783	-0.204916	NA	-0.214809	NA	-0.432246	0.204628	-0.0287968	0.982769	-0.106476	0.994816	-0.128125	0.769551	-0.447718	0.183166	-0.10341	NA	-0.221442	0.587871	-0.0434139	NA	-0.182093	0.639858	-0.0942498	1	-0.00285352	0.997175	-0.307036
5031425E22Rik_269630	-0.967579	0.125685	-0.787007	0.136372	-0.211505	NA	-0.289507	0.631061	0.155277	0.801938	-0.437064	NA	-0.652077	NA	-0.459432	0.441303	-0.601451	0.791319	0.282035	1	-0.0500414	0.969585	0.241007	NA	0.471305	NA	0.295455	0.610253	-0.137504	0.925314	-0.393343	0.974855	-0.652077	0.264792	-7.20288e-07	1	0.254813	NA	0.360747	0.551931	0.386058	NA	0.710493	0.136267	0.0951565	1	-0.652077	NA	-0.415038
5031425F14Rik_319684	-0.144393	NA	0.777605	NA	-0.222395	NA	0.415035	0.752487	-0.0703924	NA	0.13124	NA	0.308118	NA	0.30812	NA	-1.07039	NA	-3.52415e-06	1	1.22239	NA	0.0671117	NA	0.736962	NA	0.695142	NA	-0.222395	NA	0.362567	NA	0.893082	NA	1.2801	NA	-3.52415e-06	NA	0.893081	NA	1.06711	NA	0.965231	0.381711	-0.0703919	1	0.0671115	NA	-0.392321
5031439G07Rik_223739	-0.519339	0.0187251	-0.186606	0.443132	-0.195121	0.635356	-0.192074	0.423772	-0.678232	0.000483307	-0.178744	0.531655	-0.309988	0.317707	-0.711002	0.000166398	-0.261916	0.767614	0.0628209	1	0.0334455	0.952481	0.109995	0.688619	-0.066797	0.800651	-0.157787	0.528123	0.0422693	0.952461	-0.192074	0.974855	-0.0540174	0.86761	0.255019	0.268597	0.152323	NA	0.151364	0.579562	0.206433	0.439721	0.133987	0.602628	0.0129962	1	-0.113303	0.910235	-0.158382
5033406O09Rik_77675	0.299546	0.891641	0.691864	NA	0.691864	NA	1.15753	0.174833	0.943402	NA	0.547474	NA	0.387009	NA	0.943402	NA	0.106901	NA	-0.115491	1	1.05443	NA	0.943402	NA	0.621475	NA	0.469471	0.660652	1.15753	NA	0.758978	NA	0.469471	NA	1.42883	NA	0.547474	NA	1.29955	NA	1.15753	NA	1.54747	0.0455465	-0.241022	1	0.106901	NA	-0.115491
5033417F24Rik_75995	-0.807385	NA	0.192614	NA	1.89305	NA	0.514541	NA	0.192614	NA	0.514541	NA	1.89305	NA	0.192613	NA	-0.807384	NA	0.777576	1	-0.222424	NA	1.36254	NA	0.192615	NA	-1.70332	NA	0.514541	NA	-0.222423	NA	0.777575	NA	-0.222424	NA	0.192614	NA	0.192614	NA	-0.807382	NA	-1.70332	0.481677	0.51454	1	-0.222424	NA	-0.222423
5033421B08Rik_75990	0.0957367	0.907766	-0.06491	0.887425	-0.0512018	0.949237	0.341411	0.342512	-0.621416	0.0497001	0.0509891	0.926909	-0.36728	0.498526	-0.0430743	0.932861	-0.313799	0.882594	-0.228247	1	0.044316	0.960338	0.052474	0.912974	0.0488417	0.913021	0.257495	0.500779	0.0205172	0.990447	-0.203028	0.983065	-0.0328913	0.95256	0.104564	0.81624	-0.309978	0.523633	0.167482	0.708983	0.0239411	0.965701	0.164433	0.69246	-0.24578	1	-0.605717	0.325456	-0.0903545
5033430I15Rik_76000	-0.115502	NA	0.621465	NA	0.299537	NA	0.758968	0.529816	1.46946	NA	0.621465	NA	1.20643	NA	0.884499	NA	1.387	NA	0.884499	1	-0.378534	NA	1.20643	NA	1.20643	NA	0.758968	NA	1.10689	NA	0.299537	NA	0.884499	NA	1.20643	NA	0.469462	NA	1.29954	NA	-0.378534	NA	-0.378535	0.818399	0.621465	1	1.20643	NA	-0.378536
5430400D12Rik_71339	-0.154886	0.792187	-0.27518	0.383709	-0.254422	NA	-0.41792	0.156393	-0.0527877	0.888138	0.0256864	NA	0.059239	NA	-0.154886	0.674153	-0.0261525	0.998551	0.0171749	1	-0.0983023	0.871623	0.364488	NA	0.00861287	NA	-0.154886	0.649499	0.108149	0.894034	0.186151	0.981759	0.0592389	0.889344	0.0920289	0.804423	0.147677	NA	0.216208	0.518715	0.00861288	NA	0.12409	0.722526	0.083901	1	0.100111	0.937618	0.00861286
5430402O13Rik_73183	-0.440546	NA	-0.440545	NA	-0.440545	NA	0.752098	NA	0.074027	NA	0.658989	NA	-1.66294	NA	0.0740266	NA	-1.2479	NA	0.0740272	1	0.0740263	NA	-0.0779765	NA	0.211531	NA	0.337062	NA	-0.077977	NA	-0.440546	NA	0.211531	NA	0.0740268	NA	-0.440545	NA	-0.662937	NA	-0.662937	NA	0.0740273	0.965646	-0.662938	1	0.559452	NA	0.0740263
5430403G16Rik_77200	-0.0588911	NA	-0.473928	NA	-0.643854	NA	-0.0588911	0.969404	0.526071	NA	0.604073	NA	-0.0588914	NA	-0.184422	NA	-0.643853	NA	-0.321926	1	-0.836498	NA	0.263036	NA	0.443608	NA	0.356146	NA	-0.643853	NA	-0.184422	NA	0.163501	NA	0.678074	NA	0.356146	NA	0.263036	NA	-0.321925	NA	-0.184422	0.894124	0.0565858	1	-1.05889	NA	0.263036
5430405H02Rik_74487	0.0118748	0.993751	-0.596934	0.222864	0.189662	NA	0.540569	0.206069	0.650993	0.105443	0.103505	NA	0.103505	NA	-0.137503	0.82989	-0.0362195	0.998551	-0.011972	1	0.329065	0.649226	0.189662	NA	0.0353337	NA	0.230884	0.654764	0.1686	NA	-0.275006	0.983065	-0.011972	0.987175	0.1686	0.766722	0.125532	NA	-0.111508	0.864331	0.1686	NA	1	0.0053345	-0.395301	1	-0.111508	NA	-0.246437
5430416N02Rik_100503199	0.394283	NA	0.192649	NA	0.0406458	NA	0.777611	0.360212	0.514577	NA	-0.222388	NA	-0.321924	NA	-0.129279	NA	-0.544316	NA	-0.222389	1	0.455683	NA	-0.959355	NA	-0.321924	NA	0.263038	NA	0.118648	NA	-0.428839	NA	-0.222388	NA	-0.0418163	NA	0.263038	NA	0.118648	NA	-0.321924	NA	3.31366	1.13636e-08	-0.129279	1	0.330152	NA	0.263038
5430427O19Rik_71398	-0.0805077	0.945335	0.29306	0.554625	0.552628	0.444909	0.141589	0.799713	0.178381	0.726131	0.537872	0.284768	-0.224026	0.831695	-0.170171	0.770957	0.0462301	0.998551	0.454617	1	0.485705	0.437551	0.723591	0.125381	0.654386	0.177077	0.770246	0.0689471	0.465999	0.591722	0.337115	0.974855	0.903884	0.0389752	1.22602	0.00451275	0.207493	0.755882	1.05285	0.025657	0.752927	0.126128	-0.406581	0.383142	0.316828	1	-0.217184	0.914516	0.654387
5430437J10Rik_71432	-0.584981	NA	0.222373	NA	0.415017	NA	0.415017	0.76587	-0.263054	NA	0.415017	NA	-0.584981	NA	0.584943	NA	-0.584981	NA	1.22237	1	1.50248	NA	1.22237	NA	1.87445	NA	-0.263053	NA	0.415018	NA	-1.97575e-05	NA	1.11546	NA	1.22237	NA	0.584942	NA	1.73694	NA	0.736946	NA	0.415017	0.767624	-1.00002	1	0.874449	NA	0.415016
5530601H04Rik_71445	0.1375	0.943804	0.887522	0.189079	0.584959	NA	1.1375	0.0699303	0.765531	NA	0.999996	NA	0.96347	NA	0.1375	0.899133	0.678068	NA	0.432956	1	0.321925	NA	0.584959	NA	0.378508	NA	0.925996	0.177677	0.765531	NA	0.485423	NA	1.16992	0.0868902	0.632265	0.401619	0.378508	NA	1.53605	NA	0.632265	NA	2.26303	1.03429e-05	0.1375	1	-0.152006	NA	0.536049
5730408K05Rik_67531	1.46946	NA	0.621461	NA	0.469458	NA	0.469458	0.721424	1.54746	NA	1.20642	NA	0.469458	NA	-0.115504	NA	1.29953	NA	0.758964	1	1.29953	NA	1.10689	NA	1.46946	NA	1.20642	NA	-0.378538	NA	0.621461	NA	1.54746	NA	1.62146	NA	1.20642	NA	1.387	NA	1.54746	NA	0.758964	0.516025	0.758964	1	0.758964	NA	1.69185
5730409E04Rik_230757	-0.3583	0.634362	-0.958692	0.0253135	-0.269033	NA	-0.627487	0.15694	0.0757959	0.892024	-0.158001	NA	0.142394	NA	0.0178485	0.980304	-0.0180711	0.998551	-0.343033	1	-0.327926	0.656623	-0.269033	NA	-0.00599825	NA	-0.37373	0.439633	0.00597438	0.998678	-0.0549079	0.994816	-0.212449	0.706526	-0.198643	0.711979	0.444663	NA	0.131505	0.82659	-0.0302458	NA	-0.3583	0.45955	-0.269033	1	0.195636	NA	-0.0549079
5730416F02Rik_70550	1.22232	NA	0.999924	NA	-0.585035	NA	-7.40206e-05	NA	-0.585031	NA	1.22232	NA	0.414962	NA	0.414962	NA	-7.40206e-05	NA	-7.40206e-05	1	0.999926	NA	0.414967	NA	1.73689	NA	2.1154	NA	1.22232	NA	1.73689	NA	1.41496	NA	1.73689	NA	0.73689	NA	1.87439	NA	1.58489	NA	1.22232	NA	0.414965	1	1.22232	NA	-7.40206e-05
5730455P16Rik_70591	-1.93094e-07	1	-0.838606	0.00202088	0.223233	NA	0.746356	0.00176746	0.438401	0.0973374	0.0349054	0.943539	0.187483	0.746817	0.0912679	0.818141	-0.0237488	0.998551	-0.0848891	1	-1.88503e-07	1	-0.208718	NA	0.213109	NA	-0.0478949	0.899845	0.0406418	0.966557	-0.0177749	0.994816	-0.116459	0.760746	-1.83082e-07	1	0.124058	NA	0.145511	0.695963	0.0463555	NA	1.27525	2.09136e-09	-0.0539951	1	-0.116459	0.927792	-0.168454
5730552O08Rik_115488900	0.0269654	0.992829	-0.335605	0.73808	-0.0840659	NA	-0.142959	0.897095	-0.405994	NA	-0.20436	NA	-0.405994	NA	0.481531	NA	-0.405994	NA	-0.20436	1	0.594006	NA	0.442003	NA	0.698342	NA	0.226274	0.814662	0.130059	NA	-0.0274824	NA	0.359541	0.71644	0.226274	0.824765	-0.14296	NA	0.0269655	NA	0.401361	NA	-0.479994	0.616704	-1.02748	1	-0.335604	NA	-0.640459
5830408C22Rik_74744	-0.000168762	NA	3.3552	NA	2.48073	NA	-0.000165977	NA	1.48073	NA	2.21769	NA	-0.000167005	NA	2.48073	NA	-0.96196	NA	2.70312	1	2.70312	NA	3.06569	NA	1.89577	NA	2.70312	NA	1.89577	NA	2.21769	NA	1.89577	NA	1.48073	NA	1.89577	NA	1.48073	NA	0.895768	NA	2.70312	NA	-0.000166439	1	2.70312	NA	2.21769
5830416I19Rik_74757	-1.02171e-06	1	-1.04731	0.202098	-0.632269	NA	0.403355	0.624036	0.0901971	NA	0.43812	NA	0.29373	NA	0.175086	NA	-0.253757	NA	0.215728	1	0.331205	NA	-0.253757	NA	0.569365	NA	0.215728	0.811512	0.255256	NA	-0.253757	NA	0.403355	0.652146	0.403355	0.630187	0.215728	NA	0.255256	NA	-0.430635	NA	0.952693	0.158105	-0.632268	1	0.0458031	NA	-0.866734
5830417I10Rik_100302730	-0.0663788	0.928885	0.287539	0.342484	0.17438	0.758878	-0.177281	0.596851	-0.230654	0.457871	0.0214645	0.967086	0.129901	0.854324	-0.549866	0.0491181	0.101388	0.998551	0.118563	1	0.14953	0.783497	0.00308602	0.994052	-0.24157	NA	-0.347642	0.25617	-0.0249284	0.983214	-0.335897	0.876264	-0.00929771	0.985513	0.132721	0.70899	0.0634586	NA	-0.00929771	0.987026	0.127075	NA	0.689227	0.00540833	0.0781651	1	0.124243	0.92598	0.084006
5830432E09Rik_67765	-0.175088	0.873925	0.118643	0.843416	-0.246642	NA	0.37851	0.426481	0.571155	0.17719	0.29698	NA	0.0204624	NA	0.485425	0.299313	0.0605399	0.998551	0.245755	1	0.440571	0.501607	0.362568	NA	0.174496	NA	0.8365	0.0430445	0.500072	NA	0.210565	0.991083	0.652075	0.149534	0.847995	0.0400455	0.625603	NA	0.6389	0.161717	0.652075	NA	0.394277	0.406151	0.470628	1	-0.401364	NA	0.210565
5830433I10Rik_108168347	-0.333422	0.819689	-1.51785	0.0493282	0.482153	NA	-0.119297	0.898678	-0.889815	0.225816	-0.169923	NA	-0.222391	NA	-0.517846	0.533682	-0.584961	NA	-0.276839	1	-0.65535	NA	0.448986	NA	-0.0230819	NA	-0.222391	0.792612	0.152005	NA	-0.169923	NA	-0.222391	0.812839	0.308124	0.697534	-0.392316	NA	-0.276838	NA	0.666578	NA	0.514575	0.461348	0.482153	1	0.308124	NA	-0.584961
5830444B04Rik_641454	-0.502498	NA	-1.5025	NA	0.0824635	NA	1.95693	0.0698108	0.0824635	NA	-0.502498	NA	-0.765532	NA	0.612978	NA	-0.0874618	NA	-0.0874615	1	-0.280107	NA	-1.08746	NA	-0.0874621	NA	0.719893	NA	-0.280106	NA	0.719893	NA	0.37197	NA	0.612977	NA	0.4975	NA	0.234465	NA	-0.765533	NA	1.55639	0.173888	-0.0874616	1	0.0824628	NA	-0.0874613
5830448L01Rik_115488304	-0.807344	NA	-0.222382	NA	-0.347913	NA	0.192655	0.885886	-0.807343	NA	1.07069e-05	NA	-0.106905	NA	-1.48542	NA	0.652087	NA	-0.999989	1	-0.807343	NA	-1.22238	NA	-0.347913	NA	-0.106905	NA	-0.807344	NA	-0.106905	NA	-0.807344	NA	-0.347914	NA	-0.485416	NA	-1.80734	NA	-0.807344	NA	-0.999988	0.415143	0.36258	1	-0.807344	NA	-0.222382
5830454E08Rik_76100	-0.585008	NA	-1.48094	NA	0.736919	NA	-4.79206e-05	NA	-4.51642e-05	NA	0.414987	NA	-4.51642e-05	NA	1.22234	NA	-0.585007	NA	0.999951	1	-0.585008	NA	0.736918	NA	-1.48094	NA	0.41499	NA	-4.60391e-05	NA	-4.63514e-05	NA	0.41499	NA	0.736918	NA	0.414991	NA	-1.48094	NA	1.58491	NA	0.999951	NA	0.414991	1	1.22235	NA	-0.585012
5930403N24Rik_100040846	-0.36257	0.775589	-0.311943	0.679549	-0.215728	NA	-0.311943	0.677635	-0.311944	0.666094	-0.12553	NA	-0.526068	NA	0.0780031	0.931446	0.152004	NA	-0.311943	1	0.0780029	NA	0.222393	NA	0.384664	NA	0.115478	0.882964	0.115478	NA	-0.415037	NA	0.115478	0.899929	0.0395288	0.963255	0.25634	NA	0.187627	0.823648	5.28719e-07	NA	0.289507	0.687351	-0.263034	1	-0.646362	NA	-0.311944
5930430L01Rik_319982	0.106848	NA	-0.700503	NA	-1.11554	NA	-1.11554	NA	-0.700506	NA	-0.378578	NA	0.469421	NA	-0.378573	NA	-1.11554	NA	-1.11554	1	-0.378577	NA	0.10685	NA	0.469418	NA	0.621421	NA	-0.115544	NA	-0.378576	NA	0.299493	NA	0.299493	NA	-0.378574	NA	-0.700506	NA	0.999932	NA	-1.11554	NA	0.621422	1	0.299497	NA	-0.378578
6030442K20Rik_115487119	0.884517	NA	0.621483	NA	-0.115484	NA	-0.700443	NA	0.758986	NA	-0.115482	NA	0.621482	NA	-0.378516	NA	-1.11548	NA	0.621482	1	-0.700445	NA	0.299554	NA	-0.378516	NA	0.758985	NA	0.299554	NA	-0.378517	NA	0.884515	NA	0.10691	NA	0.621482	NA	0.999993	NA	0.10691	NA	0.884516	0.550702	0.758986	1	-0.115482	NA	0.621481
6030443J06Rik_320719	-0.584954	NA	-1.58496	NA	0.584964	NA	-0.584959	NA	-0.584959	NA	-1.58496	NA	-0.999993	NA	-0.584955	NA	-0.584958	NA	-0.584959	1	-1.58495	NA	-1.58495	NA	-0.584956	NA	-0.263031	NA	-1.58496	NA	-1.58495	NA	2.4983e-06	NA	0.415039	NA	0.222395	NA	0.415041	NA	2.4983e-06	NA	-0.999993	NA	-0.999995	1	-0.263028	NA	-0.584958
6030458C11Rik_77877	-0.192178	0.771501	-0.490014	0.138986	-0.350006	NA	-0.222392	0.553673	0.18115	0.619615	-0.0911477	0.85316	0.0857301	0.929051	-0.317029	0.396536	0.15788	0.998551	0.0482554	1	0.281455	0.581885	-0.392317	NA	-0.0567142	NA	-0.392317	0.263398	0.0857301	0.926594	0.116232	0.994816	-0.0981341	0.832437	-0.126423	0.765497	0.104109	NA	0.215365	0.592658	-0.140778	NA	0.0608554	0.889701	-0.222392	1	0.20405	0.889055	-0.199672
6230400D17Rik_76133	-0.321928	NA	-0.152003	NA	-0.152003	NA	-1.32193	NA	-0.152003	NA	0.263034	NA	-0.321927	NA	-0.514573	NA	0.765534	NA	0.485426	1	0.137502	NA	-0.321928	NA	-0.152003	NA	-0.152003	NA	-0.152003	NA	-0.152002	NA	-0.514572	NA	-0.514572	NA	-0.321928	NA	0.378511	NA	-1.32193	NA	-0.514573	0.745495	0.263034	1	0.378511	NA	0.137502
6330407A03Rik_70720	-0.127759	0.951129	-0.024665	0.981435	0.0242445	NA	0.509671	0.530274	-1.88264	0.0337171	-0.297684	NA	-0.634718	NA	0.117354	0.915942	-0.23879	NA	-0.423214	1	0.287279	NA	0.474906	NA	0.161748	NA	0.76121	0.31393	0.402756	NA	-0.634718	NA	0.402756	0.66245	1.30718	0.0536771	0.439282	NA	0.76121	0.341015	0.474906	NA	0.509671	0.532662	0.326807	1	0.0242443	NA	0.732063
6330415G19Rik_320020	-0.508548	0.400871	-1.11951	0.00571436	-0.00604741	NA	-0.300952	0.517758	-0.33101	0.455175	-0.315903	NA	-0.200425	NA	-0.771582	0.0628011	-0.409012	0.858121	-0.300952	1	-0.652938	0.266743	-0.508548	NA	-0.970128	NA	-1.06798	0.0118135	-0.561015	0.527038	-0.491474	0.864365	-0.672046	0.134719	-0.993974	0.0201334	-0.578937	NA	-0.878497	0.0543217	-0.561015	NA	-0.361706	0.427199	-0.172945	1	-0.0182221	NA	-0.578937
6330418K02Rik_69004	0.530509	0.710812	0.151997	NA	0.473925	NA	0.584956	0.491112	0.637424	NA	0.222386	NA	0.68805	NA	-0.169931	NA	0.736959	NA	0.830069	1	-0.169931	NA	0.637424	NA	0.784265	NA	0.530509	0.542825	0.151997	NA	0.222387	NA	0.584956	NA	0.222387	NA	0.473925	NA	0.874463	NA	0.784265	NA	0.530509	0.54197	0.289501	1	0.415032	NA	0.353631
6330537M06Rik_115486873	0.457347	0.583897	0.770911	0.115352	0.0450861	NA	0.448983	0.413405	0.880699	0.0604287	0.709219	NA	0.457346	NA	0.622631	0.237768	0.0561413	0.998551	0.192643	1	0.415036	0.61581	0.397758	NA	0.270646	NA	0.695144	0.176356	0.261123	0.842918	0.0114031	0.997791	0.880699	0.0892736	0.561877	0.289761	0.423598	NA	0.561877	0.319172	0.538418	NA	0.371446	0.515165	0.0339456	1	-0.584964	0.703672	0.630048
6330549D23Rik_229613	-0.209453	0.839244	0.112475	0.852672	0.182864	NA	-0.179706	0.75887	-0.15056	0.791472	-0.368151	NA	-0.239827	NA	0.063565	0.926988	0.112475	NA	-0.302563	1	0.271673	NA	-0.121991	NA	0.15978	NA	-0.121991	0.834784	0.136321	NA	0.0882271	NA	0.271673	0.626355	0.490986	0.281393	0.0882271	NA	0.563136	0.229526	0.334867	NA	0.063565	0.91963	-0.334984	1	-0.368151	NA	0.490986
6430548M08Rik_234797	0.144388	0.931889	-0.0581045	0.950316	-0.203535	NA	0.127111	0.887603	0.29123	0.701117	0.366781	NA	0.438572	NA	-0.466569	0.561689	0.109623	NA	0.227804	1	-0.118646	NA	0.546487	NA	0.321927	NA	0.30666	0.692892	0.694586	NA	0.410282	NA	0.366781	0.654499	0.520255	0.468232	0.559426	NA	1.0282	0.123727	0.584961	NA	0.901818	0.147844	-0.18184	1	0.195015	NA	0.424496
6430550D23Rik_320095	0.678035	NA	-0.321962	NA	-3.39415e-05	NA	0.485389	NA	-0.321964	NA	0.485391	NA	-3.44715e-05	NA	-1.32196	NA	0.678037	NA	0.999964	1	0.262997	NA	0.678037	NA	0.678037	NA	-3.46461e-05	NA	-0.736997	NA	0.999964	NA	1.263	NA	-0.737001	NA	-0.321962	NA	0.999964	NA	0.678036	NA	-3.79669e-05	1	-3.57537e-05	1	0.999964	NA	0.678034
6430562O15Rik_320893	0.192645	0.860931	-0.122857	0.851303	-0.155278	NA	-0.0601209	0.930203	0.140178	0.812029	-0.188445	NA	-0.366782	NA	-0.0297473	0.968399	3.41194e-08	NA	0.0577155	1	-0.0601209	NA	-0.188445	NA	0.08573	NA	0.192645	0.73655	0.16665	NA	-0.329307	NA	0.0291464	0.973146	0.407658	0.420581	0.0857299	NA	0.0291464	NA	-0.257158	NA	-0.188445	0.762093	0.292181	1	-0.0601209	NA	0.16665
6430571L13Rik_235599	0.658975	NA	-1.44056	NA	-0.440559	NA	-2.66295	0.0557039	-0.662951	NA	-0.788483	NA	-0.341023	NA	-0.925985	NA	-1.24791	NA	-0.925985	1	-1.24791	NA	-0.662951	NA	-0.788481	NA	-1.44056	NA	-0.247913	NA	-0.247914	NA	-1.07799	NA	-0.662951	NA	-2.24791	NA	-0.440558	NA	-0.440559	NA	-0.662951	0.605293	-0.925985	1	0.0740141	NA	-0.440559
6430573P05Rik_115489693	-0.169873	NA	-0.169876	NA	0.415085	NA	-0.584912	NA	0.152052	NA	-3.0276	NA	0.152053	NA	0.415088	NA	-1.16987	NA	-1.16988	1	0.15205	NA	-0.584915	NA	-2.0658	NA	-0.169876	NA	-2.0658	NA	-1.16988	NA	-0.584911	NA	-0.169873	NA	0.637479	NA	-0.584912	NA	0.152052	NA	-3.02759	NA	-0.169876	1	-0.169877	NA	-1.16987
6430590A07Rik_619719	0.378508	NA	-1.73697	NA	0.678068	NA	0.485423	0.675303	1.20163	NA	-3.32193e-06	NA	0.1375	NA	-3.62135e-06	NA	-0.152007	NA	-0.514576	1	-4.26552e-06	NA	-0.152007	NA	0.1375	NA	0.378508	NA	-3.27793e-06	NA	-0.152006	NA	0.378508	NA	-0.321932	NA	0.378508	NA	1.43295	NA	-0.321931	NA	-3.94121e-06	1	-0.321931	1	0.678068	NA	0.1375
6530402F18Rik_76220	-0.143221	0.8223	-0.572334	0.0503293	0.112793	NA	-0.252293	0.444126	-0.420331	0.157681	0.0831675	0.850068	-0.610553	0.108732	-0.679975	0.017722	-0.403457	0.69318	-0.237265	1	-1.1573	0.000369277	-0.193097	NA	-0.4634	NA	-0.489872	0.111082	-0.420331	0.504576	-0.774439	0.0432511	-0.752906	0.0199468	-0.420331	0.176104	-0.378511	NA	-0.516839	0.109498	-0.314022	NA	-0.971741	0.000371371	-0.610553	1	-0.37029	0.64804	-0.922831
6530409C15Rik_115490342	0.537026	0.607404	-0.971987	0.206865	0.134928	NA	0.71989	0.251021	0.456856	0.50066	-0.350499	NA	-0.424499	NA	-0.672427	0.411304	-0.350499	0.998551	0.185554	1	-0.4245	0.735964	0.0280124	NA	0.456856	NA	-0.0285709	0.976063	0.234463	NA	-0.28011	0.993344	0.371967	0.640985	0.5755	0.39494	-0.0874647	NA	0.185554	0.839562	1.02801	NA	0.281769	0.722526	-0.28011	1	-0.0874647	NA	0.281769
6720489N17Rik_211378	0.048894	NA	1.04889	NA	-0.688071	NA	-0.273034	0.844219	0.142003	NA	1.27129	NA	0.0488941	NA	0.311929	NA	0.726966	NA	0.142003	1	0.534321	NA	0.463931	NA	0.726965	NA	1.1864	NA	0.665565	NA	0.0488938	NA	0.785859	NA	1.27129	NA	-0.857996	NA	0.726966	NA	1.142	NA	0.89689	0.378353	0.229466	1	0.142003	NA	0.389931
6820431F20Rik_547150	-0.0621565	0.888271	-0.165586	0.412887	0.017278	0.971056	0.864559	4.43935e-09	-0.387302	0.0238016	0.00794477	0.981318	-0.0351894	0.955341	0.00578235	0.985445	-0.0942687	0.998551	-0.0418841	1	-0.0411387	0.926035	-0.0456168	0.854624	0.0581982	0.793669	0.126798	0.546875	0.153089	0.698392	0.00217109	0.998045	-0.038161	0.891917	0.140003	0.503067	-0.000724434	NA	0.122812	0.596281	-0.0796531	0.764436	2.67809	1.30333e-88	-0.117652	1	-0.102798	0.907175	0.0251284
8030431J09Rik_105244251	-0.22741	0.807471	-1.19953	0.00357001	-0.0181471	0.989213	0.380822	0.432453	-1.29956	0.00141061	-0.668486	0.188332	-0.356144	0.676572	-0.923897	0.029439	-0.476438	0.828794	-0.39119	1	-0.489038	0.462653	0.137504	0.817233	-0.109229	NA	-0.32569	0.522458	-0.0551413	0.971415	-0.284839	0.981759	0.164572	0.78574	0.380822	0.440596	0.00300273	NA	0.172594	0.780624	0.129283	0.850402	-0.658963	0.135965	-0.0334463	1	-0.128813	0.948496	-0.142019
8030451A03Rik_100504061	1.80673e-05	1	-0.999981	NA	0.52358	NA	0.459449	0.639699	-2.41502	NA	0.169943	NA	-0.192627	NA	-1.19263	NA	-1.19263	NA	-0.192627	1	-0.999981	NA	-0.192627	NA	-0.830056	NA	-0.192627	NA	-0.299543	NA	-1.19263	NA	-0.999982	NA	-1.19263	NA	-0.830057	NA	-0.54055	NA	-0.678054	NA	-1.99998	0.0859759	1.76761e-05	1	-1.19263	NA	-0.830057
8030453O22Rik_77209	0.245121	NA	-0.947522	NA	-0.295447	NA	0.245121	0.862129	0.332584	NA	0.152012	NA	0.768683	NA	0.245121	NA	0.0524757	NA	-0.054439	1	-0.43295	NA	0.704553	NA	-0.169916	NA	0.152012	NA	-0.295446	NA	0.415046	NA	0.637439	NA	0.768683	NA	0.245122	NA	0.415046	NA	0.245122	NA	0.830083	0.452834	-0.0544386	1	-1.16991	NA	-0.054439
8030462N17Rik_212163	0.12553	0.893427	0.174028	0.717172	0.454837	NA	0.469484	0.229882	0.0430677	0.934361	0.638869	0.12802	0.488785	0.391704	-0.167406	0.750486	0.347922	0.891326	0.469484	1	0.621487	0.233141	0.568048	NA	0.0817137	NA	0.156032	0.742086	0.288588	0.736677	0.131682	0.994816	0.49357	0.237267	0.572578	0.137201	0.430091	NA	0.668793	0.0948794	0.673018	NA	0.215167	0.641403	0.389591	1	0.185903	0.918405	0.828812
8430429K09Rik_71523	0.0824609	0.957144	0.448589	0.44758	-0.280109	NA	-0.199939	0.784456	-0.0170747	0.982884	-0.0874641	NA	0.371967	NA	0.345495	0.60205	0.263033	NA	0.0168726	1	0.263033	NA	0.0824608	NA	0.291048	NA	0.0168726	0.983219	0.0168726	NA	-0.161465	NA	-0.280109	0.708862	-0.280109	0.693033	0.0824609	NA	0.473251	NA	-0.0518401	NA	-0.199939	0.785574	0.0500395	1	0.0168726	NA	-0.12399
9030025P20Rik_100041574	-0.0196287	0.986862	-0.481533	0.131949	-0.0801702	NA	-0.143364	0.706141	-0.165059	0.645038	-0.243669	NA	0.148099	NA	0.0193654	0.967601	-0.132638	0.998551	-0.111421	1	0.0573333	0.940201	0.121464	NA	0.0666712	NA	0.112475	0.76612	0.121464	0.889598	-0.0395282	0.994816	0.139275	0.72746	0.0851675	0.836069	0.10343	NA	0.156869	0.696265	-0.17603	NA	0.744743	0.0032365	-0.302563	1	-0.209453	0.874942	-0.428094
9030607L20Rik_105244333	-0.00562362	0.998027	-0.135259	0.810913	0.0924085	NA	0.478192	0.271831	-0.665774	0.12575	-0.466465	NA	-0.648072	NA	-0.160134	0.787183	-0.420661	0.87289	-0.757696	1	-0.250736	0.75469	0.071192	NA	-0.420661	NA	-0.00562363	0.99401	-0.264157	0.802219	0.0387704	0.994816	-0.160134	0.78574	0.123659	0.829697	-0.376267	NA	-0.0283437	0.968238	-0.224264	NA	0.298157	0.535325	-0.135259	1	-0.376267	0.808042	-0.277703
9130008F23Rik_71583	-0.0939773	0.952529	-0.270855	0.707677	-0.150561	NA	1.63185	0.000344416	0.182863	0.792732	0.227951	NA	-0.0939774	NA	0.0384729	0.965359	0.088226	NA	-0.179707	1	-0.209455	NA	-0.0664967	NA	0.227951	NA	0.509364	0.401771	0.205583	NA	-0.0395296	NA	0.182863	0.817767	0.112474	0.887589	0.472369	NA	0.182863	NA	-0.0939773	NA	1.84944	2.38872e-05	-0.179707	1	0.112474	NA	0.249977
9130019O22Rik_78921	0.330148	0.563704	0.771583	0.0144973	0.288569	NA	0.947532	0.00147377	0.652076	0.0429724	0.280107	NA	0.0605406	NA	0.128104	0.794008	0.296981	0.922391	-0.0103429	1	0.192644	0.772366	0.578075	NA	0.564203	NA	0.41761	0.25617	0.321927	0.663646	0.370562	0.936624	0.245755	0.573383	0.734902	0.0276513	0.296981	NA	0.605426	0.0958274	0.598636	NA	1.02046	0.000404255	-0.0631948	1	-0.129284	0.937968	0.0703884
9130019P16Rik_100042056	-1.24792	NA	-1.24792	NA	-1.37345	NA	-1.66296	0.0464979	-1.24792	NA	-1.02553	NA	-1.37345	NA	-1.13244	NA	-1.37345	NA	-0.662956	1	-0.189025	NA	-1.13244	NA	-0.662956	NA	-0.662956	NA	-0.662956	NA	-0.373449	NA	-0.247918	NA	-0.83288	NA	-0.83288	NA	-0.309319	NA	-0.0779935	NA	-1.24792	0.120832	-0.83288	1	-1.66295	NA	-1.51095
9130020K20Rik_105247188	1.29953	NA	0.884494	NA	0.299532	NA	-0.115505	0.95093	0.621459	NA	-0.37854	NA	0.758963	NA	-0.700466	NA	0.621458	NA	0.884494	1	0.758963	NA	1.10689	NA	1.20642	NA	0.758963	NA	1.10689	NA	0.299531	NA	1.20642	NA	0.106887	NA	0.884493	NA	0.106887	NA	1.46946	NA	-2.5964	0.167474	0.758963	1	-0.378539	NA	0.469456
9130023H24Rik_100043133	-0.660626	0.0358929	-0.425606	0.146777	-0.113139	NA	-0.682994	0.0132558	-0.649571	0.0195177	-0.388374	0.25751	-0.334266	0.470273	-1.01057	0.000180377	-0.523123	0.377399	-0.25673	1	0.0449261	0.95038	-0.248366	NA	-0.113139	NA	-0.49317	0.0983154	0.174987	0.793952	-0.343144	0.870979	-0.1752	0.632454	-0.010569	0.980589	0.277008	NA	0.193523	0.579562	-0.248366	NA	-0.776104	0.00395457	0.235869	1	-0.183148	0.889632	-0.370111
9130208D14Rik_77700	0.0406983	0.970071	-0.493301	0.19423	0.533378	0.375194	0.261692	0.535495	-0.583956	0.107377	-0.142748	0.793306	-0.302428	0.670794	-0.418733	0.303722	-0.0627577	0.998551	0.178736	1	0.111367	0.888883	0.311217	0.474832	-0.19711	0.648016	0.0523959	0.917947	0.0308773	0.984727	0.122508	0.994816	0.135397	0.79114	0.447392	0.248206	-0.129471	NA	0.271734	0.551669	0.11323	0.842558	0.0907167	0.857498	-0.218036	1	-0.52772	0.535964	0.168022
9130221H12Rik_77124	-0.415042	0.804449	0.222388	0.823288	0.169921	NA	0.459427	0.591521	-0.415041	NA	-0.415042	NA	0.169921	NA	0.0588895	NA	-0.0614047	NA	-0.125535	1	0.459427	NA	0.0588896	NA	-4.3167e-06	NA	0.0588896	0.958103	0.700435	NA	0.321924	NA	0.772585	0.348744	1.05889	0.140739	0.321924	NA	0.459427	NA	-0.192649	NA	0.169921	0.868923	-0.415042	1	-0.0614046	NA	0.222388
9130401M01Rik_75758	-0.0811475	0.888271	-0.356196	0.134453	-0.0797569	0.871892	-0.342791	0.151542	0.0389242	0.903603	-0.16861	0.600881	0.0542044	0.942654	-0.156833	0.593464	0.00786944	0.998551	-0.135007	1	-0.127804	0.778453	-0.1235	0.68066	-0.0467796	NA	-0.291993	0.247863	0.0465845	0.951589	0.0529372	0.994816	-0.145151	0.632951	-0.124933	0.669466	0.0299354	NA	-0.242922	0.378462	1.77156e-07	1	-0.324561	0.177685	-0.063174	1	0.0880044	0.936049	-0.130681
9230114K14Rik_414108	0.0931073	NA	-0.206453	NA	-0.447461	NA	-0.584964	0.600664	-2.35803e-06	NA	0.263032	NA	0.0931071	NA	0.263032	NA	-1.32193	NA	-0.0995381	1	0.485424	NA	0.263032	NA	0.341034	NA	0.0931071	NA	0.18057	NA	-0.32193	NA	0.616668	NA	0.552539	NA	0.736963	NA	0.415035	NA	-2.83383e-06	NA	-0.206453	0.868163	-0.584964	1	0.18057	NA	-0.447461
9230116L04Rik_321017	0.726973	NA	0.0489014	NA	0.949365	NA	1.0489	0.181129	1.22947	NA	0.665572	NA	0.601442	NA	0.785866	NA	0.785867	NA	0.896898	1	0.311936	NA	0.601442	NA	0.665572	NA	0.14201	NA	0.311936	NA	-0.157549	NA	-0.0506347	NA	0.463939	NA	0.389938	NA	0.0489011	NA	0.142011	NA	1.22947	0.0968636	0.463939	1	0.601442	NA	0.311935
9230116N13Rik_320054	0.584958	NA	-0.73697	NA	-0.73697	NA	0.925995	0.303973	-0.321933	NA	-0.514577	NA	0.925995	NA	-4.78225e-06	NA	-0.321933	NA	0.485422	1	-1	NA	0.26303	NA	-0.152007	NA	1.07038	NA	0.584958	NA	0.137499	NA	0.847992	NA	1.37851	NA	-0.321932	NA	0.847992	NA	-0.152008	NA	-4.00669e-06	1	-0.321932	1	-0.321932	NA	0.26303
9330020H09Rik_100048895	0.0671139	0.949756	-0.190684	0.689877	0.435501	NA	0.228269	0.60302	0.228269	0.590207	0.263034	NA	0.118644	NA	0.0931091	0.864445	0.308122	0.92824	0.607682	1	-0.0418205	0.96664	0.156119	NA	0.23995	NA	-0.0138061	0.979813	0.105933	0.924605	0.156119	0.993344	-3.55171e-07	1	0.228269	0.609005	0.180572	NA	-0.0848892	0.877869	0.131244	NA	0.105933	0.83399	-0.0418205	1	0.319177	NA	0.192645
9330104G04Rik_320950	2.22218	NA	0.999783	NA	0.999786	NA	1.73675	NA	1.99979	NA	2.87425	NA	1.99978	NA	0.999788	NA	0.999788	NA	-1.4429	1	1.41482	NA	2.58475	NA	1.73675	NA	1.73675	NA	0.99979	NA	1.41483	NA	1.73675	NA	1.41483	NA	2.41482	NA	0.999785	NA	0.414829	NA	2.58475	NA	1.41483	1	-0.481104	NA	1.41482
9330133O14Rik_100689703	0.340487	0.749603	0.450911	0.445911	-0.0104197	NA	0.323999	0.605158	0.775873	0.128841	0.184836	NA	0.553481	NA	0.539267	0.361769	0.435644	0.933319	0.356789	1	0.553481	0.489273	0.466018	NA	0.290447	NA	0.553481	0.333019	0.404618	NA	0.356789	0.981759	0.713946	0.210879	0.510412	0.381156	0.539267	NA	0.539267	0.377453	0.539267	NA	0.701235	0.185851	0.238608	1	-0.212054	NA	0.256095
9330136K24Rik_319870	0.678116	NA	-0.321883	NA	-1.32188	NA	0.678113	NA	-1.32188	NA	-0.321882	NA	-2.21781	NA	-0.736917	NA	-2.21781	NA	-1.32188	1	-3.1796	NA	-0.321883	NA	4.2379e-05	NA	4.44668e-05	NA	-0.321883	NA	-0.73692	NA	-1.32188	NA	-0.736917	NA	4.44668e-05	NA	-0.321882	NA	-1.32188	NA	-0.736919	NA	4.51243e-05	1	-1.32188	NA	-0.736919
9330151L19Rik_414085	-3.28538	NA	-1.70043	NA	-0.825958	NA	0.0365378	0.977211	-0.825959	NA	-0.478035	NA	-0.58495	NA	-2.28539	NA	-1.47803	NA	-0.115465	1	0.238172	NA	0.0365377	NA	-0.115465	NA	-0.115465	NA	0.238171	NA	-1.11546	NA	-0.700427	NA	-0.0374627	NA	-0.115465	NA	-0.378499	NA	-0.28539	NA	1.29957	0.122366	0.106927	1	-0.825958	NA	-1.11546
9330159F19Rik_212448	-1.32198	NA	0.678016	NA	-0.321982	NA	-5.52651e-05	NA	0.262979	NA	0.999942	NA	-0.737019	NA	-5.52651e-05	NA	-2.21791	NA	-0.737022	1	0.485371	NA	0.262977	NA	-1.32198	NA	0.678014	NA	1.13745	NA	-0.737019	NA	1.37845	NA	1.13745	NA	0.678016	NA	0.48537	NA	0.678016	NA	0.262977	NA	-0.737022	1	-0.737018	NA	0.847941
9330159M07Rik_319673	-0.180571	0.933729	-0.765533	NA	0.0824628	NA	-0.387022	0.708493	0.160465	NA	6.04163e-07	NA	-0.180572	NA	0.160465	NA	0.0824629	NA	-0.387022	1	0.304855	NA	0.304855	NA	-0.0874619	NA	-0.280107	0.788819	-0.387022	NA	-0.180572	NA	-0.280107	NA	0.4361	NA	-0.180572	NA	4.21911e-07	NA	-0.502499	NA	1.12199	0.109159	-0.765533	1	-1.08746	NA	0.667425
9330175E14Rik_320377	0.426814	0.691803	-0.608809	0.401837	-0.345775	NA	-0.345775	0.648983	-0.230298	NA	-0.345775	NA	-0.023847	NA	0.113656	0.900701	0.239187	NA	-0.0727566	1	0.198545	NA	-0.286881	NA	-0.286881	NA	-0.123383	0.880052	-0.286881	NA	0.198545	NA	-0.286881	0.732012	0.354664	0.612159	-0.17585	NA	-0.345775	NA	-0.0238471	NA	0.198545	0.800318	0.113656	1	-0.286881	NA	0.0692624
9330179D12Rik_77558	-0.146835	0.948757	-1.63226	NA	-0.494757	NA	-1.95419	0.0829615	-1.36923	NA	-0.494758	NA	0.293738	NA	-1.63226	NA	-0.369227	NA	-0.25375	1	-1.36923	NA	-0.146835	NA	0.215735	NA	-0.0472987	NA	-0.0472988	NA	-0.784264	NA	-0.0472989	NA	-0.632261	NA	-0.369227	NA	-0.369227	NA	-0.494758	NA	-2.36922	0.0511896	-0.784264	1	-0.25375	NA	-1.63226
9430015G10Rik_230996	0.342204	0.615997	-0.576112	0.172092	0.292328	NA	0.884522	0.0130434	0.24816	0.581174	0.342204	NA	0.443606	NA	0.0480207	0.937684	0.28506	0.960929	0.139519	1	0.328129	0.618265	0.139519	NA	0.313915	NA	0.369949	0.398613	0.0565827	0.96803	0.0819679	0.994816	0.24816	0.625616	0.313915	0.48972	0.217946	NA	0.115135	0.841883	0.39717	NA	2.13952	1.32114e-12	0.0220254	1	0.0735557	0.973186	0.437063
9430037G07Rik_320692	0.44448	0.673546	-0.0763525	0.927147	0.0147954	NA	0.154973	0.845889	0.100525	0.899866	-0.0149519	NA	0.154973	NA	0.377365	0.60115	-0.429989	0.970796	0.232976	1	0.0439418	0.978031	0.181445	NA	0.258066	NA	0.330823	0.633583	0.529368	NA	-0.0149519	0.997791	0.258066	0.742161	0.466175	0.479383	0.466175	NA	0.50861	0.459979	0.100525	NA	0.628904	0.299434	-0.014952	1	-0.17365	NA	0.154973
9430038I01Rik_77252	-0.380113	0.384479	-0.136304	0.717767	-0.123168	NA	-0.528071	0.0749438	-0.0717909	0.853796	-0.114477	0.796167	0.0683868	0.942654	-0.41704	0.188461	0.0986014	0.998551	0.274329	1	-0.227069	0.661297	-0.0385284	NA	0.261032	NA	-0.369734	0.251951	0.274329	0.663646	0.0607332	0.994816	0.0835732	0.847497	0.0911069	0.82096	0.0491762	NA	0.157196	0.692688	0.0683868	NA	-0.493856	0.0960024	0.135501	1	-0.034424	0.982325	0.0297063
9430053O09Rik_102633149	0.332567	0.859643	0.415029	0.665614	0.151995	NA	0.332567	0.740354	-0.295465	NA	-0.169933	NA	-0.947541	NA	0.332567	0.759408	-0.584971	NA	-0.169933	1	-0.0544564	NA	0.245104	NA	-0.0544565	NA	1.1993	0.104373	0.637421	NA	0.332567	NA	0.830066	0.336106	0.567032	0.52881	-0.754896	NA	1.67137	NA	0.999991	NA	0.493031	0.592511	0.493031	1	0.830066	NA	-0.0544564
9430060I03Rik_100037260	-0.509009	0.775877	-1.62449	NA	-0.039524	NA	0.11248	0.922037	0.597906	NA	-1.20945	NA	0.112479	NA	0.249983	NA	-0.402094	NA	-0.624486	1	-0.402094	NA	-0.402094	NA	-0.209449	NA	-0.402094	NA	-0.509009	NA	-0.88752	NA	-0.302558	NA	0.112479	NA	-0.302558	NA	-0.0395237	NA	-0.121986	NA	-0.0395236	0.973862	-0.750017	1	-0.624486	NA	-0.402094
9430078G10Rik_115489041	-0.32195	NA	-0.321946	NA	0.678049	NA	-2.17967	NA	0.999979	NA	-1.21787	NA	-0.321944	NA	0.263016	NA	-0.321948	NA	-1.21788	1	0.678054	NA	-1.21788	NA	-0.321946	NA	-0.321945	NA	-1.21788	NA	-0.321944	NA	-0.32195	NA	-1.21787	NA	-2.17967	NA	-1.21788	NA	0.678053	NA	0.999981	NA	-1.21788	1	0.999979	NA	0.263014
9430091E24Rik_434350	-1.0444	NA	-0.584969	NA	0.347917	NA	-0.13751	0.914189	-0.459438	NA	-0.237045	NA	0.203527	NA	-0.584968	NA	-0.584968	NA	0.0430625	1	-0.13751	NA	-1.23704	NA	0.277528	NA	0.203527	NA	-0.584968	NA	0.277528	NA	0.0430623	NA	0.125525	NA	0.599456	NA	0.479161	NA	0.203527	NA	0.347917	0.750428	-0.237045	1	0.125525	NA	-0.0444003
9530018F02Rik_77402	-1.91427	0.0155679	-0.756727	0.291927	-1.02975	NA	-0.570314	0.442805	-0.914268	NA	-0.570314	NA	-0.859821	NA	-1.61471	0.0224267	-0.444783	NA	-0.122855	1	-0.122855	NA	-0.329306	NA	-0.485425	NA	-0.0911463	0.918139	-0.0911463	NA	-1.44478	NA	-0.527246	0.517446	-0.614708	0.411534	-0.0911462	NA	-1.09115	NA	-0.122855	NA	-0.188443	0.828169	0.166651	1	-0.485425	NA	-0.756727
9530027J09Rik_100500713	0.652071	0.435097	0.19264	0.801058	0.402093	NA	0.999994	0.0529025	0.550192	0.35499	0.807349	NA	0.584957	NA	0.550192	0.39236	0.321923	NA	0.440567	1	0.584957	NA	0.684493	NA	0.973999	NA	1.34239	0.00780698	0.80735	NA	0.716202	NA	1.16992	0.0346775	0.893079	0.105826	0.684493	NA	0.652071	NA	0.777602	NA	1.21501	0.0116224	0.146836	1	0.550192	NA	0.652071
9530034E10Rik_78615	0.106909	NA	-0.378518	NA	-0.115484	NA	-0.115483	NA	0.469478	NA	-0.700445	NA	-0.378519	NA	1.10691	NA	-0.378517	NA	-1.70044	1	-0.378517	NA	0.884515	NA	0.299554	NA	0.299554	NA	-0.115484	NA	-1.11548	NA	-0.700445	NA	0.299554	NA	0.469479	NA	0.621482	NA	0.621481	NA	0.469479	0.774214	0.469479	1	-0.115485	NA	0.299553
9530062K07Rik_78739	0.321884	NA	-1.89597	NA	0.584917	NA	0.999956	NA	1.58492	NA	-4.33871e-05	NA	1.32188	NA	0.584918	NA	0.321884	NA	0.584919	1	0.807311	NA	1.58492	NA	0.807311	NA	0.584918	NA	0.584918	NA	1.16988	NA	1.16988	NA	-4.3217e-05	NA	-0.415079	NA	-2.85777	NA	0.584919	NA	1.58492	0.255194	0.80731	1	-2.85777	NA	0.321885
9530068E07Rik_213673	-0.245709	0.211618	-0.401054	0.00485446	-0.15353	0.591335	-0.00735994	0.974001	-0.156562	0.338066	-0.242764	0.166706	-0.113653	0.715173	-0.0525725	0.810908	-0.100263	0.988218	-0.134168	1	-0.123036	0.639157	-0.281385	0.105911	-0.247535	0.16987	-0.149716	0.382543	-0.158676	0.628086	-0.0955743	0.983065	-0.335191	0.0380611	-0.366907	0.0163175	-0.213225	0.320221	-0.324773	0.0495424	-0.29643	0.104113	-0.0519586	0.800783	-0.136639	1	-0.0495057	0.947127	-0.247676
9530077C05Rik_68283	0.118646	0.947646	-0.175085	NA	-0.222391	NA	0.118646	0.897048	-0.222391	NA	1.27824e-06	NA	1.2199e-06	NA	0.118646	NA	-0.041819	NA	-0.271301	1	-0.0418189	NA	-0.60572	NA	0.192646	NA	0.15612	0.850197	1.38487e-06	NA	1.31005e-06	NA	0.263036	NA	-0.0418189	NA	0.39428	NA	0.0801714	NA	0.362571	NA	0.22827	0.784147	-0.175085	1	-0.0418188	NA	-0.222391
9530082P21Rik_638247	-0.26402	0.640221	-0.45329	0.172709	0.062631	NA	-0.522332	0.108404	-0.312114	0.360674	0.239871	0.554273	-0.161334	NA	-0.466836	0.169567	-0.0450098	0.998551	-0.18353	1	0.248187	0.628515	0.280977	NA	-0.0348855	NA	-0.139474	0.721001	0.214634	0.763467	-0.194757	0.983065	0.109024	0.800961	0.456295	0.138	0.188947	NA	0.214634	0.579369	0.390206	NA	0.0244116	0.957852	0.0720297	1	-0.0967248	0.947127	0.062631
9630009A06Rik_78568	-4.22536e-05	NA	-4.25218e-05	NA	-0.415078	NA	-4.18304e-05	NA	-0.415078	NA	-1.00004	NA	-4.20269e-05	NA	0.321885	NA	-1.00004	NA	-0.415078	1	-1.89597	NA	-1.00004	NA	-4.285e-05	NA	1.16988	NA	0.58492	NA	-1.00004	NA	1.7004	NA	-1.00004	NA	0.807312	NA	2.45939	NA	-4.16572e-05	NA	0.584916	0.775008	-1.00004	1	0.321886	NA	0.321886
9630028I04Rik_319720	-0.263038	NA	-2.13916e-06	NA	-1	NA	0.874464	NA	0.736962	NA	0.736962	NA	0.999996	NA	-3.26757e-06	NA	0.415033	NA	1.22239	1	0.415032	NA	0.999995	NA	1.32192	NA	0.222389	NA	-0.263038	NA	-1	NA	0.584958	NA	1.32192	NA	0.58496	NA	0.415035	NA	0.584958	NA	-2.29278e-06	1	0.736962	1	0.415035	NA	0.58496
9830107B12Rik_328829	0.414945	NA	0.414942	NA	0.414938	NA	1.41494	NA	1.9999	NA	1.41494	NA	-0.480985	NA	-1.44278	NA	0.999901	NA	-1.44278	1	1.41494	NA	-0.480988	NA	-0.480988	NA	0.999901	NA	-0.48099	NA	0.41494	NA	2.22229	NA	0.414942	NA	0.999903	NA	1.73687	NA	-0.480986	NA	0.414946	NA	-1.44279	1	-0.48099	NA	0.999903
9930012K11Rik_268759	0.569364	NA	0.29373	NA	0.367731	NA	0.29373	0.819746	0.215728	NA	0.133265	NA	-0.253757	NA	0.215727	NA	0.999999	NA	0.215728	1	-1.36923	NA	0.630765	NA	-0.369235	NA	0.29373	NA	0.689659	NA	-0.0473063	NA	-0.146842	NA	0.215728	NA	0.80069	NA	0.999999	NA	0.569364	NA	0.367731	0.766875	0.80069	1	0.505234	NA	0.0458026
9930014A18Rik_320469	-0.208488	0.751786	-0.935294	0.00253225	0.1467	NA	0.463837	0.150074	-0.638901	0.0445078	-0.330778	0.426999	-0.0770219	0.94031	-0.464403	0.179602	-0.0177559	0.998551	-0.00441814	1	0.1976	0.741202	0.0434585	NA	-0.458328	NA	-0.584962	0.0829059	-0.100481	0.918615	-0.0357337	0.994816	-0.287057	0.469914	-0.153474	0.710878	0.1976	NA	-0.330778	0.391248	-0.0723755	NA	0.257878	0.479835	-0.0222294	1	5.3284e-07	1	-0.694935
9930021J03Rik_240613	0.0641286	0.962947	0.656044	0.165291	0.364995	NA	1.23173	0.00237305	0.0216933	0.976051	0.59946	NA	0.0216933	NA	-0.37197	0.545671	-0.237041	0.998551	-0.211506	1	0.555517	0.424452	0.479166	NA	0.447457	NA	0.570314	0.254096	0.613816	0.538284	0.105351	0.994816	0.613815	0.235247	0.540567	0.282491	-1.78889e-06	NA	0.555517	0.294658	0.683524	NA	0.642105	0.173921	0.75002	1	-0.113659	NA	0.295454
9930104L06Rik_194268	-0.19465	0.876122	0.357891	0.519999	0.120852	NA	1.44278	0.000221895	0.290777	0.599726	0.671049	NA	0.0948566	NA	-0.101541	0.894047	0.0139366	0.998551	-0.260238	1	0.0948566	0.939351	0.463244	NA	0.580283	NA	0.0948566	0.884963	0.379586	0.721613	0.463244	0.971088	0.44278	0.437677	0.928207	0.0433463	0.171478	NA	0.898459	0.0673445	0.40096	NA	2.43762	1.99234e-12	0.120852	1	-0.516578	NA	0.44278
9930111J21Rik1_667214	-0.0911068	0.923	-1.14836	0.000420865	0.379472	0.570655	0.704808	0.0411741	-0.276875	0.490025	0.0396666	0.949884	-0.673364	0.148515	-0.43349	0.27435	-0.292076	0.942555	-0.196281	1	-0.320657	0.590372	0.413535	0.320668	-0.112436	0.800651	0.06065	0.902651	-0.405056	0.591722	-0.203715	0.984728	-0.146312	0.768736	0.225889	0.604442	-0.214938	0.693526	0.120979	0.818449	0.107312	0.850402	0.601966	0.088235	-0.408733	1	-0.751366	0.221801	-0.300591
9930111J21Rik2_245240	0.0462436	0.963948	-0.746493	0.0278088	0.32791	0.626309	0.588781	0.0908586	-0.313258	0.413974	0.0941734	0.864488	-0.600213	0.201465	-0.257347	0.555015	-0.289547	0.938389	-0.0493046	1	-0.243263	0.701163	0.390784	0.338797	-0.0287758	0.952418	0.211303	0.61694	-0.195873	0.83392	-0.0920485	0.994816	-0.0747987	0.891917	0.218317	0.60926	-0.180695	0.743916	0.248532	0.58054	0.137874	0.79465	0.434152	0.239905	-0.281429	1	-0.644642	0.333143	-0.218942
A030001D20Rik_100126243	-0.0183806	0.992829	-0.780221	0.200308	0.673497	NA	0.78368	0.107829	0.18807	0.770723	0.90567	NA	0.368642	NA	0.250806	0.716439	-0.349586	NA	0.0885346	1	-0.0943294	NA	0.57886	NA	0.28118	NA	0.999998	0.0374195	0.122482	NA	0.368643	NA	0.28118	0.676122	0.477577	0.397493	0.451105	NA	0.718585	0.186007	0.696217	NA	0.925036	0.044276	0.529107	1	-0.1745	NA	-1.21632
A130010J15Rik_319266	0.0725094	0.962947	0.306975	0.634976	0.154971	NA	0.181444	0.799659	0.923646	0.0612806	0.207439	NA	0.330821	NA	0.181444	0.813649	0.128004	NA	0.154972	1	0.792401	NA	0.282727	NA	0.703865	NA	0.444478	0.457985	0.923646	NA	0.422452	NA	0.628903	0.290277	0.703865	0.196716	0.232974	NA	0.35428	0.606058	0.685486	NA	0.258065	0.703026	0.258065	1	0.181444	NA	-0.207598
A130051J06Rik_791370	-0.249613	0.788143	-0.282035	0.596582	-0.332075	NA	0.335349	0.493955	-0.332075	0.504249	-0.512647	NA	-0.366427	NA	-0.349149	0.520291	-0.437685	0.875668	-0.249613	1	-0.349149	0.649226	0.0398936	NA	0.0658887	NA	0.116515	0.835794	-0.156504	NA	-0.741466	0.53475	-0.186877	0.75712	-0.456064	0.361744	0.141177	NA	-0.265733	0.652723	0.0914239	NA	0.52532	0.235935	-0.171611	1	-0.349149	NA	-0.456064
A130077B15Rik_319272	0.637427	0.246362	-0.231328	0.686009	0.353634	NA	0.93161	0.0140411	0.54889	0.19897	0.888966	NA	0.415035	NA	0.311199	0.557888	0.199306	0.998551	-0.14018	1	0.54889	0.372939	0.620149	NA	0.768672	NA	1.01329	0.0103206	0.54889	0.544814	0.289504	0.981759	0.845022	0.0495167	0.945549	0.0194666	0.473928	NA	0.637427	0.162831	0.58496	NA	1.17585	0.000837974	0.332572	1	0.0779997	NA	0.602662
A1cf_69865	0.388567	0.804766	-3.19639	0.00803138	0.644907	NA	1.34792	0.044787	0.263036	NA	1.12553	NA	-0.781358	NA	-1.08092	NA	-0.693895	NA	-0.974002	1	0.710495	NA	0.218642	NA	-0.196395	NA	0.0766229	0.944666	0.218642	NA	0.172838	NA	0.125533	0.917897	0.0259968	0.982355	-0.45943	NA	0.0259968	NA	-0.53343	NA	1.64491	0.00920246	0.306105	1	-0.874467	NA	-0.781358
A230004M16Rik_102637814	0.459443	NA	-0.192633	NA	-0.999987	NA	-1.41503	NA	-0.99999	NA	-0.192633	NA	-0.415025	NA	-0.678059	NA	-1.41502	NA	-1.41502	1	-1.41502	NA	-0.192634	NA	-0.999989	NA	0.169936	NA	-1.41502	NA	-0.678059	NA	-0.999986	NA	-0.678059	NA	-0.67806	NA	-0.192634	NA	0.459443	NA	-0.415026	0.816043	-2.89592	1	-0.999987	NA	-1.99999
A230020J21Rik_100125339	-0.710503	0.676177	-1.03674e-05	NA	0.584952	NA	0.584952	0.529056	-0.263044	NA	0.530504	NA	0.222382	NA	-1.36258	NA	0.530505	NA	0.688046	1	0.688046	NA	0.784261	NA	0.222382	NA	0.99999	0.230038	0.289497	NA	0.289497	NA	0.353627	NA	0.353627	NA	0.784261	NA	0.584952	NA	0.959348	NA	1.47392	0.0409398	0.289497	1	0.959348	NA	0.353627
A230028O05Rik_319487	0.342883	0.791555	0.286299	0.718739	0.342883	NA	0.342883	0.648646	0.549334	0.400224	0.286299	NA	0.101875	NA	0.0347606	0.974696	0.166005	NA	0.500424	1	0.642443	NA	0.851896	NA	0.642443	NA	0.812368	0.190927	0.227406	NA	0.449798	NA	0.927845	0.138998	1.06871	0.0638346	0.227406	NA	0.927845	0.142235	0.642443	NA	-0.0356289	0.970364	-0.657117	1	0.342883	NA	0.101875
A230045G11Rik_624086	0.678068	0.565507	0.26303	NA	-0.196401	NA	0.172832	0.864969	0.0259912	NA	0.428089	NA	0.025991	NA	0.388561	NA	-0.321932	NA	0.26303	1	-0.0264763	NA	0.540564	NA	0.428089	NA	0.803598	0.291549	0.428089	NA	-0.196401	NA	0.999995	NA	0.306099	NA	0.26303	NA	1.3061	NA	0.172833	NA	0.773225	0.305243	0.0259911	1	-0.781363	NA	0.306099
A230056P14Rik_320845	0.807324	NA	-0.415067	NA	1.58493	NA	0.807325	0.575439	1.70041	NA	-2.95512e-05	NA	0.584933	NA	0.584933	NA	1.4594	NA	0.99997	1	-1.00003	NA	1.16989	NA	1.16989	NA	0.807325	NA	-2.97566e-05	NA	-2.87529e-05	NA	0.99997	NA	0.321899	NA	1.1699	NA	2.08743	NA	1.16989	NA	1.3219	0.284192	0.321899	1	-2.88896e-05	NA	-1.00003
A230072C01Rik_320742	0.476428	NA	0.383318	NA	0.283782	NA	0.724355	0.527891	0.383319	NA	-0.353646	NA	0.798356	NA	-0.0641405	NA	-0.523573	NA	-0.716216	1	0.283782	NA	0.476427	NA	0.176867	NA	0.176868	NA	0.724355	NA	0.0613901	NA	0.283781	NA	0.383318	NA	-0.938609	NA	1.06139	NA	-0.716217	NA	0.999989	0.345141	0.176868	1	-1.93861	NA	-0.523572
A230083G16Rik_442825	1.41493	NA	-1.4428	NA	0.999888	NA	2.73685	NA	0.414927	NA	0.999887	NA	1.73685	NA	1.73685	NA	2.22228	NA	1.41493	1	0.999887	NA	1.99989	NA	1.41492	NA	2.58485	NA	0.999889	NA	0.999889	NA	0.414928	NA	0.999887	NA	1.41493	NA	1.99988	NA	1.41492	NA	1.73685	NA	1.99989	1	1.73685	NA	0.999889
A230087F16Rik_100503323	0.637404	NA	-0.584985	NA	0.83005	NA	0.830049	NA	0.151979	NA	0.151978	NA	0.83005	NA	-0.169951	NA	-0.16995	NA	-2.06588	1	-0.169949	NA	0.151978	NA	0.637404	NA	-0.169948	NA	-2.06588	NA	-0.584988	NA	0.151979	NA	0.415012	NA	-1.16995	NA	0.830049	NA	-0.584986	NA	0.151977	NA	-3.02767	1	0.151977	NA	-0.16995
A230103J11Rik_320466	0.362568	0.751552	0.0671118	0.936418	0.44057	NA	0.999997	0.0572712	-0.0347678	0.967939	0.514571	NA	-0.0703917	NA	0.335601	0.645936	-2.56459e-06	NA	0.162269	1	0.0995332	NA	-0.304857	NA	-0.222395	NA	-0.0347679	0.968464	-0.347926	NA	0.0671118	NA	0.362568	0.618366	0.280105	0.697733	-0.222395	NA	0.0671116	NA	-0.222395	NA	1.67377	0.000248947	-2.37564e-06	1	0.251536	NA	0.30812
A330023F24Rik_320977	-2.0658	NA	-0.584908	NA	-3.02759	NA	-0.584906	NA	-0.584905	NA	-1.16987	NA	-1.16987	NA	-2.0658	NA	-0.169874	NA	-0.16987	1	-1.16987	NA	-3.02759	NA	-1.16987	NA	1.28956	NA	-0.58491	NA	-1.16987	NA	-2.0658	NA	-3.02759	NA	-1.16987	NA	-1.16987	NA	-2.0658	NA	-1.16987	NA	-1.16987	1	-3.02759	NA	0.152056
A330032B11Rik_319931	2.7368	NA	0.414882	NA	-1.44284	NA	0.999843	NA	0.999844	NA	0.999842	NA	-1.44285	NA	1.7368	NA	-0.481053	NA	0.414874	1	0.414881	NA	-0.481059	NA	0.41488	NA	1.41488	NA	-0.481049	NA	1.41488	NA	1.41488	NA	0.414884	NA	1.73681	NA	2.5848	NA	0.41488	NA	0.414878	NA	-0.481059	1	0.999842	NA	-0.48105
A330040F15Rik_74333	-0.169885	NA	-1.16988	NA	0.15204	NA	0.63747	NA	0.152043	NA	-1.16988	NA	-0.584921	NA	-0.584923	NA	0.152042	NA	-1.16988	1	-1.16988	NA	-0.169886	NA	-1.16988	NA	0.152042	NA	-2.06582	NA	-1.16988	NA	-0.169885	NA	-0.169885	NA	1.00004	NA	-0.169884	NA	1.15204	NA	1.91758	0.0901904	-1.16988	1	0.152042	NA	-2.06581
A330069E16Rik_606735	0.540551	NA	0.24099	NA	0.24099	NA	0.540551	0.592355	0.125513	NA	0.862479	NA	0.932868	NA	0.788478	NA	0.628014	NA	0.540551	1	0.347906	NA	0.788478	NA	0.628014	NA	1.34791	NA	0.932868	NA	0.710476	NA	1.44744	NA	1.06411	NA	0.347906	NA	0.788478	NA	0.999982	NA	0.447441	0.676248	0.628014	1	0.240991	NA	0.347906
A430005L14Rik_97159	0.074823	0.906586	0.145956	0.634613	0.0774248	0.886461	0.0800219	0.813847	0.673608	0.00310106	0.148433	0.681439	0.262577	0.551274	-0.102281	0.773137	0.296471	0.789496	0.0163633	1	0.182668	0.67931	0.333946	0.236685	0.426647	NA	0.0190726	0.960104	0.246483	0.648735	0.283009	0.918838	0.165652	0.609941	0.450929	0.0746861	0.50024	NA	0.305377	0.285785	0.325215	NA	0.110828	0.732904	0.155838	1	0.125988	0.917543	0.1899
A430018G15Rik_115489452	0.347903	0.880233	0.240987	NA	0.628011	NA	1.39853	0.107739	0.347903	NA	-0.137524	NA	0.932865	NA	0.932865	NA	0.347903	NA	0.710473	1	1.1844	NA	0.447439	NA	-0.289526	NA	0.862476	NA	0.710473	NA	1.12551	NA	0.125511	NA	0.240988	NA	0.99998	NA	-0.874489	NA	0.347903	NA	0.540548	0.633733	-2.03558e-05	1	0.347903	NA	-2.03221e-05
A430033K04Rik_243308	-0.341031	NA	-0.341031	NA	-0.925993	NA	-1.24792	0.255919	0.275639	NA	0.074006	NA	-0.788489	NA	0.559432	NA	-0.341031	NA	-0.547481	1	6.21972e-06	NA	0.27564	NA	-0.160459	NA	-0.0779964	NA	-0.341031	NA	-0.547481	NA	5.9787e-06	NA	-0.0779964	NA	0.395934	NA	0.0740066	NA	-0.547482	NA	-1.078	0.325776	-0.788489	1	-0.547481	NA	5.77808e-06
A430035B10Rik_320312	-0.321918	NA	0.678082	NA	0.0931197	NA	-0.584951	NA	-0.584951	NA	-0.584953	NA	-0.321917	NA	-0.321917	NA	-0.321918	NA	-0.099525	1	-0.584952	NA	-0.584951	NA	0.263042	NA	0.900473	NA	-0.58495	NA	0.263044	NA	-0.0995245	NA	0.263044	NA	-0.906878	NA	0.900473	NA	-1.32191	NA	0.415047	0.801843	0.678081	1	-0.906878	NA	0.415048
A430046D13Rik_654440	0.795854	0.330365	0.16992	0.836141	0.305804	NA	0.305804	0.675742	0.429983	0.515439	0.896159	NA	0.557991	NA	0.67556	0.297531	-0.16993	0.998551	0.115472	1	0.399926	0.706761	0.473926	NA	0.571537	NA	1.13385	0.0511228	0.624486	NA	0.16992	0.994816	1.4075	0.0203716	0.896159	0.136345	0.44478	NA	0.999995	0.110064	0.289502	NA	0.502496	0.452681	-0.215733	1	-4.71792e-06	NA	0.760807
A430057M04Rik_319486	-0.00512147	0.997156	0.0333527	0.945066	0.199276	0.767138	-0.353978	0.328484	0.295721	0.407548	-0.0112912	0.984542	0.0901667	0.929051	0.0233269	0.96462	-0.0383361	0.998551	0.023327	1	0.0413234	0.96227	-0.0658976	0.889052	0.129955	NA	-0.412654	0.250458	0.055167	0.96211	0.0192971	0.994816	-0.00717513	0.989826	0.0492503	0.919886	0.13555	NA	-0.00923171	0.988821	0.0649747	0.904903	0.0333527	0.945216	0.101647	1	0.246581	0.852199	-0.0744851
A430088P11Rik_106059	-0.584969	NA	0.704537	NA	-0.054455	NA	0.830067	0.413537	-0.754893	NA	0.41503	NA	0.415031	NA	0.493033	NA	0.493034	NA	1.152	1	0.567034	NA	0.830068	NA	0.332569	NA	0.493034	NA	0.888962	NA	0.637423	NA	0.0524614	NA	0.415032	NA	0.151997	NA	-0.432965	NA	0.493033	NA	1.24511	0.169135	0.637423	1	-0.295463	NA	-0.947539
A430093F15Rik_403202	0.700427	0.609457	-0.830087	0.437589	0.754875	NA	1.55458	0.0286051	1.88263	NA	0.807342	NA	0.857968	NA	1.24791	0.106648	0.643843	NA	0.807342	1	0.906878	NA	0.954183	NA	1.12927	NA	1.6147	0.0298496	0.999987	NA	0.169912	NA	0.523549	0.612031	0.523549	0.586278	0.857968	NA	0.954183	NA	0.857968	NA	1.6147	0.0199487	0.321915	1	0.247915	NA	-0.41505
A430105J06Rik_77189	-7.11539e-06	1	0.7162	NA	0.584955	NA	0.440565	0.653395	0.362563	NA	0.0995284	NA	0.7776	NA	0.893077	NA	0.440565	NA	0.7776	1	0.362563	NA	0.280101	NA	0.893077	NA	-0.106922	NA	0.7162	NA	0.584955	NA	0.7162	NA	1.05062	NA	0.584955	NA	0.836494	NA	0.362563	NA	-0.106922	0.93284	1.19264	1	-7.0038e-06	NA	0.514566
A430108G06Rik_319650	-2.3553	NA	0.347982	NA	-0.874412	NA	0.125591	NA	0.125585	NA	-0.137449	NA	-0.874406	NA	-2.35529	NA	-0.137447	NA	-2.3553	1	0.125586	NA	0.125588	NA	0.347977	NA	-2.3553	NA	-0.459376	NA	-2.3553	NA	0.125585	NA	-2.3553	NA	0.12559	NA	0.862549	NA	-0.874412	NA	1.34798	NA	-0.137449	1	0.125588	NA	-0.87441
A4galt_239559	0.26301	NA	0.678047	NA	0.678043	NA	0.263009	NA	-0.321953	NA	0.678045	NA	-1.21788	NA	-0.321951	NA	1.26301	NA	-0.321952	1	0.678046	NA	-1.21788	NA	1.26301	NA	0.263009	NA	1.67804	NA	-1.21789	NA	0.263009	NA	1.4854	NA	1.4854	NA	-0.321952	NA	0.678044	NA	1.4854	0.441315	0.263008	1	0.678044	NA	0.263009
A530013C23Rik_329562	-0.807348	NA	0.362575	NA	0.362575	NA	0.89309	0.440711	-0.222387	NA	0.362575	NA	0.362575	NA	1.65208	NA	0.362575	NA	0.777613	1	-1.80735	NA	0.362575	NA	0.652082	NA	1.36257	NA	-1.22238	NA	5.36981e-06	NA	0.777612	NA	0.89309	NA	0.19265	NA	-1.22238	NA	-1.22238	NA	1.00001	0.373672	-0.807349	1	-0.222387	NA	0.362575
A530032D15Rik_381287	0.289334	0.704395	-0.290982	0.540346	0.445055	0.541277	1.29398	0.000176444	0.450615	0.276614	0.603172	0.187419	0.0864582	0.947783	0.0721029	0.907564	0.0392715	0.998551	0.139053	1	0.257969	0.72281	0.46167	0.312941	0.0971317	NA	0.419769	0.338663	0.135606	0.90664	0.0757052	0.994816	0.408386	0.385941	0.585594	0.156333	0.0900248	NA	0.46442	0.308289	0.456153	0.341264	0.697373	0.0688925	-0.0442763	1	-0.352585	0.810217	0.235602
A530040E14Rik_621875	0.404932	0.415019	-0.285174	0.452841	0.448516	0.436032	1.44314	2.15418e-07	0.430516	0.202679	0.587401	0.116346	0.258552	0.697884	0.351406	0.350748	0.183154	0.998551	0.185303	1	0.315567	0.554486	0.621122	0.0987634	0.185303	0.636423	0.509805	0.139993	0.250366	0.744428	0.0944813	0.994816	0.472465	0.197124	0.727413	0.0276036	0.181002	0.723794	0.591457	0.0983108	0.525153	0.173781	1.05273	0.000247206	0.00487341	1	-0.294126	0.807302	0.38731
A530064D06Rik_328830	-0.0715545	0.963387	-0.172838	0.813274	-0.172838	NA	0.505234	0.381642	0.865981	0.0837945	0.0681701	NA	-0.226277	NA	-0.047307	0.955644	-0.369235	0.985263	0.0230823	1	0.80069	0.272136	0.133265	NA	0.385652	NA	0.645715	0.24732	0.255256	0.861252	0.385652	0.981759	0.274621	0.697477	0.615658	0.272161	0.584961	NA	0.43812	0.495573	0.29373	NA	-1.35621e-06	1	-0.0715546	1	-0.430636	0.844812	0.472067
A530072M11Rik_100415915	-0.321947	NA	0.263014	NA	1.48541	NA	1.84798	0.203616	-1.21788	NA	0.678053	NA	0.263016	NA	-1.21788	NA	0.263016	NA	-1.21788	1	0.263012	NA	-1.21788	NA	1.99998	NA	0.99998	NA	0.263015	NA	0.263015	NA	0.678052	NA	0.678052	NA	-1.21788	NA	-0.321946	NA	0.263015	NA	2.48541	0.0543432	-2.17967	1	0.678053	NA	0.263015
A530088E08Rik_664702	-2.05386	0.000337987	-1.08557	0.0460028	-0.577427	NA	-0.468903	0.43397	-1.05387	0.0498673	-0.905002	NA	-1.118	NA	-2.67054	5.82809e-06	-0.933571	NA	-0.18511	1	-0.0855741	NA	0.0664289	NA	-0.117996	NA	-0.237577	0.717388	-0.117996	NA	-1.21988	NA	-0.577427	0.360391	-0.0538653	0.944323	0.329463	NA	-0.0382685	0.966092	0.329463	NA	0.229928	0.727604	0.329463	1	-0.719446	NA	-1.2555
A630001G21Rik_319997	0.257797	0.634939	-1.21775	2.21027e-05	0.0746969	0.913273	0.639668	0.0258604	0.537734	0.0683556	0.705256	0.040784	0.249027	0.677346	0.23725	0.526062	0.034433	0.998551	0.100928	1	0.266514	0.598448	0.493865	0.151269	0.367208	NA	0.430634	0.181105	0.289506	0.663636	0.126691	0.993344	0.587283	0.0677368	0.812324	0.00759458	0.179957	NA	0.601133	0.0655357	0.428046	0.233205	0.883941	0.000884411	0.0713841	1	-0.292608	0.793937	-0.0281515
A630001O12Rik_414091	0.106916	NA	0.106916	NA	-0.37851	NA	1	0.411316	1.10692	NA	0.884522	NA	-0.700438	NA	1.10692	NA	0.758992	NA	-0.115476	1	-0.37851	NA	-0.378509	NA	0.621489	NA	0.106916	NA	1.20645	NA	0.469486	NA	-0.700437	NA	0.758992	NA	-0.700438	NA	1.46949	NA	0.106916	NA	1.94342	0.0466013	-0.37851	1	-0.37851	NA	-0.378511
A630012P03Rik_100504594	-9.1289e-05	NA	0.9617	NA	0.961702	NA	-9.06377e-05	1	0.961703	NA	-9.231e-05	NA	-9.12151e-05	NA	-9.12151e-05	NA	0.961701	NA	0.961703	1	-9.24295e-05	NA	-9.2088e-05	NA	-9.37028e-05	NA	0.9617	NA	0.961701	NA	-9.15262e-05	NA	0.961702	NA	-9.13654e-05	NA	1.85764	NA	1.85764	NA	-9.16988e-05	NA	-9.2088e-05	1	-9.26887e-05	1	-9.35001e-05	NA	0.961703
A630026N12Rik_320961	-0.0874672	NA	-0.0874673	NA	0.23446	NA	0.719887	0.526454	-0.502504	NA	0.371964	NA	-1.08747	NA	-0.765538	NA	-2.98339	NA	-0.765538	1	0.912532	NA	0.999995	NA	-1.08747	NA	0.819423	NA	0.0824574	NA	-1.5025	NA	0.999995	NA	-0.280113	NA	0.497495	NA	-0.0874673	NA	0.371964	NA	0.819423	0.458157	-0.0874672	1	0.819423	NA	0.497495
A630034I12Rik_329790	-0.222387	NA	-1.80734	NA	0.19265	NA	1.09954	NA	-0.807347	NA	0.362575	NA	0.192651	NA	0.51458	NA	7.57674e-06	NA	-0.222387	1	-0.48542	NA	-0.222385	NA	7.57674e-06	NA	1.28011	NA	0.652083	NA	0.362577	NA	0.192652	NA	-0.222385	NA	-1.22238	NA	7.35402e-06	NA	0.362576	NA	0.192653	0.91963	0.777614	1	0.192651	NA	7.75872e-06
A630039O03Rik_102631735	0.222386	NA	-0.263039	NA	-0.584967	NA	-0.584968	NA	-1.00001	NA	-0.26304	NA	0.584955	NA	-0.584967	NA	-0.584966	NA	-0.263044	1	0.736959	NA	-5.87256e-06	NA	0.736958	NA	1.66296	NA	-5.61805e-06	NA	0.999993	NA	0.415031	NA	0.874462	NA	0.999993	NA	1.32192	NA	-5.50769e-06	NA	-0.584968	0.786565	0.584956	1	-1	NA	-6.02195e-06
A630066F11Rik_320642	-0.172316	0.874199	-0.238406	0.664191	-0.0289522	NA	-1.19401	0.0100391	-0.00958681	0.987679	-0.0886584	NA	0.594484	NA	0.0653752	0.923146	0.269389	0.99005	0.136634	1	0.33145	0.648898	0.253448	NA	0.503061	NA	-0.284209	0.59229	0.153912	0.903651	-0.172316	0.994628	-0.194011	0.747955	0.0653752	0.918414	0.361507	NA	0.00952201	0.991764	-0.0684805	NA	0.119146	0.839277	0.33145	1	0.489515	NA	-0.307668
A630072M18Rik_320770	-1.03868	9.62929e-05	-0.397335	0.173612	-0.119299	0.841052	1.76419	1.43367e-16	-0.169925	0.600492	-0.119299	0.774402	-0.161363	0.810449	-0.115159	0.767565	-0.106915	0.998551	-0.148614	1	-0.115159	0.847088	-0.231325	0.495878	-0.226852	NA	0.460126	0.101964	-0.0308607	0.977486	-0.367485	0.818075	-0.286118	0.394069	-0.231325	0.477473	-0.0426059	NA	-0.267621	0.428169	-0.187203	NA	1.39341	1.51077e-10	-0.135977	1	-0.19592	0.872505	-0.300147
A630089N07Rik_320586	-0.035624	0.990446	0.16601	0.868681	0.16601	NA	-0.772589	0.395009	-0.035624	NA	0.22741	NA	0.449803	NA	-0.187627	NA	-1.18763	NA	-0.550197	1	0.10188	NA	0.449803	NA	0.500429	NA	0.449803	0.589682	-0.109624	NA	-0.657112	NA	0.851901	0.269062	0.686842	0.369351	-0.270089	NA	0.596644	NA	0.686842	NA	0.596644	0.447368	-0.550197	1	-0.550197	NA	-0.109624
A730017L22Rik_613258	0.445413	0.758193	-0.747232	0.408101	-0.30666	NA	0.0303751	0.976888	-0.0951555	NA	0.0892688	NA	-0.0310253	NA	-0.0951558	NA	0.2003	NA	0.252767	1	0.0892687	NA	0.532875	NA	-1.23266	NA	0.399609	0.643244	0.574696	NA	0.252768	NA	-0.0310254	0.982005	0.730815	0.338415	0.399609	NA	-0.16227	NA	0.489807	NA	0.2003	0.839603	-0.16227	1	-0.384662	NA	0.730815
A730063M14Rik_100504703	0.514561	NA	0.192634	NA	-0.485438	NA	0.362558	NA	0.362559	NA	0.652065	NA	0.192634	NA	-1.09196e-05	NA	0.514562	NA	0.777596	1	0.652065	NA	0.514561	NA	0.999989	NA	1.19263	NA	0.777596	NA	-1.08389e-05	NA	1.44056	NA	1.19263	NA	-0.485437	NA	0.652065	NA	0.777596	NA	-1.2224	0.442467	0.514561	1	-0.222403	NA	0.893072
A730081D07Rik_102633880	-1.00001	NA	0.321917	NA	0.584951	NA	0.999988	NA	0.321916	NA	0.807343	NA	0.999988	NA	0.584951	NA	0.807343	NA	-1.13706e-05	1	-1.13706e-05	NA	0.321916	NA	1.16991	NA	0.321917	NA	-0.415049	NA	-1.07936e-05	NA	1.70043	NA	0.321916	NA	-0.415048	NA	0.321917	NA	0.58495	NA	0.807343	0.592109	1.32192	1	0.584951	NA	0.807342
A730090N16Rik_319798	-1.19177e-05	NA	0.736951	NA	-1.27311e-05	NA	-0.584975	NA	-1.4809	NA	0.415024	NA	-1.72073e-05	NA	1.58495	NA	-0.584973	NA	-1.48091	1	1.22238	NA	-0.584973	NA	0.415024	NA	-2.4427	NA	0.415024	NA	0.999986	NA	0.415024	NA	1.58495	NA	0.999985	NA	0.415025	NA	1.58495	NA	1.22238	0.444146	-1.23129e-05	1	-1.48091	NA	-1.21417e-05
A830018L16Rik_320492	0.117353	0.956327	-0.297685	NA	-0.12776	NA	0.246636	0.80079	-0.238791	NA	-0.49033	NA	-0.63472	NA	0.439281	NA	-0.0752923	NA	-0.560719	1	0.117352	NA	-0.12776	NA	-0.12776	NA	0.671941	NA	0.0242428	NA	-0.182208	NA	0.576784	NA	0.543617	NA	-0.49033	NA	0.246635	NA	-0.297685	NA	0.36528	0.691647	0.0242432	1	0.0242431	NA	-0.297685
A830035O19Rik_100101457	-1.32191	NA	-0.584946	NA	0.415053	NA	-0.906872	NA	-0.0995182	NA	-1.32191	NA	-0.09952	NA	-0.906872	NA	-0.906872	NA	-1.32191	1	-1.32191	NA	-0.0995179	NA	-1.90687	NA	-1.90687	NA	-1.90687	NA	-2.8028	NA	-0.906874	NA	0.678088	NA	-1.32191	NA	-1.32191	NA	0.263052	NA	-0.321911	0.872391	-0.584945	1	-0.32191	NA	-1.90687
A830049F12Rik_319915	-0.309854	0.767313	-0.765534	0.161798	-0.402964	NA	-0.537265	0.344282	-1.08746	0.0419414	-0.502499	NA	-0.340228	NA	-0.609415	0.29325	-0.222392	NA	-0.572889	1	-0.646889	NA	-0.646889	NA	-0.402964	NA	-0.435385	0.456796	-0.194377	NA	-0.537265	NA	-0.502499	0.417851	-0.537265	0.349524	-0.435385	NA	-0.402964	0.526934	-0.572889	NA	0.127551	0.849336	-0.468552	1	-0.646889	NA	-0.371255
A830052D11Rik_402767	-0.321945	NA	-0.321946	NA	-1.32194	NA	0.263016	NA	0.999982	NA	0.485409	NA	-0.321945	NA	0.48541	NA	-1.32194	NA	0.263015	1	0.263016	NA	-0.321944	NA	0.847979	NA	-1.80287e-05	NA	0.847979	NA	-0.321944	NA	0.847979	NA	-0.321944	NA	0.48541	NA	1.26302	NA	0.263017	NA	0.999981	0.478464	-1.32194	1	-0.321944	NA	0.485409
A830082N09Rik_414093	-0.754897	NA	-0.0544579	NA	-0.754898	NA	0.768664	NA	-0.295466	NA	-0.295466	NA	-0.0544578	NA	-0.584973	NA	-0.584973	NA	-0.947542	1	-0.754898	NA	0.245102	NA	-0.295467	NA	0.637419	NA	-0.0544576	NA	-0.0544584	NA	0.830064	NA	0.56703	NA	0.332565	NA	0.415027	NA	0.245101	NA	0.637419	0.542795	0.245102	1	-0.0544577	NA	-0.0544575
A930003A15Rik_68162	-1.48092	NA	-1.48092	NA	-0.584984	NA	-2.44272	0.219975	0.415014	NA	-1.48092	NA	-0.584984	NA	0.736942	NA	0.415015	NA	-0.584983	1	0.736943	NA	-2.43113e-05	NA	-0.584983	NA	0.415013	NA	0.999977	NA	-0.584983	NA	1.41501	NA	1.41501	NA	1.58494	NA	-2.26159e-05	NA	-2.16253e-05	NA	-2.44271	0.219122	-0.584983	1	-1.48092	NA	-1.48092
A930005H10Rik_68161	-0.0482102	0.968304	0.207804	0.676241	0.147932	NA	0.503694	0.219088	0.622841	0.106114	0.196027	NA	0.0854682	NA	0.320572	0.504779	-0.134798	0.998551	0.342105	1	0.276516	0.698058	0.373814	NA	0.110779	NA	0.231074	0.632396	-0.134798	0.912277	0.0597052	0.994816	0.287657	0.568152	0.219486	0.658444	0.00675628	NA	0.0854683	0.886088	0.17218	NA	0.596206	0.128246	0.0334736	1	-0.412783	0.776039	0.0981793
A930006K02Rik_100503120	0.263033	0.823033	-0.934906	0.151677	-0.115479	NA	0.299558	0.642764	0.0650932	0.931277	-0.115479	NA	0.0650933	NA	-0.0223696	0.981278	-0.0681733	NA	0.187084	1	0.106913	NA	-0.164389	NA	0.931827	NA	0.732518	0.17181	0.187084	NA	-0.115479	NA	0.299558	0.668042	0.621487	0.262218	-0.32193	NA	0.299558	NA	0.187084	NA	0.97763	0.0388075	0.369948	1	0.106913	NA	0.0220245
A930007A09Rik_432999	-0.34915	0.7915	-0.419539	0.58019	-0.834577	NA	-0.097611	0.912523	-0.456065	0.521245	-0.834577	NA	0.40828	NA	0.448357	0.542384	0.616085	NA	-0.34915	1	0.212729	NA	-0.34915	NA	0.345995	NA	0.487351	0.478483	0.387816	NA	0.0398923	NA	-0.217905	0.805814	0.324622	0.66581	-0.126758	NA	-0.34915	0.681021	-0.0135471	NA	0.562313	0.396005	-0.013547	1	-0.0135469	NA	-0.0976112
A930011G23Rik_319818	-0.481065	NA	0.414858	NA	-0.481074	NA	1.41486	NA	0.414865	NA	1.73679	NA	0.414866	NA	1.73678	NA	0.999827	NA	1.73679	1	1.99982	NA	0.414862	NA	0.999824	NA	2.22221	NA	-0.481067	NA	0.414863	NA	1.73678	NA	3.22221	NA	1.41486	NA	0.999825	NA	-0.481067	NA	2.58478	NA	-1.44286	1	0.999827	NA	1.41486
A930013F10Rik_68074	0.192644	NA	0.192644	NA	0.415036	NA	-0.807354	0.568285	0.308121	NA	-1.39232	NA	0.0671131	NA	0.0671135	NA	-1.07039	NA	-2.39231	1	-0.222393	NA	0.777606	NA	-0.584963	NA	-0.0703899	NA	-0.222393	NA	-0.392319	NA	-0.222393	NA	0.929609	NA	0.067113	NA	0.192644	NA	0.415036	NA	-1.07039	0.452297	-0.807355	1	0.192644	NA	0.514572
A930015D03Rik_77810	0.133266	0.929679	-0.866734	0.205765	0.367731	NA	0.853158	0.108011	0.569365	0.323476	-0.0473061	NA	0.472068	NA	0.367731	0.599597	0.215728	NA	0.175086	1	-0.866734	NA	0.133266	NA	-3.79134e-07	NA	-0.369234	0.613014	0.133266	NA	-0.0962156	NA	-3.45538e-07	1	0.403355	0.538997	0.175086	NA	0.438121	0.52236	0.600392	NA	1.23563	0.00879706	0.255257	1	0.133266	NA	0.255257
A930018O16Rik_105245580	-0.222235	NA	-1.70312	NA	0.192804	NA	0.777762	NA	-0.222231	NA	-1.70312	NA	-1.70313	NA	-1.70312	NA	-0.222229	NA	-1.70312	1	-0.807191	NA	-0.807195	NA	-0.807195	NA	-1.70312	NA	0.192808	NA	-0.807195	NA	-1.70312	NA	0.192808	NA	-1.70312	NA	-0.222235	NA	-0.22223	NA	-0.807191	NA	-0.222235	1	1.00016	NA	0.192802
A930019D19Rik_77806	-2.06586	NA	0.151992	NA	-1.16993	NA	-0.584972	NA	0.151992	NA	0.151993	NA	0.415025	NA	0.151992	NA	0.415026	NA	-1.16993	1	-0.584975	NA	0.637418	NA	-0.169938	NA	-0.584972	NA	0.637419	NA	-3.02766	NA	0.830062	NA	0.830062	NA	0.15199	NA	0.151992	NA	-0.169935	NA	0.637416	NA	-0.169937	1	0.830061	NA	0.415024
A930033H14Rik_320700	-1.80735	NA	-0.485427	NA	-0.807354	NA	-0.807356	NA	-0.485429	NA	-2.30079e-06	NA	-8.05648e-07	NA	0.36257	NA	-0.807352	NA	-8.05648e-07	1	-0.485429	NA	-1.80735	NA	-1.80735	NA	1.86791e-06	NA	0.893082	NA	-1.22239	NA	0.652077	NA	0.514574	NA	0.514573	NA	0.192645	NA	-2.70328	NA	-1.22239	0.535568	0.514574	1	0.192643	NA	-0.222391
A930037H05Rik_78439	0.13526	0.868216	-0.951501	0.00403931	0.451564	NA	0.51334	0.121141	-0.82597	0.012689	-0.0123834	0.983668	-0.36257	0.543749	-0.660911	0.0543822	-0.183864	0.998551	-0.205028	1	-0.277907	0.632814	-0.0759485	0.873678	-0.386549	NA	-0.504042	0.166087	-0.263034	0.735689	-0.394631	0.903329	-0.0123834	0.984431	0.314511	0.401561	-0.205028	NA	0.0425249	0.937755	-0.0186154	NA	0.334207	0.358797	-0.248313	1	0.0365262	0.983442	0.201098
AA386476_546058	-0.807362	NA	-1.80736	NA	0.652069	NA	-1.2224	NA	-0.485433	NA	0.514564	NA	-0.2224	NA	0.652068	NA	-0.485434	NA	-1.2224	1	-7.8408e-06	NA	-1.2224	NA	0.893076	NA	-0.2224	NA	-8.58825e-06	NA	-0.485434	NA	0.192637	NA	-6.557e-06	NA	0.362563	NA	0.999992	NA	-1.2224	NA	-0.485433	0.787813	0.652069	1	-2.70329	NA	0.893077
AA388235_433100	0.253753	0.8728	0.657109	0.330068	0.42884	NA	1.27684	0.0230357	0.79141	NA	1.05444	NA	0.884519	NA	1.13245	0.0545668	0.971982	NA	0.79141	1	0.50901	NA	0.725822	NA	0.42884	NA	1.29956	0.0281101	0.725822	NA	0.758988	NA	-0.378515	0.679319	0.725822	0.277483	0.38702	NA	0.547484	NA	0.823119	NA	1.65711	0.00132912	0.38702	1	0.79141	NA	0.206448
AA414768_245350	-0.44716	0.391491	-0.0501566	0.920259	-0.326866	NA	-0.823881	0.0140708	0.288012	0.452802	-0.501953	0.231218	0.119768	0.904418	-0.20443	0.655919	0.327831	0.88456	0.0228229	1	0.539336	0.272446	-0.174451	NA	0.221923	NA	0.213445	0.610371	0.539336	0.457324	0.17029	0.991888	-0.200648	0.664798	0.0389066	0.941557	0.238731	NA	0.0642733	0.902628	0.101506	NA	-0.778077	0.0198907	0.0892017	1	0.271772	0.843225	0.110666
AA467197_433470	0.0123372	0.993078	-1.53358	2.50889e-05	0.444336	0.553194	1.1984	0.000888952	0.477342	0.255843	0.502825	0.307939	-0.0376553	0.984086	-0.303802	0.54533	-0.0194019	0.998551	0.00823673	1	-0.039069	0.971222	0.258899	0.613123	-0.29533	0.524481	0.410557	0.363332	-0.393177	0.656178	-0.181673	0.993198	-0.138605	0.811974	0.0513859	0.933137	-0.29533	0.640316	-0.10861	0.856544	0.0460623	0.945801	0.445347	0.308309	-0.336455	1	-0.286908	0.868543	0.559969
AA543186_100272219	2.41485	NA	2.22221	NA	1.41485	NA	2.58478	NA	1.73678	NA	2.41485	NA	0.999816	NA	2.22221	NA	1.41486	NA	1.73678	1	1.41486	NA	1.41485	NA	1.73678	NA	2.41485	NA	0.999816	NA	0.999815	NA	0.999818	NA	2.41485	NA	1.41485	NA	2.58478	NA	0.414856	NA	2.73678	NA	2.99981	1	1.41485	NA	2.22221
AA986860_212439	0.280111	0.896544	-1.22239	NA	-0.22239	NA	0.362572	0.743762	0.0995378	NA	2.571e-06	NA	0.836503	NA	-0.106913	NA	-0.34792	NA	-1.22239	1	1	NA	0.652079	NA	0.514575	NA	0.777609	NA	-0.22239	NA	0.0995382	NA	-0.22239	NA	0.192648	NA	-0.22239	NA	2.62386e-06	NA	-0.637427	NA	0.362572	0.745101	-0.807352	1	-0.485424	NA	1.09954
AB010352_105246961	0.223895	0.812194	0.010491	0.986468	0.0312496	NA	0.223895	0.678386	0.328231	0.497063	0.294284	NA	0.588467	NA	0.130785	0.836626	-0.191143	0.998551	0.130785	1	0.588467	0.336382	-0.120753	NA	0.425528	NA	-0.143837	0.806942	0.409761	0.660651	0.187369	0.993344	0.311357	0.571482	0.486929	0.295067	-0.240052	NA	0.867751	0.0535374	0.187369	NA	-0.290678	0.598793	0.259519	1	0.11142	NA	0.516676
AB124611_382062	0.199003	0.708329	0.142693	0.678184	0.254294	0.629248	0.428535	0.122593	0.398606	0.149455	0.239423	0.510675	0.288942	0.551274	0.50927	0.0616321	0.19387	0.972286	0.129012	1	0.222159	0.638568	0.27118	0.406919	0.24053	0.436032	0.471118	0.0964401	0.109154	0.894513	0.205252	0.980023	0.294814	0.364115	0.328514	0.270425	0.247704	0.552211	0.285729	0.37992	0.294814	0.384461	0.287336	0.339802	0.158589	1	-0.0260488	0.986891	0.0402787
AI225912_102015	-0.137504	0.947646	-0.0443946	0.966797	-0.186413	NA	-3.57824e-07	1	-0.23704	NA	-0.520833	NA	0.12553	NA	-0.400538	0.686221	0.0848883	NA	-0.343955	1	-0.584963	NA	-0.0901984	NA	0.886342	NA	0.479167	0.564714	-0.23704	NA	0.043068	NA	0.38187	0.68488	0.656045	0.406024	0.313157	NA	0.710493	NA	0.0430682	NA	-4.55293e-07	1	0.38187	1	-0.186414	NA	0.12553
AI413582_106672	0.132115	0.615507	-0.369348	0.0102582	0.0839783	0.780694	0.520749	5.85252e-05	0.659752	2.84838e-07	0.0632198	0.778324	0.230044	0.274281	0.478257	0.00025571	0.209724	0.671624	0.12295	1	0.321018	0.0996458	0.228491	0.174453	0.134604	0.423103	0.291574	0.0536346	0.240098	0.433954	0.271354	0.348245	0.226158	0.168524	0.162523	0.323402	0.390018	NA	0.158451	0.368532	0.176282	0.329946	0.390018	0.00363004	0.3181	1	0.349872	0.118624	-0.0378102
AI450353_103729	0.337008	0.891641	0.839508	0.436967	-0.440599	NA	1.21148	0.209304	0.839508	NA	1.27561	NA	0.92197	NA	-0.0780294	NA	-0.0780289	NA	1.5594	1	0.92197	NA	0.999973	NA	0.658936	NA	0.999973	0.336148	0.337008	NA	0.337008	NA	1.3959	0.163701	1.70624	0.060696	1.21148	NA	1.3959	NA	1.50693	NA	0.752046	0.497232	0.92197	1	0.337008	NA	1.61003
AI463229_100042802	-0.89595	NA	-1.46626e-05	NA	-1.60603e-05	NA	1.80734	NA	0.584945	NA	-0.895945	NA	0.999982	NA	0.584941	NA	-1.46626e-05	NA	-0.895948	1	0.584944	NA	1.80734	NA	0.99998	NA	-0.89595	NA	-1.67788e-05	NA	-2.10073e-05	NA	0.584946	NA	0.584947	NA	-1.77914e-05	NA	1.58494	NA	0.999981	NA	1.58495	NA	-1.85774	1	-0.895947	NA	-1.85774
AI467606_101602	0.220908	0.76906	1.17568	0.000155581	0.0409293	NA	0.539269	0.137452	1.31151	1.96159e-05	0.24738	0.626293	0.380904	NA	0.450914	0.248613	0.0609671	0.998551	0.0609671	1	-0.130257	0.873442	0.720262	NA	0.388853	NA	0.897866	0.00901624	0.560538	0.454782	0.290449	0.974855	0.157182	0.754213	0.635945	0.0797304	0.817696	NA	0.46602	0.251577	0.364874	NA	0.751423	0.0236046	0.100227	1	-0.118942	0.947127	0.4433
AI504432_229694	0.0723758	0.937735	0.337614	0.363322	0.027568	0.976811	0.0679571	0.888214	-0.97699	0.00281123	-0.15665	0.755956	-0.629719	0.168452	-0.338256	0.397888	-0.203955	0.991808	0.158021	1	0.145494	0.840511	0.227024	0.58959	0.384565	NA	0.487413	0.166516	0.258388	0.737111	0.17044	0.988066	0.416196	0.277685	0.526584	0.12829	0.111546	NA	0.699369	0.0518349	0.484101	NA	-0.525883	0.132125	0.00924785	1	-0.136113	0.933306	0.529801
AI506816_433855	-0.384658	NA	-0.232655	NA	-1.74723	NA	-1.55458	0.124355	-1.09515	NA	-0.854143	NA	-0.554583	NA	-0.96962	NA	-0.647692	NA	-0.384658	1	-0.554583	NA	-0.747228	NA	-0.46712	NA	0.0892728	NA	0.145856	NA	-0.384658	NA	-0.232655	NA	-1.09515	NA	-0.467121	NA	-0.0951516	NA	-0.384658	NA	0.445416	0.658659	-1.09515	1	-0.96962	NA	-0.46712
AI507597_100165	1.48542	NA	0.263035	NA	0.678072	NA	2.76553	NA	0.678069	NA	0.999998	NA	0.263035	NA	1.26303	NA	0.67807	NA	0.678069	1	1.48542	NA	1.26303	NA	1.26303	NA	-2.17965	NA	1.26303	NA	0.263034	NA	0.263032	NA	1.26303	NA	0.999998	NA	0.263036	NA	0.999999	NA	3.48542	NA	0.678073	1	-1.21786	NA	0.263035
AI597479_98404	-0.0205218	0.987382	-0.417756	0.223841	-0.0539771	NA	0.128585	0.757439	-0.182203	0.633572	-0.136688	0.777229	0.0162107	0.990695	0.0559569	0.911427	-0.0882267	0.998551	-0.0288132	1	5.14231e-07	1	-0.412323	NA	-0.210217	NA	-0.0795878	0.851272	-0.0246615	0.987479	0.0559569	0.994816	-0.312787	0.426226	-0.210217	0.592556	-0.154722	NA	0.0362207	0.944955	-0.105661	NA	-0.0710003	0.875316	-0.353863	1	-0.127755	0.935008	-0.123309
AI606473_99686	-0.087439	NA	-1.50247	NA	-3.94516	NA	-1.50247	NA	-1.50247	NA	-2.08743	NA	-2.08743	NA	-0.502475	NA	-1.50247	NA	-0.280087	1	0.0824824	NA	0.0824824	NA	-0.502473	NA	-0.502477	NA	-1.08744	NA	-0.280087	NA	-1.08744	NA	-0.0874373	NA	-1.08743	NA	-0.280082	NA	0.234491	NA	-1.50247	NA	-1.50247	1	-2.08743	NA	-2.98336
AI661453_224833	-0.585007	NA	0.999951	NA	0.637383	NA	0.151956	NA	0.637381	NA	1.15195	NA	0.830028	NA	0.151954	NA	0.637383	NA	1.15195	1	-0.169972	NA	0.637384	NA	1.28946	NA	0.637382	NA	-0.169971	NA	0.151956	NA	0.151956	NA	0.414989	NA	1.41499	NA	0.637381	NA	0.999951	NA	0.830029	0.614324	-0.169971	1	0.637382	NA	0.151956
AI662270_100043636	0.352277	0.371236	0.605526	0.0191321	0.337005	0.483184	0.224084	0.472643	0.482396	0.0680174	0.618684	0.0441989	0.370171	0.363958	0.318116	0.291959	0.244843	0.908816	0.332448	1	0.436426	0.256431	0.556062	0.0761743	0.5658	0.0929277	0.402593	0.158781	0.415037	0.468401	0.201774	0.98064	0.580285	0.0427471	0.841477	0.00352509	0.327305	0.410375	0.76323	0.0188209	0.516439	0.109517	0.0476875	0.900069	0.0677013	1	-0.190544	0.872821	0.415576
AI837181_107242	-0.0863715	0.862124	-0.832017	1.70879e-05	0.101165	0.807315	0.0311014	0.915167	0.139725	0.542409	-0.0246619	0.944781	-0.0425394	0.9511	0.00696973	0.984687	-0.178245	0.922983	-0.154722	1	-0.289118	0.338016	0.198745	0.405283	-0.34127	NA	0.110902	0.654144	-0.162521	0.7287	-0.238787	0.904119	-0.230566	0.342046	-0.146966	0.551494	-0.108797	NA	-0.0606412	0.84031	0.0139058	0.968496	-0.067946	0.806216	-0.093808	1	0.0276786	0.977703	-0.293393
AI839979_100740	-0.19265	0.893869	-0.678077	0.298296	0.342387	NA	0.342387	0.610465	0.747229	0.179557	-4.77031e-06	NA	0.321923	NA	0.514568	0.429834	-4.86722e-06	NA	0.258729	1	0.215008	NA	0.342387	NA	0.362565	NA	0.56768	0.357128	0.237034	NA	0.237034	NA	0.440568	0.525885	0.865065	0.126279	0.321923	NA	0.584958	0.36769	0.402094	NA	0.301165	0.66639	0.421459	1	0.123378	NA	0.402093
AI854703_243373	-0.321855	NA	-0.736887	NA	0.485497	NA	-1.32185	NA	7.51002e-05	NA	-0.321855	NA	-2.21777	NA	-0.321849	NA	-1.32184	NA	0.84807	1	0.678142	NA	1.13757	NA	-2.21778	NA	0.678141	NA	7.33904e-05	NA	-0.736891	NA	0.26311	NA	-2.21778	NA	1.00007	NA	0.485497	NA	-0.321855	NA	1.84806	NA	-0.321849	1	1.58503	NA	7.15549e-05
AI987944_233168	0.139802	0.880114	0.0448539	0.935237	-0.247928	NA	-0.0673555	0.904176	0.328997	0.421621	0.459891	0.310776	0.0835864	0.946914	0.19391	0.701224	-0.0567863	0.998551	0.220221	1	0.202734	0.783975	0.392076	NA	0.368744	NA	0.524662	0.182136	-0.121395	0.915948	-0.0887292	0.994816	0.517607	0.20946	0.613366	0.106894	0.337035	NA	0.392076	0.372603	0.139802	NA	-0.177538	0.720874	-0.482393	1	-1.08873	0.0540179	0.510517
ATP6_17705	-0.225434	0.862124	0.658681	0.244998	0.171613	0.879455	0.795802	0.144463	0.4676	0.424946	0.534963	0.434912	-0.171676	0.914176	0.115518	0.887782	0.159101	0.998551	0.463411	1	0.565625	0.497872	0.70653	0.244884	0.663209	0.268333	1.44685	0.005327	0.621044	0.583936	0.178917	0.994816	1.32437	0.0199468	1.52636	0.00546101	0.316807	0.697185	1.41546	0.0235893	0.783111	0.21205	0.605695	0.292911	0.0426578	1	-0.574039	0.739006	1.03901
ATP8_17706	-0.25953	0.829026	0.684638	0.2247	0.105987	0.931334	0.713106	0.203454	0.451086	0.446583	0.533849	0.438102	-0.220241	0.876618	0.118811	0.884826	0.0274598	0.998551	0.413416	1	0.438866	0.633081	0.584034	0.353434	0.663205	0.268897	1.52937	0.00309144	0.619357	0.58578	0.0721012	0.994816	1.51101	0.00939463	1.40611	0.00910871	0.142449	0.877764	1.56261	0.0188209	0.827932	0.189949	0.667866	0.238748	-0.00185312	1	-0.668679	0.656587	1.03605
AU015228_99169	0.58493	NA	0.999968	NA	0.321896	NA	1.16989	NA	1.16989	NA	1.58493	NA	0.321897	NA	-3.38244e-05	NA	0.999969	NA	1.4594	1	0.999968	NA	1.70041	NA	0.807323	NA	0.584931	NA	0.321897	NA	-3.08844e-05	NA	-3.06474e-05	NA	-3.14799e-05	NA	1.16989	NA	0.807323	NA	-3.06474e-05	NA	0.584931	0.708282	0.807323	1	0.321896	NA	1.3219
AU020206_108167440	0.25515	0.621528	-0.36989	0.259251	0.294144	NA	1.01952	3.14621e-05	0.235251	0.470303	0.180803	0.66922	0.261723	0.63291	0.25515	0.465739	0.399227	0.690913	-0.0277836	1	0.281263	0.549683	0.474717	NA	0.375181	NA	0.546452	0.0624305	0.180803	0.807119	0.145699	0.990214	0.422878	0.187439	0.332112	0.297	0.0577921	NA	0.38123	0.24725	0.248548	NA	0.519282	0.0637189	0.0653258	1	0.0502189	0.975382	0.22183
AU022252_230696	-0.160236	0.828694	-0.0117131	0.981054	0.316474	NA	0.172084	0.667938	0.310215	0.373699	0.33509	0.415202	-0.0840639	NA	-0.557995	0.111849	-0.0676695	0.998551	-0.100647	1	-0.437243	0.384118	-0.177723	NA	-0.186547	NA	-0.125884	0.766753	-0.34545	0.63297	-0.0923315	0.994816	0.0345806	0.951134	0.0496875	0.918654	-0.0514592	NA	-0.268488	0.519578	0.252628	NA	-0.287347	0.452834	-0.0840639	1	0.0193138	0.992277	0.158212
AU022793_105976	-0.192692	NA	-2.89597	NA	-0.678118	NA	0.169878	0.917249	1.08741	NA	0.321879	NA	-0.415085	NA	-0.192692	NA	0.584914	NA	-4.62222e-05	1	1.85793	NA	1.16988	NA	1.16988	NA	0.807308	NA	1.24788	NA	1.16988	NA	1.45938	NA	1.45938	NA	-0.415084	NA	2.20941	NA	0.584915	NA	2.55454	0.00449387	0.584916	1	-0.678118	NA	-1.00005
AU040320_100317	-0.0309529	0.96544	-0.022288	0.950314	0.00509493	0.993217	0.0954468	0.761309	-0.310068	0.217759	-0.256245	0.409019	0.00678923	0.9929	-0.0484403	0.897557	0.125389	0.998551	0.11443	1	0.196892	0.633017	-0.0912958	0.784362	-0.158065	NA	-0.154273	0.59641	0.00678923	0.997776	0.0303028	0.994816	-0.0414199	0.916903	-0.0625845	0.854731	0.123829	NA	0.0336308	0.931089	-0.0396701	0.921165	0.330071	0.183611	-0.0205613	1	0.148597	0.8965	0.0303028
AU041133_216177	0.465664	0.737836	-0.0703893	NA	-0.584962	NA	-0.222392	0.827247	0.192645	NA	0.0671144	NA	0.465664	NA	0.607683	NA	0.308122	NA	-0.392317	1	0.251539	NA	0.251539	NA	0.415037	NA	0.465664	0.571426	0.465664	NA	-0.14439	NA	0.0671143	NA	-0.14439	NA	0.251539	NA	-0.222392	NA	0.514573	NA	0.736966	0.317151	0.465663	1	0.131245	NA	0.652077
AV051173_100502959	-0.4975	0.740974	0.058893	NA	-0.263035	NA	0.058893	0.956319	0.999999	NA	-6.0746e-07	NA	0.058893	NA	-0.125531	NA	-0.0614015	NA	-0.337036	1	0.321927	NA	-0.192646	NA	-0.678072	NA	-7.16909e-07	1	-0.0614011	NA	-0.263035	NA	-0.678072	NA	0.058893	NA	-5.65849e-07	NA	-1.41504	NA	-0.125532	NA	0.369233	0.661546	0.169924	1	0.273018	NA	-0.192646
AW011738_100382	0.411679	0.525254	-0.481405	0.292208	0.296202	NA	0.339271	0.457477	-0.338801	0.466501	-0.408342	NA	0.0591629	NA	-0.28876	0.582539	0.206004	0.998551	0.194322	1	0.370749	0.570926	-0.0339465	NA	-0.305249	NA	-0.890211	0.0468403	0.0719869	0.95958	0.217592	0.986712	-0.725824	0.123494	-0.256339	0.614849	-0.28876	NA	-0.355875	0.491001	-0.209033	NA	-0.538739	0.230447	-0.148279	1	0.30709	0.848111	-0.178336
AW046200_100502619	0.999953	NA	-1.44273	NA	0.414999	NA	1.41499	NA	0.414992	NA	0.999957	NA	1.41499	NA	0.414998	NA	-1.44273	NA	1.41499	1	0.414988	NA	-1.44273	NA	0.414998	NA	0.414988	NA	-0.480933	NA	-0.480934	NA	0.414993	NA	0.999949	NA	0.414992	NA	1.99995	NA	0.414996	NA	0.414993	NA	0.414994	1	1.41499	NA	0.999956
AW112010_107350	0.351532	0.743895	-1.94533	3.90718e-05	0.802739	0.367264	1.56763	0.00102882	0.599066	0.283347	0.734544	0.248478	-0.0982012	0.960514	0.419155	0.519994	0.370085	0.974387	0.268461	1	-0.364614	0.704527	0.512042	0.41947	-0.0106692	0.987159	0.858587	0.120285	0.188056	0.905184	-0.197681	0.994816	0.413387	0.536214	0.524326	0.382004	-0.131943	0.883971	0.443348	0.500057	0.213884	0.790346	0.0528992	0.946274	-0.00882409	1	-0.484108	0.799679	0.562801
AW146154_101835	0.274173	0.860396	0.274173	0.743502	0.0331652	NA	-0.426266	0.618112	0.703016	NA	0.52793	NA	0.703016	NA	0.480624	NA	0.381088	NA	-0.104338	1	0.274173	NA	0.480624	NA	0.381088	NA	0.0972955	0.916133	0.0331652	NA	-0.519376	NA	0.52793	0.496355	0.431715	0.570907	1.30165	NA	0.0331653	NA	0.431715	NA	0.573734	0.415445	0.381088	1	-0.0339489	NA	0.431714
AW209491_105351	0.423401	0.415019	0.255559	0.535306	-0.0804903	NA	0.439983	0.224748	0.859137	0.00616849	0.618129	0.110953	0.464506	NA	0.527931	0.139002	0.118055	0.998551	0.543361	1	0.128324	0.867733	0.274175	NA	0.292553	NA	0.24616	0.551229	0.264897	0.743317	0.158697	0.993048	0.178597	0.705135	0.488618	0.177855	0.3375	NA	0.661198	0.0723716	0.38109	NA	-0.104337	0.831339	-0.0225429	1	-0.283307	0.844812	0.566201
AW549877_106064	-0.2845	0.536942	-1.1462	5.01446e-06	-0.112621	0.848593	0.505153	0.0613721	-0.705414	0.00747781	-0.146196	0.714506	-0.0255027	0.984422	-0.152204	0.679796	-0.0684043	0.998551	0.0461988	1	0.0790477	0.899986	-0.342843	0.287649	-0.288905	NA	-0.201182	0.540865	-0.043999	0.964092	-0.00905633	0.997791	-0.0893824	0.825844	-0.077902	0.841453	-0.201182	NA	-0.168346	0.65267	-0.166318	0.668063	0.59874	0.019874	-0.0798091	1	-0.0108745	0.993961	-0.0702989
AW554918_225289	-0.0469975	0.96298	-0.504043	0.18098	-0.0374748	NA	0.0183785	0.971896	-0.627191	0.0817282	-0.115477	NA	-0.197939	NA	-0.641546	0.0839472	-0.135655	0.998551	0.106915	1	0.0721497	0.933497	-0.354665	NA	-0.0565836	NA	-0.0186157	0.972164	0.123989	0.90413	0.140862	0.993464	0.0896372	0.865457	-0.0662337	0.896709	0.198413	NA	-4.58723e-08	1	-0.0955777	NA	0.6746	0.0353393	-0.0280144	1	0.253757	0.85819	0.0365258
AY074887_246735	1.25831	0.07118	0.575498	0.434658	0.32757	NA	0.32757	0.690625	0.787002	NA	0.851132	NA	-0.0285737	NA	0.787002	NA	0.234461	NA	0.456853	1	0.456853	NA	1.08246	NA	0.612972	NA	0.537023	0.474248	0.851132	NA	0.0824577	NA	1.30485	0.0455033	0.912532	0.17046	0.234461	NA	0.612972	NA	0.497495	NA	-0.0874675	0.931969	-0.0874675	1	0.185551	NA	0.415033
AY358078_278676	0.0374745	0.987382	-0.118645	0.889598	0.0374744	NA	-1.34104	0.0548732	-0.118645	NA	-0.203534	NA	0.0374744	NA	-0.341037	0.680153	-0.0780027	NA	0.178337	1	0.109624	NA	-0.203534	NA	0.50696	NA	-0.389947	0.607102	-2.15865e-07	NA	-0.247928	NA	-0.247928	0.773551	-0.0780028	0.93283	-0.118645	NA	-0.0780027	NA	-0.0780027	NA	-0.547488	0.455073	0.243925	1	0.0374744	NA	-0.118645
Aaas_223921	0.199711	0.718852	0.133066	0.714448	0.171812	0.767138	0.161716	0.639535	0.347761	0.234996	0.267184	0.465489	0.25963	0.620322	0.370732	0.223538	0.177836	0.99005	0.130998	1	0.269066	0.558031	0.333441	0.307741	0.285896	NA	0.304369	0.331102	0.274698	0.655071	0.103836	0.994816	0.356639	0.270321	0.353095	0.245359	0.225142	NA	0.27844	0.412616	0.274698	0.440293	0.185829	0.585016	-0.00113402	1	0.179838	0.892295	0.103836
Aacs_78894	-0.696654	0.00205684	-0.534136	0.0176857	-0.436755	0.244848	-0.472197	0.0371941	-0.175734	0.504995	-0.483376	0.0696565	-0.454978	0.133459	-0.751157	0.000350254	-0.223879	0.883101	-0.324159	1	-0.727335	0.00545917	-0.669446	0.0229118	-0.458651	NA	-0.608341	0.00854394	-0.51872	0.211073	-0.242752	0.958159	-0.492131	0.0483232	-0.598854	0.0113388	-0.276926	NA	-0.450096	0.0777637	-0.470961	0.0958533	-0.38692	0.0973468	-0.298702	1	-0.172715	0.858956	-0.278007
Aagab_66939	-0.0844357	0.820862	-0.514499	0.000980642	0.0531673	0.881747	0.631153	1.01464e-05	0.156741	0.38759	0.180603	0.391878	0.266297	0.247365	-0.0932125	0.675686	0.0431901	0.998551	-0.0844357	1	0.104924	0.738839	0.0807418	0.711765	0.00154661	NA	0.0620881	0.772727	-0.00879533	0.993499	0.00976711	0.994816	-0.301188	0.0997537	-0.231707	0.19748	-0.0213043	NA	-0.216045	0.262391	0.00771638	0.979722	0.903482	1.55758e-11	-0.142464	1	0.159514	0.78773	-0.145884
Aak1_269774	-0.119582	0.872689	0.184425	0.609711	-8.64834e-09	NA	-0.230613	0.512066	-0.844722	0.00351819	0.188027	0.657973	-0.0628269	0.950583	-0.943732	0.000826284	-0.0843922	0.998551	0.0836002	1	0.220048	0.674824	-0.183307	NA	-0.0164882	NA	-4.05742e-08	1	0.230566	0.735237	-0.0164881	0.994816	0.169925	0.665827	0.347923	0.280315	0.144195	NA	0.147899	0.719115	0.30544	NA	0.382919	0.215674	0.106622	1	-0.448204	0.525453	0.0836002
Aamdc_66273	0.443301	0.285972	0.0807305	0.853228	0.0206095	NA	-0.096574	0.824504	0.273376	0.417948	0.24738	NA	0.356792	NA	0.202986	0.607475	-0.0104173	0.998551	0.0708827	1	0.138446	0.835453	0.458487	NA	0.356792	NA	0.211975	0.563992	0.16646	0.842839	0.211975	0.981759	0.348664	0.329436	0.0509832	0.913152	0.264762	NA	0.435647	0.201346	0.0206095	NA	0.0206095	0.965279	0.211975	1	0.16646	0.910198	0.0708827
Aamp_227290	0.18101	0.252176	-0.0193279	0.907867	0.18558	0.34723	0.352019	0.000927796	0.172747	0.148745	0.205517	0.128013	0.115145	0.589595	0.328245	0.00225058	0.0657613	0.998551	-0.0158262	1	0.0421018	0.872099	0.167829	0.211088	0.0723565	0.603328	0.338404	0.00304802	0.0591358	0.857936	0.0818663	0.981759	0.109384	0.450039	0.172747	0.167641	0.0887137	0.630541	0.120246	0.395536	0.130394	0.372819	0.288295	0.00794139	0.0896893	1	0.0564771	0.922221	0.0228228
Aanat_11298	-1.45941	NA	-2.35534	NA	-2.35534	NA	-0.137487	NA	-0.87445	NA	0.125547	NA	-0.874453	NA	0.125547	NA	-0.137487	NA	-0.459415	1	-0.137487	NA	-1.45941	NA	-0.137488	NA	0.540584	NA	-0.874451	NA	-0.459416	NA	-0.459414	NA	-1.45941	NA	-2.35535	NA	-0.874452	NA	0.540582	NA	1.71051	0.186202	0.125545	1	-0.874451	NA	-0.459415
Aar2_68295	-0.0742245	0.79792	-0.402728	0.00138366	0.0525327	0.855528	0.0821245	0.614646	-0.0646554	0.694498	-0.0475893	0.818949	-0.130347	0.598584	-0.381981	0.0021955	-0.0916104	0.984555	-0.112491	1	-0.143046	0.501607	-0.109208	0.510981	-0.201968	0.197164	-0.519881	4.80804e-05	-0.196384	0.501166	-0.161287	0.882765	-0.405141	0.00774199	-0.292888	0.033609	-0.225232	NA	-0.228078	0.126817	-0.235932	0.143795	-0.235932	0.078863	-0.131013	1	-0.131013	0.786943	-0.25177
Aars_234734	-0.200492	0.449714	-0.30374	0.0756685	-0.0803409	0.821324	-0.314031	0.0633685	0.616209	4.82501e-05	-0.205273	0.332283	-0.201089	0.474024	-0.677708	5.19928e-06	-0.236131	0.692996	-0.217296	1	0.214546	0.4003	0.07265	0.749978	0.223912	0.245975	-0.538469	0.00107388	-0.0825384	0.862465	-0.272672	0.556865	-0.123243	0.573394	0.0198534	0.939395	0.0507604	NA	0.0657211	0.792376	0.0290426	0.919237	-0.152955	0.433825	-0.13688	1	-0.312096	0.339198	-0.218503
Aars2_224805	-0.156504	0.883726	-0.5165	0.268172	-0.0410266	NA	-0.620451	0.170506	-0.205413	0.694793	-0.132657	NA	-0.0976101	NA	-0.150505	0.809145	0.0812638	0.998551	-0.230504	1	-0.230504	0.786866	-0.217904	NA	-0.29521	NA	-0.441343	0.366924	-0.150505	0.906179	-0.174651	0.993677	-0.321927	0.559223	-0.262494	0.622086	0.076157	NA	-0.224191	0.70535	-0.19303	NA	-0.069041	0.910599	-0.0354884	1	0.111531	0.956479	0.0812639
Aarsd1_69684	0.109878	0.877613	0.0752685	0.851783	-0.0267713	0.971728	-0.11394	0.764317	0.196963	0.550029	-0.0338376	0.947097	0.248352	0.65332	0.164404	0.665442	0.0057546	0.998551	0.00805006	1	0.0262834	0.97338	0.0861733	0.830002	-0.0057778	NA	0.158217	0.655923	0.0240168	0.985757	-0.0220796	0.994816	0.156149	0.685505	0.168515	0.637223	-0.0244235	NA	0.118402	0.77566	0.133199	0.754688	0.0774561	0.847214	-0.0480748	1	0.0708834	0.961355	-0.0150705
Aasdh_231326	-0.786595	0.46141	-0.0210606	0.981943	0.10093	NA	0.139404	0.874582	-0.408084	NA	-0.408084	NA	-0.201633	NA	-0.353636	NA	-0.408084	NA	-1.02106	1	-0.523561	NA	0.10093	NA	-0.0641293	NA	-0.584962	0.445369	-0.201633	NA	-0.523561	NA	-0.108523	0.917187	0.213405	0.800887	0.213405	NA	0.415038	NA	0.139404	NA	1.60572	0.00161504	-0.250542	1	-0.584961	NA	0.0207595
Aasdhppt_67618	-0.0196286	0.987602	-0.0853319	0.854558	-0.132638	NA	-0.255257	0.514444	0.290393	0.421159	-0.0546351	0.922416	0.0988858	0.920581	-0.100929	0.835264	0.143694	0.998551	0.191426	1	0.112475	0.878054	-0.170534	NA	0.258152	NA	-0.261086	0.507538	0.116976	0.905184	0.075949	0.994816	-0.0853319	0.866611	0.0573333	0.906214	0.0988858	NA	-0.203829	0.649904	0.174251	NA	0.0713176	0.877955	-0.0495819	1	0.0851675	0.957507	0.383004
Aatf_56321	-0.155533	0.846184	0.0816325	0.864801	-0.114544	NA	-0.250029	0.538255	0.102643	0.817096	-0.281442	0.546355	0.0567271	0.966664	-0.0984695	0.844102	0.157219	0.998551	-0.0435778	1	0.092176	0.90728	-0.346397	NA	-0.00560993	NA	-0.258934	0.524098	0.0745604	0.944922	-0.0168957	0.995887	-0.1308	0.78788	-0.245596	0.554865	0.109579	NA	-0.134893	0.78757	-0.176472	NA	0.0423001	0.933577	-0.00560992	1	0.08867	0.956502	0.193578
Aatk_11302	-1.20102	0.0539527	-1.11856	0.0413757	-0.303587	NA	0.137784	0.856341	-1.04055	0.0566669	-0.50712	NA	-0.266112	NA	-1.25873	0.0197917	-0.186942	0.998551	0.0513699	1	0.296482	0.781814	-0.186942	NA	-0.0216936	NA	-0.152343	0.832336	0.103837	0.954394	-0.0405527	0.994816	-0.00925645	0.992446	0.05137	0.949394	0.355376	NA	0.0213752	0.983872	-0.08554	NA	1.30647	0.00815901	0.388652	1	0.276304	0.916552	-0.28848
Abca1_11303	-0.0629754	0.957144	0.0849435	0.883345	0.237168	0.773794	0.712009	0.0795747	-1.4405	9.81976e-05	0.184745	0.761723	0.841817	0.104527	-0.384781	0.425785	0.193821	0.998551	0.006103	1	-0.252255	0.745326	0.0549189	0.927693	-0.425265	0.355432	0.550209	0.210997	-0.0160818	0.996382	-0.193518	0.993048	0.149132	0.798515	0.0348558	0.953915	-0.303001	NA	-0.0693775	0.912587	-0.117555	0.857864	0.849669	0.0280847	-0.133463	1	-0.141224	0.942458	-0.42148
Abca13_268379	-0.321965	NA	0.485389	NA	0.485388	NA	1.13747	NA	-0.737003	NA	-3.80408e-05	NA	0.262996	NA	1.13747	NA	0.847958	NA	-3.73454e-05	1	-0.321965	NA	-0.321967	NA	-1.32196	NA	-3.91257e-05	NA	-3.70272e-05	NA	-0.737002	NA	0.847959	NA	1.48539	NA	0.485389	NA	0.847958	NA	1.263	NA	0.485389	0.787137	0.262997	1	0.999961	NA	0.678034
Abca17_381072	-0.523569	NA	0.0613929	NA	0.563892	NA	-0.353644	NA	-2.52356	NA	0.47643	NA	-0.0641377	NA	-0.201641	NA	0.0613931	NA	-0.353645	1	0.17687	NA	-0.523569	NA	-1.20164	NA	-0.938606	NA	0.17687	NA	-0.201641	NA	0.383321	NA	0.563893	NA	-0.353644	NA	-0.0641382	NA	-0.353645	NA	0.47643	0.639605	0.724357	1	0.47643	NA	0.17687
Abca2_11305	0.162217	0.781341	0.0870105	0.818307	0.263888	NA	0.211737	0.511493	-0.522281	0.0649763	-0.159711	0.696305	0.202859	0.723371	-0.0655288	0.876842	0.00766711	0.998551	-0.188624	1	-0.044234	0.952481	0.207305	NA	0.15763	NA	-0.0871426	0.813515	-0.0871426	0.919324	0.26815	0.97402	0.06758	0.874334	0.354862	0.229124	0.189438	NA	0.120397	0.761829	0.350849	NA	0.370803	0.194565	-0.0817087	1	0.202859	0.860555	0.115674
Abca3_27410	-0.00218147	1	-0.14625	0.647198	0.0776584	0.89042	-0.0197541	0.961503	-1.03933	8.38383e-06	-0.136632	0.713994	-0.0268435	0.98277	-0.371379	0.177714	0.0348901	0.998551	-0.095058	1	-0.186368	0.686346	-0.0793109	0.824836	-0.443066	0.151455	-0.635542	0.0136699	-0.0839246	0.913575	-0.0259554	0.994816	-0.123273	0.72604	-0.0664706	0.856097	-0.00918486	NA	-0.0393345	0.923353	0.00391873	0.994247	0.204153	0.495058	-0.110037	1	-0.0241809	0.986891	-0.104402
Abca5_217265	-0.366783	0.780535	-0.257159	0.750326	-0.155279	NA	0.614108	0.342246	-0.405257	0.575586	0.514572	NA	-0.060122	NA	-0.527248	0.493417	0.0291453	NA	0.192644	1	0.84472	NA	-0.0911489	NA	0.267932	NA	-0.188446	0.815507	0.652075	NA	-0.0297484	NA	0.362569	0.642156	0.218179	0.790393	-0.292783	NA	-0.122858	NA	0.362569	NA	1.86102	0.000146287	0.11321	1	0.140177	NA	0.339485
Abca6_76184	0.526058	NA	0.163488	NA	0.604061	NA	-0.058904	0.969404	0.263023	NA	0.163488	NA	-0.321939	NA	0.0565727	NA	0.443596	NA	0.163488	1	0.056573	NA	-0.321939	NA	0.443595	NA	0.748451	NA	0.60406	NA	0.526058	NA	0.356133	NA	0.604061	NA	-1.0589	NA	0.879695	NA	1.11102	NA	0.604061	0.583944	-1.32194	1	-0.836511	NA	0.526058
Abca7_27403	0.383235	0.430737	0.118056	0.781107	0.306185	0.613469	-0.0555774	0.90549	-0.64054	0.0395368	0.0358966	0.94938	0.18476	0.810898	-0.392842	0.268028	0.308445	0.881852	0.0841697	1	-0.387346	0.425328	-0.0268089	0.95564	-0.462405	NA	-0.749132	0.0200822	0.0629141	0.953032	0.057551	0.994816	-0.0126369	0.983641	-0.113382	0.796594	0.060235	NA	-0.117926	0.801645	0.0180599	0.974394	0.52502	0.0965566	0.303922	1	0.276485	0.817899	-0.110361
Abca8b_27404	0.79836	NA	0.283787	NA	0.935864	NA	1.52083	0.0731925	0.176872	NA	0.383322	NA	0.176872	NA	0.79836	NA	0.563895	NA	0.476432	1	1.17687	NA	0.383323	NA	0.383323	NA	0.383323	NA	1.06139	NA	0.724359	NA	0.79836	NA	1.38332	NA	0.0613951	NA	0.383323	NA	0.646357	NA	2.66626	0.000209276	0.86875	1	0.724359	NA	0.935864
Abca9_217262	-0.0780029	0.962165	0.0374743	0.964533	0.116645	NA	0.22456	0.756883	-0.984893	0.0818995	-0.0076137	NA	-0.341037	NA	-0.461331	0.503518	-0.420109	0.95794	-0.186152	1	-0.293732	0.792418	-0.0229616	NA	-0.341037	NA	-0.152003	0.8366	-0.046294	0.985811	0.0521958	0.994816	0.102569	0.909742	0.318887	0.644276	0.00757286	NA	0.22456	0.779485	0.211504	NA	0.710915	0.220727	0.0448538	1	-0.370184	0.889632	-0.126912
Abcb10_56199	-1.60989	1.5318e-09	-1.19485	7.25882e-06	-0.549865	NA	-1.02807	0.000102772	-1.36743	3.58721e-07	-1.0093	0.00388232	-0.758753	0.0349905	-1.72773	3.58639e-11	-0.717531	0.0967005	-0.748337	1	-0.470673	0.257207	-0.581876	NA	-0.49659	NA	-0.91891	0.00127019	-0.605183	0.25161	-1.09249	0.000655367	-0.942465	0.00429404	-0.449425	0.14023	-0.424334	NA	-0.395603	0.228966	-0.595815	NA	-0.416067	0.164506	-0.436825	1	-0.828359	0.0304046	-0.76399
Abcb1a_18671	-0.0499881	0.958902	-0.452747	0.210898	0.172404	NA	0.624612	0.0442211	-0.540974	0.119352	-0.0780025	0.882832	-0.226866	NA	-0.185643	0.677591	-0.369606	0.835872	-0.247928	1	-0.206107	0.748217	0.0483139	NA	-0.0969856	NA	0.065489	0.88381	-0.0407696	0.97253	-0.125937	0.994816	0.0824621	0.870584	-0.175519	0.683163	-0.0969857	NA	0.0044596	0.994427	0.0908743	NA	0.698033	0.0196352	0.00445958	1	0.0221616	0.991657	0.0133378
Abcb1b_18669	0.0179283	0.970419	-0.243681	0.140566	0.126733	0.68869	0.51003	0.00027473	-0.16183	0.351453	0.0689405	0.773889	-0.028631	0.963115	-0.133283	0.495323	0.0066851	0.998551	-0.0573053	1	-0.0756563	0.82033	-0.0202432	0.932528	-0.0508838	NA	0.114406	0.544391	-0.0108649	0.989484	-0.0181539	0.994816	0.136144	0.490138	0.125789	0.502719	-0.0669915	NA	0.0219951	0.932182	-0.00464637	0.986982	0.578591	1.89076e-05	0.018946	1	-0.0898487	0.908409	0.155709
Abcb4_18670	-0.139551	0.864371	-0.173767	0.678606	0.108376	NA	0.0403579	0.933639	0.0502734	0.913069	0.0796173	NA	0.218001	NA	0.136573	0.765156	-0.128324	0.998551	-0.117183	1	0.16423	0.801556	-0.106128	NA	0.0601212	NA	0.117837	0.779999	0.0203202	0.990674	0.200299	0.983065	0.136573	0.762385	0.252766	0.507374	1.99151e-07	NA	0.407343	0.264975	-0.073462	NA	0.567808	0.0657024	0.328054	1	0.26984	NA	0.010196
Abcb6_74104	-0.0119722	0.992829	-0.105998	0.813274	-0.0240451	0.97864	-0.272947	0.477124	-0.0379674	0.934361	-0.228366	0.624407	0.00170272	0.998297	0.0286698	0.9559	0.0336705	0.998551	-0.0715817	1	-0.0823615	0.916972	-0.00341021	0.994527	-0.0644396	NA	-0.190942	0.637569	-0.00682891	0.99781	-0.0309894	0.994816	-0.115193	0.809611	-0.232362	0.56115	0.0875635	NA	-0.31259	0.438165	-0.075166	0.889709	-0.102336	0.821004	0.0907659	1	0.283611	0.819624	-0.260651
Abcb7_11306	-0.0642121	0.942936	-0.010807	0.981734	0.0301865	0.971728	0.014284	0.975845	-0.717361	0.019902	0.073462	0.885354	0.133583	0.872452	-0.514061	0.124368	0.173907	0.998551	0.313289	1	0.367148	0.447051	-0.0474255	0.919827	-0.183446	NA	-0.21851	0.567139	0.319054	0.642593	0.26632	0.974855	0.16753	0.696266	0.188152	0.632456	0.120438	NA	0.236169	0.561211	-0.0381834	0.943472	0.236169	0.528911	-0.0326664	1	0.214681	0.883631	0.183419
Abcb8_74610	0.0774785	0.916764	-0.148691	0.678092	0.043127	0.951517	0.256386	0.42277	0.202066	0.529448	-0.0444566	0.926909	-0.139894	0.848694	0.389946	0.197319	-0.164216	0.998266	-0.11382	1	0.103642	0.868237	0.232872	0.49991	0.326299	NA	0.371607	0.222479	-0.0797727	0.925314	-0.0506263	0.994816	0.226083	0.524231	0.496753	0.0862758	0.0275931	NA	0.227783	0.520579	0.269652	0.45005	0.707616	0.00580729	-0.221067	1	-0.613094	0.211824	-0.0119895
Abcb9_56325	-0.0703896	0.970071	-0.807355	0.259254	-0.438121	NA	-0.868755	0.221888	0.192645	NA	-0.748461	NA	0.36257	NA	-0.534336	NA	0.251539	NA	0.131244	1	-0.263034	NA	-0.0703894	NA	0.131244	NA	-0.347923	0.658574	0.280108	NA	-0.304855	NA	-0.263034	0.765268	-0.932886	0.197911	0.0339472	NA	0.162271	NA	-0.14439	NA	-0.263035	0.749904	-0.534336	1	0.514573	NA	-0.222393
Abcc1_17250	0.0701371	0.881404	-0.384452	0.0393243	-0.0705879	0.864084	-0.241731	0.231709	-0.872042	2.19715e-07	-0.161751	0.527732	-0.107221	0.820397	-0.0536453	0.847412	-0.0379191	0.998551	-0.0997485	1	-0.219966	0.448789	-0.11115	0.651913	-0.186413	0.38581	-0.274206	0.177773	-0.0919616	0.862465	-0.0605367	0.994816	-0.188299	0.413819	-0.11294	0.632041	0.000331299	0.998169	-0.017661	0.956491	-0.0331667	0.917655	0.0580987	0.823821	-0.0965578	1	-0.0331667	0.975382	-0.0800093
Abcc10_224814	0.136737	0.913258	-0.268105	0.66772	-0.189033	NA	0.254573	0.671684	0.0250917	0.972077	-0.440572	NA	0.152004	NA	0.0899429	0.906337	0.0899428	NA	0.167111	1	-0.0959236	NA	-0.13245	NA	-0.151065	NA	-0.351763	0.555943	0.363508	NA	-0.0428123	NA	0.337036	0.586563	-0.169924	0.803331	0.24036	NA	0.10571	0.884283	0.24036	NA	1.08199	0.0125901	0.152004	1	0.167111	NA	0.196858
Abcc2_12780	-0.415059	NA	-0.41506	NA	0.584936	NA	0.807331	NA	-2.23626e-05	NA	1.1699	NA	-2.22011e-05	NA	0.584938	NA	-2.23626e-05	NA	1.1699	1	0.584938	NA	-1.89595	NA	-1.00002	NA	1.45941	NA	1.58494	NA	1.1699	NA	0.999976	NA	-0.41506	NA	1.1699	NA	-0.415063	NA	1.45941	NA	1.58494	0.284001	0.999973	1	1.45941	NA	0.321902
Abcc3_76408	-0.0187853	0.969777	-0.0796105	0.69891	-0.0173679	0.965787	-0.156572	0.388972	-0.597851	4.45354e-05	-0.11505	0.612846	-0.00701581	0.990695	-0.0392561	0.871027	-0.0211508	0.998551	-0.0397357	1	-0.0430969	0.909195	-0.0018675	0.993901	-0.0527439	0.795292	-0.0658704	0.74926	-0.019731	0.972583	0.0120807	0.994816	-0.0673363	0.76501	-0.145176	0.436781	0.0913003	NA	-0.0732149	0.749804	-0.0287464	0.917049	0.0678988	0.747137	-0.00748475	1	0.0612062	0.936049	-0.0503261
Abcc4_239273	-0.418929	0.265617	-0.118129	0.743563	-0.174437	0.759126	-0.652228	0.0136861	-0.696205	0.00838051	-0.2709	0.450056	-0.0573042	0.951994	-0.817994	0.00140471	0.0116138	0.998551	0.0448762	1	-0.28633	0.515441	-0.00743897	0.984818	-0.276025	NA	-0.619288	0.0283819	-0.0485072	0.960222	-0.141324	0.988066	-0.148356	0.68993	0.122879	0.73277	-0.0375859	NA	-0.0840215	0.83674	-0.17923	0.639879	-0.382545	0.186443	-0.118129	1	0.165088	0.903629	-0.153063
Abcc5_27416	0.028908	0.96074	-0.669635	0.000317996	0.204662	0.588536	0.328468	0.10187	-0.328498	0.104249	0.0230552	0.948294	-0.14731	0.72744	-0.261248	0.237363	-0.047862	0.998551	-0.16057	1	0.240412	0.427164	-0.0234297	0.936913	-0.078996	NA	-0.136789	0.569946	0.0962345	0.863315	0.0872876	0.993344	0.106234	0.693961	0.0440149	0.879714	-0.0101662	NA	-0.0515628	0.864331	0.0312424	0.926028	0.465972	0.0115826	0.108447	1	0.109552	0.910087	-0.268408
Abcd1_11666	0.0288634	0.934365	-0.000857706	0.997592	0.0149283	0.963175	-0.533376	1.65775e-06	-0.205627	0.10802	-0.108136	0.530157	-0.0702821	0.826218	-0.176263	0.200286	-0.0920522	0.964907	-0.00946313	1	-0.0242112	0.940829	0.0517936	0.764007	0.082486	0.580251	-0.248276	0.0584709	-0.0246472	0.954262	-0.0599659	0.993048	-0.0220329	0.916399	0.100993	0.500755	0.0861256	0.664451	0.0542731	0.767156	0.0780251	0.6615	-0.250314	0.0426084	0.0305434	1	-0.16805	0.625795	-0.0630978
Abcd2_26874	-8.7057e-07	1	0.577308	0.388699	-0.362571	NA	-0.422691	0.570167	-0.362571	0.622746	-0.1193	NA	0.110182	NA	0.172466	0.845422	-0.195921	NA	0.0450871	1	0.344647	NA	0.736965	NA	0.251538	NA	0.498453	0.471119	0.270647	NA	0.232173	NA	0.43211	0.573084	0.514572	0.455923	0.131244	NA	0.212544	0.811322	0.212544	NA	0.192644	0.81558	0.232173	1	-0.333424	NA	-0.1193
Abcd3_19299	-0.435457	0.0506438	-0.408294	0.0382192	-0.30064	0.374307	-0.0588935	0.829256	-0.262722	0.20359	-0.245979	0.320286	-0.231258	0.484242	-0.238599	0.285634	-0.0524094	0.998551	-0.060519	1	-0.0427377	0.930751	-0.414517	0.0772247	-0.0934211	NA	-0.207651	0.354958	-0.0524094	0.929124	-0.0220021	0.994816	-0.260852	0.255139	-0.234924	0.284463	-0.173829	NA	-0.159822	0.52381	-0.189751	0.451858	0.295167	0.140501	-0.130502	1	-0.214873	0.739657	-0.0427377
Abcd4_19300	-0.242291	0.603459	-0.513363	0.0569661	-0.215819	NA	0.297442	0.284169	-0.324754	0.246876	-0.389849	NA	-0.282933	NA	0.100853	0.784346	-0.324754	0.781835	-0.397266	1	-0.434937	0.261378	-0.338967	NA	-0.0783157	NA	0.255486	0.379618	-0.28982	0.611716	-0.317699	0.884953	-0.202763	0.547261	-0.41975	0.138183	-0.353323	NA	-0.151689	0.674139	-0.120662	NA	0.876265	4.9209e-05	-0.44259	1	-0.126814	0.9216	-0.434937
Abce1_24015	-0.300845	0.567435	-0.163932	0.673372	-0.417285	0.443411	-1.13148	3.73157e-05	-0.439359	0.164655	-0.224933	0.603431	-0.197129	0.781908	-0.664137	0.0273041	0.00555537	0.998551	0.0367313	1	-0.0179801	0.984467	-0.451325	0.201293	0.0125418	0.976238	-0.741366	0.0166428	0.0469753	0.966017	0.0166016	0.994816	-0.110457	0.804301	-0.0328872	0.944059	-0.112989	NA	0.0833736	0.856858	-0.140494	0.761023	-0.880045	0.00165734	-0.0878653	1	-0.0853768	0.952098	-0.00793059
Abcf1_224742	-0.115931	0.757055	-0.135236	0.530078	-0.100281	0.785396	-0.264987	0.158451	-0.06853	0.763919	-0.148252	0.546355	-0.0795157	0.866521	-0.191122	0.361384	-0.0604636	0.998551	-0.170549	1	-0.253582	0.339367	-0.264442	0.201293	-0.179771	0.381492	-0.248722	0.204157	-0.094456	0.851246	-0.10613	0.984728	-0.133742	0.564436	-0.131752	0.546352	-0.0939716	NA	-0.115931	0.632427	-0.118884	0.636114	-0.0647285	0.790694	-0.0867255	1	0.0497263	0.952098	-0.0775991
Abcf2_27407	-0.126137	0.782328	-0.0638652	0.830576	-0.117978	0.786227	-0.126137	0.631143	0.0483265	0.868447	0.0475207	0.891285	-0.0192864	0.984772	-0.304952	0.187454	-0.105378	0.998551	0.0255936	1	-0.00166681	0.998671	0.0165639	0.9585	0.0770378	0.77405	-0.31528	0.171449	-0.00250098	0.99894	-0.0982272	0.993048	0.00166505	0.997651	0.0353802	0.912527	0.0370048	NA	0.060359	0.850009	0.0730841	0.82777	-0.135256	0.607917	0.0675307	1	0.102088	0.922603	-0.0414037
Abcf3_27406	0.25439	0.457573	0.0775125	0.793091	0.0617452	0.896852	0.104697	0.708493	0.341853	0.120368	0.281871	0.294757	0.029684	0.973612	0.0577763	0.860024	-0.181607	0.942555	-0.11962	1	0.0775125	0.874318	0.252655	0.326859	0.177832	NA	0.12949	0.631563	0.0437985	0.953032	-0.0473057	0.994816	0.10662	0.723575	0.264757	0.270407	0.019517	NA	0.125703	0.676471	0.172336	0.552191	0.280169	0.228391	-0.205258	1	-0.44887	0.269598	0.0794714
Abcg1_11307	0.168919	0.805033	0.168234	0.670833	0.503326	0.336862	1.75821	1.58535e-11	0.216081	0.550998	0.639792	0.0744927	1.42764	7.14692e-06	0.654297	0.0332728	0.265598	0.934619	0.140213	1	0.324582	0.517971	0.495155	0.167155	0.107355	0.785587	1.2121	3.3886e-05	0.181873	0.828233	0.126877	0.993959	0.374434	0.309405	0.314092	0.380477	0.0174106	0.972587	0.18594	0.664231	0.398874	0.295454	1.23026	5.04903e-06	0.0512429	1	-0.158756	0.917859	0.0821196
Abcg2_26357	0.362568	0.641459	0.579666	0.193718	0.399094	NA	0.682027	0.1115	0.469483	0.303321	0.691875	NA	-0.185869	NA	0.0467918	0.946067	-0.35805	0.945976	0.312382	1	0.536597	0.402042	0.579666	NA	0.749591	NA	0.758989	0.0815573	0.536597	0.557027	0.136059	0.994816	0.611144	0.197666	1.0391	0.013062	0.12156	NA	1.15754	0.0202667	0.740131	NA	0.730608	0.0799176	0.273563	1	-0.11548	NA	0.24709
Abcg3_27405	-0.385655	0.778025	-0.295457	0.723346	-0.0919234	NA	0.682517	0.297373	-0.130398	NA	-0.532496	NA	-0.0179227	NA	0.415036	NA	-0.0544488	NA	0.0524664	1	0.332574	NA	0.0524663	NA	0.567039	NA	0.56704	0.411743	-0.295457	NA	-0.48187	NA	0.245112	0.776599	0.245111	0.76907	0.0864138	NA	0.51813	NA	-0.0919234	NA	1.21474	0.0295526	-0.130398	1	-0.754888	NA	-0.295457
Abhd1_57742	0.378505	0.798433	0.201627	NA	0.263028	NA	0.137497	0.893848	0.321922	NA	0.48542	NA	0.0703829	NA	0.137497	NA	0.321922	NA	0.0703828	1	0.432953	NA	-0.415044	NA	0.201627	NA	0.536046	NA	0.137497	NA	-0.321934	NA	-6.31816e-06	NA	0.48542	NA	0.070383	NA	0.070383	NA	-6.40092e-06	NA	2.67807	1.45341e-07	-6.54259e-06	1	0.201627	NA	0.321921
Abhd10_213012	-0.125077	0.7789	-0.534681	0.0090375	-0.0328185	0.949634	0.777816	1.15559e-05	0.282455	0.183192	0.176014	0.530503	-0.0456425	0.948074	-0.152558	0.566109	0.0222911	0.998551	-0.163698	1	0.162696	0.657092	-0.313839	0.195858	-0.11423	NA	-0.183404	0.452147	0.0296456	0.96803	-0.172111	0.974855	-0.163698	0.541458	-0.247148	0.289571	-0.0482211	NA	-0.259046	0.291975	-0.106147	0.728892	1.13114	7.30098e-12	-0.286182	1	0.0777399	0.937085	-0.106147
Abhd11_68758	0.00932552	0.992947	0.0387693	0.925056	0.00560245	NA	0.254903	0.428423	0.451072	0.109792	0.120219	0.779636	0.316303	0.507893	0.251763	0.458841	0.147505	0.998551	0.18749	1	0.328276	0.446237	0.18749	NA	0.386693	NA	0.254903	0.434279	0.0460373	0.963418	0.23278	0.974855	0.160957	0.670459	0.251763	0.442406	0.219984	NA	0.177597	0.64198	0.120219	NA	0.190772	0.578409	0.0424079	1	0.00560247	0.996105	0.116772
Abhd12_76192	-1.31038	5.03374e-11	-0.561964	0.0114185	-0.496598	0.162469	-0.50366	0.0240379	-1.0241	7.07319e-07	-0.490071	0.0662912	-0.517889	0.0752833	-1.55566	7.11925e-16	-0.538462	0.135273	-0.0638059	1	0.0237008	0.969982	-0.102723	0.741913	-0.245099	0.351615	-0.152994	0.585107	-0.10081	0.882076	-0.520444	0.115836	-0.358042	0.165321	-0.0537756	0.871632	0.172894	0.632898	0.00035683	1	0.0740365	0.841208	-0.0125373	0.971088	-0.0291825	1	-0.258263	0.71878	-0.436477
Abhd13_68904	0.421461	0.590873	0.747231	0.0936949	0.51457	NA	1.03813	0.0107947	0.321925	0.537469	0.747231	NA	0.362567	NA	0.0995329	0.889747	0.280105	0.99005	0.550194	1	0.762498	0.221524	0.532492	NA	0.478044	NA	0.700437	0.133197	0.459429	0.637443	0.618907	0.741139	0.777605	0.104876	1.02553	0.019191	0.301167	NA	0.777605	0.106603	1.01282	NA	0.762498	0.0806306	0.258731	1	0.12338	NA	0.532492
Abhd14a_68644	0.111361	0.883979	0.214739	0.556539	0.415037	NA	0.374395	0.243069	0.421701	0.167699	0.38807	0.289801	0.237579	0.701306	0.428334	0.180113	0.199309	0.989764	0.0351893	1	0.152003	0.806715	0.318361	NA	0.486698	NA	0.579013	0.0565052	0.159996	0.849661	0.0947781	0.994816	0.222392	0.567455	0.26748	0.445019	0.36059	NA	0.374395	0.279301	0.311202	NA	0.183712	0.624422	0.183712	1	0.135883	0.926199	0.127755
Abhd14b_76491	0.264717	0.683295	0.29798	0.448793	0.118777	NA	0.472009	0.18453	0.577362	0.085911	0.370129	0.394111	0.217692	0.782545	0.482897	0.184942	0.173569	0.998551	0.137273	1	0.435109	0.394275	0.594197	0.126841	0.217692	NA	0.475648	0.193511	0.173569	0.856373	0.146433	0.993344	0.397241	0.3201	0.525647	0.140806	0.123423	NA	0.381811	0.341363	0.468361	NA	0.146433	0.74489	-0.118429	1	-0.527991	0.517795	0.252043
Abhd15_67477	-0.229483	0.823853	-0.114772	0.858937	0.248819	NA	1.63227	2.54338e-05	-0.290452	0.591164	0.371967	NA	0.454793	NA	0.241659	0.692103	1.23446	0.0392207	0.227232	1	0.699132	0.277314	0.485425	NA	0.584961	NA	1.56789	0.00016799	0.590607	0.547515	0.19052	0.993344	0.601835	0.238573	0.47325	0.349504	0.479351	NA	0.0744232	0.917382	0.15285	NA	1.98935	7.39802e-08	0.538975	1	0.67807	0.509567	0.688639
Abhd16a_193742	-0.397644	0.0854808	-0.709177	9.34247e-05	-0.152606	0.702161	-0.0274109	0.924588	0.000905027	0.998921	-0.199644	0.438102	-0.317635	0.257032	-0.591312	0.00117418	-0.449847	0.155025	-0.323286	1	-0.425331	0.111955	-0.0218868	0.940761	-0.171849	0.447366	-0.373993	0.0697939	-0.239692	0.577351	-0.390508	0.259926	-0.435088	0.041733	-0.167777	0.470608	-0.00725864	NA	-0.259057	0.257145	-0.122736	0.66041	0.0375213	0.893244	-0.140584	1	-0.307519	0.501134	-0.350723
Abhd17a_216169	-1.01937	0.0032015	-0.532348	0.138885	-0.528379	0.367744	-0.846349	0.0107506	-0.861248	0.00984333	-0.564498	0.163576	-0.395929	0.49472	-1.05889	0.000993166	-0.392317	0.824903	-0.0138057	1	-0.00550634	0.996619	0.00548568	0.991984	-0.212806	NA	-0.222392	0.596033	-0.15659	0.87478	-0.76471	0.137647	-0.264684	0.549623	0.288007	0.473767	0.356144	NA	0.0109505	0.987585	0.469638	NA	-0.123284	0.791887	-0.0503315	1	-0.178192	0.916552	-0.691878
Abhd17b_226016	-0.273019	0.775217	-0.085392	0.892169	0.0489091	NA	0.389946	0.427559	-0.0853921	0.888904	0.389946	NA	-0.293197	NA	-0.176157	0.783058	0.0806179	0.998551	0.0806179	1	0.0806179	0.944593	0.257496	NA	0.377235	NA	0.475919	0.321395	0.0962148	0.945178	-0.0335531	0.994816	0.351472	0.519801	0.756728	0.0840683	0.111645	NA	0.766509	0.0985201	0.612338	NA	0.0962148	0.876989	0.0648506	1	-0.0166792	0.993961	0.415037
Abhd17c_70178	-0.261004	0.587075	0.259644	0.395782	-0.20138	NA	0.049925	0.90091	0.229631	0.445232	0.0886574	0.832805	0.010124	0.990695	0.679975	0.00584482	0.0548238	0.998551	-0.0675983	1	0.0400772	0.956048	0.112348	NA	0.212196	NA	0.778031	0.0023338	0.330033	0.56937	0.0645718	0.994816	0.446442	0.127361	0.438967	0.116097	0.049925	NA	0.446442	0.13041	0.412495	NA	0.117039	0.742448	0.0400772	1	0.00507081	0.996217	-0.37496
Abhd18_269423	-0.0573279	0.976125	-1.09686	0.105865	-0.4088	NA	-0.179318	0.826299	0.19265	0.793132	-0.0573278	NA	0.159483	NA	-0.566341	0.444676	-0.312585	NA	-0.622925	1	-0.137498	NA	-0.807349	NA	-0.459426	NA	-0.566341	0.427785	-0.137498	NA	-0.359891	NA	-0.359891	0.654141	-0.266781	0.734934	-0.566341	NA	-0.743219	NA	-0.312585	NA	1.22507	0.0144509	-0.681819	1	-0.681819	NA	0.225072
Abhd2_54608	0.208901	0.56655	0.191112	0.438187	0.132665	0.767138	-0.110378	0.688566	-0.52101	0.0163163	0.215956	0.435448	0.271185	0.422677	-0.173506	0.52521	0.154861	0.967833	0.0202913	1	0.136388	0.737962	0.208901	0.418172	-0.0123133	NA	-0.092837	0.738961	0.136388	0.801045	0.277943	0.823886	0.067857	0.832367	0.233443	0.326819	0.143806	NA	0.187527	0.480029	0.294699	NA	0.0363214	0.907156	0.00408111	1	0.0521754	0.961355	0.334137
Abhd3_106861	-0.282032	0.823936	-0.0135437	0.98612	-0.249611	NA	0.235816	0.738973	0.0914261	0.905445	0.258536	NA	-0.419536	NA	-0.383912	0.599969	-0.654001	NA	-0.419536	1	-0.349147	NA	-0.349146	NA	0.065891	NA	-0.315199	0.65415	-0.419536	NA	0.189273	NA	-0.612181	0.384368	-1.04102	0.103732	-0.0976077	NA	-0.654001	NA	-1.1565	NA	0.345999	0.600672	0.0658909	1	-0.349146	NA	-0.315199
Abhd4_105501	0.181857	0.629873	0.139677	0.586225	0.19039	0.641289	0.00795256	0.978544	0.308762	0.148745	0.125126	0.683764	0.165874	0.700134	0.271906	0.238789	-0.0562091	0.998551	0.00519142	1	0.0607648	0.899911	0.241728	0.328651	0.195243	0.415802	0.319916	0.151991	0.0654111	0.919864	-0.00173463	0.999882	0.170195	0.522556	0.274202	0.228219	0.0654111	NA	0.214495	0.39699	0.130837	0.659194	0.0413545	0.889815	0.0634217	1	-0.208933	0.783431	0.0366299
Abhd5_67469	-0.265022	0.304005	-0.161414	0.444827	-0.200827	0.561501	0.0902355	0.693433	0.245966	0.186555	-0.0415646	0.888642	-0.0660504	0.89696	-0.162804	0.460369	0.00989849	0.998551	0.0714532	1	0.127082	0.701163	-0.173966	0.433791	0.18174	NA	-0.188041	0.365259	0.0983764	0.842602	0.0209537	0.994816	-0.12305	0.607147	-0.121698	0.585236	-0.0738699	NA	-0.0660504	0.80739	-0.0621564	0.828	0.384611	0.024781	-0.0531113	1	-0.00497479	0.995309	-0.0263112
Abhd6_66082	0.304006	0.792128	-0.169925	0.828777	0.152003	NA	0.304006	0.649237	0.682517	0.211157	0.0864142	NA	0.152003	NA	0.052467	0.952121	0.542792	NA	-0.0919229	1	-0.130397	NA	-0.091923	NA	0.274859	NA	0.0524669	0.949705	-0.091923	NA	-0.295456	NA	-0.385654	0.611676	0.214738	0.772729	0.38807	NA	0.0177015	NA	-0.43296	NA	0.441509	0.478156	0.183711	1	-0.481869	NA	0.467504
Abhd8_64296	-1.73898	1.22229e-06	-0.946669	0.0127177	-0.656739	NA	-0.928173	0.0134164	-0.49828	0.224673	-0.821914	0.0694128	-0.97962	0.0435157	-1.91901	3.47447e-08	-0.905381	0.14296	-0.374171	1	-0.259898	0.71995	-0.140645	NA	-0.114269	NA	-0.219979	0.64894	-0.172945	0.878731	-1.20043	0.00894557	-1.11951	0.0105419	-0.10645	0.847237	-0.0182224	NA	-0.22844	0.669345	0.0878192	NA	-0.600742	0.135417	-0.274426	1	-0.821914	0.237159	-0.843415
Abi1_11308	-0.026838	0.937444	-0.201026	0.106243	0.0600177	0.813429	0.14698	0.264379	-0.16197	0.200242	0.155645	0.300661	-0.0863553	0.741877	0.0568563	0.737204	-0.136833	0.824903	-0.048281	1	-0.0879694	0.690196	-0.0505084	0.760791	0.00417243	0.97887	0.252678	0.0424004	-0.0512955	0.88769	-0.128781	0.957275	-0.0468415	0.787663	0.0456138	0.786828	-0.173776	0.319477	0.0529558	0.763463	-0.0736407	0.668063	0.00568667	0.975561	-0.220073	1	-0.266686	0.19391	-0.0407071
Abi2_329165	-0.0993621	0.870187	0.155402	0.601071	-0.107196	0.839584	0.102045	0.749592	-0.628142	0.00797634	0.168439	0.624407	0.126746	0.839292	-0.204676	0.49734	0.0205154	0.998551	0.115571	1	0.157583	0.729424	0.027687	0.938506	0.0676665	NA	0.0722979	0.823081	0.215256	0.690649	0.0419243	0.994816	0.194163	0.527633	0.115571	0.716305	0.0419243	NA	0.428947	0.10515	0.0324484	0.935595	0.300623	0.246033	-0.0356848	1	-0.117707	0.922221	0.00606422
Abi3_66610	0.395088	0.563704	0.387981	0.3965	0.362828	NA	0.322393	0.494267	0.0925253	0.866688	0.391539	0.454875	0.546382	0.375209	0.177414	0.75526	0.27695	0.982659	0.322393	1	0.514106	0.395356	0.54957	NA	0.351912	NA	0.62707	0.140099	0.337228	0.712185	0.447302	0.928684	0.464295	0.32778	0.471037	0.288502	0.50428	NA	0.340913	0.498819	0.457522	NA	0.69487	0.0808154	0.443879	1	0.284624	0.87397	0.160831
Abi3bp_320712	-0.584872	NA	-0.584875	NA	-0.584874	NA	-2.4808	NA	-1.58487	NA	-0.999909	NA	-0.584875	NA	-1.58487	NA	-2.48081	NA	-1.58487	1	-0.999911	NA	-3.4426	NA	-0.999914	NA	-0.584875	NA	-2.4808	NA	0.222479	NA	-1.58487	NA	-0.999908	NA	-0.584875	NA	-0.999909	NA	-1.58487	NA	-0.584874	NA	-0.999909	1	-1.58487	NA	-1.58487
Abitram_230234	-0.175413	0.770937	-0.437686	0.14379	0.0691049	NA	-0.249614	0.45052	-0.171611	0.612362	-0.104842	0.812314	-0.0306603	0.981664	-0.265733	0.439972	0.0431681	0.998551	-0.115758	1	0.039893	0.958741	-0.183046	0.619421	-0.16782	NA	-0.527148	0.081076	0.0464359	0.963067	-0.0619866	0.994816	-0.327839	0.33645	-0.21399	0.536098	0.0267176	NA	-0.257651	0.468675	-0.202308	NA	0.0594332	0.881942	-0.104842	1	-0.0306603	0.983948	-0.0514687
Abl1_11350	-0.251627	0.651869	0.312662	0.345225	0.0667778	NA	-0.0167221	0.970953	-0.419355	0.182824	-0.0777977	0.872269	-0.0700204	0.944629	-0.287251	0.427094	0.155692	0.998551	0.245689	1	0.595392	0.142839	0.3067	NA	-0.0545903	NA	0.128913	0.735998	0.233171	0.736677	-0.0545903	0.994816	0.178723	0.652595	0.475629	0.126765	0.359488	NA	0.413189	0.220517	0.211	NA	0.558239	0.0527548	0.128913	1	0.0703009	0.961355	-0.141574
Abl2_11352	-0.162662	0.79727	-0.233663	0.503011	0.0225773	0.977334	1.53275	2.24512e-10	-0.0173991	0.968682	-0.0814457	0.861857	-0.0192428	0.988834	0.348443	0.28793	0.20104	0.982659	0.1931	1	0.580404	0.147289	0.410022	0.219028	0.278125	NA	0.745858	0.00953483	0.294545	0.643779	0.329734	0.922679	0.553368	0.0784724	0.743685	0.0113438	0.288596	NA	0.515664	0.106603	0.645857	0.0707929	1.67408	1.53506e-12	0.156002	1	0.00997731	0.994019	0.0562329
Ablim1_226251	0.192568	NA	0.777527	NA	0.777527	NA	1.893	NA	0.192569	NA	0.77753	NA	1.36249	NA	-0.222472	NA	0.999923	NA	0.777531	1	1.652	NA	0.999922	NA	-0.222465	NA	0.999922	NA	-0.222472	NA	0.192565	NA	1.36249	NA	1.36249	NA	0.999922	NA	0.514493	NA	1.77753	NA	1.51449	0.345291	0.999923	1	0.192568	NA	0.192569
Ablim2_231148	-0.0418153	NA	-1.12928	NA	0.330153	NA	0.330154	0.757439	0.455684	NA	-0.544316	NA	-0.0418151	NA	-0.321923	NA	-0.807349	NA	-0.321923	1	0.118649	NA	0.625609	NA	0.263039	NA	-0.428838	NA	-0.321923	NA	-0.544315	NA	-0.129278	NA	-0.222388	NA	-0.129278	NA	-0.129278	NA	-0.669846	NA	0.777612	0.378961	-0.222388	1	-0.0418152	NA	-0.959353
Abr_109934	-0.128017	0.609274	-0.240801	0.0944667	-0.0439245	0.886885	0.33967	0.0102822	-0.534619	3.30082e-05	0.0412997	0.852837	-0.29676	0.102507	-0.248895	0.0865707	-0.0642545	0.998551	-0.115136	1	-0.138004	0.549468	-0.084875	0.644133	-0.133002	0.40972	-0.131505	0.419782	-0.0633025	0.876654	-0.112672	0.974855	-0.204665	0.199124	0.00363865	0.987203	-0.0623512	0.790419	-0.0383018	0.85687	-0.0373668	0.872641	0.355062	0.00609557	-0.0781289	1	-0.0906826	0.892314	-0.108738
Abracl_73112	0.242982	0.294156	-0.064925	0.770979	0.203571	0.499552	0.171628	0.356509	0.363481	0.023223	0.34619	0.0693379	0.308671	0.160967	0.252594	0.152465	0.16687	0.869669	0.22966	1	0.0487431	0.899205	0.121036	0.561964	0.255883	0.188836	0.183925	0.324198	0.156348	0.670508	0.0103062	0.994816	0.287495	0.114511	0.340849	0.045919	0.0449452	0.877408	0.31011	0.0896975	0.251696	0.203198	-0.162144	0.391592	0.0466727	1	-0.0262741	0.975382	0.232699
Abraxas1_70681	-4.04657e-07	1	-0.277534	0.63288	0.0703889	NA	0.405992	0.423673	0.596935	0.189347	0.137503	NA	0.378511	NA	-0.192645	0.77026	0.485426	0.835872	-0.234466	1	-0.0365263	0.976948	-0.213404	NA	0.364572	NA	0.053111	0.936069	0.392317	0.695173	-0.0931098	0.994816	0.21723	0.725338	0.201633	0.734843	0.247927	NA	-0.0181477	0.983872	0.336283	NA	1.3505	0.000365456	0.21723	1	-0.132104	NA	0.104336
Abraxas2_109359	0.121627	0.645677	0.388925	0.00396045	0.0628099	0.841303	0.306015	0.027582	0.263532	0.0635699	0.106915	0.59874	0.0666164	0.860181	0.223174	0.142798	0.0892474	0.99005	0.0789189	1	0.338651	0.0658149	0.24853	0.134058	0.332341	0.0693699	0.428658	0.00205596	0.197365	0.535413	0.0513295	0.994816	0.137096	0.441479	0.287379	0.0517537	0.0618566	NA	0.310838	0.048982	0.171086	0.334815	0.507789	4.74532e-05	0.039757	1	-0.137205	0.797515	0.22573
Abt1_30946	0.31208	0.269447	0.472753	0.0174364	0.337546	0.331156	0.40024	0.048563	0.56354	0.00333493	0.349149	0.143879	0.272003	0.406445	0.314055	0.153022	0.151267	0.965338	0.142402	1	0.0926491	0.839235	0.445986	0.06689	0.179706	NA	0.149056	0.551193	-0.0652462	0.920551	0.00489865	0.997791	0.255655	0.291738	0.465663	0.0258523	0.263852	NA	0.237039	0.333789	0.377756	0.127296	0.0315487	0.918514	0.160077	1	-0.0626814	0.949185	0.306139
Abtb1_80283	0.114342	0.84256	-0.0308133	0.93254	0.267616	0.565434	0.542043	0.0215165	0.237903	0.380784	0.0606626	0.879479	0.445688	0.175142	0.63743	0.00534068	0.144905	0.998266	-0.0368539	1	0.226181	0.585612	0.357864	0.204376	0.114342	NA	0.668699	0.00559117	0.123398	0.859418	0.0978955	0.994816	0.166095	0.609712	0.307895	0.253536	0.205861	NA	0.0568859	0.877859	0.226181	0.478026	1.05215	3.72152e-07	0.269249	1	-0.117774	0.922603	-0.122049
Abtb2_99382	-1.76269	6.38286e-06	-1.902	8.36261e-07	-0.747676	0.292742	-1.5189	8.99352e-05	-1.84977	2.41347e-06	-1.40146	0.00773066	-1.42038	0.00406551	-2.28852	1.00565e-09	-1.47868	0.00505528	-0.692012	1	-0.762689	0.21337	-0.501164	0.32101	-0.898684	0.0959574	-1.0415	0.0160872	-1.06737	0.108018	-1.36893	0.00552912	-1.34163	0.00582537	-0.833833	0.05969	-0.273386	NA	-0.422764	0.417289	-0.228927	0.71128	-1.63013	1.72543e-05	-0.58674	1	-1.04885	0.106354	-1.27124
Acaa1a_113868	-0.253142	0.249957	-0.329307	0.0410419	0.055289	0.874962	-0.411956	0.0072496	-0.334337	0.0357993	-0.150602	0.486447	-0.0731152	0.864127	-0.530888	0.00029758	-0.0579299	0.998551	-0.168453	1	-0.275369	0.237924	-0.258415	0.16699	-0.433664	0.0590727	-0.417844	0.0103024	-0.258415	0.457585	-0.124231	0.978882	-0.377944	0.0311026	-0.417282	0.0118969	-0.144777	0.564252	-0.453974	0.0202667	-0.254646	0.191418	-0.473113	0.00135365	-0.159265	1	0.088304	0.910198	-0.267753
Acaa1b_235674	-0.141288	0.646059	-0.294534	0.0848791	0.0806687	0.818445	-0.437021	0.00593079	-0.333497	0.0437578	-0.0913281	0.709713	-0.0815404	0.851995	-0.560738	0.000236829	-0.010176	0.998551	-0.202556	1	-0.227163	0.366166	-0.265433	0.168531	-0.413502	0.0631573	-0.27544	0.122247	-0.198319	0.583936	-0.0650523	0.994816	-0.305885	0.0971398	-0.338151	0.0517699	-0.0815404	NA	-0.347504	0.0609286	-0.18778	0.371125	-0.299064	0.0741975	-0.117091	1	0.187335	0.718568	-0.191987
Acaa2_52538	0.201634	0.260435	0.0895829	0.580972	0.201634	0.367264	0.00786823	0.970155	0.263973	0.0397787	0.224966	0.139647	0.226894	0.205049	0.178914	0.215231	0.128252	0.883101	0.0948694	1	0.0990847	0.676453	0.192786	0.202633	0.140574	0.350542	0.180904	0.207982	0.138528	0.632147	0.119979	0.974855	0.0990847	0.562389	0.228819	0.0961842	0.100137	NA	0.135453	0.397413	0.153805	0.346929	-0.158278	0.279783	0.0682408	1	-0.0516328	0.936049	0.142618
Acaca_107476	-0.0936352	0.90776	0.00786203	0.986036	-0.119095	NA	-0.0238468	0.961972	-0.976541	0.00137836	-0.149378	0.75187	-0.0440247	0.972388	-0.657719	0.0395485	0.0879264	0.998551	0.0990099	1	-0.0936352	0.896923	-0.131996	NA	-0.596837	NA	0.0579472	0.894036	-0.0440247	0.96803	-0.0562683	0.994816	0.128156	0.771269	0.128156	0.76211	-0.11482	NA	0.0990099	0.831683	0.0427208	NA	0.470142	0.139574	-0.0521755	1	-0.0894352	0.951058	0.0117771
Acacb_100705	0.415114	NA	7.55175e-05	NA	0.415116	NA	1.50258	NA	-0.262955	NA	-2.48081	NA	-0.999922	NA	-2.48081	NA	7.55175e-05	NA	0.222471	1	-0.584881	NA	-2.48081	NA	-1.58488	NA	0.585037	NA	-2.48081	NA	-0.584881	NA	7.93268e-05	NA	-0.262954	NA	-0.999922	NA	0.585039	NA	7.55175e-05	NA	1.58504	NA	-3.4426	1	-0.262956	NA	-0.584883
Acad10_71985	0.252767	0.76318	-0.111644	0.847127	-0.16227	NA	0.045325	0.940894	-0.269186	0.580815	-0.214738	NA	0.278302	NA	0.117838	0.842256	-0.23266	0.998551	-0.250807	1	-0.325769	0.661542	-0.30666	NA	-0.404841	NA	-0.179548	0.733719	-0.425305	NA	-0.325769	0.975566	0.045325	0.94918	-0.250807	0.628561	0.060122	NA	-0.16227	0.789224	-0.446063	NA	0.265591	0.584564	-0.179548	1	-0.16227	NA	0.159658
Acad11_102632	0.138636	0.860889	0.0450234	0.923926	-0.0209398	NA	0.295917	0.415685	0.0769075	0.860761	0.342567	0.403256	-0.107875	NA	0.400411	0.255039	-0.181405	0.998551	-0.0294014	1	0.12345	0.863378	0.197832	NA	0.509575	NA	0.48602	0.148428	0.14617	0.87478	0.0530608	0.994816	0.233633	0.572431	0.406698	0.238277	0.240688	NA	0.316095	0.415506	0.219419	NA	0.544201	0.083022	-0.055088	1	-0.23912	0.867553	0.212259
Acad12_338350	0.16646	0.874848	0.608979	0.147646	0.109877	NA	0.999999	0.00696716	0.256098	0.602313	-0.260961	NA	0.466021	NA	0.372911	0.453268	0.420217	0.860474	0.220908	1	0.495768	0.426892	0.109877	NA	0.290449	NA	0.388853	0.412096	0.34049	NA	-0.0104173	0.997791	0.53927	0.248947	0.635946	0.136371	0.256098	NA	0.567559	0.220137	0.356792	NA	1.55348	2.59688e-06	0.0509832	1	-0.0314789	NA	0.147845
Acad8_66948	-0.12975	0.782328	-0.113485	0.685079	0.0827944	0.860537	0.225166	0.350669	0.14901	0.552567	-0.0846624	0.801267	0.138183	0.784044	0.0686085	0.831498	-0.0751813	0.998551	-0.0286887	1	-0.119969	0.784571	-0.00149576	0.996509	-0.031742	NA	0.159756	0.53738	-0.040941	0.95724	0.0104274	0.995889	-0.0471063	0.892598	-0.0195673	0.952438	0.0251941	NA	0.0485109	0.882293	0.146311	NA	0.447559	0.0292193	-0.0846624	1	-0.146201	0.889632	-0.0471063
Acad9_229211	-0.220217	0.724345	-0.385803	0.252303	-0.4005	0.476675	-0.531862	0.094559	-0.209394	0.563116	-0.321461	0.429098	-0.0894453	0.926208	-0.215878	0.588602	-0.0560981	0.998551	-0.376088	1	-0.368845	0.441185	-0.415348	0.249992	-0.371255	NA	-0.340228	0.333198	-0.144046	0.872087	-0.209394	0.981759	-0.200794	0.62676	-0.347329	0.319379	-0.211553	NA	-0.286918	0.456218	-0.275585	0.497677	-0.205088	0.590044	-0.253182	1	-0.160629	0.916552	-0.198652
Acadl_11363	-0.347239	0.0546875	-0.535877	0.000296277	-0.31442	0.224402	-0.325068	0.0393592	-0.466285	0.00198632	-0.23964	0.211844	-0.0884666	0.826634	-0.444269	0.00299152	-0.143941	0.917904	-0.0970286	1	-0.221389	0.355145	-0.394609	0.0452874	-0.303232	0.122449	-0.208575	0.237467	-0.14505	0.685299	-0.263536	0.53909	-0.333263	0.0544087	-0.459369	0.00616416	-0.315045	NA	-0.345325	0.0519385	-0.321301	0.100283	-0.213803	0.210554	-0.173065	1	-0.144495	0.807302	-0.175329
Acadm_11364	0.294006	0.31313	0.10561	0.689186	0.184633	0.643477	0.223137	0.329751	0.29081	0.169372	0.282255	0.260543	0.273648	0.39584	0.319317	0.142005	0.118885	0.998266	0.0168585	1	0.235378	0.461073	0.367634	0.121485	0.316177	NA	0.402592	0.0573468	0.161494	0.736756	0.0687733	0.994816	0.374693	0.0943455	0.45587	0.0287835	0.0848515	NA	0.330771	0.14925	0.257371	0.305693	0.146252	0.555553	0.0885365	1	-0.118197	0.908137	0.37268
Acads_11409	0.0212836	0.968488	-0.157345	0.446748	0.17931	0.595336	-0.215432	0.266827	-0.146003	0.467542	-0.0765284	0.776736	0.131644	0.722603	-0.0236766	0.933028	0.0432489	0.998551	-0.0164294	1	-0.0625996	0.875119	0.0472069	0.850602	-0.135871	NA	-0.169925	0.407998	0.0263051	0.967575	0.0833128	0.993048	-0.0993169	0.679319	-0.0636663	0.797012	0.100556	NA	-0.214247	0.306373	-0.118032	0.635191	-0.103699	0.642301	0.0765509	1	0.254843	0.550376	-0.176833
Acadsb_66885	-0.166976	0.54557	-0.263729	0.119312	-0.208108	0.483184	-0.479189	0.00177376	-0.354949	0.0266735	-0.209714	0.302885	-0.16386	0.584696	-0.193737	0.297086	-0.139171	0.933319	-0.157648	1	-0.107396	0.725422	-0.263729	0.162984	-0.217769	NA	-0.181082	0.32538	-0.237287	0.505966	-0.203302	0.864365	-0.206504	0.280893	-0.383661	0.0228593	-0.221004	NA	-0.304323	0.0938551	-0.272092	0.165694	-0.325057	0.042882	-0.216154	1	-0.196918	0.681787	-0.182657
Acadvl_11370	-0.033028	0.926109	-0.0657271	0.701128	0.0875248	0.751343	-0.0073921	0.971002	0.031602	0.860761	-0.0351851	0.869747	0.128571	0.597781	0.105259	0.523345	-0.064258	0.998551	-0.0272917	1	-0.0805014	0.754302	0.104606	0.524336	-0.0445697	0.791111	-0.00668645	0.973695	-0.0173076	0.971102	0.0150191	0.994816	-0.145813	0.362543	-0.0554744	0.757238	-0.0123413	NA	-0.0503753	0.798724	0.0322889	0.882461	-0.00316339	0.989078	-0.0180184	1	0.0601712	0.92598	-0.0511026
Acap1_216859	0.187083	0.883979	0.369947	0.543122	-0.18948	NA	-0.139727	0.848668	0.167455	0.800792	-0.0681736	NA	0.127377	NA	0.206449	0.776721	-0.115479	NA	-0.115479	1	0.106913	NA	0.299558	NA	0.469483	NA	0.0861547	0.904876	0.281411	NA	0.532219	NA	0.772046	0.160961	0.705551	0.184714	0.065093	NA	0.547486	0.358169	0.547486	NA	0.281411	0.660449	-0.0916324	1	-0.562938	NA	0.0437193
Acap2_78618	-0.677124	0.00939348	-0.612078	0.0130325	-0.238281	0.633279	0.3762	0.155352	-0.806565	0.000658824	-0.0640823	0.876424	-0.156164	0.796919	-0.783715	0.000777557	-0.0042198	0.998551	0.00105321	1	0.246791	0.555152	-0.232081	0.457459	-0.295959	0.307315	-0.240769	0.413313	-0.00474816	0.998041	-0.0997613	0.994816	-0.228374	0.472879	-0.165586	0.598531	-0.0100425	NA	0.0084032	0.987502	-0.067942	0.871775	0.513888	0.0364737	-0.0233638	1	-0.0281898	0.983442	0.0446017
Acap3_140500	-0.424944	0.56655	-0.213956	0.698044	-0.156241	NA	-0.326166	0.522857	-0.632269	0.159271	-0.19446	NA	-0.109848	NA	-0.436348	0.39469	0.0375828	0.998551	0.102072	1	0.347923	0.633081	0.0782248	NA	-0.0560763	NA	-0.137504	0.808889	0.201081	0.867083	-0.233719	0.986712	-0.119008	0.854275	0.0458033	0.943922	0.193702	NA	0.148614	0.812466	-0.0127489	NA	0.689659	0.0992524	0.109934	1	0.341259	NA	0.00422421
Acat1_110446	-0.162553	0.768987	-0.448073	0.0940304	-0.229307	0.653334	-0.533521	0.0380731	-0.207686	0.483751	-0.225352	0.526655	-0.0152845	0.989653	-0.149377	0.669799	-0.133539	0.998551	-0.107825	1	-0.147505	0.776283	-0.239243	0.455555	-0.119707	0.711827	-0.187345	0.552086	-0.14004	0.845731	-0.0507163	0.994816	-0.115125	0.753668	-0.182544	0.568193	-0.176804	NA	-0.0978471	0.80118	-0.199903	0.569813	-0.211593	0.491803	-0.0515915	1	-0.0428637	0.975382	-0.148441
Acat2_110460	-0.0336503	0.960287	0.11003	0.708482	-0.296685	0.475183	-0.450107	0.0496492	0.175918	0.496157	0.0650339	0.857118	0.0041517	0.994111	-0.224473	0.411883	-0.0746571	0.998551	-0.016727	1	-0.110117	0.818545	0.0267746	0.936913	0.0430076	NA	-0.0550875	0.857757	-0.0878526	0.897608	-0.121379	0.987744	0.230093	0.405508	0.362108	0.12899	0.153665	NA	0.242447	0.372441	0.117714	0.72459	-0.234221	0.365331	-0.239119	1	-0.266364	0.70752	0.344206
Acat3_224530	-0.118105	0.78056	0.0796595	0.762928	-0.221553	0.55636	-0.199682	0.374589	0.0664841	0.795248	0.00879319	0.981318	-0.0215805	0.981302	-0.0267055	0.932507	0.0688886	0.998551	0.0225036	1	-0.081647	0.851044	-0.111283	0.668169	0.110331	NA	-0.0856527	0.736546	0.0483216	0.9384	0.0237435	0.994816	0.0531873	0.860959	0.159669	0.497023	0.0471025	NA	0.0688886	0.814509	0.0286927	0.930817	-0.266314	0.208977	-0.0843162	1	0.083232	0.930981	0.0434393
Acbd3_170760	-0.0506264	0.95636	0.369554	0.266221	0.0230306	NA	0.750828	0.0083788	0.240753	0.492863	0.301217	0.454292	-0.281056	0.648111	-0.355481	0.335236	-0.0301623	0.998551	0.0806181	1	0.235128	0.670467	0.246355	NA	0.257496	NA	0.4348	0.189407	0.487793	0.454825	0.153991	0.991888	0.389946	0.275123	0.487793	0.130711	-0.0166791	NA	0.579424	0.0830453	0.327885	NA	0.896906	0.000912167	-0.217977	1	-0.20263	0.892314	0.212408
Acbd4_67131	0.0690413	0.951897	-0.297386	0.549417	0.197939	NA	0.603699	0.128376	0.685126	0.0723026	-0.196692	NA	-3.70916e-07	NA	0.293359	0.553856	-0.0430691	0.998551	0.258312	1	0.327574	0.629545	0.546743	NA	0.160464	NA	-0.133267	0.804238	0.0957586	0.939124	0.382857	0.974233	0.382857	0.423812	0.446515	0.301833	0.382857	NA	0.12199	0.836813	0.270089	NA	0.719892	0.0557748	-0.0577158	1	0.0824618	NA	-0.0430691
Acbd5_74159	-0.146377	0.596864	-0.0642879	0.757732	-0.124467	0.695433	-0.0588575	0.779562	-0.385989	0.0107688	-0.119747	0.585545	-0.110355	0.746817	0.0372413	0.876286	-0.0642879	0.998551	-0.0187676	1	0.0805337	0.800287	-0.267464	0.142799	-0.101023	NA	0.00907776	0.969832	-0.0489544	0.919864	-0.0552485	0.994816	-0.106615	0.605743	-0.160847	0.369985	-0.190231	NA	-0.0871376	0.689311	-0.127306	0.53989	0.0287648	0.896494	-0.241599	1	-0.0908273	0.907707	-0.0143812
Acbd6_72482	-1.10535	0.0156438	-1.03427	0.0145499	-0.605425	NA	-0.668619	0.131447	-0.953348	0.0237863	-0.901818	0.0710343	-0.993241	0.0706771	-1.37716	0.000724509	-1.02046	0.135273	-0.172466	1	-0.333829	0.657221	-0.30008	NA	-0.195549	NA	-0.359669	0.468399	-0.584961	0.535582	-0.746024	0.45599	-0.864343	0.0651778	-0.316856	0.536238	-0.134795	NA	-0.013609	0.987548	0.0661917	NA	-0.359669	0.46649	-0.342391	1	-0.394858	0.799653	-0.940292
Accs_329470	0.255654	0.743739	-0.366783	0.427428	-0.239671	NA	0.327804	0.454713	0.11321	0.823254	-0.171767	NA	0.396517	NA	0.166649	0.758239	-7.22303e-07	1	0.11321	1	0.0857291	0.929277	0.407657	NA	0.316027	NA	0.362569	0.403737	0.07179	0.957248	-7.07351e-07	1	0.192644	0.713574	0.396517	0.352101	0.255654	NA	0.407657	0.364729	0.407657	NA	1.17971	0.000230306	0.23078	1	-0.0911485	NA	0.0291456
Acd_497652	0.00775169	0.989663	-0.246508	0.10206	-0.0529768	0.867609	-0.0210791	0.921572	0.157851	0.311528	0.00298638	0.991052	0.0534067	0.895303	-0.0089962	0.970674	0.0113154	0.998551	-0.06794	1	0.0136863	0.972739	0.0694495	0.71908	0.0172353	NA	-0.133324	0.433543	-0.134636	0.679339	0.00298638	0.997791	-0.0174436	0.944496	-0.09068	0.618916	0.0740006	NA	-0.0455529	0.834417	0.0909405	0.658175	0.123137	0.466	-0.0591926	1	-0.0443193	0.948496	-0.128088
Acer2_230379	-0.257787	NA	-1.32192	NA	-0.257787	NA	0.504053	0.567425	-0.693886	NA	0.388576	NA	-0.611424	NA	-1.61142	NA	-0.257787	NA	-0.137493	1	-0.0809094	NA	-2.45942	NA	-1.19639	NA	-0.137493	NA	-0.874458	NA	-0.459421	NA	-0.973993	NA	-1.19639	NA	-0.389031	NA	-0.693886	NA	-0.137493	NA	-0.389031	0.702272	-0.781349	1	-0.874458	NA	0.576203
Acer3_66190	-0.1231	0.617177	-0.160852	0.285267	-0.144274	0.583712	0.175325	0.228658	-0.156934	0.287242	-0.166748	0.334612	-0.172669	0.43706	-0.316018	0.0186405	-0.07888	0.998551	0.0772867	1	0.194618	0.330578	-0.271922	0.0915477	-0.0314846	0.859573	-0.272982	0.0566833	-0.012777	0.982764	0.0872307	0.983065	-0.0595518	0.75714	-0.000438658	1	-0.0975318	NA	0.0722889	0.703409	-0.0807344	0.678706	0.460588	0.000107221	-0.114527	1	0.0342432	0.961325	-0.172669
Acin1_56215	-0.0918647	0.821776	-0.314257	0.0936705	0.312005	0.290657	0.26523	0.152047	-0.0165766	0.948198	0.389542	0.0545949	0.0842923	0.856628	-0.424961	0.0177274	0.0738907	0.998551	0.0207271	1	0.334836	0.183305	0.250527	0.220749	0.0904974	NA	0.029366	0.90836	0.194018	0.616725	0.0379535	0.994816	0.104873	0.6627	0.220665	0.260757	0.149143	NA	0.113024	0.64198	0.329599	0.124651	0.374364	0.0274788	0.0780603	1	-0.237118	0.639933	0.0904974
Acly_104112	-0.0916106	0.775589	-0.0407337	0.848343	-0.0818007	0.791651	-0.270928	0.0754321	-0.50508	0.000296129	-0.126261	0.541088	-0.15236	0.583755	-0.128016	0.491366	-0.0989046	0.989764	-0.0950385	1	-0.161765	0.500559	-0.128894	0.488723	-0.0869106	0.633072	-0.202779	0.220652	-0.113604	0.752165	-0.0993348	0.981759	-0.117085	0.546325	-0.106668	0.562958	-0.0980445	0.675402	-0.0784041	0.709943	-0.0954675	0.65621	-0.117956	0.510611	-0.127577	1	-0.0561015	0.938849	0.105308
Acmsd_266645	0.929581	NA	0.607652	NA	0.308093	NA	0.067085	0.967956	0.192616	NA	1.19262	NA	0.607653	NA	0.514544	NA	0.192616	NA	0.308092	1	0.99997	NA	0.415008	NA	0.192616	NA	1.65205	NA	0.929581	NA	0.308093	NA	1.25151	NA	1.56185	NA	0.695116	NA	1.51454	NA	0.415008	NA	0.607653	0.621549	0.308093	1	-0.222421	NA	1.36254
Aco1_11428	0.073846	0.84497	-0.205737	0.240754	-0.0745703	0.829183	-0.112516	0.563841	-0.0745703	0.709823	0.0516389	0.836682	-0.0155464	0.98351	-0.047151	0.843067	-0.125953	0.955155	-0.214682	1	0.00617201	0.990451	-0.0942437	0.656993	-0.00930769	NA	-0.0407745	0.850197	-0.0202432	0.97253	-0.163561	0.971088	-0.0664516	0.77125	-0.047151	0.836785	-0.0249553	NA	0.0456588	0.849957	-0.142926	0.499947	0.0486519	0.828063	-0.134414	1	-0.16183	0.783128	0.141294
Aco2_11429	0.0497411	0.886876	0.106338	0.519935	-0.0109362	0.977334	0.00140511	0.997389	0.0136418	0.944434	-0.0384646	0.862152	-0.0248135	0.963115	0.217816	0.135606	-0.0753885	0.998551	-0.0341398	1	0.0153814	0.967475	0.107317	0.531376	0.0997934	0.537245	0.103396	0.531157	0.00245805	0.99831	-0.013772	0.994816	0.0453204	0.825455	0.116099	0.477961	0.0292237	0.904291	0.0803128	0.67398	0.0425932	0.84963	0.118043	0.464066	0.0139899	1	-0.0639546	0.923775	0.0275006
Acod1_16365	0.0955869	0.902679	-0.229654	0.52755	0.171781	0.78223	0.93725	0.000676446	-0.0359503	0.933041	0.49711	0.160525	-0.120042	0.883438	0.251728	0.501886	-0.0200433	0.998551	-0.0126549	1	0.181871	0.757736	0.459215	0.187421	0.167878	0.647434	0.825403	0.00603888	0.203089	0.788018	-0.135944	0.993198	0.18507	0.646948	0.450313	0.165759	-0.156737	0.748793	0.410011	0.240216	0.252381	0.527119	0.560704	0.0608712	-0.355251	1	-0.665958	0.19391	-0.27534
Acot1_26897	-3.17791	2.16144e-05	-0.592953	0.407639	-0.159993	NA	-0.271024	0.736148	-1.74496	0.00675896	-0.6172	NA	-0.545647	NA	-3.17791	1.14087e-05	-0.433754	NA	-0.0404116	1	0.307512	NA	-0.391319	NA	-0.522563	NA	0.307512	0.685123	-0.0904523	NA	-0.522563	NA	-0.914881	0.203404	-0.196063	0.819814	0.53358	NA	-0.329918	0.700122	0.500157	NA	0.294573	0.707039	0.0079514	1	0.200596	NA	-0.592953
Acot10_64833	-0.0636585	0.931889	-0.404695	0.17724	0.157183	NA	0.247381	0.409916	-0.0965731	0.782996	-0.176426	0.660376	0.100228	0.891285	0.0905124	0.818893	-0.0209088	0.998551	-0.0528517	1	0.315687	0.429266	-0.0104165	NA	0.0308062	NA	0.100228	0.773376	-0.26096	0.673469	-0.224123	0.974855	-0.0209088	0.965874	-0.0745468	0.847431	0.0807314	NA	0.0206104	0.965499	-0.0745468	NA	0.147846	0.659893	-0.107714	1	-0.107714	0.935468	0.0308062
Acot11_329910	-0.0552056	0.947646	-0.194757	0.586587	-0.112608	NA	0.0244115	0.956944	-0.594844	0.0426863	-0.0603307	0.900171	0.048417	0.966664	-0.494317	0.110965	-0.139475	0.998551	-0.00988163	1	-0.0552056	0.941414	-0.406854	NA	-0.234755	NA	-0.200404	0.569946	0.0767061	0.929124	0.0767061	0.994816	-0.172389	0.659255	0.00981417	0.982645	0.26057	NA	-0.0967249	0.82362	-0.0500987	NA	0.405156	0.172442	-0.258119	1	0.149539	0.916552	-0.330571
Acot13_66834	0.225895	0.514007	0.358964	0.0933046	0.153573	0.724555	-0.21228	0.38123	0.41749	0.0420067	0.423361	0.078569	0.315431	0.306756	0.0643436	0.836626	0.214091	0.865313	0.207302	1	0.229251	0.491459	0.262379	0.287465	0.174609	NA	0.0811519	0.769114	0.116006	0.841415	0.0922496	0.993344	0.390773	0.0881648	0.430666	0.0461964	0.117817	NA	0.250871	0.31136	0.405677	0.110323	-0.167472	0.508955	0.0755709	1	-0.0428606	0.971284	0.137593
Acot2_171210	-0.17096	0.886886	-0.0807626	0.905285	-0.116168	NA	0.052761	0.941019	-0.746645	0.133086	0.137878	NA	0.18954	NA	-0.447085	0.439857	0.145372	0.998551	0.453782	1	0.483652	0.519137	0.167625	NA	-0.0462054	NA	0.0447682	0.950126	-0.125157	0.930454	0.0447683	0.994816	0.650947	0.217295	0.602764	0.235519	0.547269	NA	0.435558	0.449836	0.321099	NA	0.246402	0.682436	0.225341	1	0.0447683	0.986891	-0.107235
Acot7_70025	0.0790975	0.900038	-0.0446107	0.898643	0.00615245	0.991473	-0.363065	0.159531	-0.204584	0.462526	-0.0517823	0.898744	-0.0331308	0.973867	-0.206806	0.496339	-0.0767612	0.998551	-0.0783877	1	-0.249228	0.533454	-0.0877757	0.799709	-0.162574	0.577786	-0.285872	0.299926	-0.221558	0.686746	-0.0755425	0.994816	-0.154831	0.636774	-0.125951	0.694267	-0.0264434	0.954011	-0.200594	0.521876	-0.0779809	0.843815	-0.409909	0.100442	-0.0710829	1	0.1169	0.922603	-0.0339196
Acot8_170789	0.185283	0.504037	-0.0706154	0.758397	0.134728	0.696107	0.126472	0.532904	0.124401	0.525223	0.247511	0.224024	0.230279	0.381101	0.179309	0.366864	0.101417	0.99775	-0.0400934	1	0.220616	0.389457	0.314452	0.108246	0.216732	NA	0.140889	0.483629	0.0390091	0.942883	0.140889	0.974855	0.179309	0.384368	0.355649	0.0396527	0.318082	NA	0.237963	0.219038	0.249413	0.219456	0.586844	6.01964e-05	0.206978	1	0.0477793	0.952098	0.0823365
Acot9_56360	0.105204	0.71016	-0.416112	0.00256095	0.0314286	0.924307	0.26855	0.0592448	0.169669	0.266015	-0.0444228	0.844969	-0.0907475	0.789271	0.116292	0.51516	-0.216724	0.626519	-0.161088	1	-0.0491795	0.879099	-0.182876	0.282523	0.039516	0.832467	0.181087	0.252306	-0.158002	0.615672	-0.0986149	0.981759	-0.0236779	0.92172	-0.00599869	0.978847	-0.261286	NA	-0.00322694	0.991764	-0.122478	0.519003	0.168031	0.283865	-0.15903	1	-0.229625	0.483999	-0.145723
Acox1_11430	0.0230537	0.951861	-0.00945206	0.962774	0.0728696	0.786961	0.065686	0.696422	0.0918527	0.549228	0.112914	0.530503	0.0894934	0.76503	0.0680845	0.707456	0.112914	0.933319	-0.00440326	1	0.0131297	0.971222	0.0304522	0.873798	0.0716748	NA	0.10476	0.505491	-0.00692545	0.993597	-0.0234281	0.994816	0.010638	0.963981	0.0668858	0.697809	0.0353635	NA	-0.00945206	0.967458	-0.0635595	0.749289	0.346218	0.00387479	0.0353635	1	-0.0375408	0.951495	0.127937
Acox3_80911	0.13583	0.827497	-0.14763	0.673372	0.040934	0.953066	0.333966	0.262689	0.0399119	0.918443	0.033764	0.94508	-0.235238	0.667653	-0.0442955	0.920276	-0.209486	0.957922	-0.110842	1	0.095079	0.878018	0.335633	0.297847	0.301923	NA	0.193958	0.557868	0.0347905	0.972494	0.10293	0.994816	0.0224245	0.963847	0.269153	0.394927	0.0891623	NA	0.203118	0.570042	0.174531	0.653611	0.610833	0.0188781	-0.180607	1	-0.462588	0.448814	0.000525518
Acoxl_74121	-0.157536	NA	-0.398543	NA	0.229487	NA	1.38995	0.109564	0.842463	NA	0.229487	NA	0.463953	NA	-0.273013	NA	-0.273013	NA	-0.536047	1	0.949379	NA	0.0489149	NA	0.601456	NA	0.463952	NA	-1.53605	NA	-0.68805	NA	-0.536047	NA	0.949379	NA	-0.273013	NA	0.229487	NA	0.463952	NA	1.53434	0.0662726	-0.273013	1	0.534341	NA	-1.53605
Acp1_11431	0.125531	0.735655	0.0408722	0.875495	0.0142507	0.977334	-0.0459497	0.860001	0.231409	0.228122	0.112343	0.675724	0.225619	0.446381	0.209413	0.315408	0.136544	0.960467	0.0634091	1	0.248007	0.363644	0.169087	0.449743	0.224329	0.27846	0.253076	0.202993	0.211367	0.591592	0.0305777	0.994816	0.208108	0.337911	0.327645	0.0844077	0.171766	NA	0.336627	0.0941079	0.115129	0.657374	0.0142507	0.959324	0.148154	1	0.00751791	0.993961	0.156293
Acp2_11432	0.194277	0.463167	-0.0327659	0.89095	0.0356112	0.927905	0.159612	0.404323	0.237023	0.16984	0.201111	0.339118	0.00261026	0.994541	0.132698	0.526267	-0.0717747	0.998551	0.0688707	1	0.131744	0.658873	0.170796	0.39707	0.258149	0.189225	0.203836	0.272346	0.170796	0.641885	0.0130044	0.994816	0.123614	0.569141	0.295243	0.0907617	0.120252	0.647727	0.293539	0.112616	0.183735	0.381783	0.342164	0.0341712	-0.0602878	1	-0.24672	0.542684	-0.0855699
Acp5_11433	0.671945	0.204068	0.0715524	0.903969	0.614543	0.375194	1.69981	8.58087e-07	0.79918	0.0441496	1.07155	0.0240199	0.293945	0.738541	0.587676	0.180345	0.197729	0.998551	0.102249	1	-0.118878	0.90159	0.702318	0.134406	0.218894	NA	0.469031	0.30468	0.0480934	0.976424	0.0559555	0.994816	0.0480934	0.946533	0.463131	0.309158	0.0869824	NA	0.0401882	0.955127	0.427211	NA	1.77318	1.5769e-07	0.0162093	1	-0.075289	0.975007	0.232833
Acp6_66659	0.27892	0.610162	-0.0461301	0.918808	0.241007	NA	0.440041	0.170715	0.469484	0.132013	0.311803	0.436759	0.253756	0.682643	0.241007	0.532543	0.0446989	0.998551	0.179978	1	0.307733	0.538349	0.394717	NA	0.36369	NA	0.283071	0.428313	0.299559	0.660347	0.253756	0.974855	0.428842	0.216689	0.845752	0.00693343	0.371509	NA	0.454838	0.190413	0.428842	NA	0.179978	0.643132	0.162056	1	0.0544469	0.975382	0.19768
Acpp_56318	0.514576	0.630701	-0.276837	0.743502	-0.392315	NA	0.855613	0.156699	-1.27684	NA	0.110186	NA	0.152006	NA	0.152006	0.869722	0.110186	NA	-0.517845	1	-0.169922	NA	0.27065	NA	-0.276837	NA	1	0.0971854	-0.333421	NA	0.0227228	NA	0.0671169	0.95072	-0.58496	0.451966	0.308125	NA	0.695148	NA	-0.333421	NA	0.929613	0.112646	0.482154	1	-0.0703867	NA	-0.333421
Acrbp_54137	-2.85759	NA	0.585083	NA	-0.999872	NA	1.17004	NA	1.17004	NA	-0.999872	NA	0.585082	NA	0.000121798	NA	0.000118575	NA	-0.999873	1	0.322044	NA	0.585081	NA	-0.414915	NA	0.322049	NA	0.000122346	NA	-1.8958	NA	-2.85759	NA	-1.8958	NA	-0.999879	NA	0.322048	NA	-0.414919	NA	1.90701	NA	-0.999879	1	-2.8576	NA	-0.999879
Acsbg1_94180	-0.115532	NA	-0.115529	NA	-3.55821	NA	1.46943	NA	-0.115531	NA	-0.115529	NA	1.2064	NA	1.10686	NA	0.106863	NA	0.999947	1	0.999947	NA	1.10686	NA	0.758938	NA	0.999948	NA	1.2064	NA	0.106862	NA	0.621436	NA	1.38697	NA	0.999946	NA	0.999948	NA	-0.11553	NA	2.75894	0.0291531	0.299509	1	0.106864	NA	-0.378563
Acsbg3_78625	-0.89597	NA	0.58492	NA	1.32189	NA	1.80731	NA	1.32188	NA	-3.80234e-05	NA	-4.38957e-05	NA	1.58492	NA	-0.895969	NA	0.584921	1	0.584918	NA	0.999957	NA	1.32189	NA	1.99996	NA	0.999956	NA	-4.38957e-05	NA	-0.895969	NA	1.58492	NA	-0.895968	NA	-1.85776	NA	-4.07269e-05	NA	1.32189	NA	0.999958	1	0.999954	NA	-0.895972
Acsf2_264895	-0.056582	0.979444	-0.530513	0.50295	0.106917	NA	-0.115476	0.901202	-0.308121	NA	0.106917	NA	0.469487	NA	-0.0565822	0.954816	-0.176876	NA	-0.241007	1	-0.056582	NA	0.206452	NA	-0.241007	NA	-0.308121	0.706874	-0.241007	NA	-0.176876	NA	0.157543	0.866791	-0.0565821	0.952194	-0.308121	NA	0.343956	NA	0.157543	NA	-0.056582	0.951579	-0.241007	1	0.157543	NA	-0.700438
Acsf3_257633	-0.00759984	0.995076	-0.232534	0.541633	-0.0805314	NA	-0.38256	0.269529	-0.318143	0.360535	-0.129441	0.785376	0.0374099	0.978381	0.0275284	0.955648	-0.0332257	0.998551	0.164581	1	0.208975	0.716265	0.0175787	NA	0.10944	NA	-0.232534	0.538846	0.0569722	0.958358	-0.0698841	0.994816	-0.0645898	0.898563	0.160066	0.690682	0.217692	NA	0.012578	0.983699	0.164581	NA	0.0810578	0.853653	0.100041	1	0.277281	0.808779	-0.134979
Acsl1_14081	-0.244854	0.228744	-0.649015	1.7609e-06	-0.1793	0.52541	-0.0733009	0.707957	-0.744576	4.26359e-08	-0.352321	0.0469776	-0.25959	0.217105	-0.140481	0.445686	-0.178406	0.811158	-0.0827485	1	-0.0922583	0.754821	-0.26971	0.128231	-0.213382	0.225989	-0.269075	0.094093	-0.112606	0.758301	-0.124897	0.974855	-0.324035	0.0490227	-0.235526	0.147653	-0.339607	0.0904711	-0.182284	0.311133	-0.20274	0.274078	-0.0674964	0.738136	-0.179598	1	-0.113745	0.860555	-0.349971
Acsl3_74205	-0.954771	0.0152421	-0.046693	0.926976	-0.771059	NA	-0.104796	0.830595	-0.851677	0.018169	-0.38773	NA	-0.207158	NA	-0.868356	0.0164511	0.0890837	0.998551	0.0890837	1	0.0804188	0.927318	-0.972692	NA	-0.38773	NA	0.259968	0.526761	-0.00921829	0.99781	-0.283393	0.974855	0.00916027	0.987813	-0.0372327	0.94423	0.0452295	NA	-0.124696	0.812058	0.106259	NA	0.519161	0.137501	-0.250226	1	-0.075452	NA	-0.207158
Acsl4_50790	-0.087698	0.853412	0.0594012	0.828777	0.0782251	0.854329	0.0329958	0.909725	-0.661712	0.000277616	0.0746584	0.805994	-0.00801379	0.990695	-0.157813	0.520637	0.0612046	0.998551	0.233431	1	0.11732	0.759037	-0.0241759	0.935146	0.0439808	0.863904	0.0621054	0.812852	0.139681	0.769026	0.0357499	0.994816	0.289122	0.191171	0.312779	0.132283	0.116019	0.704809	0.409031	0.057963	0.149038	0.573551	0.0768886	0.770868	0.109934	1	-0.0217878	0.983442	0.300617
Acsl5_433256	-0.00240411	0.997122	-0.0645671	0.74116	-0.0449625	0.890842	0.0614721	0.753454	0.0972003	0.574266	-0.0517049	0.822203	-0.141593	0.608778	0.0565308	0.790573	-0.224567	0.609144	-0.0789941	1	-0.220163	0.311017	-0.137057	0.449983	-0.0113693	0.956129	0.0459325	0.81546	-0.114591	0.743317	-0.0826236	0.986712	-0.0779071	0.701149	-0.0446085	0.831299	-0.0768209	0.747249	-0.00860482	0.974319	-0.125406	0.518517	-0.0786317	0.678493	-0.129154	1	-0.138568	0.799011	-0.28433
Acsm3_20216	-0.129285	NA	0.571154	NA	-0.544322	NA	-0.32193	0.766245	0.118642	NA	0.118643	NA	0.455677	NA	0.728696	NA	0.394277	NA	-0.32193	1	0.67807	NA	-0.428845	NA	0.192643	NA	0.192643	NA	0.118642	NA	-0.129284	NA	-0.428846	NA	0.777606	NA	0.263032	NA	0.625603	NA	-0.32193	NA	0.263032	0.801595	-0.544322	1	0.118643	NA	-0.32193
Acss1_68738	-0.718392	0.0790282	-0.299167	0.462561	-0.496	NA	0.0385645	0.941019	-0.798882	0.0194569	-0.539795	0.1944	-0.0536628	0.969639	-0.822729	0.0163304	0.00508982	0.998551	-0.217867	1	-0.0326522	0.972739	-0.481692	NA	-0.472232	NA	-0.520166	0.168342	-0.13343	0.897608	-0.270188	0.975566	-0.453495	0.265029	-0.412207	0.288403	-0.221825	NA	-0.380892	0.362341	-0.398703	NA	0.425198	0.250648	-0.190461	1	-0.303355	0.819624	-0.462833
Acss2_60525	-0.857979	0.146735	-0.670352	0.175852	-0.355478	NA	-0.601639	0.230554	-0.520109	0.298933	-0.473315	NA	-0.520109	NA	-1.22055	0.0087475	-0.688054	0.653561	-0.341403	1	0.0701284	0.95354	-0.0971663	NA	-0.688054	NA	-0.157539	0.793822	-0.568472	0.57575	-0.55217	0.895572	-0.799085	0.127259	-0.341403	0.542186	-0.413194	NA	-0.384047	0.51003	-0.273016	NA	-0.442941	0.403081	-0.341403	1	-0.857979	NA	-0.369692
Acta1_11459	0.500418	0.773979	0.573174	0.565974	-0.450672	NA	-0.657123	0.522194	-0.313168	NA	0.0347539	NA	0.0347542	NA	-0.450672	0.69885	-0.228281	NA	-0.550208	1	0.165998	NA	-0.0721613	NA	-0.834001	NA	0.708525	0.45624	0.257146	NA	0.13429	NA	1.10187	0.2329	-1.15336e-05	1	0.423795	NA	0.85189	NA	0.342876	NA	0.0687012	0.956992	0.729899	1	0.165998	NA	0.619716
Acta2_11475	0.21573	0.87943	0.104699	0.896921	0.104699	NA	-0.217229	0.778552	1.51007e-06	1	0.0458051	NA	-0.38941	NA	-0.516789	0.467532	0.188763	0.998551	0.175088	1	0.0306982	0.986385	-0.0797258	NA	0.119054	NA	-0.129766	0.867931	-0.0634239	0.97777	0.0607554	0.994816	0.438122	0.543198	-0.181605	0.822655	-0.0313628	NA	0.590126	0.382379	0.175088	NA	-0.516789	0.446901	-0.0962138	1	-0.112893	NA	0.318823
Actb-ps1_667113	0.426229	0.649993	0.0614853	0.935212	-0.275447	0.792666	-0.788078	0.136564	-0.443055	0.437922	-0.106483	0.899747	-0.24729	0.852915	-0.252147	0.720592	-0.441668	0.92767	-0.458411	1	-0.196078	0.863378	-0.616978	0.304368	-0.373923	NA	0.0712399	0.923467	-0.183265	0.905184	-0.110889	0.994816	0.559719	0.359721	-0.151152	0.833918	-0.0966207	NA	0.38537	0.557604	-0.078173	0.92722	-0.237623	0.722526	-0.0346287	1	-0.104286	0.969686	0.262183
Actg-ps1_621269	0.0581225	0.87685	-0.280637	0.0684444	-0.0965732	0.758878	-0.647846	2.19635e-06	-0.414543	0.00437031	-0.313427	0.0750733	-0.0981594	0.77997	-0.0284505	0.90477	0.0264453	0.998551	-0.140026	1	-0.0559312	0.867733	-0.210334	0.230202	-0.183145	NA	-0.215489	0.191946	-0.127014	0.713269	-0.048245	0.994816	0.00886912	0.975306	-0.269871	0.0906263	-0.130256	NA	-0.0119108	0.964506	-0.201782	0.273955	-0.408627	0.00395911	-0.0965732	1	-0.088668	0.907175	0.430156
Actl6a_56456	-0.0988407	0.895683	-0.0376375	0.930836	-0.0485739	0.947776	-0.299764	0.369754	-0.0160102	0.971147	-0.00531689	0.991541	0.0614744	0.95281	-0.100736	0.818023	0.0606265	0.998551	-0.0847011	1	-0.0412738	0.959654	-0.238999	0.515035	0.0563796	0.888067	-0.0884581	0.8225	0.087515	0.923426	-0.0204892	0.994816	-0.0586724	0.903662	-0.106439	0.796485	-0.114077	NA	0.0167094	0.975106	-0.0669877	0.891551	-0.0669877	0.873961	-0.0753511	1	0.00441614	0.997019	-0.125611
Actn1_109711	0.240859	0.416926	0.156268	0.500058	0.369672	0.228469	0.131666	0.576364	-0.465756	0.019121	0.210974	0.398436	0.227653	0.481182	-0.00974158	0.97758	0.166685	0.932669	0.31453	1	0.224333	0.454788	0.103026	0.688619	0.0811669	NA	0.00967587	0.974074	0.173588	0.690649	0.0552385	0.994816	0.462781	0.0239804	0.339298	0.0907617	0.348478	NA	0.339298	0.110276	0.152779	NA	0.31453	0.10702	0.534244	0.818911	0.247416	0.651436	0.230966
Actn4_60595	-1.22381	3.11158e-07	-0.899568	0.000301261	-0.726859	0.070897	-0.365382	0.205634	-0.589142	0.0251628	-0.728499	0.0235926	-0.81847	0.0100237	-1.12328	1.88932e-06	-0.733902	0.0523924	-0.410186	1	-0.169323	0.745513	-0.249148	0.453539	-0.207866	0.507809	-0.339367	0.257917	-0.367206	0.539932	-0.836046	0.0074885	-0.850772	0.00550777	-0.326179	0.277544	-0.0791107	0.866064	-0.156806	0.67537	-0.0998887	0.813408	0.0102942	0.980681	-0.301902	1	-0.720782	0.0543286	-0.676233
Actr10_56444	0.187662	0.245428	0.0668495	0.661036	0.100732	0.675583	0.0168851	0.924424	0.27768	0.0153814	0.217184	0.116103	0.0880051	0.730963	0.102541	0.487367	-0.0063223	0.998551	0.0843481	1	0.0331007	0.9071	0.0603487	0.705882	0.130295	0.342032	0.0538186	0.727064	0.131181	0.614229	-0.00437402	0.997791	0.127632	0.380484	0.115141	0.40717	0.0472587	NA	0.174823	0.200196	0.0989209	0.533042	-0.0579235	0.715769	0.0302523	1	-0.0121829	0.986227	0.071475
Actr1a_54130	-0.0440239	0.87943	0.041741	0.789252	0.0524765	0.832215	-0.171375	0.15711	-0.155003	0.199107	0.0395352	0.825582	-0.055243	0.854477	-0.23285	0.0440792	-0.0565532	0.998551	-0.0905068	1	-0.116234	0.537432	-0.0172445	0.920519	0.00251871	0.98678	-0.278596	0.01739	-0.0689279	0.821597	-0.0213322	0.994816	-0.0597027	0.707321	-0.0078359	0.963511	-0.0108806	0.9615	-0.0267149	0.877783	-0.0113887	0.953225	-0.14996	0.226592	-0.0523647	1	-0.0864863	0.860555	-0.0872895
Actr1b_226977	-0.139288	0.475336	-0.457505	4.11012e-05	-0.110386	0.642466	0.593851	6.98387e-09	0.301005	0.00899146	0.0151019	0.944622	-0.0698593	0.819519	-0.041806	0.816677	0.0657115	0.998551	0.0546173	1	0.260542	0.110808	-0.0240556	0.89253	0.134499	0.331044	-0.0388324	0.811584	0.223459	0.348633	0.0364054	0.994816	-0.0703652	0.668111	-0.00410233	0.982766	0.177323	0.305965	0.0359354	0.843575	-0.0147746	0.943472	0.932415	5.10711e-22	0.0903658	1	0.110147	0.805125	-0.143008
Actr2_66713	0.0239475	0.960041	0.186057	0.291046	0.184241	0.541883	0.0822694	0.686762	-0.205921	0.223645	0.268692	0.151853	0.18206	0.506115	-0.0343779	0.891367	0.154807	0.884644	0.255682	1	0.266292	0.251344	0.124381	0.533331	0.134344	0.467439	0.0945379	0.634784	0.150202	0.673637	0.13825	0.974855	0.312627	0.0736544	0.314155	0.0585816	0.17608	0.461358	0.351063	0.0479088	0.255889	0.183089	0.0351898	0.877933	0.105169	1	0.00860126	0.992602	0.261065
Actr3_74117	-0.198736	0.204261	-0.248465	0.0363265	-0.152344	0.483184	-0.581532	1.50202e-08	-0.243342	0.0383468	-0.25273	0.0681411	-0.120439	0.584696	-0.153833	0.248582	-0.0907413	0.957922	-0.0200519	1	-0.0292353	0.922416	-0.330658	0.0293272	-0.0842698	0.55119	-0.297684	0.0135574	-0.081342	0.784784	-0.0508636	0.993344	-0.179873	0.18273	-0.249594	0.0437412	-0.158357	0.359162	-0.129294	0.369122	-0.183057	0.201829	-0.402893	0.000153537	-0.130523	1	-0.0435439	0.941392	-0.138917
Actr3-ps_667799	-0.223158	0.138174	-0.232117	0.0579745	-0.144748	0.518764	-0.598458	1.13017e-08	-0.283549	0.0159092	-0.257909	0.0679967	-0.112773	0.625543	-0.170733	0.198782	-0.0105804	0.998551	0.0630433	1	0.0570086	0.826605	-0.268315	0.0647678	-0.0832925	0.562206	-0.282101	0.0231185	-0.0762843	0.806924	-0.0358066	0.994816	-0.17495	0.206135	-0.20325	0.114259	-0.109835	0.560438	-0.113509	0.451353	-0.192329	0.188584	-0.436909	4.91313e-05	-0.0917837	1	-0.0398212	0.947127	-0.0613044
Actr3b_242894	-0.137489	NA	-2.35535	NA	-2.35535	NA	-0.137487	NA	0.125546	NA	-0.459415	NA	0.125547	NA	0.125545	NA	-0.137488	NA	0.125546	1	0.540582	NA	-1.45941	NA	-0.459415	NA	-0.137488	NA	-0.137489	NA	-0.87445	NA	-2.35534	NA	-2.35534	NA	-0.459413	NA	-0.87445	NA	-0.87445	NA	0.710508	NA	-0.459415	1	-2.35534	NA	-1.45941
Actr5_109275	0.142015	NA	0.0489049	NA	-0.0506307	NA	-1.05063	0.387626	-0.157546	NA	-0.398553	NA	0.601446	NA	0.311939	NA	-0.157546	NA	-0.857985	1	-0.0506304	NA	-0.273023	NA	-0.157546	NA	0.463942	NA	0.949369	NA	0.311939	NA	0.389941	NA	0.999995	NA	0.534331	NA	0.229477	NA	0.311939	NA	-0.273023	0.840724	-0.273023	1	0.311939	NA	0.048905
Actr6_67019	0.263033	0.80869	0.773227	0.116561	-0.0534409	NA	0.847995	0.0769021	0.818551	0.0862495	-0.196399	NA	0.0766197	NA	0.327163	0.608063	-1.58859e-06	1	0.347922	1	0.485425	0.539973	0.101282	NA	0.593678	NA	0.101282	0.883139	0.172835	NA	0.172835	0.994816	0.284728	0.667385	0.101282	0.889601	0.149376	NA	0.388564	0.534626	-0.137505	NA	1.27392	0.00285531	-0.196399	1	-1.1964	NA	0.0259936
Actr8_56249	0.288442	0.436393	-0.0562495	0.870554	0.095406	NA	0.323599	0.20059	0.326268	0.186392	0.129426	0.712764	0.189298	0.701306	0.252408	0.365738	0.0859868	0.998551	0.0149673	1	0.138567	0.768173	-0.109361	0.738612	0.0346856	NA	0.241136	0.377982	0.095406	0.895338	0.079673	0.994816	0.00500624	0.990707	0.110969	0.726363	0.27745	NA	0.0281427	0.943679	-0.00502413	NA	0.621822	0.00413567	0.0116546	1	0.0541379	0.963743	-0.12386
Acvr1_11477	-0.058893	0.949072	-0.546994	0.112299	-0.0324208	NA	-0.12728	0.762473	-0.387516	0.267201	-0.387516	0.349012	-0.243925	0.715249	-0.584962	0.0930072	-0.0324208	0.998551	-0.169924	1	-0.747691	0.106746	-0.0193646	NA	-0.213868	NA	-0.565853	0.110799	-0.321927	0.654293	-0.184424	0.984728	-0.058893	0.909501	0.305161	0.380143	-0.321927	NA	-0.058893	0.903088	0.00639844	NA	-0.664033	0.0459353	-0.274622	1	-0.0455962	0.97607	0.116957
Acvr1b_11479	0.228837	0.829545	-0.301909	0.601635	0.390399	0.676082	-0.602164	0.235159	-1.15594	0.0110601	0.282049	0.681246	-0.0765078	0.968186	-0.47787	0.391709	-0.166872	0.998551	-0.0868498	1	-1.47787	0.0064242	0.0979899	0.885386	-0.713938	NA	-0.705945	0.164548	-0.792163	0.425214	-0.237124	0.989673	-0.874874	0.0916934	-0.522796	0.322141	-0.554739	NA	-0.628362	0.248882	-0.474472	NA	-1.01103	0.026542	-0.289911	1	-0.225651	0.922603	-0.0283713
Acvr2a_11480	-1.73744	3.28664e-08	-0.987163	0.00249034	-0.790972	0.126684	-1.58353	3.0178e-07	-2.5329	1.29061e-14	-0.915152	0.0246244	-0.557995	0.245818	-1.75668	1.03719e-08	-0.67664	0.286532	0.00143217	1	0.114265	0.879728	-0.335603	0.416289	-0.162067	NA	-0.237756	0.561106	-0.102404	0.923098	-0.704385	0.211024	-0.342853	0.409964	-0.00718096	0.989591	0.0630712	NA	-0.0689571	0.893493	0.0875473	NA	-0.766394	0.0193428	0.0520582	1	-0.528765	0.504724	-0.831189
Acvr2b_11481	-0.0506265	NA	0.311944	NA	0.142019	NA	0.842459	0.405462	-0.688055	NA	0.785875	NA	0.0489097	NA	1.04891	NA	0.229482	NA	-0.536052	1	0.142019	NA	0.142019	NA	-0.0506255	NA	0.785875	NA	0.785875	NA	-0.273018	NA	0.0489095	NA	-0.857981	NA	-0.857979	NA	-0.536052	NA	0.229482	NA	0.785876	0.446783	0.142019	1	-0.536052	NA	-1.05063
Acvrl1_11482	0.212202	0.789711	0.215514	0.641879	0.320774	NA	0.574035	0.130596	0.404432	0.309755	0.336073	0.495477	-0.068854	0.961432	0.112666	0.836626	-0.00192303	1	0.0947886	1	0.215514	0.76632	0.389845	0.377168	0.44733	NA	0.401526	0.334913	0.151234	0.893561	0.0803254	0.994816	0.436015	0.316771	0.513419	0.196523	0.165007	NA	0.480753	0.259631	0.378067	NA	0.545362	0.153223	-0.105587	1	-0.547045	0.550183	0.047243
Acy1_109652	-0.188445	0.866949	0.0435021	0.948147	-0.310929	NA	-0.570315	0.257957	-0.122856	0.837652	-0.0755506	NA	0.0857303	NA	0.327805	0.552898	-0.0147966	0.998551	-0.222392	1	-0.205318	0.833205	-0.138976	NA	0.316028	NA	0.339487	0.51476	-0.138976	NA	0.0995361	0.994816	0.0995361	0.887014	0.179706	0.764395	-0.138976	NA	0.126758	0.848378	-0.310929	NA	-0.257157	0.652909	-0.0601206	1	-0.347923	NA	-0.155278
Acy3_71670	0.125505	NA	1.1255	NA	1.1255	NA	1.24098	NA	1.1255	NA	0.86247	NA	0.347897	NA	0.710467	NA	0.862471	NA	0.347897	1	0.710468	NA	1.54054	NA	-0.874494	NA	0.540542	NA	0.999973	NA	0.125506	NA	0.999974	NA	1.44743	NA	0.540542	NA	0.347897	NA	1.3479	NA	0.999974	0.43881	0.86247	1	0.540542	NA	-0.459457
Acyp1_66204	0.341339	0.531484	0.257275	0.511608	0.218281	NA	0.218281	0.585364	0.218281	0.571736	0.178203	NA	0.304581	NA	0.157739	0.732823	0.168007	0.998551	0.332237	1	0.136981	0.851	0.147397	NA	0.0728502	NA	0.276384	0.474248	0.0396834	0.974661	-0.0290294	0.994816	0.30458	0.453543	0.198381	0.631808	0.198381	NA	0.208365	0.64198	0.323077	NA	0.168007	0.69516	0.295243	1	0.313858	0.794719	0.105272
Acyp2_75572	0.559425	0.570856	0.25457	0.744604	0.376561	NA	1.04975	0.0558856	0.999997	0.0694798	0.75207	NA	0.626539	NA	0.25457	0.7623	0.559425	NA	0.337032	1	0.211501	NA	0.45251	NA	0.337032	NA	0.0739979	0.933039	0.75207	NA	0.167107	NA	0.25457	0.759042	0.65896	0.297852	0.29639	NA	-0.189036	0.839562	-0.189036	NA	0.626539	0.322158	0.29639	1	0.25457	NA	0.452509
Ada_11486	0.0266816	0.981697	-0.141356	0.737928	0.156612	NA	-0.596551	0.074447	0.093109	0.823258	-0.668104	NA	0.135753	NA	-0.0509013	0.920581	-0.0193657	0.998551	-0.00385274	1	0.0417098	0.961757	0.0713046	NA	0.0266816	NA	0.135753	0.736832	0.135753	0.886362	0.00384169	0.998045	-0.00385273	0.995427	0.177173	0.657364	0.0114952	NA	-0.228819	0.590766	0.121678	NA	-0.210897	0.593988	0.20414	1	0.319618	0.767304	-0.0913156
Adal_75894	-0.36446	0.663699	-0.709288	0.132863	-0.255112	NA	-0.652705	0.170715	-0.193273	0.726139	-0.0585235	NA	-0.0863577	NA	-1.12433	0.0119649	-0.30875	0.982544	-0.153472	1	-0.375864	0.628751	-0.223861	NA	-0.265681	NA	-0.926879	0.051466	-0.38736	0.702164	-0.16332	0.994816	-0.558728	0.291635	-0.297862	0.586418	-0.276329	NA	-0.652704	0.207909	-0.375864	NA	-0.203397	0.727346	-0.532965	1	0.0477351	NA	-0.0863577
Adam10_11487	-0.13877	0.753231	0.0262211	0.93312	-0.0615007	0.89515	0.0359792	0.908839	-0.736454	0.000166567	0.0626622	0.85213	0.0404608	0.95963	-0.305058	0.18506	0.113174	0.998551	0.161978	1	0.252643	0.437441	0.0913826	0.750934	0.00153308	0.996304	0.0823556	0.76612	0.137434	0.797289	0.0065046	0.997791	0.166427	0.540096	0.243926	0.301454	0.0740005	0.832319	0.305731	0.205811	0.214812	0.426582	0.0841655	0.766892	-0.0844939	1	-0.215061	0.774574	0.183412
Adam15_11490	-0.595776	0.0140484	-0.160635	0.57509	-0.124539	0.794947	-0.368308	0.12675	-0.588876	0.0080538	-0.213379	0.493907	-0.0379135	0.968502	-0.737363	0.000502054	-0.0185665	0.998551	-0.0867894	1	-0.131101	0.778353	-0.243311	0.386435	-0.362046	0.188408	-0.291855	0.259527	-0.128077	0.842158	-0.144317	0.983065	-0.277917	0.314563	-0.29993	0.24045	-0.045765	0.913286	-0.346204	0.19271	-0.165867	0.602576	-0.188504	0.493677	-0.0252454	1	0.110316	0.923108	-0.160103
Adam17_11491	-0.0128073	0.980135	-0.106006	0.54133	0.0130917	0.973235	0.212699	0.155311	-0.482852	0.000258285	-0.0361647	0.876424	-0.128891	0.640043	0.0181107	0.93688	-0.173367	0.789496	-0.0795238	1	-0.17608	0.424973	-0.0937013	0.613725	-0.0259332	0.895418	0.0602096	0.74474	-0.0699621	0.863204	-0.18152	0.85659	-0.0816416	0.67325	-0.0513033	0.797695	-0.220658	0.277498	-0.0368493	0.865303	-0.115956	0.541683	0.471272	0.000213466	-0.189872	1	-0.341486	0.1241	-0.132692
Adam19_11492	0.271547	0.764104	0.223612	0.682853	0.112191	NA	-0.57645	0.219325	-1.49399	0.000420108	-0.237648	NA	0.393537	NA	-0.82597	0.06689	0.158817	0.998551	-0.0200569	1	-0.115476	0.91157	0.313367	NA	-0.446682	NA	-0.12786	0.825179	-0.0669778	0.965557	0.00284362	1	-0.0142975	0.985734	-0.0910233	0.88624	-0.264742	NA	-0.0492031	0.945427	-0.0258391	NA	-0.0849743	0.890559	-0.230954	1	-0.0669778	0.975382	-0.551213
Adam1a_280668	-0.584945	NA	0.0931265	NA	-0.584943	NA	-0.0995176	NA	-0.906872	NA	-0.321912	NA	-0.099519	NA	-0.906872	NA	0.263052	NA	-1.90687	1	-0.0995193	NA	-1.32191	NA	-0.32191	NA	-0.321911	NA	0.0931265	NA	-0.906873	NA	-3.7646	NA	-0.321911	NA	0.0931273	NA	-0.321911	NA	-0.584946	NA	-1.32191	0.512285	-0.32191	1	-3.76459	NA	-2.8028
Adam22_11496	3.34286e-06	1	-0.308119	0.781266	0.509016	NA	0.509017	0.589243	-0.308119	NA	-0.176874	NA	0.106918	NA	0.387026	NA	3.37126e-06	NA	0.547491	1	0.106918	NA	0.387026	NA	-0.176875	NA	-0.452509	0.663449	0.387026	NA	0.206454	NA	0.206454	0.865945	0.509017	0.594861	0.106918	NA	-0.115474	NA	-0.452509	NA	0.547491	0.558163	-0.378508	1	-0.793546	NA	3.27841e-06
Adam3_11497	0.415113	NA	-0.584883	NA	-0.584883	NA	-0.584886	NA	-0.584886	NA	-0.584889	NA	-2.44261	NA	7.70577e-05	NA	-0.584884	NA	-0.584886	1	7.16295e-05	NA	0.737038	NA	-2.44261	NA	0.737041	NA	-1.48081	NA	-1.48081	NA	-1.48082	NA	-2.44261	NA	-0.584884	NA	7.3146e-05	NA	1.00007	NA	7.45586e-05	NA	7.70577e-05	1	-1.48082	NA	7.3146e-05
Adam33_110751	0.245116	NA	-0.584958	NA	0.332578	NA	-0.584959	0.670764	0.332579	NA	-0.947527	NA	-0.295452	NA	-0.0544437	NA	0.245116	NA	0.0524715	1	-0.432955	NA	-0.754883	NA	0.152007	NA	-0.0544441	NA	-0.432955	NA	0.0524713	NA	-0.295451	NA	0.332579	NA	-0.0544436	NA	-0.754883	NA	-1.75488	NA	2.12776	0.0152527	-0.432957	1	-1.16992	NA	0.152007
Adam4_11498	0.67803	NA	0.999958	NA	1.99996	NA	1.26299	NA	1.67803	NA	0.678033	NA	-1.2179	NA	0.262996	NA	0.678032	NA	0.678031	1	1.48538	NA	0.26299	NA	-2.17969	NA	-0.321968	NA	0.999957	NA	0.99996	NA	-0.321967	NA	0.999959	NA	-1.2179	NA	-2.1797	NA	0.67803	NA	0.678027	NA	0.26299	1	0.262996	NA	0.678032
Adam8_11501	-0.0305863	0.956673	-0.0941648	0.705921	0.0592932	0.889444	0.300075	0.131463	0.0247992	0.927781	-0.126838	0.64948	-0.192989	0.585792	0.194613	0.393925	-0.109976	0.998551	0.0354406	1	-0.0739124	0.863404	0.277811	0.209731	0.376889	0.110066	0.293842	0.154312	0.0978963	0.856427	0.093597	0.993048	0.222007	0.332108	0.490564	0.0122478	0.166493	0.578122	0.40877	0.0538662	0.389637	0.0967659	0.426297	0.019989	-0.00775099	1	-0.283111	0.538243	0.334432
Adam9_11502	-0.376397	0.0499428	-0.414565	0.0124346	-0.160574	0.633279	-0.219051	0.235941	-0.564921	0.000361987	-0.194875	0.371489	-0.193627	0.509164	-0.410789	0.012749	-0.103437	0.995414	-0.0975888	1	-0.119464	0.705553	-0.397508	0.0562312	-0.297053	0.152666	-0.303232	0.0930588	-0.237452	0.533054	-0.143362	0.974855	-0.316484	0.0927926	-0.235139	0.20591	-0.205151	0.421001	-0.139752	0.521876	-0.264453	0.197982	-0.100393	0.641548	-0.119701	1	-0.0931602	0.910198	-0.25896
Adamts1_11504	-0.247933	NA	-1.07801	NA	-0.66297	NA	1.39592	0.137602	-0.341042	NA	-0.440579	NA	-0.662971	NA	-0.160472	NA	-5.89383e-06	NA	0.0739938	1	1.17833	NA	-0.247933	NA	-0.926005	NA	-0.0780096	NA	0.211498	NA	0.211498	NA	-0.547493	NA	0.275628	NA	0.506952	NA	0.275628	NA	0.337029	NA	2.2115	0.00767689	0.706262	1	0.559421	NA	-0.247933
Adamts10_224697	0.233831	0.574118	2.13527e-08	1	0.148615	NA	-0.228753	0.421567	-0.0871984	0.782754	0.0661524	0.865975	0.0661524	0.931467	0.167573	0.591106	0.0580473	0.998551	-0.0962153	1	-0.184809	0.678347	0.258797	NA	0.0782252	NA	-0.105289	0.738973	-0.0871984	0.906179	0.0621055	0.994816	-0.142165	0.668111	0.00843687	0.982645	0.0334553	NA	-0.082711	0.822189	3.45438e-08	NA	1.60179	1.26652e-17	-0.132857	1	0.160019	0.892061	0.0701879
Adamts13_279028	-0.0274818	0.993024	0.316472	0.780384	0.401361	NA	0.79564	0.394239	0.226275	NA	0.520005	NA	0.226274	NA	0.62963	NA	0.0269656	NA	-0.20436	1	0.0269657	NA	0.359541	NA	-0.26849	NA	1.02697	0.253039	0.130059	NA	0.178969	NA	0.520006	0.637796	0.316472	0.786196	0.130059	NA	0.316472	NA	0.359541	NA	0.826667	0.37147	0.316472	1	-0.0840654	NA	0.0269658
Adamts14_237360	0.710487	NA	-0.652083	NA	-0.13751	NA	1.29545	0.117067	0.241002	NA	1.29545	NA	-0.289513	NA	0.125524	NA	-0.652083	NA	-0.289513	1	-1.13751	NA	0.241001	NA	0.347916	NA	0.628025	NA	0.347917	NA	0.862489	NA	0.540561	NA	-0.652084	NA	-0.652083	NA	0.125524	NA	0.347916	NA	2.51784	0.000179474	-2.45943	1	-0.459439	NA	-0.459438
Adamts3_330119	0.777646	NA	-2.66504	NA	0.192683	NA	0.777647	NA	-1.70324	NA	-1.70324	NA	-1.70325	NA	-0.222353	NA	-0.807313	NA	-0.807314	1	-0.807313	NA	-2.66504	NA	-0.807313	NA	1.19268	NA	-0.222353	NA	-0.807314	NA	-1.70325	NA	-0.807315	NA	-0.807314	NA	-2.66504	NA	-0.80732	NA	-0.222353	0.924296	-2.66504	1	-1.70324	NA	-1.70325
Adamts4_240913	0.538901	0.352	-0.366754	0.423693	0.551562	0.435361	-0.373387	0.411649	-0.529829	0.200931	0.142582	0.817319	-0.42551	0.551274	-0.48676	0.276448	-0.337277	0.935533	-0.16282	1	-0.675506	0.23609	0.0558742	0.925659	-0.428269	0.345542	-0.626351	0.139882	-0.602777	0.478492	-0.368078	0.974855	-0.458276	0.332287	-0.119802	0.831299	-0.182488	0.782959	-0.302681	0.554897	-0.0938266	0.886847	-2.10593	3.6408e-10	-0.281941	1	-0.493248	0.664121	0.687155
Adamts6_108154	-0.115495	0.975148	0.106897	NA	-0.700457	NA	0.884505	0.430309	-0.700457	NA	0.884504	NA	-0.115495	NA	-0.378529	NA	0.469467	NA	-0.115495	1	-0.700456	NA	-0.37853	NA	-0.37853	NA	0.469467	0.720567	1.54747	NA	-0.700457	NA	0.299542	NA	0.884504	NA	0.999982	NA	-0.115495	NA	-0.378529	NA	2.42882	0.00229675	-1.70045	1	0.758974	NA	-0.378529
Adamtsl4_229595	0.744159	0.509971	0.560713	0.497383	0.67807	NA	0.485425	0.56296	0.560713	0.475617	0.263032	NA	-0.234467	NA	0.350495	0.717126	0.321926	NA	-0.0365278	1	0.58496	NA	0.67807	NA	0.432957	NA	0.201632	0.830375	-0.192647	NA	0.169923	NA	0.0356219	0.979133	0.232659	0.813675	0.321926	NA	-0.277536	0.797937	0.201632	NA	0.786594	0.299034	0.263032	1	0.432957	NA	0.137501
Adamtsl5_66548	-0.157913	0.811293	0.115848	0.76749	0.0979262	NA	0.43421	0.141031	0.455478	0.112964	-0.0844505	NA	-0.201634	NA	0.283793	0.407625	-0.0145485	0.998551	-0.0844505	1	0.0614003	0.93418	0.151038	NA	0.30738	NA	0.218942	0.526618	0.291698	0.643779	0.0333859	0.994816	0.0427847	0.93069	-0.0947189	0.82096	0.202263	NA	-0.105061	0.812524	-0.0947189	NA	0.925745	0.000146215	0.159702	1	-0.00483337	0.997003	0.0239256
Adap1_231821	-0.0128701	0.991537	-0.109085	0.786555	0.162217	NA	0.597718	0.0343834	0.285073	0.377762	0.101413	0.825231	0.106183	0.899101	-0.0337036	0.942981	0.047884	0.998551	-0.0709022	1	0.259613	0.602518	0.370803	0.277236	0.0528332	NA	0.207305	0.558361	0.338742	0.591592	0.242387	0.974855	0.106183	0.805065	0.580685	0.0520317	0.378708	NA	0.32244	0.356092	0.517645	NA	0.436656	0.147133	0.184937	1	0.26815	0.80335	-0.236125
Adap2_216991	-0.0834488	0.888176	-1.44898	1.44611e-12	0.118915	0.807315	-0.192112	0.485396	-0.624646	0.00515736	-0.339981	0.22948	-0.157397	0.76723	-0.43758	0.0669919	-0.223324	0.888597	-0.30617	1	-0.488972	0.131184	-0.0638333	0.846816	-0.518038	0.0811357	-0.438842	0.0740462	-0.568283	0.136922	-0.213565	0.974855	-0.385518	0.138998	-0.243042	0.362571	-0.440106	NA	-0.396517	0.129823	-0.276517	0.340312	-0.240838	0.360927	-0.184678	1	-0.14189	0.904952	0.0267777
Adar_56417	0.0939764	0.819436	-0.693929	2.84998e-05	0.307842	0.31151	0.391205	0.0269606	-0.281255	0.133027	-0.123408	0.639493	-0.0865047	0.854969	-0.245761	0.221855	-0.102093	0.998551	-0.119041	1	-0.221297	0.43102	0.0663509	0.796317	-0.33642	0.129942	-0.403885	0.0312951	-0.356845	0.308239	-0.0993529	0.987168	-0.302709	0.136536	-0.0826338	0.733629	-0.14061	0.628707	-0.201013	0.359113	-0.152327	0.527568	0.182847	0.375298	-0.224706	1	-0.22855	0.662327	-0.183495
Adarb1_110532	0.163503	NA	-0.643851	NA	0.163503	NA	0.163503	0.911252	-0.18442	NA	-0.184419	NA	-0.473926	NA	0.526073	NA	-0.643851	NA	-0.321923	1	0.44361	NA	0.163503	NA	0.263039	NA	0.26304	NA	0.263039	NA	0.163504	NA	0.163503	NA	1.40054	NA	-0.321923	NA	-0.64385	NA	0.678076	NA	0.443611	0.728739	-0.0588883	1	-0.321923	NA	0.748466
Adarb2_94191	-0.222413	NA	-0.222411	NA	0.893065	NA	-0.222412	NA	-0.807373	NA	0.192627	NA	-0.222412	NA	-0.807372	NA	-0.485445	NA	-0.485446	1	-0.22241	NA	-0.485445	NA	-0.485445	NA	0.652057	NA	0.514554	NA	0.362551	NA	-0.485446	NA	0.192626	NA	0.192627	NA	0.777588	NA	0.192626	NA	0.893066	0.46649	-0.222412	1	-0.485445	NA	0.36255
Adat1_30947	0.999991	NA	-0.289515	NA	0.999991	NA	-8.99788e-06	1	0.999991	NA	1.49476	NA	0.125522	NA	0.44745	NA	0.125522	NA	0.240999	1	0.44745	NA	0.44745	NA	-0.289515	NA	0.44745	NA	0.125522	NA	0.540559	NA	0.240999	NA	0.999991	NA	0.932877	NA	0.125522	NA	0.540559	NA	1.06412	0.225329	0.240999	1	0.862487	NA	0.125522
Adat2_66757	0.255654	0.692598	0.166649	0.702812	0.153474	NA	0.545161	0.101878	0.852895	0.00470507	0.565199	NA	0.29218	NA	0.545161	0.109973	0.0717901	0.998551	0.153474	1	0.267933	0.650813	0.451379	NA	0.23078	NA	0.339486	0.371967	0.205468	0.814976	0.280107	0.974855	0.565199	0.115688	0.472752	0.181546	0.67991	NA	0.514573	0.161642	0.267933	NA	0.462105	0.182044	0.429684	1	0.179705	0.914129	-0.0911485
Adat3_100113398	0.252032	0.673289	0.634785	0.0394809	0.302896	NA	0.238159	0.524326	0.504674	0.110712	0.0721495	0.889572	-0.012384	0.990695	-0.0587227	0.907564	0.0564252	0.998551	0.11832	1	-0.133399	0.848629	-0.165309	NA	0.306224	NA	-0.478048	0.170109	0.383876	0.57539	0.454566	0.701141	-0.216923	0.606937	0.0405275	0.934328	0.272593	NA	0.0799479	0.86784	0.202884	NA	0.558693	0.071804	0.148299	1	0.519087	0.44916	0.11832
Adck1_72113	-0.179501	0.668594	-0.112801	0.691469	-0.134693	0.767955	0.233259	0.332848	0.222966	0.345076	-0.0742121	0.82888	0.039637	0.963115	0.0933605	0.763811	0.100875	0.998551	-0.0202345	1	0.0705807	0.885301	0.31306	0.205385	0.134212	NA	0.137869	0.605236	0.170371	0.736677	-0.0325128	0.994816	-0.00402426	0.991834	-0.0325128	0.923014	0.100875	NA	0.145155	0.618989	0.0474353	NA	0.431023	0.0374523	0.202158	1	0.0590544	0.954126	-0.174957
Adck2_57869	-0.178618	0.755581	-0.812698	0.00292366	-0.102205	NA	-0.20912	0.523219	0.095441	0.784088	0.0132725	0.980726	0.0600667	0.947794	0.125086	0.740826	0.0600667	0.998551	-0.166595	1	0.0702625	0.914088	-0.0187887	NA	-0.0908	NA	0.125087	0.716782	-0.0794846	0.924605	0.0497984	0.994816	-0.190741	0.598434	-0.331292	0.283317	0.237928	NA	-0.0350905	0.938065	-0.0851312	NA	0.237928	0.44592	0.0238032	1	0.210534	0.847273	-0.246595
Adck5_268822	-0.269116	0.463546	-0.604402	0.0074953	-0.148024	NA	-0.309568	0.211386	-0.062	0.840264	-0.172686	0.595088	-0.120774	0.839292	-0.0110761	0.978291	-0.269116	0.815716	-0.229767	1	-0.550887	0.0720417	-0.191463	NA	-0.191463	NA	-0.1298	0.651371	-0.163388	0.770969	-0.1298	0.984728	-0.394042	0.126896	-0.0476733	0.887655	-0.126785	NA	-0.31299	0.243384	-0.200944	NA	0.103759	0.728978	-0.151084	1	-0.197777	0.825923	0.0673653
Adcy2_210044	0.646368	NA	-0.353631	NA	-0.523557	NA	1.17688	NA	0.476443	NA	0.0614054	NA	-0.523556	NA	-0.201628	NA	0.0614061	NA	-0.353632	1	0.383334	NA	0.383334	NA	0.176883	NA	0.0614054	NA	-1.20163	NA	-0.353632	NA	-1.20163	NA	0.86876	NA	-0.201628	NA	0.383333	NA	0.646368	NA	1.23133	0.186401	-0.0641249	1	-0.938595	NA	0.176883
Adcy3_104111	1.17049e-06	1	-0.366781	0.650947	-0.0601198	NA	0.472754	0.514709	-0.257157	0.749894	-0.222391	NA	-0.0297462	NA	0.192646	0.834602	-0.329306	NA	-0.222391	1	-0.329306	NA	0.316028	NA	0.493816	NA	-0.0297461	0.974793	0.267934	NA	0.0291476	NA	0.192646	0.836417	0.192646	0.826179	0.407659	NA	0.218181	NA	0.192646	NA	1	0.0985752	-0.914269	1	-0.970852	NA	-0.859821
Adcy7_11513	0.0897553	0.832787	-0.11966	0.601071	0.134112	0.726962	0.335763	0.0702279	-0.891934	7.90496e-08	0.0549399	0.851418	0.028693	0.969639	-0.184048	0.405607	-0.0399885	0.998551	0.108066	1	0.130534	0.701562	0.12375	0.602406	0.0308275	0.905134	-0.0648437	0.791024	0.158135	0.705836	0.0439912	0.994816	-0.00589529	0.986246	0.178687	0.403966	0.163203	0.569937	0.201605	0.36302	0.130932	0.604187	0.725019	5.63374e-06	0.0342361	1	-0.0657556	0.942055	-0.00327221
Adcy9_11515	0.194911	0.873925	0.113381	0.87055	-0.123059	NA	0.709484	0.150074	-0.0274816	0.970362	-0.246794	NA	-0.084065	NA	-0.246795	0.720739	-0.0274815	0.998551	0.0965071	1	0.720539	0.293916	0.442004	NA	0.287029	NA	0.0621557	0.930898	0.178969	NA	0.359542	0.981759	0.0965071	0.904022	0.316473	0.594843	0.241705	NA	0.594007	0.284575	0.442004	NA	1.64712	4.40934e-05	0.13006	1	-0.084065	NA	-0.640458
Add1_11518	-0.119914	0.619466	-0.193568	0.173612	-0.188366	0.43465	-0.419729	0.000736503	-0.344509	0.00756828	-0.0896956	0.644396	-0.132348	0.592349	-0.162633	0.285888	0.00265592	0.998551	-0.0656501	1	0.00568521	0.98938	-0.0945531	0.579994	-0.117441	0.447366	-0.0334229	0.852588	0.036374	0.928169	-0.16689	0.864365	-0.027992	0.897314	0.110708	0.485815	-0.0256707	NA	0.0606092	0.753754	0.0341505	0.877697	-0.156694	0.288546	-0.0498396	1	-0.133181	0.785614	-0.151623
Add3_27360	-0.468518	0.253996	-0.215752	0.556271	-0.454264	0.379028	-0.217471	0.546574	-0.514256	0.090783	-0.333808	0.388836	-0.150279	0.84856	-0.271786	0.457544	-0.0171086	0.998551	-0.0427773	1	-0.0876476	0.899815	-0.121034	0.770679	-0.0580927	NA	0.134745	0.725414	-0.143728	0.867083	0.0586868	0.994816	-0.114615	0.791677	-0.068911	0.874838	-0.051947	NA	-0.00221995	0.997248	-0.0829406	0.866932	-0.0276228	0.951337	-0.140464	1	-0.140464	0.923372	0.118489
Adgb_215772	0.695136	0.57121	0.0671046	0.952652	0.192636	NA	1.36256	0.0437192	0.362561	NA	0.308113	NA	0.0671049	NA	0.652067	0.452044	0.192636	NA	0.855601	1	0.965225	NA	0.736956	NA	0.855601	NA	0.561869	0.513905	0.695136	NA	0.131235	NA	0.695136	0.429004	0.607673	0.474895	0.99999	NA	0.465654	NA	0.777598	NA	1.2801	0.0599565	0.192636	1	0.251529	NA	0.736956
Adgra3_70693	-1.11545	NA	-1.11545	NA	0.10694	NA	-0.11545	NA	-1.70041	NA	-0.378482	NA	0.299588	NA	0.299588	NA	-2.59634	NA	-1.70041	1	0.469511	NA	0.621515	NA	-0.115449	NA	0.299586	NA	0.106942	NA	-3.55813	NA	-0.115453	NA	-0.378484	NA	-1.70041	NA	0.621512	NA	-1.11544	NA	-1.70041	0.445921	-2.59634	1	-0.378483	NA	-2.59634
Adgre1_13733	0.288742	0.413379	0.17707	0.521199	0.147351	0.758878	0.371854	0.116061	0.177644	0.500413	0.339725	0.219862	-0.0671065	0.926101	0.196132	0.489459	-0.109013	0.998551	0.0205405	1	0.11383	0.810778	0.306655	0.25045	0.279193	0.284801	0.399791	0.0993356	0.102622	0.878731	-0.0141968	0.994816	0.231416	0.412299	0.352907	0.150338	0.00327637	0.991407	0.34725	0.183432	0.188002	0.537011	0.392783	0.0899869	-0.132459	1	-0.442457	0.311818	0.270657
Adgre4_52614	0.0139387	0.997026	0.357893	0.729336	0.220389	NA	0.107915	0.926508	0.346922	0.72383	0.196142	0.878547	-0.243558	0.920581	0.0277445	0.984687	-0.131912	0.998551	0.0277444	1	0.0549658	0.980898	0.357893	NA	0.671051	NA	0.635427	0.495859	0.422023	0.845731	-0.042645	0.994816	0.368781	0.73639	0.0948585	0.938334	0.158989	NA	0.532667	0.612562	0.368781	NA	0.244236	0.823821	0.302183	1	-0.438573	0.910198	0.357893
Adgre5_26364	0.552927	0.170325	0.00169617	0.998271	0.408232	0.476675	0.892562	0.00234631	0.245961	0.499717	0.142125	0.769993	0.431072	0.383973	0.35216	0.338982	0.323963	0.865313	0.0968173	1	0.129768	0.852443	0.468353	0.200799	0.126662	NA	0.836637	0.00789481	0.0663424	0.950698	0.0252372	0.994816	0.0218976	0.970885	0.194977	0.625186	0.0663424	NA	0.00677311	0.992022	0.129768	0.791927	0.420966	0.214141	0.112602	1	0.0565834	0.975382	-0.123989
Adgrf1_77596	-0.502465	NA	-0.502466	NA	-0.502466	NA	0.0824974	NA	-1.50246	NA	-0.502468	NA	-0.502465	NA	0.0824963	NA	-0.502465	NA	-0.7655	1	-0.502466	NA	-2.98335	NA	0.234497	NA	0.0824975	NA	0.234499	NA	-1.50246	NA	-0.765499	NA	-1.08743	NA	-0.280073	NA	-0.0874284	NA	0.372003	NA	-0.0874295	0.965646	-0.502464	1	0.912571	NA	-1.50246
Adgrf3_381628	-2.85741	NA	-2.85742	NA	-0.414728	NA	-0.999698	NA	-1.89562	NA	-1.89562	NA	-0.414727	NA	-0.999683	NA	-0.999687	NA	0.000306303	1	-2.85742	NA	-0.414728	NA	-1.89562	NA	-1.89562	NA	-1.89562	NA	-2.85741	NA	-0.414728	NA	-2.8574	NA	-2.8574	NA	-2.85741	NA	-2.85741	NA	-2.8574	NA	-0.999685	1	-0.99969	NA	-2.85741
Adgrg1_14766	0.718222	0.508329	-0.146848	0.88461	0.17508	NA	1.64571	0.00611131	0.438115	NA	0.215722	NA	0.569359	NA	0.472062	0.584443	-0.0962216	NA	0.505229	1	0.25525	NA	0.689653	NA	0.600386	NA	0.827157	0.257421	0.472062	NA	0.17508	NA	0.0901912	0.938177	0.718222	0.337379	0.689653	NA	1.06816	NA	0.403349	NA	1.97653	0.000486877	0.215722	1	0.718222	NA	-0.430641
Adgrg3_54672	1.28007	NA	0.652039	NA	0.192608	NA	1.51454	0.17704	0.652039	NA	0.777569	NA	1.44053	NA	1.65204	NA	0.893047	NA	-3.65602e-05	1	0.652039	NA	1.83646	NA	1.36253	NA	0.514536	NA	0.893048	NA	0.362533	NA	1.36253	NA	1.51454	NA	1.89305	NA	1.58492	NA	0.514536	NA	2.44053	0.0112395	0.362533	1	-0.80739	NA	1.71617
Adgrg6_215798	-1.04684	0.000123458	-0.96823	0.000332288	-0.205269	0.728082	0.0180432	0.968437	-1.20527	7.38327e-06	-0.512778	0.122472	-0.616019	0.0978306	-1.43519	2.64498e-08	-0.322626	0.824903	-0.0468396	1	0.204122	0.689273	-0.281305	0.416477	-0.485147	NA	-0.668328	0.0231251	-0.312184	0.614229	-0.65068	0.118352	-0.65068	0.0371168	-0.26108	0.432235	-0.298378	NA	-0.205269	0.581936	-0.0410803	0.930817	-0.205269	0.548958	-0.301817	1	-0.333144	0.703718	-0.372379
Adgrg7_239853	0.895843	NA	-9.01407e-05	NA	2.4808	NA	0.895838	NA	-8.7095e-05	NA	-0.961877	NA	0.895842	NA	0.895843	NA	-0.961876	NA	-8.76817e-05	1	-0.96189	NA	-9.88446e-05	NA	-9.59152e-05	NA	1.89584	NA	0.89584	NA	-9.01407e-05	NA	-9.31864e-05	NA	-9.14048e-05	NA	-8.76817e-05	NA	-0.96189	NA	-9.01407e-05	NA	-8.83591e-05	NA	-8.53134e-05	1	-9.31864e-05	NA	0.89584
Adgrl1_330814	-0.137504	NA	-1.45943	NA	-0.137503	NA	-0.137503	NA	0.347921	NA	-0.874466	NA	-2.35536	NA	-0.459434	NA	-0.45943	NA	-0.874466	1	-0.137503	NA	1.241	NA	0.125531	NA	1.93288	NA	-0.45943	NA	0.540568	NA	0.347924	NA	1.24101	NA	0.999999	NA	1.12553	NA	1.24101	NA	0.999999	0.510671	0.125531	1	-0.459431	NA	0.347923
Adgrl2_99633	0.0450339	0.946082	-0.282875	0.271386	-0.0537711	0.918783	0.0720641	0.822548	-0.719478	0.00157653	-0.244852	0.426999	-0.389461	0.243812	0.143887	0.6359	-0.039235	0.998551	0.124651	1	-0.228269	0.557478	-0.0574281	0.863859	0.0853916	NA	0.187799	0.491088	0.203163	0.695659	-0.261627	0.936873	0.105155	0.744735	0.248298	0.337367	-0.105833	NA	0.271805	0.314327	0.457511	0.0986625	0.490445	0.0240466	0.0347655	1	0.0450339	0.972792	-0.474909
Adgrv1_110789	0.26299	NA	0.999955	NA	-0.321971	NA	-0.321968	NA	-0.321967	NA	0.678029	NA	0.678022	NA	-1.2179	NA	-1.2179	NA	-1.2179	1	-0.321971	NA	-0.321969	NA	-0.321965	NA	-0.32197	NA	-0.321971	NA	0.262988	NA	-0.321968	NA	0.262991	NA	-0.321971	NA	-1.2179	NA	-0.32197	NA	0.999955	NA	-2.1797	1	-2.17969	NA	-0.321968
Adh5_11532	0.339036	0.206347	0.384878	0.062158	0.230895	0.552886	0.292323	0.17666	0.472969	0.0165348	0.450453	0.0558378	0.444769	0.0893832	0.427004	0.0351779	0.291056	0.681669	0.282158	1	0.328579	0.270231	0.45668	0.0622247	0.42585	0.0996601	0.448182	0.0325688	0.218289	0.626606	0.184579	0.974855	0.417748	0.0590562	0.528306	0.0113438	0.327344	NA	0.51589	0.0280804	0.416587	0.0958533	0.247968	0.267048	0.170872	1	-0.0116757	0.992602	0.387843
Adhfe1_76187	-0.569855	0.556654	-1.86941	0.00469308	-0.360402	NA	0.822462	0.112852	0.559428	0.314359	0.312788	NA	0.074001	NA	0.312788	0.653972	-0.482392	0.933319	-0.284453	1	0.211504	0.855502	0.452513	NA	-0.39993	NA	0.384341	0.538773	-0.14359	NA	-0.0462932	0.994816	-0.0462933	0.961817	-0.284453	0.69179	-0.662964	NA	0.158065	0.842204	-0.0780021	NA	0.538669	0.350941	-0.321928	1	-0.7625	NA	-0.925999
Adi1_104923	-0.188257	0.689005	-0.281612	0.29481	-0.155425	0.75948	-0.309434	0.24189	0.0540281	0.871606	0.0208975	0.963015	0.122559	0.845983	-0.327606	0.223711	0.00646239	0.998551	-0.168104	1	0.0128958	0.986702	-0.125089	0.697868	-0.265952	NA	-0.262063	0.344648	-0.0988418	0.894034	-0.105795	0.993344	-0.179062	0.572155	-0.2679	0.330519	-0.188257	NA	-0.168104	0.604394	-0.319501	0.283924	-0.246612	0.371949	-0.337802	1	-0.168104	0.880956	-0.130396
Adipor1_72674	-0.462572	0.00627702	-0.293196	0.0858855	-0.287168	0.303336	0.191917	0.296529	-0.184282	0.30883	-0.203764	0.332431	-0.28389	0.219517	-0.174133	0.376775	0.000448228	1	-0.102131	1	0.0305978	0.945168	-0.230858	0.232823	-0.0759124	0.713885	0.0746728	0.726855	-0.00899147	0.993499	-0.118094	0.981759	-0.162549	0.431086	-0.242475	0.178841	0.0362907	0.900928	-0.131287	0.541207	-0.11615	0.612548	0.526579	0.000392568	-0.0280582	1	-0.00179372	0.997175	-0.271936
Adipor2_68465	0.0959163	0.887432	0.163593	0.622633	0.279252	0.583712	0.234994	0.445788	0.406416	0.133606	0.343192	0.297949	0.203185	0.713636	0.142184	0.695758	0.175351	0.989764	0.120453	1	0.357713	0.36793	0.355647	0.247565	0.38227	NA	0.437995	0.118372	0.0983888	0.90404	0.0196999	0.994816	0.263915	0.419753	0.739871	0.00673087	0.345276	NA	0.499151	0.0876105	0.461233	0.145813	0.617648	0.013003	-0.108442	1	-0.140151	0.916552	0.353579
Adk_11534	0.0535566	0.912602	0.122006	0.59474	0.0157545	0.976301	0.102466	0.661576	0.179087	0.384346	0.0815492	0.774402	0.0748803	0.880871	0.198646	0.360358	-0.0374439	0.998551	-0.0592849	1	0.109009	0.765368	0.000586551	0.998097	0.00293049	NA	0.238976	0.243615	0.0815492	0.883326	0.0169147	0.994816	0.120928	0.625643	0.112269	0.631074	0.0261628	NA	0.102466	0.69359	0.0648189	0.826031	0.1966	0.345078	0.0157545	1	-0.0135576	0.991417	0.119848
Adm_11535	0.625596	0.596471	1.29697	0.0452982	0.192637	NA	-0.27131	0.775277	0.156111	0.868867	1.65207	NA	0.263026	NA	1.48542	0.017867	0.625596	NA	0.0801622	1	-0.175095	NA	1.06053	NA	0.394271	NA	1.39427	0.0362233	0.514565	NA	0.228261	NA	0.72869	0.364193	1.15611	0.0913234	0.728689	NA	1.1375	0.118201	0.678064	NA	-0.27131	0.777662	0.425298	1	-0.485435	NA	0.777599
Adnp_11538	0.0136102	0.991159	0.473657	0.103619	0.13065	NA	0.67978	0.0109173	-0.00685395	0.98731	0.418452	0.221917	-0.0917428	0.919578	-0.128642	0.758274	-0.354777	0.799553	0.124391	1	0.261894	0.590372	0.45881	NA	0.355716	NA	0.433719	0.155242	0.45881	0.450923	0.244685	0.974855	0.371658	0.262854	0.60533	0.036531	0.0798004	NA	0.221415	0.551172	0.173718	NA	0.742425	0.00405878	-0.062888	1	0.118104	0.93332	0.339596
Adnp2_240442	-0.814568	0.0309719	-0.163643	0.703988	-0.289907	NA	0.358166	0.319927	-0.975033	0.00348442	-0.777094	0.0525797	-0.163643	NA	-0.307608	0.448656	-0.0700297	0.998551	-0.0550015	1	0.39146	0.43018	-0.062496	NA	-0.238068	NA	0.140444	0.738262	0.216728	0.789494	-0.0181019	0.994816	-0.204515	0.646428	0.0178774	0.971613	0.216728	NA	-0.0401282	0.941435	0.0940085	NA	0.795485	0.00729197	0.191745	1	0.0736407	0.963743	-0.123897
Ado_211488	-0.0165132	0.991056	0.41777	0.26819	-0.113375	0.880525	-0.315419	0.430872	0.372312	0.322754	0.157381	0.765611	0.0901586	0.935811	0.435311	0.262093	0.0822274	0.998551	0.233117	1	0.429071	0.41981	0.223053	0.620542	0.52347	0.196609	0.353984	0.373092	0.335419	0.663646	0.175386	0.989711	0.490289	0.213511	0.697619	0.0514131	0.314583	NA	0.679333	0.0756251	0.477042	0.257179	-0.0632513	0.89808	-0.0431589	1	-0.373134	0.747931	0.109798
Adora2a_11540	0.365391	0.178379	-0.623785	0.00201552	0.347555	0.332224	0.254291	0.273816	-0.16157	0.509809	0.0992658	0.757968	-0.00627476	0.99246	0.41651	0.0498823	-0.0628583	0.998551	-0.0460292	1	-0.603497	0.0196261	0.00257615	0.993787	-0.321744	0.197841	-0.0636279	0.823348	-0.299815	0.526963	-0.186502	0.974855	-0.394437	0.0932243	-0.297097	0.199527	-0.120951	0.717434	-0.411971	0.0809731	-0.173982	0.538349	-0.124158	0.644441	-0.183989	1	-0.0697999	0.947127	-0.755624
Adora2b_11541	-0.0430565	0.975864	0.989451	0.0183949	0.0969062	0.922181	-1.00866	0.0154904	-1.05004	0.0116251	0.0366956	0.964037	-0.122564	0.928828	-0.620304	0.186779	0.209627	0.998551	-0.00564137	1	-0.347684	0.649706	-0.0003747	0.999694	0.0699788	0.908239	-0.0345724	0.958804	0.175463	0.894034	-0.0523693	0.994816	-0.319302	0.570345	-0.16655	0.781256	-0.427226	NA	-0.174154	0.7844	-0.0672386	0.926733	-1.20238	0.00256073	-0.12093	1	0.141832	0.947127	0.176128
Adora3_11542	-0.0668284	0.980761	-1.14345	0.166665	0.518134	NA	-0.676882	0.451704	-0.994072	0.227431	0.14128	0.911976	-0.22437	0.926101	-1.25238	0.133788	-0.266598	0.998551	0.294359	1	-1.75488	0.105349	0.406107	NA	0.0409747	NA	-0.385651	0.692389	-1.19689	0.477815	-0.252384	0.994816	-0.196889	0.868191	0.378971	0.702262	-0.324897	NA	-0.0421665	0.975801	0.351315	NA	-1.79553	0.0198104	-0.252384	1	-0.567257	0.865632	-0.183342
Adpgk_72141	-3.4949	1.4466e-10	-1.9924	0.000222429	-1.79975	NA	-1.22188	0.0303786	-3.13233	8.9217e-09	-1.5926	0.0221561	-1.93302	0.00406551	-3.60182	1.64313e-11	-1.51218	0.0654815	-0.0480142	1	0.115597	0.938259	-0.207738	NA	-0.119034	NA	-0.574335	0.382543	-0.53849	0.672777	-1.78919	0.00818674	-1.32498	0.0342337	-0.0137739	0.987784	0.223918	NA	0.157176	0.854896	0.242065	NA	0.432454	0.524122	-0.00457494	1	-1.24336	0.214635	-1.14575
Adprh_11544	-0.05485	0.839601	-0.300483	0.00726561	0.0667088	0.780234	-0.0513401	0.736693	0.043322	0.771904	-0.152994	0.289117	0.0149916	0.975893	0.0957788	0.506234	0.0292264	0.998551	-0.0596499	1	-0.0472032	0.853424	-0.0386487	0.814412	-0.143112	0.280618	-0.0900986	0.518453	-0.0421277	0.90506	-0.0832402	0.981759	-0.187251	0.150145	-0.0950174	0.49496	0.00368588	0.982892	-0.211974	0.101167	-0.0135958	0.945635	-0.0960032	0.483216	-0.027321	1	0.143335	0.664121	-0.135659
Adprhl2_100206	-0.935351	0.00152413	-0.361486	0.26819	-0.1959	0.753634	-0.401015	0.210853	-0.317599	0.330954	-0.392453	0.290902	-0.106832	0.900416	-1.16398	1.79387e-05	0.0521579	0.998551	0.0994636	1	-0.0496197	0.95038	-0.0699556	0.870913	-0.0975238	NA	-0.438715	0.177573	0.0604972	0.952112	-0.267159	0.974855	-0.317599	0.383019	-0.159126	0.680443	0.204788	NA	-0.415399	0.229151	0.0225848	NA	0.0500655	0.90746	-0.123266	1	0.185855	0.897289	0.23273
Adprm_66358	0.174813	0.774566	-0.401688	0.198245	0.250849	0.653334	0.479668	0.09755	0.34134	0.260688	0.474161	0.152573	0.304581	0.553745	-0.0251245	0.956085	-0.105295	0.998551	-0.0686659	1	-0.337337	0.458874	0.1543	0.682951	0.0284566	NA	-0.0767257	0.84333	-0.198954	0.781071	-0.177128	0.983065	-0.0290289	0.953935	0.10883	0.785637	0.00191477	NA	0.0246946	0.961219	0.0133497	0.979859	0.0396838	0.926443	-0.172802	1	-0.0929816	0.947127	0.301475
Adra1a_11549	-0.341543	0.618255	-0.253757	0.588047	-0.132534	0.871892	1.36185	4.68687e-05	0.0932439	0.855435	0.239758	0.664695	-0.208034	0.831695	0.0972964	0.864491	-0.018518	0.998551	0.226868	1	0.646062	0.23367	0.350857	0.449574	0.434921	NA	0.313025	0.484187	0.447675	0.583936	0.316506	0.974855	0.181781	0.729124	0.491443	0.233991	0.316506	NA	0.463459	0.295238	0.382751	NA	1.79758	1.33335e-08	0.200739	1	0.00540063	0.997019	-0.300977
Adrb2_11555	-0.251397	0.87943	0.527431	0.499367	-0.606662	NA	-0.0660936	0.948165	0.411954	0.596021	-0.507126	0.585545	0.245492	0.893137	1.2763	0.0509114	0.654028	0.875668	0.181834	1	0.777603	0.439282	0.16547	NA	0.573635	NA	1.23246	0.0700243	1.2429	0.325813	0.286423	0.993344	0.260978	0.780251	0.393338	0.632827	0.187247	NA	0.159975	0.872251	0.245493	NA	0.181834	0.84402	0.369725	1	0.548616	0.830758	0.457468
Adrm1_56436	-0.028905	0.951897	-0.220452	0.216712	0.0904938	0.791615	-0.226855	0.20169	0.051341	0.8151	0.0556342	0.83062	-0.0740095	0.866521	-0.175634	0.369215	-0.0932579	0.998551	-0.103163	1	-0.140076	0.629237	-0.0776217	0.728581	-0.0707663	0.733559	-0.258893	0.147765	-0.0808804	0.863315	-0.0668122	0.994628	-0.0885127	0.698613	-0.0550146	0.813675	0.0188969	0.951611	-0.0582226	0.814605	0.0690914	0.787448	-0.283294	0.092442	0.0199114	1	0.0658207	0.935468	-0.0596507
Adsl_11564	-0.0916302	0.912602	-0.242552	0.523991	-0.186503	0.77431	-0.418087	0.218734	-0.107015	0.794816	-0.0958099	0.847762	0.0663428	0.951994	0.029721	0.953175	-0.042396	0.998551	-0.0654363	1	-0.0531927	0.95038	-0.0736568	0.872087	0.029721	NA	-0.224134	0.558089	0.0575878	0.958678	0.0322767	0.994816	-0.0477842	0.928443	-0.0613435	0.895629	-0.0722834	NA	-0.0559045	0.909581	-0.123988	0.800236	-0.17614	0.661635	-0.0343512	1	0.176727	0.909381	-0.0450876
Adss_11566	-0.704205	0.000165383	-0.470653	0.0157461	-0.219797	0.563241	0.385615	0.0519669	-0.15138	0.510732	-0.310827	0.191481	-0.175267	0.654921	-0.0308187	0.923749	0.03792	0.998551	0.0963875	1	-0.0454199	0.928514	-0.301023	0.193648	0.0389852	0.88533	0.262442	0.232985	0.144436	0.765327	-0.0347353	0.994816	-0.0727703	0.802691	-0.10476	0.687761	-0.0773796	0.817496	-0.000136599	1	-0.0119452	0.972863	0.460264	0.0150125	0.0395174	1	0.0288347	0.976452	-0.0962576
Adssl1_11565	-0.0934751	0.898562	-0.0731347	0.857875	-0.228347	0.696107	0.0748232	0.85335	-0.078917	0.837032	-0.244503	0.534921	0.244169	0.663767	0.0696055	0.872859	-0.0645044	0.998551	-0.147135	1	-0.0304903	0.968689	-0.0137794	0.973588	0.0136491	NA	0.168095	0.63411	0.0485439	0.962228	0.0722167	0.994816	-0.00274534	0.996908	0.077425	0.849879	0.264862	NA	0.225524	0.535844	0.138501	NA	0.218469	0.519146	0.131006	1	0.276231	0.78773	-0.135037
Aebp1_11568	-0.0544321	0.990829	-0.385638	NA	0.809913	NA	-0.584945	0.686701	-0.532478	NA	-0.432944	NA	-0.339834	NA	-0.432942	NA	0.245128	NA	-0.754871	1	-0.639394	NA	-1.16991	NA	-0.385637	NA	-0.21055	0.893456	-0.816272	NA	-0.880402	NA	-0.695978	NA	-0.695978	NA	-0.816271	NA	-1.09191	NA	-0.210551	NA	-0.754871	0.592883	-1.0919	1	-0.0544317	NA	-0.754871
Aebp2_11569	0.44179	0.150297	0.243182	0.388884	0.276119	0.55439	0.254724	0.359771	-0.00257428	0.995488	0.432927	0.12889	0.213918	0.659841	0.466816	0.0607672	0.0661784	0.998551	0.185555	1	0.182537	0.682763	0.313847	0.277236	0.32894	0.246169	0.515601	0.0416716	0.539389	0.227019	0.190071	0.97832	0.421452	0.121462	0.712587	0.0055077	0.443052	NA	0.577801	0.0354828	0.493852	0.099169	0.171923	0.567437	0.104954	1	-0.0820087	0.947127	0.125531
Aen_68048	-0.211534	0.441186	-0.480586	0.0043467	-0.0221563	0.959774	-0.811589	1.93268e-07	-0.181813	0.344097	-0.322774	0.114648	-0.137729	0.704256	-0.974851	1.93919e-10	-0.0405936	0.998551	0.125719	1	0.0218214	0.963135	-0.0913439	0.691636	0.054761	0.804023	-1.27697	4.05264e-16	-0.0949521	0.842918	0.0525883	0.994816	-0.156457	0.476149	0.121579	0.568201	0.128816	NA	0.0985958	0.682804	0.145222	0.526372	-0.952858	3.6746e-10	0.121579	1	0.266413	0.507421	0.0162576
Afap1_70292	0.070079	0.949754	-0.787902	0.0538607	0.0194529	NA	0.695914	0.053259	-0.173192	0.716855	0.234466	NA	-0.344958	NA	0.0824627	0.888509	0.256492	0.982659	-0.0330145	1	-0.312169	0.649706	-0.0197177	NA	0.0575881	NA	-0.0736564	0.889417	-0.0599815	0.965081	0.032277	0.994816	-0.144046	0.795374	-0.32847	0.477344	-0.0197177	NA	0.118989	0.832099	-0.0599815	NA	0.371969	0.373233	0.032277	1	0.234466	NA	0.118989
Afap1l1_106877	0.176884	NA	-0.353631	NA	-0.436093	NA	0.1203	0.923959	0.724371	NA	-0.0641243	NA	-0.523555	NA	-0.938592	NA	-0.131238	NA	-0.131238	1	-0.523555	NA	-1.7162	NA	0.605727	NA	6.49399e-06	NA	-0.436093	NA	6.2163e-06	NA	-0.201627	NA	-0.353631	NA	0.231332	NA	-0.064124	NA	0.0614069	NA	0.43064	0.691365	-0.823115	1	-0.131238	NA	-0.823116
Afdn_17356	-0.363151	0.525583	-0.291766	0.467431	-0.114124	NA	0.283212	0.463769	-0.291766	0.44944	-0.114124	0.82888	-0.0538231	0.968502	-0.0879713	0.862221	-0.186273	0.998551	-0.272003	1	0.309684	0.576786	0.135655	NA	0.32274	NA	0.135655	0.753452	0.235684	0.769785	0.105753	0.994816	0.164949	0.719883	0.511318	0.141597	0.0201775	NA	0.488326	0.190182	0.228764	NA	0.7132	0.021461	0.172181	1	-0.252507	0.863108	-0.012244
Aff1_17355	-0.139126	0.805033	-0.539646	0.0339715	0.279034	0.56677	0.466531	0.0696892	-0.913038	0.00011069	-0.109069	0.780219	-0.283704	0.528842	-0.79082	0.000778699	-0.0719309	0.998551	-0.127117	1	-0.472827	0.197395	-0.0398884	0.917581	-0.61033	0.067604	-0.501824	0.0604552	-0.567025	0.225922	-0.254864	0.97402	-0.285186	0.355255	-0.162087	0.612858	-0.229439	0.564252	-0.223271	0.488695	-0.176683	0.617652	0.167174	0.596485	-0.0903805	1	-0.243295	0.797515	0.0556946
Aff4_93736	0.042402	0.95636	0.53816	0.0367649	0.254706	0.617663	0.913669	7.83779e-05	-0.115478	0.726139	0.500233	0.0955785	-0.0136538	0.990695	-0.183293	0.591459	0.127794	0.998551	0.282903	1	0.660698	0.0421921	0.376594	0.210739	0.454688	NA	0.591741	0.0256458	0.578152	0.222046	0.321475	0.871398	0.590237	0.0353903	0.727877	0.0068786	0.267933	NA	0.727877	0.0202667	0.436394	0.16186	0.970252	1.71531e-05	0.129865	1	-0.0320616	0.981338	0.237519
Afg1l_215951	0.140862	0.917978	-2.23206e-07	1	0.206451	NA	0.645335	0.233957	0.442518	0.437333	0.284453	NA	0.140862	NA	0.089637	0.912582	0.222392	0.998551	-0.354665	1	0.358454	0.703029	-0.285402	NA	-0.285402	NA	0.521952	0.367728	0.633461	NA	0.0896369	0.994816	-0.19794	0.795366	0.140862	0.848307	-2.70354e-07	NA	-0.19794	0.800728	-0.241008	NA	1.37993	0.00215379	0.0721495	1	0.253756	NA	0.372809
Afg3l1_114896	-0.263892	0.531004	-0.373482	0.159042	-0.234591	0.636659	-0.320321	0.239612	-0.391647	0.128448	-0.287245	0.370444	-0.218289	0.659073	-0.366556	0.179255	-0.103292	0.998551	-0.102141	1	-0.0725343	0.900556	-0.14298	0.664745	-0.16805	NA	-0.252355	0.382543	0.00748368	0.997776	-0.191114	0.980231	-0.165644	0.619542	-0.20217	0.502305	0.0782284	NA	-0.0815795	0.828733	-0.00321885	0.995328	0.124191	0.703317	-0.121833	1	0.00428125	0.996769	-0.103292
Afg3l2_69597	-1.21412	0.0467628	-1.01668	0.0635148	-0.584963	NA	-0.488747	0.423772	-0.784732	0.156811	-0.857981	NA	-1.31366	NA	-1.17616	0.0291252	-0.873088	0.535378	0.126912	1	0.164387	0.888677	0.0569022	NA	0.193681	NA	-0.204539	0.766963	-0.130061	0.938237	-0.983512	0.385449	-0.324003	0.64683	0.433573	0.483288	0.351472	NA	0.716928	0.227339	0.665581	NA	0.298523	0.650268	-0.130061	1	-0.560301	0.758584	-0.560301
Afmid_71562	0.368644	0.57087	-0.0943284	0.86704	0.122483	NA	0.79425	0.025242	0.451106	0.258935	0.0537703	NA	-0.074963	NA	-1.02503e-06	1	0.0885357	0.998551	0.325575	1	0.204013	0.791033	0.424139	NA	0.310928	NA	0.673498	0.0814605	0.266074	0.774806	-9.94001e-07	1	0.310928	0.520632	0.490634	0.230399	0.424139	NA	0.410464	0.36366	0.15565	NA	1.41046	4.16765e-06	-0.174499	1	-0.113957	NA	-0.154035
Afp_11576	-0.162275	0.925706	0.278297	0.737928	-0.306665	NA	0.117832	0.900692	0.635232	0.349438	0.635232	NA	0.200295	NA	0.553932	0.464034	-0.095161	0.998551	0.445407	1	0.376145	0.75846	0.820447	NA	0.399604	NA	-0.162275	0.851705	0.32805	NA	0.489801	0.975566	0.820447	0.247762	0.93726	0.150873	0.376145	NA	0.712194	0.331402	0.837725	NA	-0.306665	0.721578	-0.162275	1	-3.82376e-06	NA	-0.232665
Aftph_216549	-0.272809	0.276994	-0.454523	0.00927874	-0.0312056	0.943553	0.074641	0.755408	-0.33606	0.0625699	-0.0284043	0.927381	-0.260156	0.342651	-0.297328	0.119546	-0.079197	0.998551	-0.144426	1	-0.130341	0.69226	-0.105034	0.658238	-0.384194	0.0943636	-0.179734	0.388164	-0.274467	0.480171	-0.152028	0.974855	-0.254143	0.218117	-0.251419	0.200602	-0.387779	0.105504	-0.173015	0.438516	-0.231952	0.296564	-0.264544	0.162934	-0.29396	1	-0.238412	0.634025	-0.416181
Aga_11593	0.132861	0.77896	0.155306	0.565974	0.104945	0.822994	0.443688	0.0389111	0.53781	0.00984333	0.244079	0.388669	0.145374	0.776506	0.340819	0.14473	0.104945	0.998551	0.160247	1	0.213507	0.559335	0.194366	0.475026	0.165171	NA	0.45177	0.0453459	0.055417	0.937092	0.203968	0.974855	0.325506	0.18981	0.227697	0.366055	0.267162	NA	0.257973	0.322504	0.285367	0.287631	0.746031	9.9239e-05	0.0842981	1	0.104945	0.923108	0.24175
Agap1_347722	-0.189825	0.751552	-0.365396	0.244112	-0.0697308	NA	0.61753	0.0217874	-0.246007	0.448823	-0.0836252	0.853911	-0.0929631	0.914617	0.0411298	0.928136	-0.00660282	0.998551	0.0196287	1	-0.116576	0.852443	0.23644	NA	0.148045	NA	0.408435	0.178085	0.0411298	0.96803	0.0325678	0.994816	0.25496	0.469914	0.401802	0.1835	-0.0110215	NA	0.225213	0.532481	0.385084	NA	0.751386	0.00317435	-0.0110215	1	0.0282676	0.986426	-0.150296
Agap2_216439	-1.45943	NA	0.125525	NA	0.347915	NA	0.125525	NA	-0.874472	NA	-1.45943	NA	0.347915	NA	-0.459437	NA	-0.137509	NA	-1.45943	1	-0.459438	NA	0.862489	NA	-0.13751	NA	-0.874471	NA	0.710486	NA	-0.874474	NA	0.862488	NA	-0.459439	NA	-0.459435	NA	-0.137508	NA	0.125528	NA	1.12552	NA	-2.35537	1	-0.874476	NA	-0.874474
Agap3_213990	-0.306388	0.625794	0.641145	0.0483772	0.0859295	NA	0.744238	0.0167829	0.115076	0.791481	0.0155402	NA	0.190038	NA	0.515614	0.138292	-0.280853	0.943178	-0.113743	1	0.190038	0.77554	0.278575	NA	0.337468	NA	0.687157	0.0396804	0.361991	0.614229	0.143645	0.993344	0.409819	0.290343	0.572758	0.0943802	0.456113	NA	0.217174	0.630503	0.401957	NA	0.936106	0.00130145	0.386103	1	0.217174	0.892182	0.0661663
Agbl3_76223	-0.222393	0.907249	-0.444785	NA	0.0857295	NA	-0.527247	0.567219	-0.0297474	NA	-0.366783	NA	0.192645	NA	0.0857294	NA	0.385289	NA	-0.0297476	1	0.777607	NA	-0.0297476	NA	0.514573	NA	0.292181	NA	-0.155278	NA	0.243271	NA	0.29218	NA	0.472753	NA	0.429684	NA	-0.0297475	NA	0.38529	NA	0.339486	0.710738	0.555215	1	0.192645	NA	-0.444785
Agbl5_231093	0.518792	0.423751	0.769258	0.0684972	-0.101459	NA	0.0247588	0.970195	0.378067	0.421026	0.413114	0.453362	0.44733	0.554927	0.0947884	0.885242	0.0875749	0.998551	-0.06483	1	0.17525	0.850508	0.0947884	NA	0.0693818	NA	0.637154	0.156579	0.345175	0.721458	0.0947884	0.994816	0.848209	0.0604735	0.513419	0.268982	0.105541	NA	0.604677	0.206976	0.329973	NA	-0.0769366	0.898143	-0.0809948	1	-0.328668	0.851907	0.410226
Agfg1_15463	-0.169471	0.76906	-0.14918	0.666239	-0.0938366	0.873644	0.566677	0.0280923	0.0287826	0.940666	0.199895	0.597831	-0.215143	0.703687	-0.240678	0.471637	-0.113359	0.998551	0.145082	1	0.285868	0.502354	0.154907	0.660548	0.364184	NA	0.273895	0.371424	0.306584	0.591722	-0.0256651	0.994816	0.367005	0.229307	0.531911	0.0524404	0.128556	NA	0.559297	0.0557194	0.347144	NA	0.737692	0.00224061	0.206208	1	0.148364	0.910198	0.0915184
Agfg2_231801	-0.715096	0.257976	-0.277887	0.624707	-0.740859	NA	-0.117423	0.855075	-0.36535	0.480842	-0.375404	NA	-0.490881	NA	-0.807355	0.095007	-0.66491	0.670186	-0.437243	1	-0.100647	0.929557	-0.0195753	NA	0.219612	NA	-0.0434221	0.949705	0.108581	0.939124	-0.715096	0.625746	-0.45846	0.415329	0.00388365	0.997308	-0.084064	NA	0.27208	0.657	0.00388372	NA	0.0571818	0.93284	-0.168953	1	-0.490881	NA	-0.689785
Aggf1_66549	0.119372	0.87943	0.209827	0.582612	0.193797	NA	-0.00461699	0.99444	0.396481	0.218568	0.233543	0.592379	-0.160736	0.847243	-0.191987	0.653247	-0.22393	0.980851	0.185714	1	-0.0516145	0.952318	0.209827	NA	0.076303	NA	0.00460154	0.993865	0.00460154	0.998687	-0.22393	0.981759	0.424226	0.224708	0.737887	0.0161983	0.346605	NA	0.346605	0.344286	0.580345	NA	0.00460151	0.995828	0.0319089	1	-0.0232327	0.991348	0.424226
Agk_69923	-0.0335527	0.966304	-0.36257	0.210898	0.10652	NA	0.651574	0.00667795	0.515126	0.0406458	0.156969	0.683558	0.166851	0.785134	0.0962152	0.80202	-0.0563626	0.998551	-0.182416	1	0.271302	0.516561	0.0858361	NA	0.377235	NA	0.070126	0.842331	-0.0971688	0.90413	0.091035	0.994816	0.243557	0.450754	0.325241	0.253819	0.0806183	NA	0.303011	0.323404	0.091035	NA	0.940761	1.90153e-05	-0.182416	1	-0.169925	0.894263	0.303011
Agl_77559	-0.141356	0.821776	-0.0709668	0.857274	-0.0115882	NA	-0.279284	0.378786	-0.506353	0.0726611	0.107464	0.799217	0.118138	0.870384	-0.395929	0.196083	0.114589	0.998551	0.285303	1	0.353135	0.392321	-0.0913154	NA	-2.2553e-07	NA	-0.193195	0.566257	0.307234	0.600388	0.04171	0.994816	0.118138	0.759979	0.233888	0.468769	0.14274	NA	0.0454428	0.917382	0.278976	NA	0.00767368	0.986721	0.153157	1	0.170352	0.9011	0.132248
Agmo_319660	0.584953	0.704916	0.716197	NA	0.777598	NA	1.09953	0.164148	0.36256	NA	0.893075	NA	0.192635	NA	0.514564	NA	0.440563	NA	0.440563	1	0.777598	NA	0.777598	NA	0.584953	NA	1.14683	NA	-9.66914e-06	NA	-9.42946e-06	NA	0.440563	NA	1.14683	NA	0.192635	NA	0.652067	NA	0.652067	NA	0.514563	0.597447	0.0995256	1	-0.485436	NA	0.777597
Ago1_236511	0.305965	0.603414	0.56774	0.0882779	0.320993	NA	0.0414192	0.934876	0.137927	0.742694	0.422023	0.303347	0.236331	0.744114	0.228382	0.59469	-0.0140759	0.998551	0.0594531	1	0.187968	0.77719	0.298392	NA	0.120854	NA	0.379588	0.305106	0.422023	0.55447	0.259918	0.975566	0.357893	0.369833	0.605053	0.0741474	0.112241	NA	0.522952	0.155774	0.490087	NA	0.379588	0.295628	0.0860882	1	-0.131912	0.936049	0.386748
Ago2_239528	0.17657	0.709876	0.17657	0.543886	-0.00400225	0.994343	0.955356	2.64802e-06	0.0355261	0.917735	0.298561	0.317728	0.0237809	0.983068	0.0433035	0.910739	-0.0780028	0.998551	0.245612	1	0.498498	0.123187	0.298561	0.286945	0.140769	NA	0.201112	0.477537	0.648803	0.052422	0.275634	0.920003	0.405011	0.123113	0.469929	0.0550998	0.377589	NA	0.330693	0.227013	0.395928	NA	1.49567	1.81255e-15	0.0119393	1	0.194143	0.840755	0.12253
Ago3_214150	0.0738522	0.895683	-0.539623	0.0156408	-0.0684589	0.89042	0.729518	0.000181187	-0.605915	0.00574061	-0.103148	0.760993	0.0221165	0.98277	0.290992	0.230591	-0.115972	0.998551	-0.109546	1	-0.0591412	0.912607	-0.135425	0.644349	-0.233329	NA	0.355122	0.128246	0.0681945	0.921664	-0.0653463	0.994816	-0.122427	0.688895	0.148135	0.586715	-0.087277	NA	-0.122427	0.695811	0.0510873	NA	1.06961	2.94369e-09	-0.0529626	1	0.112846	0.917859	0.0366746
Ago4_76850	-0.117357	0.940065	-0.142019	0.857274	-0.29956	NA	0.584963	0.324105	-0.327574	0.626589	0.247928	NA	-0.0458033	NA	0.108525	0.899893	0.189825	NA	2.42914e-07	1	-0.245112	NA	0.189825	NA	0.266787	NA	0.754888	0.188226	-0.0692622	NA	0.228819	NA	0.0443945	0.963924	0.357552	0.589898	-0.415037	NA	0.209454	0.794973	0.0443944	NA	1.62205	0.000426876	-0.272079	1	-0.272079	NA	-0.607682
Agpat1_55979	-0.316685	0.043642	-0.204297	0.170238	-0.0717906	0.807472	-0.404802	0.00213677	-0.127315	0.418522	-0.136523	0.461413	-0.258559	0.17481	-0.291609	0.038183	-0.209957	0.634297	-0.163723	1	-0.119685	0.625511	-0.0843583	0.647263	-0.0858441	0.610878	-0.32368	0.0252201	-0.177913	0.563554	-0.283915	0.239791	-0.386377	0.0130726	-0.167651	0.284986	0.0352824	NA	-0.155119	0.358736	-0.106053	0.577669	-0.36097	0.00627762	-0.0571438	1	-0.201879	0.566559	-0.447141
Agpat2_67512	-1.13327	5.20891e-09	-0.56704	0.00564267	-0.244484	0.537978	-0.437847	0.0364129	-0.747613	0.0001799	-0.440724	0.0735478	-0.417869	0.136421	-1.40377	1.55613e-13	-0.254573	0.791319	-0.166217	1	-0.259644	0.425328	-0.269839	0.276988	-0.217098	NA	-0.303482	0.188061	-0.173377	0.721097	-0.409391	0.295952	-0.511545	0.0264655	-0.0430685	0.888576	0.094435	NA	-0.274964	0.264447	0.00635102	0.986982	-0.185389	0.451388	-0.173377	1	0.0824623	0.935468	-0.493511
Agpat3_28169	0.0489096	0.938678	-0.0192619	0.955734	0.0377691	0.946852	0.199803	0.443949	0.330323	0.151454	0.0152265	0.971678	0.0152265	0.9887	0.0265418	0.941852	-0.0826873	0.998551	0.0302939	1	0.0818242	0.872099	0.29956	0.249279	0.0114349	NA	0.1695	0.530915	0.114005	0.858738	0.206451	0.974855	0.124574	0.685667	0.550104	0.0149222	0.0854355	NA	0.189772	0.50532	0.351472	NA	0.401581	0.0704382	-0.0506261	1	0.0302939	0.979555	-0.0309437
Agpat4_68262	-0.0148032	0.987382	0.0729397	0.820288	0.225839	0.613469	0.702025	0.000817052	0.407359	0.0762073	0.344722	0.211693	-0.140334	0.802349	0.486857	0.0317928	-0.0148032	0.998551	0.114888	1	0.135413	0.764821	0.303311	0.258474	0.330737	0.215534	0.570159	0.0136162	0.0751782	0.915831	0.0480845	0.994816	0.244855	0.382191	0.534	0.0229832	0.100674	NA	0.349353	0.180653	0.358572	0.194582	0.560605	0.00920024	-0.081804	1	-0.302327	0.640987	0.0962722
Agpat5_52123	-0.163218	0.743316	-0.100454	0.754118	-0.106735	0.838817	0.0220441	0.953036	0.272938	0.289107	-0.0247628	0.956007	-0.0854912	0.902435	-0.328079	0.21756	-0.0391062	0.998551	-0.0164612	1	-0.0596732	0.919647	-0.262099	0.364483	0.048286	NA	-0.333962	0.207388	0.0174312	0.988583	-0.0403079	0.994816	-0.0475395	0.904332	-0.0451249	0.899737	-0.0917071	NA	-0.0188282	0.964659	-0.121922	0.73057	-0.0463317	0.892904	-0.00703176	1	0.0729481	0.948496	0.004669
Agps_228061	-0.215253	0.672834	-0.101454	0.779159	-0.00403177	0.994687	-0.0729415	0.845889	-0.485158	0.0722827	-0.0394538	0.933612	-0.166239	0.791488	-0.669241	0.0102628	-0.221498	0.942555	0.0120281	1	0.0279111	0.969205	-0.0449814	0.909803	0.0668701	NA	-0.00403178	0.993698	0.251807	0.668338	0.146625	0.986712	0.187267	0.588707	0.451479	0.101837	0.0745373	NA	0.451479	0.122754	0.099804	0.808347	0.187267	0.55834	-0.0394538	1	-0.221498	0.833743	0.109788
Agrn_11603	0.133902	0.87633	-0.538933	0.14279	0.127329	NA	-0.246578	0.55385	-0.592175	0.0975413	-0.0475449	0.938734	-0.188026	NA	-0.518175	0.172733	-0.25514	0.963356	-0.238067	1	-0.827279	0.0808603	-0.155605	NA	-0.246578	NA	-0.89257	0.0146235	-0.352837	0.64719	-0.467549	0.818075	0.0107537	0.986246	0.0390428	0.941244	0.172721	NA	-0.0550007	0.920012	-0.0776021	NA	-0.380671	0.327285	-0.108299	1	0.0178782	0.992602	-0.0928689
Agtpbp1_67269	-0.195016	0.61913	-0.303392	0.195403	-0.339656	NA	-0.00831523	0.978467	-0.655041	0.00218665	-0.0335525	0.928512	-0.037802	0.965489	-0.199769	0.450163	-0.176157	0.943178	0.088438	1	0.168081	0.657221	-0.180849	NA	0.0648512	NA	-0.0250909	0.936518	0.0608823	0.925314	-0.199769	0.974855	-0.107553	0.719644	-0.116514	0.677723	-0.121015	NA	0.0608823	0.850009	-0.143735	NA	0.484834	0.0136858	-0.0722561	1	-0.0897966	0.932319	-0.180849
Agtrap_11610	0.218279	0.317931	-0.469108	0.0012567	0.1686	0.562917	0.113912	0.533735	0.0791465	0.673023	0.102199	0.645514	-0.0297618	0.958365	0.172961	0.326946	-0.0455999	0.998551	-0.146791	1	-0.208664	0.36793	-0.046324	0.831553	-0.14214	0.421721	-0.0718979	0.71547	-0.156139	0.647582	-0.0964329	0.983065	-0.196558	0.277685	-0.165548	0.343831	-0.078548	NA	-0.158486	0.399203	-0.0219075	0.932658	-0.0119725	0.959336	-0.0889539	1	-0.0383792	0.961355	-0.194149
Ahctf1_226747	-0.144046	0.762726	0.172099	0.517612	0.112964	0.809032	0.160465	0.546731	-0.68987	0.00166086	0.029081	0.943539	-0.340819	0.313452	-0.68987	0.00137685	-0.308122	0.724122	0.0575875	1	-0.0363585	0.952318	0.127977	0.661106	0.0449874	NA	-0.27615	0.276014	0.30221	0.536666	0.0258786	0.994816	-0.0770961	0.816825	0.192237	0.462152	-0.0197183	NA	0.304855	0.229632	0.361845	NA	0.634162	0.00132781	0.124987	1	-0.104908	0.923629	0.0700784
Ahcy_269378	0.110627	0.846454	0.264074	0.322878	0.153355	0.760149	0.23696	0.386848	0.22988	0.388412	0.222764	0.487838	0.252766	0.564093	0.411391	0.099554	0.207526	0.929062	0.0201489	1	0.23696	0.54838	0.202109	0.498072	0.159889	0.576177	0.298324	0.263834	0.108698	0.876657	0.158958	0.981759	0.174715	0.577994	0.369318	0.149462	0.108698	NA	0.149608	0.648783	0.181154	0.578566	0.12787	0.679589	0.153355	1	-0.027841	0.983442	0.00985127
Ahcyl1_229709	-0.127756	0.839467	-0.135409	0.698571	-0.0317868	0.96336	0.734168	0.00267347	0.272898	0.350597	0.278668	0.424559	-0.082668	0.920581	-0.0533736	0.900701	0.0208081	0.998551	0.189585	1	0.292995	0.48512	0.243692	0.457459	0.219895	NA	0.597714	0.0264372	0.37878	0.516618	0.0615458	0.994816	0.252516	0.446068	0.431535	0.12471	0.0345156	NA	0.519455	0.0755163	0.207847	0.562234	0.752945	0.00165337	-0.082668	1	-0.238787	0.819468	0.231843
Ahcyl2_74340	0.0239784	0.9865	0.481968	0.175923	-0.0243846	NA	0.730503	0.0239543	-0.152899	0.725609	0.209671	0.676145	-0.245411	0.750993	-0.117494	0.820156	-0.0659637	0.998551	0.336363	1	0.355388	0.514611	0.435047	NA	0.608941	NA	0.754588	0.0265994	0.304086	0.690707	-0.0243846	0.994816	0.476186	0.214615	0.838112	0.0133325	0.0630783	NA	0.796955	0.0336872	0.386548	NA	0.566032	0.0955039	-0.108777	1	-0.541302	0.517795	0.435047
Ahdc1_230793	0.033186	NA	1.12834	NA	0.38111	NA	-0.841282	0.501078	-0.426245	NA	0.0973167	NA	-0.25632	NA	-0.519354	NA	-0.178319	NA	-0.25632	1	-0.338782	NA	0.431735	NA	-0.256321	NA	0.480645	NA	-0.725805	NA	-0.0339276	NA	0.158717	NA	-0.104317	NA	-0.725804	NA	-0.841282	NA	-0.519354	NA	-0.725806	0.568219	-0.426245	1	-0.338782	NA	0.328642
Ahi1_52906	-0.430928	0.575875	-0.827818	0.0761386	-0.18012	NA	-0.377156	0.467228	-0.377156	0.450337	-0.584961	NA	-0.359669	NA	-0.544884	0.283594	-0.430928	0.883286	-0.149746	1	-0.076497	0.948337	-0.308444	NA	-0.544884	NA	-0.258975	0.634784	0.020179	0.994039	-0.50589	0.925992	-0.325318	0.571226	-0.076497	0.906214	-0.0342688	NA	-0.19555	0.757446	-0.359669	NA	-0.048208	0.941313	-0.377156	1	-0.359669	NA	0.00675849
Ahnak_66395	0.219692	0.379156	0.326981	0.0509044	0.301458	0.278687	0.660508	7.51931e-06	-0.407818	0.0111268	0.111469	0.646366	0.130666	0.706377	0.112123	0.606569	0.232488	0.704799	0.194539	1	0.291048	0.226731	0.289945	0.135797	0.143169	0.458022	0.39544	0.0198415	0.346413	0.260099	0.242406	0.710168	0.246256	0.19423	0.357035	0.0384023	0.226077	0.347303	0.313087	0.0912114	0.362492	0.0787292	0.632314	1.53056e-05	0.000578003	1	0.206558	0.66588	0.224538
Ahnak2_100041194	0.372381	0.569985	0.0113143	0.98412	-0.0722091	NA	1.04033	0.00300845	0.731045	0.0501477	0.396745	0.426051	0.289299	0.715376	0.972474	0.00621725	0.00679883	0.998551	0.0902656	1	0.300411	0.658873	0.43422	NA	0.296717	NA	1.16512	0.00145688	0.474021	0.56686	0.107239	0.994816	0.496741	0.260241	0.631901	0.113892	0.333242	NA	0.626024	0.13901	0.686566	NA	1.31874	6.76567e-05	0.0336821	1	0.136469	0.942055	-0.0298431
Ahr_11622	-0.207158	0.87943	0.473563	0.439193	0.181112	NA	1.29784	0.00742816	-0.0092192	0.991632	0.0273067	NA	-0.802768	NA	0.588022	0.33223	0.11477	0.998551	0.275234	1	0.659575	0.409064	0.11477	NA	0.512734	NA	1.31271	0.0107302	0.682658	NA	0.334735	0.983065	0.905051	0.113845	0.895203	0.100738	0.11477	NA	0.953306	0.0964864	0.446846	NA	1.8602	2.9313e-05	0.446846	1	0.213173	NA	0.259967
Ahrr_11624	0.170933	0.824484	0.352453	0.353427	-1.42202e-07	NA	0.0534391	0.915167	-0.683526	0.0574191	0.113382	0.831697	-0.0649556	NA	-0.0367587	0.946632	-1.29599e-07	1	-0.0274809	1	-0.0182623	0.986702	0.0180338	NA	0.0269669	NA	0.629631	0.0695366	-0.0274809	0.986676	0.113382	0.994816	-0.0182624	0.977882	-0.10343	0.833318	0.00904501	NA	-0.123059	0.812058	-0.123059	NA	0.338169	0.375731	0.0708212	1	0.170933	0.918523	-0.505528
Ahsa1_217737	-0.0711834	0.879165	-0.0160975	0.953988	-0.0136914	0.97864	0.117216	0.605711	0.128394	0.551328	-0.0252234	0.940239	0.0978147	0.838768	0.0436522	0.878273	-0.0033113	0.998551	0.103244	1	0.336329	0.202946	0.0856484	0.729868	0.189069	0.371672	-0.0120896	0.966775	0.192777	0.63467	0.146675	0.974855	0.0783993	0.764762	0.196707	0.34949	0.174138	0.539822	0.143325	0.548601	0.176715	0.457019	0.237228	0.23325	0.171791	1	0.29875	0.477479	0.0743841
Ahsa2_268390	-0.123382	0.782328	-0.568167	0.00514731	-0.230297	0.562917	-0.265063	0.242355	-0.148129	0.540151	-0.111166	0.71475	-0.204113	0.597781	-0.496506	0.0155491	-0.0124417	0.998551	-0.128298	1	-0.118483	0.774683	-0.342915	0.159282	0.0101008	NA	-0.340061	0.129023	0.0820869	0.895338	-0.0446051	0.994816	-0.183503	0.484519	-0.273206	0.233938	-0.246239	NA	-0.0539278	0.864341	-0.180947	NA	-0.0633113	0.826926	-0.120931	1	0.0101008	0.993135	-0.0703891
Aida_108909	0.0474615	0.929252	-0.381651	0.058887	0.106915	0.790019	0.342052	0.0804159	0.0120126	0.96796	0.104673	0.714506	-0.115477	0.813691	-0.120714	0.645936	-0.0666546	0.998551	0.0167898	1	-0.16601	0.6314	-0.0793433	0.771394	-0.0818945	0.740341	0.233379	0.28104	-0.107658	0.842918	-0.0490759	0.994816	-0.120714	0.648049	0.144505	0.54371	-0.0515741	NA	0.17901	0.460156	0.0096181	0.979513	0.279824	0.168219	-0.0717167	1	-0.141853	0.872505	-0.171434
Aif1_11629	0.503913	0.416926	0.717599	0.0798371	0.204244	0.809667	0.217229	0.670226	0.751914	0.0602101	0.686188	0.143689	0.521468	0.419859	0.388494	0.42182	0.268034	0.989764	0.437404	1	0.435923	0.497872	0.632267	0.172683	0.413532	0.371109	0.49754	0.26721	0.333899	0.718938	0.282933	0.981759	0.673052	0.13266	0.859637	0.0383762	0.370783	NA	0.634205	0.162066	0.656622	0.173349	0.0808457	0.888956	0.224965	1	-0.186933	0.924087	0.530513
Aifm1_26926	0.0180262	0.984597	0.195363	0.489028	0.137173	0.780234	-0.098845	0.756464	0.00120859	0.998589	0.0650237	0.865924	0.0902342	0.891285	0.0132411	0.974696	0.0925044	0.998551	0.0788295	1	-0.0256217	0.968583	-0.0182547	0.958924	0.0510845	NA	0.0204128	0.955544	0.0204128	0.985542	-0.00363267	0.997791	0.00362314	0.993762	-0.0280857	0.939885	0.0834022	NA	0.0742422	0.836058	0.0417163	NA	-0.117091	0.709949	0.0487482	1	-0.11447	0.922603	-0.0379842
Aifm2_71361	-0.13852	0.755487	-0.368387	0.0959117	-0.176289	NA	0.00675741	0.98273	0.030162	0.919545	-0.142253	0.644266	-0.0204641	0.98351	-0.101714	0.730804	-0.0587525	0.998551	-0.0872512	1	-0.0622842	0.899205	-0.0872511	0.764264	0.104494	NA	0.123271	0.634591	0.0499253	0.940318	-0.105353	0.991888	-0.12	0.676122	0.0564533	0.851373	-0.0872511	NA	0.107641	0.714137	-0.0552295	NA	0.251132	0.266436	0.0629519	1	0.0661903	0.948354	-0.164854
Aig1_66253	-0.310492	0.625372	-0.339251	0.402302	-0.301032	NA	0.529043	0.12915	0.0636321	0.895137	-0.245537	0.623777	-0.00383089	0.996354	-0.449895	0.256836	-0.166102	0.998551	0.0190091	1	-0.460388	0.392997	-0.115476	NA	-0.388495	NA	-0.115476	0.803433	-0.348966	0.656178	-0.339251	0.974855	0.17629	0.708445	-0.0348578	0.947338	-0.166102	NA	-0.192098	0.69359	-0.348966	NA	0.162679	0.717976	-0.0506251	1	-0.123792	0.942055	-0.254639
Aim2_383619	0.263034	0.659378	-0.321928	0.382662	0.510721	0.340564	0.906341	0.00193018	0.341037	0.324746	0.527976	0.154657	-0.235274	0.732027	0.235289	0.561945	0.0109501	0.998551	0.0956831	1	0.161043	0.807439	0.385891	0.303797	0.103377	0.799588	0.479526	0.160825	0.0697347	0.946166	0.0565833	0.994816	0.242276	0.557951	0.609485	0.063452	-0.013806	NA	0.455679	0.210461	0.338866	0.399996	0.634482	0.040038	-0.258097	1	-0.462527	0.568757	0.0853597
Aimp1_13722	0.436698	0.0824439	0.23676	0.327489	0.197232	0.641987	0.376035	0.0866904	0.589549	0.00358558	0.347431	0.172653	0.50951	0.0571646	0.536686	0.00867752	0.252273	0.815716	0.342004	1	0.37249	0.230943	0.450213	0.0769231	0.483456	NA	0.666829	0.00138719	0.338374	0.468401	0.240654	0.937214	0.455248	0.0501145	0.547729	0.0124847	0.402346	NA	0.431597	0.0700228	0.446846	0.0927138	0.397122	0.063738	0.336556	1	0.11689	0.91293	0.367157
Aimp2_231872	0.102502	0.911706	0.280443	0.50088	0.216996	0.767138	-0.239245	0.574224	0.380355	0.314018	0.21503	0.676018	0.333985	0.608778	0.0636824	0.909905	0.104628	0.998551	0.173094	1	0.250029	0.695451	0.323069	0.451291	0.3978	NA	-0.0931864	0.84333	0.280443	0.729218	0.420168	0.883485	0.457248	0.258986	0.599735	0.100988	0.470499	NA	0.55067	0.159545	0.581531	0.163161	-0.220491	0.61339	0.366245	1	0.224837	0.892314	0.462232
Aip_11632	0.193333	0.475555	0.178201	0.351029	0.134966	0.695433	0.264411	0.131959	0.307328	0.0682696	0.247692	0.226054	0.134966	0.701006	0.388986	0.0176904	0.121106	0.97381	0.0955599	1	0.245951	0.324342	0.366733	0.067204	0.270702	0.180098	0.3544	0.0420826	0.109666	0.798855	0.134966	0.974855	0.26956	0.154187	0.360848	0.0382332	0.194537	NA	0.2095	0.291895	0.368334	0.0774859	0.152416	0.440103	0.0734841	1	-0.0507983	0.949185	0.144341
Aipl1_114230	-0.274624	0.834935	-0.141358	0.859443	-0.0588957	NA	0.197444	0.788266	0.0191067	0.981845	-0.0588957	NA	0.128731	NA	0.837268	0.122097	0.325768	NA	0.4991	1	-0.32193	NA	0.163497	NA	0.356142	NA	0.0191069	0.98179	-0.0588958	NA	-0.274624	NA	-0.141358	0.87159	0.415035	0.517186	0.415035	NA	0.552539	0.384742	0.325768	NA	0.415035	0.511122	0.0191068	1	0.0565814	NA	0.0191066
Airn_104103	-0.222396	NA	-1	NA	-4.53622e-06	NA	0.192641	0.885752	-4.02886e-06	NA	-0.106919	NA	0.584958	NA	-4.07666e-06	NA	0.362566	NA	0.280104	1	0.362566	NA	0.0995319	NA	1.36257	NA	0.440568	NA	0.652072	NA	-0.347927	NA	0.280104	NA	0.947528	NA	0.716203	NA	0.584958	NA	0.584959	NA	-0.807358	0.511203	0.440569	1	-0.48543	NA	0.514569
Ajuba_16475	-0.321939	NA	0.263021	NA	-0.321939	NA	-2.17966	NA	0.263025	NA	0.999985	NA	0.263021	NA	-0.321939	NA	0.678059	NA	0.678058	1	-1.21786	NA	2.48541	NA	1.48541	NA	0.678058	NA	-1.21787	NA	0.263021	NA	1.48542	NA	0.263025	NA	0.678062	NA	1.84798	NA	-1.21787	NA	-0.321939	NA	-0.321933	1	-1.21786	NA	0.999985
Ak1_11636	0.243271	0.716455	0.331709	0.383548	0.00978076	NA	0.0482549	0.923487	0.140177	0.740669	-2.65913e-07	NA	0.0194959	NA	0.149056	0.755932	-0.10164	0.998551	0.0949481	1	0.192645	0.772366	0.21818	NA	0.192645	NA	-0.188445	0.663587	0.0387321	0.97738	0.226592	0.981759	0.201207	0.656508	0.568512	0.10048	0.300173	NA	0.259759	0.547817	0.40024	NA	-0.188445	0.668907	0.308122	1	-0.499233	0.580927	-0.133583
Ak2_11637	-0.00832061	0.9865	-0.138749	0.288228	-0.000922158	0.997316	-0.189357	0.124121	0.104015	0.432932	0.0551646	0.758194	-0.0152913	0.975951	0.0811043	0.59546	0.0587093	0.998551	0.0910914	1	0.121916	0.522065	-0.048274	0.768207	0.228438	0.112653	-0.0501817	0.74305	0.0767405	0.797835	0.0310073	0.994816	0.14586	0.294817	0.190165	0.128856	0.179216	0.284794	0.170232	0.208019	0.156651	0.275439	-0.0516141	0.743013	0.104015	1	0.117249	0.785256	-0.0913283
Ak3_56248	-1.24937	7.96227e-09	-0.836437	0.000206969	-0.525944	0.163811	-0.702101	0.00202515	-0.820704	0.000292183	-0.608631	0.0358426	-0.697784	0.0186441	-1.62493	7.17462e-15	-0.53747	0.182489	-0.246211	1	-0.282387	0.456983	-0.354178	0.208508	-0.346273	NA	-0.347399	0.19067	-0.383925	0.46312	-0.816018	0.00331169	-0.833277	0.00277789	-0.397864	0.124462	-0.0629222	NA	-0.259936	0.377453	-0.126296	0.724885	-0.732689	0.000985875	-0.235742	1	-0.683485	0.0378966	-0.644188
Ak3l2-ps_635960	0.321935	NA	0.807361	NA	0.169932	NA	-0.999993	0.511839	0.169932	NA	1.16993	NA	0.321934	NA	-0.415031	NA	0.700446	NA	1.24793	1	-0.41503	NA	0.459438	NA	-0.192638	NA	-1.99999	NA	-1.41503	NA	-0.41503	NA	-1.41503	NA	-0.192638	NA	0.459438	NA	-1.99999	NA	0.700446	NA	-0.999992	0.51282	-1.41503	1	-0.415031	NA	0.321935
Ak4_11639	0.0269712	0.991537	0.731515	0.274181	-0.173327	NA	-0.113207	0.905348	-0.479989	0.524084	0.520011	NA	-0.173328	NA	-0.640453	0.419368	-0.0274766	NA	0.22628	1	-0.598633	NA	-0.557991	NA	-0.77372	NA	-0.77372	0.303418	-1.02748	NA	-0.301652	NA	-0.727916	0.366252	0.0534432	0.95491	-0.204354	NA	-0.683522	0.398117	0.0794384	NA	-0.973029	0.174952	-0.0840602	1	-0.236063	NA	-0.405988
Ak6_102216272	0.219817	0.639307	0.409294	0.121542	0.144779	0.783982	0.312399	0.262503	0.552392	0.0259094	0.495451	0.0915507	0.334645	0.412404	-0.0247753	0.951716	0.211355	0.942555	0.192849	1	0.287122	0.473386	0.175554	0.592897	0.253175	NA	0.163908	0.603398	0.175554	0.781246	0.138842	0.987538	0.272284	0.381393	0.50009	0.0585131	0.192849	NA	0.362934	0.215686	0.152167	0.676604	-0.0636097	0.862846	0.140329	1	-0.0181269	0.991417	0.487297
Ak8_68870	0.289501	NA	0.151997	NA	0.530509	NA	-5.93128e-06	1	0.151997	NA	-0.584968	NA	0.151997	NA	-0.362575	NA	-0.169931	NA	0.289501	1	-0.584968	NA	0.151997	NA	0.415032	NA	0.530509	NA	-0.848001	NA	-0.16993	NA	0.415031	NA	0.415031	NA	0.151997	NA	0.736959	NA	0.530508	NA	0.151997	0.924863	0.151997	1	0.530508	NA	0.415031
Akap1_11640	-0.218422	0.847969	-0.218422	0.72836	0.103506	NA	0.0353342	0.962177	0.125532	0.839991	-0.364273	NA	-0.3953	NA	-0.304152	0.632219	-0.0119715	NA	-0.3339	1	0.0118752	NA	0.309956	NA	-0.304152	NA	-0.0859721	0.896595	-0.0859721	NA	-0.45943	NA	-0.45943	0.451022	0.103506	0.879334	0.572991	NA	0.309957	0.611606	-0.218422	NA	0.507403	0.307428	0.147227	1	0.230885	NA	0.103506
Akap10_56697	-1.1415	0.000488579	-0.0404991	0.93266	-0.582468	NA	0.225954	0.560566	-0.683072	0.0381531	-0.531069	0.176482	-0.67508	0.124954	-0.393566	0.295373	-0.467566	0.690913	-0.286182	1	-0.0508041	0.95354	-0.119643	NA	-0.158117	NA	0.36035	0.319028	-0.0508041	0.965376	-0.509589	0.635926	-0.69111	0.0571017	-0.250113	0.52975	-0.0456424	NA	0.344711	0.372546	0.182627	NA	1.0272	0.000257537	-0.186241	1	-0.5025	0.517795	-0.757073
Akap11_219181	0.137503	0.837106	-0.0418205	0.921683	0.180572	NA	0.335603	0.28421	-0.304855	0.350597	0.490325	0.133976	0.192645	0.76855	-0.365518	0.27937	0.222392	0.955155	0.308122	1	0.465663	0.255832	-0.0631942	NA	0.425305	NA	0.137503	0.70871	0.383786	0.54134	0.302562	0.957639	0.566525	0.0632818	0.480511	0.106767	0.46068	NA	0.638901	0.0405701	0.373217	NA	0.504923	0.0730855	0.251538	1	0.0473054	0.975382	0.245756
Akap12_83397	-0.459441	0.823613	0.240999	0.833881	0.99999	NA	1.34791	0.0610598	0.710484	NA	0.347914	NA	1.06412	NA	0.710484	0.442739	0.125521	NA	0.540559	1	1.29545	NA	0.540559	NA	0.540559	NA	-0.289516	0.806482	-9.37077e-06	NA	0.932876	NA	1.12552	0.171771	1.06412	0.18121	0.99999	NA	1.66984	NA	0.628022	NA	1.12552	0.13725	0.347914	1	-9.36166e-06	NA	-9.19429e-06
Akap13_75547	-0.546603	0.00155368	-0.391311	0.0252549	0.0309486	0.942617	0.889116	2.90797e-09	-0.560784	0.000717926	-0.21864	0.326858	-0.228308	0.423065	-0.194223	0.346809	-0.147614	0.942555	0.025987	1	0.307503	0.225895	0.259119	0.203225	-2.14734e-08	1	0.338759	0.0655386	0.159665	0.685904	-0.0222528	0.994816	0.0448401	0.871021	0.224888	0.247034	0.16706	0.536973	0.223706	0.278319	0.281623	0.183751	1.10746	1.90819e-14	0.21422	1	0.0461774	0.958015	-0.344999
Akap17b_338351	-0.769378	0.613536	-0.836492	NA	-0.0995268	NA	-1.14135	0.225919	-0.980881	NA	-0.52837	NA	-0.370828	NA	-1.90688	NA	-1.14135	NA	-0.473923	1	-1.76938	NA	-1.05888	NA	-0.836492	NA	-2.42145	NA	-0.769377	NA	-0.643847	NA	-0.0995266	NA	-0.22881	NA	-0.141347	NA	-0.584953	NA	-0.22881	NA	-0.705247	0.478464	-0.906881	1	-1.14135	NA	-0.980882
Akap3_11642	-0.584889	NA	0.41511	NA	0.41511	NA	-1.48081	NA	-0.584886	NA	-0.584885	NA	7.11137e-05	NA	-0.584882	NA	0.415112	NA	7.60539e-05	1	0.415111	NA	7.11137e-05	NA	1.00007	NA	0.415109	NA	-1.48082	NA	7.2608e-05	NA	0.737035	NA	1.00007	NA	1.22246	NA	7.49089e-05	NA	1.41511	NA	-1.48082	NA	7.49089e-05	1	0.415109	NA	-0.584882
Akap5_238276	0.736965	0.581175	0.647697	NA	-0.658963	NA	-0.321929	0.766991	0.378511	NA	-0.263035	NA	-0.383329	NA	0.450661	NA	-0.263035	NA	-0.152004	1	-0.736966	NA	-0.263035	NA	-3.23244e-07	NA	1.1375	NA	0.180572	NA	0.180572	NA	0.874469	NA	0.0473053	NA	-0.321929	NA	0.736965	NA	-0.447459	NA	0.584962	0.526797	0.519373	1	0.180572	NA	0.341036
Akap6_238161	-0.211511	0.905368	-0.371976	0.678266	0.295449	NA	1.21299	0.0383908	0.584955	0.401479	-0.289514	NA	0.0641233	NA	0.125524	0.904159	0.447452	NA	0.347916	1	0.0641234	NA	-0.0671213	NA	0.788489	NA	0.898113	0.173587	0.494758	NA	0.628024	NA	0.862489	0.215403	1.03241	0.10452	0.750015	NA	1.241	0.059448	0.241001	NA	1.60665	0.00263872	0.125524	1	0.494758	NA	-0.552548
Akap7_432442	0.428842	0.744555	-0.79355	0.333123	0.823121	NA	2.27684	7.43016e-06	0.343953	0.659487	1.10691	0.115316	0.0544467	0.986144	0.106914	0.91914	0.106914	0.998551	0.387022	1	0.343953	0.790015	0.657111	NA	0.299559	NA	0.791412	0.24732	0.657111	0.632353	-0.241009	0.994816	0.343953	0.695066	0.884521	0.182164	-0.530516	NA	0.387022	0.658419	0.509012	NA	0.823121	0.211142	-0.893085	1	-0.0565846	0.988441	0.0544467
Akap8_56399	-0.0355147	0.960041	0.872873	3.23992e-05	0.169437	0.730781	0.179152	0.525264	0.310481	0.209506	0.272867	0.363143	0.281912	0.474024	-0.0998494	0.770373	0.198389	0.939774	0.133911	1	0.359155	0.294701	0.243535	0.392925	0.438956	NA	0.224896	0.411511	0.352301	0.487444	0.237969	0.971088	0.250924	0.382053	0.602397	0.0117228	0.312248	NA	0.502242	0.052881	0.464604	0.105061	0.269233	0.301625	0.0995352	1	0.0282248	0.982778	0.219256
Akap8l_54194	0.212677	0.653807	0.642952	0.00761887	0.204297	NA	0.264647	0.355746	0.280677	0.308062	0.474318	0.104627	0.327725	0.420723	0.431883	0.101001	0.280677	0.835872	0.272684	1	0.446167	0.218619	0.422281	NA	0.126606	NA	0.60101	0.0184428	0.402883	0.458655	0.232042	0.974855	0.393085	0.166912	0.453256	0.0864857	0.240263	NA	0.129559	0.719115	0.345616	NA	0.740833	0.00111806	0.167412	1	0.264647	0.763864	-0.093325
Akap9_100986	-0.0294771	0.961656	-0.480249	0.0204289	0.0696173	0.874962	0.44313	0.0217889	0.0849816	0.7394	-0.0663424	0.836657	-0.201472	0.601558	-0.100694	0.724628	0.0225175	0.998551	-0.157416	1	0.144853	0.696624	-0.157416	0.543989	-0.161037	NA	-0.0528276	0.848026	0.127151	0.807944	-0.278025	0.818075	-0.0834159	0.775429	-0.13945	0.583679	-0.0427739	NA	0.133076	0.628473	0.0225175	NA	0.438353	0.0218646	-0.262386	1	-0.0394382	0.972925	0.00646959
Akip1_57373	0.00566431	0.995322	-0.0950024	0.781107	-0.124396	0.814627	0.0391909	0.915167	0.205921	0.467275	-0.0379527	0.932342	0.22547	0.639067	0.0741141	0.841903	0.071956	0.998551	0.0347654	1	0.172067	0.710091	-0.0733436	0.836287	0.0955195	NA	0.0912637	0.782065	-0.0194267	0.987679	0.0654622	0.994816	0.203952	0.52304	0.0611168	0.866396	0.0741141	NA	0.0784207	0.834804	0.0741141	0.85673	0.265681	0.342172	0.155857	1	0.157894	0.8965	-0.112076
Akirin1_68050	-2.66585	2.17513e-12	-1.38135	0.000574995	-0.96271	0.143587	-1.54161	7.34687e-05	-2.56808	2.08876e-11	-1.01638	0.0435476	-1.3977	0.00527989	-4.15304	4.89845e-28	-1.29719	0.0217511	-0.228178	1	-0.148424	0.878337	-0.257705	0.648985	-0.407776	0.410446	-1.01498	0.0208853	-0.607664	0.523308	-1.57014	0.000945383	-1.00104	0.0319827	-0.216051	0.701795	0.0223539	NA	-0.0404121	0.956683	0.0141412	0.986483	-0.827418	0.0514158	-0.298892	1	-0.973557	0.175122	-1.09119
Akirin2_433693	-0.0740054	0.972237	0.378507	0.634299	0.201629	NA	1.26303	0.0265621	0.722461	0.27099	1.1375	NA	0.378507	NA	0.0703844	0.946632	0.632263	NA	0.378507	1	0.584957	NA	0.999995	NA	0.678067	NA	1.20163	0.0482117	1.03562	NA	0.432954	NA	1.16992	0.0678249	0.80735	0.224215	0.80735	NA	0.378507	NA	1.51096	NA	1.16992	0.0423628	0.536048	1	0.137498	NA	1.03562
Akna_100182	0.122629	0.759274	0.124299	0.597105	-0.0335792	0.942434	0.362722	0.0559653	-0.453589	0.0137049	0.0359234	0.910931	0.00385971	0.994111	0.291139	0.15286	0.0480683	0.998551	-0.0777625	1	0.00181768	0.998408	-0.0919882	0.718545	-0.300155	0.185361	0.000909182	0.99981	0.0319264	0.962605	-0.0240702	0.994816	-0.123342	0.628107	-0.214307	0.317284	0.0998995	0.745035	-0.182483	0.438516	-0.0927153	0.744722	0.545165	0.00166233	0.0156019	1	0.0583663	0.948496	-0.0511376
Aknaos_66783	0.119464	0.870187	0.234206	0.497738	0.147845	NA	0.336386	0.290046	-0.453605	0.141371	0.0708834	0.880755	0.0051802	0.994111	0.443301	0.147957	-0.0421255	0.998551	-0.188204	1	-6.18423e-08	1	-0.200078	NA	-0.230198	NA	-0.218074	0.541003	-0.0314783	0.979745	0.0103419	0.997791	-0.158939	0.693961	-0.212051	0.558723	0.147845	NA	-0.0367921	0.939481	-0.0855181	NA	0.466021	0.111177	-0.0104167	1	0.138447	0.922603	-0.267192
Akr1a1_58810	0.227435	0.350848	0.286144	0.092995	0.193615	0.535224	0.323331	0.0503792	0.424733	0.00734834	0.273787	0.160764	0.173022	0.569351	0.362965	0.0262177	0.107993	0.99005	0.120557	1	0.1738	0.517971	0.273968	0.156087	0.212254	0.265169	0.361736	0.0343214	0.114856	0.778444	0.0778824	0.993048	0.319047	0.0792211	0.348152	0.043012	0.109458	0.671278	0.242644	0.202494	0.29171	0.144238	0.281099	0.0949911	0.0889382	1	-0.117402	0.87493	0.150669
Akr1b10_67861	0.423323	0.438586	0.720247	0.0369791	0.19555	0.785769	0.46486	0.213258	0.7502	0.0269905	0.76201	0.0578377	0.398319	0.505109	0.658408	0.062939	0.207114	0.998266	0.183892	1	0.611313	0.221524	0.55586	0.167363	0.455194	NA	0.675159	0.0627185	0.354792	0.647444	0.175086	0.991888	0.7363	0.049997	0.947531	0.00814799	0.362569	NA	0.758084	0.0491453	0.573838	0.170327	0.537656	0.136149	0.0522289	1	-0.499457	0.591644	0.507574
Akr1b3_11677	0.193319	0.350928	0.223933	0.127029	0.155596	0.563241	0.0175813	0.934429	0.267923	0.0559724	0.14289	0.441742	0.157748	0.521653	0.198815	0.197855	0.0434126	0.998551	0.0575979	1	0.0619126	0.842293	0.159896	0.34485	0.136086	0.402305	0.138539	0.396477	0.0532703	0.900193	0.0361211	0.994816	0.169792	0.311658	0.141803	0.385448	0.0355362	0.884633	0.0892254	0.64369	0.164184	0.353877	-0.149939	0.347505	0.0567334	1	0.0240826	0.975382	0.0116455
Akr1b8_14187	0.251945	0.767546	0.603533	0.149913	0.0599111	0.953066	0.165953	0.756021	0.464519	0.280083	0.74256	0.109343	0.172752	0.871141	0.482874	0.288349	0.181769	0.998551	0.234718	1	0.423296	0.51066	0.703963	0.13032	0.524225	NA	0.791978	0.0562614	0.502798	0.565272	0.279506	0.981759	1.04145	0.016601	1.10564	0.00739971	0.353192	NA	1.04022	0.0255993	0.784598	0.107635	0.277405	0.571136	-0.103001	1	-0.413341	0.772142	0.413761
Akr1c12_622402	0.11651	0.941186	0.487348	0.439385	0.0398888	NA	0.387812	0.554782	0.367054	0.565459	0.750382	NA	-0.383919	NA	0.0398889	0.965135	0.235809	0.998551	0.367054	1	0.212725	0.863378	0.701473	NA	0.650846	NA	0.858442	0.13016	0.487348	0.688375	-0.0135504	0.997791	1.15335	0.0423268	0.843492	0.136371	-0.249618	NA	1.43844	0.0214277	0.650846	NA	0.367053	0.582862	0.0398888	1	-0.697077	NA	0.448354
Akr1c13_27384	0.0613966	0.96544	0.672831	0.168062	0.331095	NA	0.464361	0.379538	0.613938	0.206256	1.08918	0.0422914	0.191595	0.880166	0.324431	0.589627	0.370443	0.948026	0.506181	1	0.586352	0.40678	1.05336	0.057452	0.698826	NA	1.08918	0.0194115	0.667576	0.509955	0.370443	0.974855	1.33109	0.00877184	1.42129	0.00406253	0.317736	NA	1.53533	0.00842444	1.0813	NA	0.546823	0.282877	0.206168	1	-0.135836	0.950467	0.940231
Akr1e1_56043	0.514002	0.360147	0.533793	0.18766	0.308777	NA	0.647151	0.0955396	0.553315	0.159423	0.748866	0.0882564	0.481762	0.434964	0.610346	0.130065	0.203981	0.998551	0.549432	1	0.707643	0.192123	0.818287	0.0683239	0.924049	NA	0.924049	0.0155416	0.345073	0.686981	0.158815	0.993677	0.865905	0.0342356	1.09364	0.00567731	0.252561	NA	1.05582	0.0202667	0.843879	NA	0.485831	0.237685	0.0640049	1	-0.415988	0.755076	0.769044
Akr7a5_110198	-0.555006	0.0535486	-0.192938	0.527885	0.0183528	0.979398	-0.430857	0.0982187	-0.53554	0.0323336	-0.12199	0.749296	0.13601	0.835898	-0.591647	0.0170249	-0.0374205	0.998551	-0.0715182	1	-0.143364	0.776812	-0.157028	0.636114	-0.32681	NA	-0.205898	0.49636	0.0142946	0.992655	-0.083428	0.994816	-0.324238	0.276804	-0.221366	0.4594	0.111526	NA	-0.271266	0.377453	-0.0175498	0.968496	-0.339738	0.211005	0.0593043	1	0.128521	0.917859	-0.175451
Akt1_11651	-0.0901353	0.857672	0.0957767	0.719085	0.047744	0.917409	0.197491	0.392737	0.244141	0.256823	0.11024	0.712328	0.0514961	0.938948	0.219338	0.352253	0.164954	0.943178	0.060834	1	-0.0195491	0.972575	0.411149	0.0824511	0.311404	NA	0.432887	0.036125	0.239214	0.583936	0.112038	0.986712	0.268525	0.251231	0.540932	0.00876973	0.406761	NA	0.371174	0.0961065	0.397947	0.105217	0.415523	0.0330508	0.166685	1	0.263681	0.639102	0.00387808
Akt1s1_67605	-0.560016	0.0834845	-0.0947501	0.800001	-0.14952	0.791705	-0.247019	0.438148	-0.20645	0.515049	-0.179603	0.653989	-0.0316587	0.979941	-0.512976	0.0693041	-0.0640282	0.998551	-0.0419842	1	-0.153246	0.7812	-0.193604	0.581337	-0.164483	NA	-0.14828	0.667864	-0.0616919	0.944463	-0.164483	0.984728	-0.411314	0.187993	-0.232493	0.477895	0.0655888	NA	-0.333155	0.305895	0.0375325	0.935215	-0.0745888	0.848367	0.0666571	1	0.0418845	0.975382	-0.305249
Akt2_11652	-0.251785	0.572108	-0.471006	0.0723062	0.01498	0.984511	-0.107422	0.754231	-0.385539	0.147295	-0.127842	0.741617	-0.224589	0.658115	-0.25965	0.399177	-0.116575	0.998551	-0.181262	1	-0.339563	0.386333	-0.123735	0.719624	-0.313599	0.285192	-0.134542	0.67953	-0.320634	0.569573	-0.160603	0.983065	-0.293275	0.34286	-0.185537	0.557466	-0.159026	0.692357	-0.320634	0.289869	-0.182864	0.604615	-0.1299	0.699604	-0.179129	1	-0.153258	0.907175	-0.51135
Akt2-ps_111116	-0.231198	0.645869	-0.421881	0.139652	0.0160064	0.984511	-0.138088	0.68999	-0.379389	0.182702	-0.183892	0.640786	-0.246739	0.63869	-0.312448	0.319842	-0.115721	0.998551	-0.170656	1	-0.354856	0.392926	-0.0812572	0.832187	-0.274787	NA	-0.112553	0.749365	-0.292598	0.625825	-0.123669	0.993198	-0.314266	0.336077	-0.182231	0.588178	-0.114136	NA	-0.209041	0.553945	-0.164084	0.67154	-0.0673924	0.86266	-0.0874623	1	-0.0612728	0.963743	-0.410168
Akt3_23797	0.216449	0.710168	0.114678	0.773836	0.175679	0.772181	0.578026	0.0438951	-0.135948	0.715484	0.0856297	0.855892	-0.0965736	0.915562	0.147845	0.717828	-0.102133	0.998551	-0.0528522	1	0.328142	0.475185	0.469773	0.163067	0.298911	NA	0.396758	0.216184	0.324002	0.611244	0.247381	0.974855	0.307323	0.391058	0.571057	0.0580833	0.348664	NA	0.571057	0.0756237	0.269076	0.481712	0.883874	0.000656523	-0.0582455	1	0.0154849	0.992602	0.189398
Aktip_14339	-0.179352	0.586829	-0.283416	0.154439	-0.0680781	0.868759	0.0613204	0.812324	0.0371042	0.886472	0.0778505	0.783651	0.00673051	0.990695	-0.362983	0.0600498	-0.0262579	0.998551	0.0124745	1	-0.0966472	0.801556	-0.174993	0.450381	0.0124745	NA	-0.185915	0.392417	0.00288844	0.998678	-0.208008	0.943742	-0.151254	0.530717	-0.144846	0.525408	-0.212468	NA	-0.22593	0.311964	-0.104915	0.700566	-0.102843	0.667829	-0.159841	1	-0.130006	0.880956	0.126334
Alad_17025	-0.0599425	0.955144	-0.159478	0.737992	-0.175177	NA	-0.749132	0.0370695	-0.223325	0.603087	-0.15014	0.784387	0.0413409	0.979941	-0.23644	0.617447	0.128324	0.998551	0.00558113	1	-0.0745892	0.935636	-0.162604	0.739265	-0.0310876	NA	-0.191048	0.674188	0.01944	0.993499	0.0494688	0.994816	0.0521679	0.931149	0.0139124	0.980768	0.15368	NA	-0.122484	0.820811	-0.0197053	NA	-0.23644	0.595548	0.0894352	1	0.110306	0.948496	-0.0483312
Alas1_11655	0.379071	0.000784122	0.415038	0.000119764	0.307377	0.0805711	-0.255787	0.0299912	-0.316154	0.00598012	0.24107	0.0786091	0.0306204	0.937235	-0.0771057	0.625374	-0.16067	0.728122	-0.164888	1	-0.190455	0.276532	0.084912	0.576572	-0.154667	0.262148	0.0390265	0.807013	-0.103462	0.704317	-0.167908	0.755684	-0.198462	0.13864	-0.0885059	0.546195	-0.144517	NA	-0.207756	0.122246	-0.0252467	0.900528	-0.216484	0.0717599	-0.012161	1	0.00403108	0.994081	0.369937
Alcam_11658	-0.508511	0.00942508	-0.712966	3.92048e-05	-0.327123	0.306964	0.21434	0.312118	-0.285318	0.147	-0.282792	0.219623	-0.354444	0.167275	-0.349678	0.0740436	-0.200638	0.854743	-0.168111	1	0.0148586	0.978031	-0.365091	0.102379	-0.248628	0.256762	-0.221528	0.301869	-0.142698	0.755907	-0.178872	0.974855	-0.29343	0.172165	-0.28254	0.169966	-0.232697	0.415572	-0.162064	0.502392	-0.248628	0.286949	0.204112	0.338914	-0.235869	1	-0.18499	0.792565	-0.198971
Aldh16a1_69748	0.0216319	0.955144	-0.151801	0.290851	0.0656826	0.809667	0.0144572	0.941537	0.0656826	0.680368	-0.169395	0.297949	-0.0758179	0.814704	0.12073	0.441012	-0.127128	0.883286	-0.159219	1	-0.0963823	0.683037	0.0400029	0.827338	0.02342	0.896328	-0.0430136	0.804351	-0.125806	0.665161	-0.00728323	0.994816	-0.0983253	0.561515	-0.0524001	0.769656	0.00483524	NA	-0.151129	0.330822	-0.0244219	0.913212	0.0505635	0.773436	0.0102555	1	0.0240155	0.974759	-0.125146
Aldh18a1_56454	-0.0806765	0.939989	-0.500182	0.221643	-0.118644	NA	-0.478861	0.247164	0.908577	0.0114018	-0.350687	0.490797	0.0931095	0.94022	-0.253951	0.607642	-0.0567859	0.998551	-0.059421	1	0.241787	0.73786	-0.0833556	0.880568	0.277724	NA	-0.581171	0.15789	0.100211	0.930281	-0.206451	0.987168	-0.0753332	0.903662	-0.212303	0.661651	0.0835867	NA	-0.025535	0.969556	-0.0281135	NA	-0.163296	0.745495	0.0978474	1	0.0201077	0.992602	-0.118644
Aldh1b1_72535	-0.245994	0.344115	-1.59932	9.20153e-21	-0.106183	0.770877	-1.07325	3.87858e-11	-0.465097	0.00714162	-0.528928	0.0176834	-0.234745	0.409001	-0.0959687	0.688723	-0.391425	0.191384	-0.101067	1	-0.229153	0.398242	-0.0934266	0.688441	-0.161025	0.428724	-0.588538	0.000947508	-0.339292	0.337142	-0.111317	0.983065	-0.360531	0.0649589	-0.220806	0.262709	-0.237549	NA	-0.0908888	0.714137	-0.185182	0.411273	-0.88123	3.90283e-08	-0.306536	1	-0.400823	0.190098	-0.669526
Aldh1l1_107747	0.155974	0.84124	-0.0520468	0.914402	-0.0286827	NA	-0.136936	0.759784	0.0392213	0.934181	-0.187785	0.706334	-0.162136	0.853866	0.220769	0.610128	0.00566874	0.998551	-0.149481	1	-0.0344884	0.970115	0.0934643	NA	0.0113153	NA	0.186241	0.654764	0.0827776	0.938168	-0.0698215	0.994816	0.166133	0.718324	0.176222	0.684076	0.114603	NA	-0.174904	0.712355	0.161062	NA	0.125057	0.782718	0.0336831	1	0.0169398	0.992887	0.0113153
Aldh1l2_216188	1.10691	NA	-0.378514	NA	-1.70043	NA	-0.700438	NA	0.999999	NA	0.299559	NA	0.299559	NA	-0.115479	NA	0.469484	NA	0.999997	1	0.29956	NA	-0.700442	NA	-0.378513	NA	0.106914	NA	0.299559	NA	0.75899	NA	0.621488	NA	0.29956	NA	0.999998	NA	0.299558	NA	0.299557	NA	-3.55816	0.0696346	-0.115477	1	0.469483	NA	0.29956
Aldh2_11669	-0.145931	0.696542	-0.236407	0.256746	-0.144464	0.712571	-0.269506	0.184949	-0.193998	0.358756	-0.236095	0.32702	-0.0976158	0.844854	-0.0506826	0.860094	-0.0680114	0.998551	-0.255816	1	-0.332939	0.227957	-0.309508	0.162919	-0.390681	0.103691	-0.286021	0.167313	-0.271	0.520956	-0.181002	0.974855	-0.364935	0.0821217	-0.46139	0.018871	-0.18512	0.523884	-0.417959	0.0491453	-0.260259	0.264338	-0.242883	0.241137	-0.174698	1	0.0221218	0.983442	-0.286021
Aldh3a2_11671	-0.25866	0.0683828	-0.336431	0.004379	-0.102668	0.680073	-0.347007	0.00269912	-0.107156	0.437697	-0.163679	0.282766	-0.203965	0.239272	-0.180132	0.176615	0.0134979	0.998551	-0.119946	1	-0.0811741	0.725497	-0.268678	0.067204	-0.0157329	0.926823	-0.329423	0.00778583	-0.170708	0.534555	-0.18092	0.694998	-0.259492	0.0519265	-0.199966	0.126968	-0.10043	NA	-0.129805	0.384186	-0.199167	0.178553	-0.073104	0.635177	-0.125246	1	-0.0789687	0.892314	-0.169925
Aldh3b1_67689	-0.0700367	0.786371	-0.07746	0.60147	-0.00543591	0.989168	-0.320708	0.00485639	0.0495967	0.741203	-0.0637851	0.717446	-0.015821	0.975007	0.106644	0.463483	-0.0982186	0.942819	0.0268766	1	-0.07746	0.735553	-0.00707069	0.967346	0.0574389	0.698373	0.0183305	0.914639	0.0432921	0.905184	0.00379303	0.997791	0.0735122	0.645665	0.100584	0.478509	0.135085	NA	0.0543071	0.754015	0.0878777	0.588849	-0.172097	0.174251	0.0944991	1	-0.0284932	0.961355	-0.204241
Aldh3b2_621603	0.172183	0.905337	0.0597085	0.943921	-0.0622821	NA	-0.901817	0.181129	-0.449305	NA	-0.105351	NA	0.172183	NA	-0.449305	NA	-0.505889	NA	-0.242854	1	-0.105351	NA	-0.149745	NA	-0.394857	NA	-0.242854	0.746881	-0.449305	NA	-0.449305	NA	0.27652	0.716286	0.172183	0.826789	0.0597084	NA	0.309687	NA	-0.505889	NA	-0.242854	0.752873	0.242572	1	0.309687	NA	-0.195549
Aldh3b3_73458	0.263034	0.803722	0.0840644	0.904871	-0.0291463	NA	-0.217591	0.743762	-0.184424	0.775502	0.238787	NA	0.214125	NA	-0.152003	0.837612	0.0565836	NA	-0.184424	1	0.137504	NA	-0.556393	NA	-0.0892672	NA	0.163499	0.800983	0.0565836	NA	0.0285693	NA	0.111031	0.885748	0.526069	0.31978	-0.152003	NA	0.111031	NA	0.526069	NA	-0.286304	0.657368	0.163499	1	0.422233	NA	0.422233
Aldh4a1_212647	-0.0291999	0.962947	-0.0372671	0.901239	0.0490849	0.917373	-0.252039	0.278159	-0.0535383	0.849777	-0.166972	0.568634	0.0311947	0.971092	-0.0755227	0.806498	-0.169925	0.943178	-0.190769	1	0.177787	0.621329	0.0916306	0.745959	-0.0318839	NA	-0.0617432	0.825723	-0.0211774	0.981096	-0.0699951	0.994816	-0.0291999	0.934336	0.0156817	0.960226	0.0592091	NA	-0.0291999	0.93244	-0.120523	NA	1.06425e-07	1	0.0260423	1	-0.089435	0.929232	-0.0372671
Aldh6a1_104776	-0.2825	0.507524	-0.268996	0.35905	-0.2825	NA	-0.440041	0.10052	-0.470629	0.0724319	-0.156969	0.68007	-0.0491657	0.959296	-0.255617	0.409102	-0.165284	0.99005	-0.199033	1	-0.128237	0.80912	-0.268996	NA	-0.229225	NA	-0.161121	0.612392	-0.0842127	0.914254	-0.246766	0.974855	-0.207595	0.530502	-0.264522	0.374099	-0.319142	NA	-0.120132	0.744338	-0.28703	NA	-0.255617	0.386641	-0.199033	1	-0.385593	0.535964	-0.136388
Aldh7a1_110695	0.218571	0.600949	-0.140178	0.644074	-0.068387	NA	-0.0730635	0.827229	0.0308373	0.927727	-0.279154	0.368236	-0.0637257	0.934744	0.203182	0.48362	-0.263034	0.841223	0.0947782	1	-0.068387	0.902433	-0.0269671	NA	-0.0824622	NA	-0.0919226	0.770427	-0.130397	0.843802	-0.164924	0.981759	-0.268388	0.360277	-0.150026	0.619363	-0.200299	NA	-6.69022e-08	1	-0.101445	NA	0.0524673	0.877335	0.156005	1	0.0308373	0.98079	-0.145093
Aldh9a1_56752	-0.192053	0.212969	-0.0330242	0.842202	-0.0809518	0.73936	-0.260286	0.0217889	-0.0178432	0.914042	-0.20575	0.129013	-0.0483667	0.87758	0.0104035	0.955648	-0.00614511	0.998551	-0.0111469	1	0.0303392	0.914072	-0.09717	0.503267	0.0503232	0.728864	-0.0225491	0.889439	-0.00514682	0.994566	-0.00747724	0.994816	-0.108203	0.456967	-0.072562	0.619388	-0.0631814	0.73388	-0.0562719	0.734693	-0.0579962	0.736696	-0.0865723	0.536748	-0.0124837	1	-0.0968155	0.833743	-0.137073
Aldoa_11674	0.0942478	0.791555	0.214716	0.227133	0.116092	0.735748	0.0297867	0.904176	0.177865	0.323163	0.0742895	0.768625	0.115596	0.752007	0.25354	0.152298	0.0749792	0.998551	0.0736895	1	0.141795	0.621913	0.193304	0.326528	0.185688	0.326929	0.2405	0.180568	0.116616	0.772193	0.109813	0.981759	0.182269	0.361496	0.246343	0.166799	0.218548	0.360718	0.197001	0.314282	0.207897	0.306808	0.0150796	0.951579	0.164346	1	0.122749	0.862798	0.059486
Aldoa-ps4_235509	3.94114e-06	NA	-0.652073	NA	-0.652071	NA	-1.1375	NA	-0.137499	NA	-0.459428	NA	-0.137499	NA	-0.137499	NA	-0.289503	NA	-1.45943	1	0.241011	NA	0.347926	NA	0.125535	NA	0.540571	NA	0.241012	NA	3.94114e-06	NA	0.540571	NA	-0.459427	NA	-0.459428	NA	1	NA	0.540572	NA	0.347927	0.808204	0.241011	1	-0.874463	NA	0.125535
Aldoart1_353204	0.0612323	0.928836	0.106915	0.747818	-0.168917	NA	-0.150883	0.631143	0.0100536	0.978915	-0.038856	0.930324	-0.0471713	0.961181	-0.0430077	0.914253	-0.115477	0.998551	-0.0264723	1	0.0456775	0.945704	0.106915	0.755228	0.0994011	NA	0.292988	0.292005	0.0573593	0.942891	0.065095	0.994816	0.246121	0.422485	0.11439	0.731134	0.140252	NA	0.269745	0.36711	0.129225	NA	-0.178019	0.565643	0.136586	1	-0.038856	0.975382	0.106915
Aldoart2_79459	0.607668	0.692136	0.723145	NA	-0.222406	NA	-0.276854	0.809419	0.0227061	NA	0.151989	NA	-0.222406	NA	0.0227066	NA	-0.276854	NA	-0.119313	1	0.637416	NA	-0.729366	NA	-0.0230978	NA	0.577295	0.546744	-0.0230976	NA	0.448971	NA	1.17245	NA	0.0671007	NA	0.514559	NA	1.11017	NA	0.482137	NA	0.546268	0.573504	-0.0704029	1	0.23216	NA	0.514559
Aldoc_11676	0.203091	0.783134	0.568088	0.106226	0.0548613	0.949367	0.344123	0.37729	0.537594	0.123315	0.568088	0.155666	0.398163	0.489399	0.682259	0.0460515	0.312953	0.911283	0.112893	1	0.599797	0.221524	0.71158	0.077333	0.393914	NA	0.641617	0.0728747	0.365983	0.626452	0.262568	0.980023	0.552922	0.147334	0.741989	0.0344206	0.210359	NA	0.625397	0.0985543	0.482627	0.24628	0.330847	0.400519	-0.0396843	1	-0.328233	0.797895	0.326394
Alg1_208211	-0.236039	0.52363	-0.564731	0.00892616	-0.193191	0.659293	-0.158668	0.553362	0.103182	0.707762	-0.32735	0.224487	-0.0308882	0.972722	-0.136103	0.644719	-0.0771536	0.998551	-0.172952	1	-0.225579	0.533927	-0.16009	0.569343	-0.227069	NA	-0.170084	0.522875	-0.0571436	0.933262	-0.00382482	0.997791	-0.330549	0.191027	-0.33536	0.162024	-0.0465841	NA	-0.330549	0.194355	-0.230052	0.416377	0.152131	0.572293	-0.131911	1	0.0549667	0.961355	-0.204884
Alg10b_380959	-0.657719	0.252176	-0.296531	0.558281	-0.549916	NA	-0.527015	0.246733	-1.10631	0.00764289	-0.645335	0.200361	-0.248913	NA	-1.12338	0.00643246	-0.316027	0.957922	-0.11482	1	0.26566	0.72915	0.31719	NA	0.252484	NA	-0.267772	0.597922	0.120925	0.923802	-0.184783	0.993198	-0.0810717	0.904404	0.198546	0.709689	0.360817	NA	0.455844	0.34297	0.415037	NA	0.00786207	0.992162	0.0234589	1	0.0311946	0.990799	-0.325875
Alg11_207958	0.163135	0.765035	0.317858	0.252945	0.376426	0.399324	0.386823	0.14716	0.447684	0.07967	0.379032	0.218275	0.204869	0.70066	0.233957	0.453741	0.154033	0.99775	0.304209	1	0.0597058	0.928252	0.358047	0.22594	0.452642	NA	0.339431	0.228702	0.447684	0.395124	0.123271	0.993048	0.352753	0.229102	0.741023	0.00537386	0.216575	NA	0.462507	0.101945	0.368578	0.23366	0.256812	0.37847	-0.05523	1	-0.195551	0.860555	0.625039
Alg12_223774	0.410329	0.341552	0.261466	0.456036	0.40324	NA	0.330361	0.320861	0.486097	0.103986	0.261466	0.521633	0.486097	NA	0.472614	0.131405	0.337817	0.824903	0.388956	1	0.53232	0.206028	0.388956	NA	0.499455	NA	0.644795	0.0314009	0.388956	0.551504	0.30776	0.966367	0.577108	0.0712977	0.732257	0.0135415	0.374529	NA	0.388956	0.260339	0.632722	NA	1.38896	5.5176e-09	0.253604	1	0.104226	0.945477	0.180848
Alg13_67574	-0.307025	0.441357	-0.229323	0.436278	-0.0854477	NA	4.11005e-08	1	-0.335822	0.209934	0.123609	0.739651	0.0587094	0.944629	-0.290019	0.321575	-0.0516141	0.998551	0.148773	1	0.00460196	0.996496	-0.245625	NA	0.205836	NA	-0.165897	0.590474	-0.0185558	0.988296	-0.262113	0.96376	0.177587	0.581727	0.0806686	0.817265	0.00460195	NA	0.209827	0.500057	0.0498312	NA	0.887401	2.23782e-05	-0.0468448	1	-0.181494	0.871584	-0.341652
Alg14_66789	0.0367492	0.952757	0.129496	0.629111	0.0511907	0.916658	0.360418	0.0959005	0.27194	0.226026	0.201181	0.479834	0.102015	0.85457	0.16711	0.535	0.104787	0.998551	0.0483139	1	0.0626407	0.899948	0.025091	0.937404	0.211504	NA	0.16976	0.506787	-0.0530741	0.9384	-0.0874628	0.994628	0.182935	0.499016	0.226852	0.349449	-0.0654845	NA	0.132215	0.652522	0.0597867	0.866144	-0.0938044	0.744713	0.0162851	1	-0.17216	0.844812	0.0425432
Alg2_56737	-0.379438	0.42304	-0.301224	0.388313	-0.237922	NA	-0.428486	0.18743	0.0305672	0.94331	0.110002	0.814524	0.160628	0.838489	-0.411951	0.221855	0.152312	0.998551	-0.135959	1	-0.363453	0.440552	-0.216227	NA	-0.0663784	NA	-0.316532	0.365259	-0.0793757	0.931526	-0.119085	0.994816	-0.359484	0.322292	-0.139358	0.729552	0.0335885	NA	-0.201942	0.623464	-0.0957888	NA	4.23693e-07	1	-0.2055	1	0.0275395	0.988012	0.171641
Alg3_208624	0.0106474	0.992829	0.154139	0.678092	-0.0251533	0.975145	-0.465381	0.127958	0.183712	0.593239	-0.0893935	0.845912	0.0593212	0.954368	-0.207821	0.581323	0.0570403	0.998551	-0.0668314	1	0.00118705	0.999933	0.0386618	0.929889	0.152003	NA	-0.22715	0.518443	0.0177021	0.991327	0.164771	0.984728	-0.0131208	0.98104	0.0638723	0.881365	0.0729317	NA	0.141277	0.732698	0.175324	0.670516	-0.125207	0.74691	0.0524676	1	0.187888	0.892314	0.110812
Alg5_66248	-0.0617556	0.887494	-0.158128	0.428484	-0.200055	0.537565	-0.293081	0.097857	0.00380747	0.987951	-0.113844	0.64948	-0.0663103	0.888054	-0.166661	0.419767	-0.175245	0.866519	-0.0403151	1	-0.19008	0.484945	-0.19008	0.357683	-0.0766112	NA	-0.177707	0.368821	-0.0481772	0.926593	-0.105617	0.983065	-0.0674512	0.783815	-0.143616	0.485048	-0.100937	NA	-0.129249	0.563932	-0.103275	0.671689	-0.213885	0.25396	-0.152063	1	-0.0481772	0.952098	-0.0939446
Alg6_320438	0.125024	0.870097	0.252874	0.478317	-0.015267	NA	0.190365	0.609111	0.252874	0.459594	0.211504	0.625425	-0.0400349	0.975358	-0.00304066	0.996904	0.0330286	0.998551	0.185032	1	0.388987	0.393378	0.35139	NA	0.375003	NA	0.465768	0.14688	0.141639	0.872006	-0.00914086	0.997791	0.278141	0.460135	0.283142	0.420223	-0.116997	NA	0.619969	0.0595884	0.0330286	NA	0.163498	0.673876	0.068218	1	-0.226448	0.867553	0.0912097
Alg8_381903	0.0432489	0.961118	-0.00716489	0.986622	-0.0236766	0.977334	-0.317341	0.348091	0.155674	0.668779	0.0804187	0.867394	0.166631	0.826218	-0.104796	0.812486	-0.00306633	0.999461	0.0172537	1	0.263375	0.604359	0.0372914	0.934449	0.19545	NA	0.0152345	0.973695	0.142785	0.867083	0.188299	0.983065	0.20611	0.599704	0.346026	0.296688	0.118537	NA	0.278606	0.449193	0.131644	0.771294	0.360413	0.265586	0.00915998	1	-0.0174625	0.992519	0.0333061
Alg9_102580	-0.836834	0.0116271	-0.425973	0.202426	-0.419714	NA	-0.0474609	0.916051	-0.862072	0.00469657	-0.277109	0.510171	-0.503278	0.262305	-1.184	5.36335e-05	-0.184	0.997782	-0.0330579	1	0.154802	0.805318	-0.317266	NA	-0.210767	NA	-0.121715	0.762379	0.112242	0.90404	-0.173431	0.986712	-0.243557	0.542042	4.20867e-07	1	0.154802	NA	-0.184	0.666083	-0.101538	NA	0.513172	0.0917802	0.116555	1	4.06929e-07	1	-0.334825
Alkbh1_211064	0.143836	0.82557	-0.391954	0.218189	0.101086	NA	0.210711	0.539167	-0.0776793	0.842901	0.062612	0.895531	-0.260709	0.649827	-0.376767	0.256585	-0.108706	0.998551	0.0173473	1	-0.212729	0.690867	-0.260709	NA	-0.0900101	NA	-0.553317	0.0799315	0.288978	0.647444	0.0792267	0.994816	-0.0234589	0.963924	0.0287973	0.948195	-0.0593785	NA	-0.0413069	0.931089	-0.153296	NA	1.85958	5.84266e-17	-0.108706	1	0.0230837	0.989266	0.0847228
Alkbh2_231642	0.0981783	0.956673	-0.342394	0.676746	0.242568	NA	0.172179	0.842436	0.550691	NA	0.172179	NA	0.0981783	NA	-0.342394	NA	0.435213	NA	-0.195553	1	0.55069	NA	0.207803	NA	0.242568	NA	0.276516	0.722852	0.172179	NA	0.0201757	NA	0.373813	0.643386	0.0981784	0.917115	0.657606	NA	-0.105355	NA	-0.0622866	NA	0.63161	0.341785	0.0201757	1	0.135653	NA	-0.0204661
Alkbh3_69113	0.0570199	0.903045	-0.321219	0.0914389	-0.0417368	0.92046	0.162181	0.432716	0.224215	0.236039	0.107928	0.684328	0.214467	0.471666	0.219349	0.276833	0.102653	0.998551	0.162181	1	0.0973588	0.788464	0.194771	0.362606	0.202189	NA	0.224215	0.258189	0.0893808	0.861252	-0.00426208	0.997791	0.295298	0.135323	0.233898	0.231705	0.043319	NA	0.306812	0.121662	0.224215	0.306953	0.491695	0.00226941	-0.00426208	1	-0.0952863	0.916552	-0.00426208
Alkbh4_72041	0.649312	0.019996	0.905877	0.000139579	0.29433	NA	0.424497	0.125391	1.0776	3.83587e-06	0.654145	0.0361856	0.401687	0.309983	0.463567	0.0949166	0.435768	0.529323	0.22456	1	0.116644	0.846269	0.692239	NA	0.543886	NA	0.243925	0.440929	0.715546	0.0604407	0.191695	0.981759	0.407424	0.177608	0.569695	0.0370674	0.204931	NA	0.395928	0.19627	0.446952	NA	0.324961	0.26984	0.151243	1	0.237499	0.819624	0.610053
Alkbh5_268420	0.0966082	0.931111	0.511982	0.242363	0.355603	0.654526	0.727878	0.0745983	-0.153843	0.768245	0.623498	0.195168	0.36121	0.646831	-0.387743	0.429084	0.320344	0.951137	0.363447	1	0.626295	0.289137	0.387825	0.435461	0.107325	NA	0.360091	0.446676	0.353354	0.700665	0.0390024	0.994816	0.626295	0.16865	0.732212	0.0834044	0.381217	NA	0.481415	0.314725	0.437504	0.39318	0.533993	0.217417	0.0556973	1	-0.133198	0.947127	0.54881
Alkbh6_233065	0.293807	0.262798	0.127683	0.592075	0.274948	0.418501	0.176767	0.425589	0.221777	0.282424	0.246189	0.303952	0.184367	0.609146	0.333082	0.09301	0.0549262	0.998551	-0.0690979	1	0.046611	0.923803	0.360176	0.105625	0.226693	NA	0.231591	0.279859	0.109169	0.836513	0.0631938	0.994816	0.238909	0.29101	0.399885	0.0421726	0.138156	NA	0.214372	0.35203	0.293807	0.200913	0.369095	0.0486934	0.26064	1	-0.118111	0.90549	0.0410407
Alkbh7_66400	-0.0188211	0.981139	-0.149927	0.577045	0.138419	NA	-0.385143	0.0873719	0.156599	0.52825	0.0270737	0.944462	0.234465	0.537242	-0.185471	0.493275	-0.066224	0.998551	0.0688132	1	-0.134055	0.751269	0.0157361	0.960932	0.0633172	NA	-0.404052	0.0825303	-0.0423278	0.954394	0.0383228	0.994816	0.00717411	0.985734	0.0242476	0.942963	0.120007	NA	-0.0722603	0.824807	-0.075288	NA	-0.308328	0.18574	0.127926	1	0.0715533	0.947127	0.179641
Alkbh8_67667	0.405638	0.517747	0.142604	0.786229	0.514572	NA	0.176156	0.72561	0.287802	0.513428	0.652076	NA	0.0907647	NA	0.405638	0.359514	-7.0548e-07	1	0.159477	1	0.192644	0.808839	0.514572	NA	0.652076	NA	0.0369935	0.950279	0.159477	0.892197	0.12553	0.994816	0.0907647	0.88282	0.578703	0.146366	0.377069	NA	0.603577	0.149515	0.405638	NA	0.615856	0.103367	-0.0968623	1	-0.266787	NA	0.159477
Alms1_236266	0.401364	0.799921	0.442006	NA	0.0794363	NA	1.31648	0.0570213	-0.40599	NA	0.401364	NA	0.226278	NA	-0.40599	NA	0.0794361	NA	0.178972	1	0.664398	NA	0.130062	NA	0.442006	NA	0.763934	0.344378	0.944506	NA	0.594009	NA	1.15472	NA	1.22628	NA	0.629633	NA	0.442006	NA	-0.0274788	NA	1.68147	0.00878138	0.664399	1	0.594009	NA	-0.0274787
Alox12_11684	1.41502	NA	-1.48091	NA	-1.94223e-05	NA	0.999979	0.541015	-1.90709e-05	NA	-0.584982	NA	-1.98927e-05	NA	-1.48091	NA	0.736945	NA	0.415017	1	-0.584982	NA	0.415017	NA	1.22237	NA	-1.90709e-05	NA	-1.97177e-05	NA	1.22237	NA	0.415017	NA	0.415017	NA	0.736945	NA	-0.584981	NA	1.41502	NA	-0.584987	0.807783	1.41502	1	-2.44271	NA	0.736945
Alox15_11687	-0.321926	NA	0.263035	NA	0.485426	NA	0.847998	NA	-0.321929	NA	1.81127e-07	NA	-2.21786	NA	1.1375	NA	1.26303	NA	-1.32192	1	0.847995	NA	0.263034	NA	0.485428	NA	0.263035	NA	0.263035	NA	-0.321925	NA	0.263035	NA	-0.73696	NA	0.678071	NA	-0.321927	NA	0.263035	NA	0.847996	0.644877	0.263034	1	1.81127e-07	NA	-0.736962
Alox5_11689	-0.127867	0.878225	-0.111454	0.805488	-0.29573	NA	-0.468904	0.185762	0.00151051	0.998921	-0.151163	0.764419	-0.117997	0.901318	-0.0413753	0.937683	0.131311	0.998551	-0.0351701	1	-0.131172	0.858601	-0.0351702	0.943563	0.125783	NA	-0.563966	0.11284	-0.174842	0.851507	-0.0633059	0.994816	-0.147812	0.751483	-0.18855	0.655293	-0.144469	NA	-0.121279	0.806998	-0.212856	NA	-0.448145	0.208817	-0.0920014	1	0.103459	0.948395	-0.202389
Alox5ap_11690	0.205781	0.184768	0.341565	0.0026414	0.191651	0.349106	0.290761	0.011186	0.326485	0.00410048	0.210987	0.130232	0.285131	0.0571646	0.377888	0.000550493	0.21247	0.43474	0.182028	1	0.224286	0.192123	0.281071	0.054799	0.271761	0.0778158	0.402959	0.000528902	0.201678	0.427497	0.165557	0.773497	0.330761	0.0125153	0.310899	0.0114261	0.27096	0.087213	0.28169	0.0365336	0.303522	0.0475232	0.125853	0.353075	0.192873	1	0.11161	0.799679	0.230524
Alox8_11688	-0.4151	NA	0.321865	NA	-0.415103	NA	1.32186	NA	-6.30305e-05	NA	-6.37226e-05	NA	0.584898	NA	0.321865	NA	-0.415103	NA	0.321862	1	-0.415098	NA	-6.59205e-05	NA	0.321863	NA	0.999935	NA	0.321862	NA	-6.47826e-05	NA	1.5849	NA	1.45936	NA	0.321864	NA	-1.00006	NA	-1.00006	NA	0.321862	NA	-6.09755e-05	1	0.584896	NA	-0.415103
Alpk1_71481	0.175211	0.779414	-0.0986072	0.807878	0.331428	0.545548	-0.0986072	0.809276	-1.04846	0.00027408	-0.160209	0.712946	-0.297229	0.587901	-0.13145	0.754317	-0.244952	0.942555	-0.194503	1	-0.565597	0.191827	0.194269	0.606365	-0.199469	NA	-0.22456	0.528454	-0.559199	0.348932	-0.13145	0.993344	-0.204452	0.601959	-0.219507	0.545306	-0.219507	NA	-0.00869062	0.988469	-0.0130558	NA	0.694763	0.0101219	-0.373753	1	-0.490635	0.471022	-0.324096
Alpk2_225638	-0.0874615	0.979444	-2.98339	NA	-1.08746	NA	0.612977	0.556656	-0.5025	NA	-0.765533	NA	-0.280107	NA	0.37197	NA	-1.08746	NA	-0.280107	1	-0.765534	NA	0.719893	NA	0.0824629	NA	0.082463	NA	0.719893	NA	-2.98339	NA	-0.502499	NA	0.912538	NA	-0.765533	NA	-0.502499	NA	-0.502499	NA	1.55639	0.0433529	-0.765533	1	0.4975	NA	-0.5025
Als2_74018	0.45012	0.0515496	-0.0728331	0.798754	0.214125	0.590642	0.45012	0.0244058	-0.156944	0.518811	0.491754	0.0409734	0.324589	0.275873	-0.0681717	0.827039	0.127379	0.991808	0.104853	1	0.200668	0.561043	0.308549	0.19701	0.0198385	NA	0.0735564	0.78963	0.169431	0.724531	0.100719	0.993048	0.336942	0.143607	0.277756	0.219036	0.246291	NA	0.25933	0.285918	0.219853	0.403342	0.498054	0.0100108	0.117183	1	0.0650948	0.948496	0.340453
Als2cl_235633	-0.286879	0.710168	-0.626955	0.134324	-0.316026	NA	0.0579491	0.916997	-0.316026	0.477237	-0.721282	NA	-0.538418	NA	-0.391577	0.405466	-0.455002	0.821672	-0.538418	1	-0.391577	0.543896	-0.301379	NA	-0.701917	NA	-0.301379	0.519998	-0.487792	0.57539	-0.521345	0.83451	-0.316026	0.528317	-0.230296	0.639293	-0.407174	NA	-0.301379	0.551238	-0.801452	NA	1.05226	0.00141919	-0.0727546	1	-0.316026	NA	-0.608808
Alyref_21681	-0.111363	0.933235	0.58221	0.245007	-0.203286	NA	-0.342689	0.560399	-0.0761736	0.911503	0.235287	NA	0.455677	NA	0.0565816	0.940692	0.1487	0.998551	-0.281288	1	0.276707	0.763426	0.368966	NA	0.526067	NA	0.00821858	0.992238	0.491301	0.630106	0.00821858	0.997791	0.688338	0.185838	0.688338	0.164565	0.290254	NA	0.548787	0.316415	0.796714	NA	0.235287	0.701315	-0.184426	1	0.419152	NA	0.381677
Alyref2_56009	-0.286595	0.535286	-0.466004	0.10316	-0.0758843	NA	-0.512871	0.0678387	-0.0411188	0.914753	0.0118742	0.981522	0.112356	0.876618	0.0584168	0.889747	0.103505	0.998551	0.0538296	1	0.0492277	0.945465	0.0538296	NA	0.355399	NA	-0.0313378	0.937062	0.0584168	0.946913	0.189661	0.981759	0.103505	0.789637	0.298368	0.318276	0.181274	NA	0.155814	0.67531	0.255064	NA	-0.0809198	0.831164	0.112356	1	0.103505	0.936049	-0.163976
Amacr_17117	-0.499845	0.518334	-0.0404137	0.952652	-0.214443	NA	0.407045	0.420204	-0.0404137	0.94982	-0.233059	NA	-0.107528	NA	-0.142293	0.833415	-0.159995	0.998551	0.0700103	1	-0.233059	0.804253	0.2144	NA	-0.370562	NA	-0.370562	0.502748	0.129511	NA	-0.00799219	0.997791	-0.0569018	0.941119	-0.32992	0.558794	0.00794931	NA	-0.545649	0.327725	-0.455451	NA	0.320334	0.547207	-0.107528	1	-0.0735805	NA	-0.00799224
Ambp_11699	0.788473	0.633869	0.125509	0.92936	1.3479	NA	1.54055	0.0795571	1.54055	NA	1.62801	NA	1.3479	NA	1.1844	NA	0.240986	NA	0.788473	1	1.3479	NA	1.12551	NA	0.862474	NA	0.999977	0.323372	1.29543	NA	1.12551	NA	1.12551	0.280788	1.54055	0.0903869	1.1844	NA	1.06411	NA	0.932863	NA	1.1844	0.210058	0.628009	1	0.628009	NA	1.29543
Ambra1_228361	0.108142	0.83056	-0.211643	0.409452	0.155171	0.735115	0.0403852	0.90266	-0.775344	0.000199408	0.0834162	0.808786	-0.0212946	0.983841	-0.443501	0.0486097	0.0821687	0.998551	0.0569901	1	0.00264005	0.997683	-0.0984035	0.744698	-0.498432	0.0810651	-0.746243	0.000667995	0.00659084	0.997776	0.036526	0.994816	-0.253553	0.341785	-0.263034	0.289957	-0.160542	NA	-0.173894	0.543708	-0.166461	0.581592	-0.059334	0.850557	-0.236331	1	-0.0347653	0.975382	0.00659084
Amd-ps1_11701	0.90688	0.364578	0.954186	NA	0.643845	NA	-0.09312	0.934915	0.392307	NA	0.321917	NA	0.584952	NA	-0.415048	NA	0.321918	NA	-1.04787e-05	1	0.90688	NA	0.247917	NA	1.16991	NA	0.392307	NA	0.754877	NA	0.584952	NA	1.24792	NA	0.584952	NA	0.584952	NA	0.90688	NA	-1.0257e-05	NA	-0.678083	0.489445	0.523551	1	-0.29957	NA	1.45942
Amd-ps3_100043304	0.305976	0.631678	0.48512	0.192852	0.0567475	0.949237	-0.0952556	0.849723	0.121236	0.790982	0.49732	0.244235	0.0933764	0.934744	-0.487573	0.218743	0.160125	0.998551	0.312896	1	0.267314	0.672758	0.377026	0.369916	0.340246	NA	-0.170462	0.707974	0.390171	0.608901	0.197993	0.985648	0.503382	0.205914	0.719279	0.0462915	0.419318	NA	0.625127	0.106283	0.5244	NA	-0.666543	0.0642771	0.00641586	1	-0.344615	0.794719	1.18485
Amd-ps4_100040814	0.192025	0.806973	0.320442	0.439371	-0.142959	NA	-0.0788285	0.880333	-0.0325348	0.949367	0.272079	0.587197	-0.09989	0.930645	-0.580023	0.137781	0.0510519	0.998551	0.161375	1	0.143564	0.856283	0.139077	NA	0.344029	NA	-0.286486	0.510177	0.292427	0.721613	-0.0580698	0.994816	0.405104	0.340216	0.64237	0.0821935	0.107268	NA	0.597282	0.130995	0.280253	NA	-0.640458	0.0840564	-0.142959	1	-0.204359	0.908914	1.06057
Amd-ps7_668888	0.395136	0.750496	0.591533	0.377298	0.167725	NA	0.302026	0.692458	0.132101	0.875078	0.0955756	NA	0.236438	NA	-1.48939	0.0450183	0.167725	NA	0.454029	1	-0.331846	NA	-0.189827	NA	0.740911	NA	-0.189827	0.82067	0.202491	NA	0.0955755	NA	0.538094	0.466502	0.643063	0.331026	0.454029	NA	0.854567	NA	0.269605	NA	-0.604864	0.425379	0.167725	1	-0.382471	NA	1.23644
Amd1_11702	0.239236	0.708329	0.454326	0.18523	0.111795	0.87414	-0.11991	0.785236	0.0193412	0.968792	0.320865	0.449862	0.112887	0.904751	-0.551716	0.105073	0.0170105	0.998551	0.206883	1	0.106324	0.88333	0.13455	0.76253	0.45174	0.226881	-0.291278	0.442339	0.276737	0.706342	0.149522	0.993048	0.386432	0.313308	0.602362	0.0726503	0.259095	NA	0.559764	0.119643	0.310435	0.45515	-0.588508	0.0702691	-0.0255988	1	-0.329323	0.774574	0.967176
Amd2_100041585	0.306278	0.606887	0.545175	0.112396	0.195634	0.77676	-0.0528378	0.914745	0.0889871	0.84316	0.367881	0.392369	0.0983371	0.926101	-0.509168	0.161291	0.10206	0.998551	0.325515	1	0.158572	0.823768	0.246981	0.557587	0.493669	NA	-0.21014	0.612481	0.378664	0.597047	0.236857	0.981759	0.500738	0.18273	0.680812	0.0480544	0.311112	NA	0.637857	0.0824574	0.423988	0.3006	-0.469947	0.188578	0.172804	1	-0.175925	0.916552	1.12237
Amdhd2_245847	-0.178523	0.463599	-0.372042	0.0125433	-0.144587	0.631756	-0.161223	0.350146	-0.00207959	0.99354	-0.269783	0.129743	-0.0856195	0.826301	0.0526457	0.816185	-0.0650374	0.998551	-0.114577	1	-0.221007	0.330578	-0.183707	0.312195	-0.193179	0.270372	-0.194606	0.252885	-0.193655	0.563694	-0.0628649	0.993959	-0.297611	0.0762249	-0.268281	0.0968768	-0.106499	NA	-0.325465	0.0555164	-0.200803	0.283988	0.210049	0.194878	-0.04689	1	0.0757038	0.920743	-0.292511
Amer1_72345	0.0210179	0.981139	-0.405992	0.121542	-0.0712968	NA	0.205442	0.463769	0.36425	0.133027	-0.0213284	0.962535	0.00904527	0.990695	0.00904529	0.983696	-0.142958	0.998266	0.107779	1	-0.0904904	0.868678	0.200187	NA	-0.0213284	NA	0.162851	0.577234	-0.0586415	0.939788	-0.136294	0.986712	0.0210179	0.961813	0.0908394	0.787368	-0.00910207	NA	0.00904528	0.985372	0.231438	NA	-0.211345	0.467814	-0.00302755	1	-0.246794	0.785614	-0.0776664
Amer2_72125	-2.24793	NA	-1.66297	NA	-0.440582	NA	-0.440577	NA	-1.24793	NA	-0.662972	NA	0.452504	NA	-0.247933	NA	-1.66297	NA	0.92199	1	-0.66297	NA	-0.662971	NA	-0.0780099	NA	-0.0780086	NA	-0.247934	NA	0.337029	NA	0.658955	NA	-0.440579	NA	0.0739947	NA	-0.247933	NA	-0.926004	NA	-0.0780077	0.97038	-0.926004	1	-2.24793	NA	-1.24793
Amfr_23802	0.0170958	0.9865	0.153912	0.613797	-0.155192	0.767138	0.177759	0.546252	0.278871	0.288576	0.221027	0.502751	0.119147	0.853032	-0.11739	0.737204	-0.0289516	0.998551	0.032124	1	0.177759	0.690889	0.399669	0.156293	0.340534	NA	0.352556	0.182311	0.367445	0.482294	0.167587	0.981759	0.442482	0.0972675	0.668486	0.00735506	0.306946	NA	0.612094	0.0276852	0.591952	0.0495139	0.164181	0.586055	-0.0968087	1	-0.336331	0.626269	0.243798
Amigo1_229715	-0.169925	NA	-0.263035	NA	-0.263034	NA	0.415038	0.743762	-0.710492	NA	0.222392	NA	0.152003	NA	-0.584962	NA	-0.36257	NA	-0.362569	1	-0.710493	NA	-0.169924	NA	-0.263033	NA	0.784271	NA	0.289507	NA	-0.999998	NA	0.415038	NA	1	NA	-0.169925	NA	0.688056	NA	-1.16992	NA	1.11548	0.273552	-0.0824615	1	0.353637	NA	0.152004
Amigo3_320844	-0.388697	0.550098	-0.351222	0.426626	0.17073	NA	-1.14477	0.00378981	-0.00726791	0.989743	-0.729734	NA	-0.332844	NA	0.077621	0.892638	-0.0367117	0.998551	-0.113063	1	-0.279073	0.683783	0.0912959	NA	-0.051662	NA	-0.193681	0.683	-0.113063	0.923098	-0.144771	0.994816	0.144735	0.780317	0.270266	0.537816	0.196265	NA	0.077621	0.889485	0.0358008	NA	-0.332844	0.454585	0.144735	1	-0.0667689	0.975292	-0.177193
Ammecr1_56068	-0.00741881	0.99578	0.174028	0.701128	0.511609	NA	0.992581	0.00106082	0.134135	0.765425	0.299559	0.526663	0.263033	0.717328	0.0508798	0.928649	0.287486	0.942555	0.458758	1	0.415036	0.431779	0.521951	NA	0.369948	NA	0.426091	0.26376	0.369948	0.624307	0.521951	0.636079	0.501193	0.194747	1.10691	0.00284128	0.335183	NA	0.758991	0.0412851	0.592341	NA	0.631073	0.0588639	0.480131	1	-0.164388	0.92598	0.562593
Ammecr1l_225339	0.227327	0.438473	0.298312	0.124833	0.139438	0.719933	0.177594	0.411217	-0.0432299	0.868398	0.306945	0.162814	-0.146984	0.70843	-0.274794	0.184597	-0.0404897	0.998551	-0.179774	1	-0.294246	0.29118	-0.0807407	0.755908	-0.163286	NA	-0.357635	0.0746616	-0.151412	0.734178	-0.305716	0.571757	-0.340682	0.106867	-0.233526	0.269302	-0.310659	NA	-0.164777	0.490399	-0.258782	0.264338	0.337811	0.070224	-0.345747	1	-0.247678	0.640917	0.0198268
Amn1_232566	0.520603	0.24514	-0.670539	0.0805164	0.177458	NA	1.28676	3.10027e-06	0.499386	0.142254	0.094996	0.863851	0.422571	0.43115	0.707973	0.027067	0.0372805	0.998551	0.317388	1	0.399851	0.437441	-0.00757371	NA	0.12301	NA	0.698695	0.0372844	0.00753317	0.99781	-0.0696347	0.994816	0.444938	0.247977	0.00753317	0.98953	0.109071	NA	0.317388	0.445687	0.190755	NA	1.21047	1.12808e-05	0.150491	1	0.255461	0.85819	0.592496
Amot_27494	0.122484	0.943883	-0.133855	0.88201	-0.259386	NA	0.0181479	0.984153	-0.39689	NA	-0.0558525	NA	-0.174497	NA	-0.259386	0.774139	-0.133855	NA	-0.30378	1	0.0181479	NA	-0.0183779	NA	-0.133855	NA	-0.259386	0.750994	0.0537718	NA	-0.216317	NA	-0.0183779	0.986821	-0.174497	0.845337	0.155651	NA	0.503575	NA	0.503575	NA	-0.718817	0.330218	-0.911463	1	0.219782	NA	-0.780218
Amotl1_75723	-0.263041	0.907027	0.784265	NA	0.35363	NA	0.688049	0.463078	0.0779964	NA	-0.26304	NA	-0.0824683	NA	0.68805	NA	0.222386	NA	0.473925	1	0.736959	NA	0.415031	NA	0.68805	NA	0.830069	0.360338	0.959352	NA	0.830069	NA	0.415031	NA	0.415031	NA	0.637424	NA	0.530509	NA	0.2895	NA	1.18762	0.140425	0.2895	1	-0.710499	NA	0.222386
Amotl2_56332	-2.01056	0.0105292	-3.39758	1.23454e-05	-0.227654	NA	-0.948272	0.225876	-0.928094	0.227439	-2.14382	NA	-1.42559	NA	-3.01055	4.33535e-05	-0.671754	0.906295	-0.498106	1	-0.794238	0.489494	-0.265129	NA	-1.42559	NA	-1.57446	0.040852	-1.3701	0.347521	-0.908194	0.864365	-1.01056	0.22664	-0.968736	0.224041	-0.411519	NA	-0.831232	0.335966	-1.09802	NA	-1.39758	0.0561629	-0.370099	1	-0.928094	NA	-1.16728
Ampd2_109674	-0.146874	0.779842	-0.889203	8.51673e-05	-0.151902	0.767138	-0.494888	0.0416864	-0.34916	0.170774	-0.188635	0.583895	-0.12199	0.849272	-0.319436	0.242217	0.0296181	0.998551	-0.116082	1	-0.380689	0.289137	-0.272678	0.353645	-0.235906	NA	-0.693203	0.0047321	-0.240184	0.660328	-0.0955898	0.994816	-0.365423	0.189218	-0.261765	0.348317	-0.112156	NA	-0.371275	0.184341	-0.210502	0.514429	-0.398508	0.112982	-0.21892	1	0.0947523	0.936049	-0.454566
Ampd3_11717	0.0144581	0.984597	-0.120946	0.611614	-0.0590858	0.890116	0.634164	0.000238918	0.327683	0.0880964	0.221305	0.363313	-0.412349	0.0978306	0.17425	0.453741	-0.200343	0.855342	-0.115439	1	-0.00300145	0.996619	0.000691844	0.998097	0.0447366	0.858779	0.249905	0.236261	-0.0314782	0.963294	-0.173562	0.974855	-0.040464	0.896238	0.152833	0.506763	-0.0471211	NA	0.176292	0.459721	0.0176514	0.956661	1.06847	1.54254e-11	-0.214725	1	-0.430885	0.183744	-0.331184
Amz1_231842	-0.0843629	0.937261	-0.575065	0.156034	-0.188042	NA	1.33527	5.03063e-05	0.931347	0.00841842	0.28521	0.589362	0.112226	NA	0.461461	0.274075	0.125944	0.998551	-0.0479687	1	0.656809	0.219121	0.218484	NA	0.23967	NA	0.524964	0.198349	0.144034	0.898153	0.107624	0.994816	-0.0949322	0.872664	0.0172774	0.977358	0.372194	NA	0.125944	0.82403	-0.0225237	NA	1.92351	3.84381e-10	-0.0949321	1	0.0749928	0.972792	-0.318209
Amz2_13929	0.207595	0.465727	-0.0631938	0.799655	0.0931094	0.805842	0.47063	0.00428152	0.165338	0.40918	0.00343093	0.991529	0.118645	0.776426	0.0736571	0.777109	-0.114333	0.99005	0.013675	1	0.040642	0.929277	0.137504	0.5418	0.171451	NA	0.112303	0.613511	0.057244	0.919324	-0.129283	0.981759	0.0898855	0.719602	0.083416	0.728148	0.0898855	NA	-0.0242475	0.936342	-0.00343906	NA	0.607683	7.98365e-05	-0.163499	1	-0.0995356	0.910972	-0.056034
Anapc1_17222	0.0384259	0.969164	0.0321669	0.947418	0.0482069	0.953066	0.159862	0.697293	-1.03196	0.000634854	0.00867853	0.98932	0.0849543	0.934744	-0.416107	0.248203	0.0927084	0.998551	0.0623165	1	0.0728089	0.928849	-0.0517719	0.914157	-0.332966	NA	-0.289761	0.441515	0.13921	0.886362	0.121631	0.994816	0.0736798	0.885397	0.0901283	0.844681	-0.010576	NA	0.0666976	0.89279	-0.00596825	0.993241	0.518873	0.113791	-0.0651303	1	0.010499	0.994241	-0.0189073
Anapc10_68999	0.2972	0.660395	0.506377	0.182787	0.337557	NA	0.2972	0.485039	0.443051	0.245267	0.669401	0.104762	0.271391	0.720274	0.0341653	0.953294	0.245111	0.986108	0.391268	1	0.271391	0.676804	0.322555	0.468431	0.554253	NA	0.415036	0.30408	0.352405	0.660328	0.129192	0.994816	0.757561	0.0486225	0.723702	0.0498632	0.140642	NA	0.649501	0.100863	0.229111	NA	-0.0479357	0.931357	-0.0941587	1	-0.169926	0.923829	0.342524
Anapc11_66156	-0.0762613	0.823775	-0.0116072	0.960588	0.0212369	0.956156	-0.450688	0.00128624	-0.0846916	0.642753	-0.058163	0.804045	0.101704	0.76723	-0.126147	0.502004	-0.000132849	1	0.000132914	1	-0.041656	0.907044	0.0128323	0.95564	-0.075141	0.687146	-0.186262	0.269122	-0.0237138	0.965185	-0.00839588	0.994816	-0.0381042	0.871637	0.0422947	0.844681	0.0769741	0.755882	-0.100561	0.623296	0.0353095	0.888674	-0.401064	0.004291	0.0183533	1	0.127965	0.828544	-0.160191
Anapc13_69010	0.172588	0.483842	0.266742	0.0860351	0.160374	0.585675	-0.0434842	0.842764	0.18319	0.26199	0.253867	0.154592	0.255303	0.228614	0.23215	0.155586	0.149602	0.883101	0.105691	1	0.0554627	0.872885	0.248108	0.160335	0.134073	NA	0.223371	0.177046	0.0554627	0.905481	0.0912877	0.984728	0.332172	0.0428083	0.22923	0.162054	0.266742	NA	0.18168	0.315294	0.24955	0.17165	-0.147821	0.411221	0.0799851	1	0.205651	0.616738	0.202676
Anapc15_75430	-0.0108885	0.989495	-0.0459205	0.872128	-0.0292203	0.954695	-0.0145362	0.964247	0.163886	0.466562	0.112972	0.70097	0.220842	0.521653	0.186303	0.436673	0.0601946	0.998551	0.136188	1	0.214623	0.497289	0.223941	0.344664	0.322651	NA	0.119643	0.627804	0.189478	0.668338	0.223941	0.926062	0.383509	0.0748067	0.402782	0.0484538	0.209942	NA	0.287533	0.203731	0.290492	0.222464	-0.00543402	0.987196	0.256087	1	0.149289	0.859979	-0.0292203
Anapc15-ps_628119	-0.0717918	0.951129	0.120853	0.824949	-0.22707	NA	-0.516577	0.277489	0.0948581	0.859462	0.0414188	NA	0.244236	NA	0.379588	0.399751	0.463245	0.775422	0.146388	1	0.442781	0.445302	-0.0140762	NA	0.379588	NA	0.120853	0.81683	0.335866	NA	0.335866	0.974855	0.561426	0.177677	0.379588	0.383746	0.171479	NA	0.503323	0.242595	0.0414189	NA	-0.401099	0.41312	0.357893	1	0.0948581	NA	0.0139381
Anapc16_52717	-0.0375469	0.923	-0.286003	0.0528571	0.182831	0.483184	0.296726	0.033694	0.253624	0.0760675	-0.100909	0.630096	0.0472615	0.914176	-0.0207386	0.928808	0.154746	0.842195	-0.0877202	1	-0.193626	0.383648	-0.102382	0.581457	-0.00825967	NA	-0.0531284	0.781225	-0.0207386	0.96803	0.0459324	0.994816	-0.118684	0.523811	-0.0559796	0.781398	-0.0703206	NA	-0.115706	0.536064	-0.0361387	0.880127	0.29449	0.0334628	-0.0474429	1	0.0312314	0.966319	0.137379
Anapc2_99152	-0.933959	2.37202e-07	-0.529655	0.00652341	-0.390283	0.231641	-0.517367	0.00719807	-0.479982	0.0144476	-0.442988	0.0589987	-0.544422	0.0300798	-0.781334	1.40851e-05	-0.491954	0.113161	-0.27941	1	-0.252974	0.416764	-0.306843	0.191355	-0.332243	0.173111	-0.310877	0.154934	-0.312393	0.47701	-0.631922	0.00732935	-0.605668	0.0080943	-0.38815	0.0660034	-0.247647	NA	-0.21279	0.387853	-0.189856	0.470318	-0.342014	0.0965666	-0.305836	1	-0.533185	0.063413	-0.537315
Anapc4_52206	-0.237368	0.478939	-0.276638	0.217057	-0.259227	0.495513	-0.612165	0.00178023	-0.295874	0.173012	-0.345117	0.160525	-0.141452	0.76562	-0.394372	0.0649475	-0.0707176	0.998551	-0.145809	1	-0.284622	0.365952	-0.492675	0.0546514	-0.196123	NA	-0.434669	0.0455676	-0.287828	0.535413	-0.22964	0.943742	-0.353491	0.128719	-0.399565	0.0668755	-0.307215	NA	-0.351812	0.133765	-0.370384	0.143795	-0.353491	0.0957663	-0.265534	1	-0.178164	0.827585	-0.134221
Anapc5_59008	-0.246214	0.434135	-0.269613	0.211809	-0.182751	0.642466	-0.450445	0.0212733	-0.154522	0.504752	-0.219596	0.401281	-0.108279	0.837242	-0.111271	0.683461	-0.116607	0.998551	-0.234746	1	-0.263311	0.390435	-0.290568	0.21226	-0.325283	0.177373	-0.407507	0.0511228	-0.217265	0.623677	-0.123977	0.983065	-0.305725	0.179303	-0.369587	0.0796328	-0.232753	0.43882	-0.365809	0.102202	-0.304012	0.209652	-0.442467	0.0223063	-0.206379	1	-0.0346186	0.975382	-0.248409
Anapc7_56317	-0.0674191	0.88952	-0.323759	0.101799	-0.07222	0.863852	0.397319	0.032294	0.0617818	0.804452	0.0740007	0.801711	0.086117	0.864127	0.14439	0.550846	0.00547871	0.998551	-0.111214	1	-0.0249143	0.961757	-0.0184136	0.949862	-0.0964676	NA	0.102399	0.669399	-0.020268	0.980014	-0.023054	0.994816	-0.139151	0.57839	-0.175884	0.433824	-0.0867196	NA	-0.173818	0.468675	-0.0906109	0.753543	0.52551	0.00249396	-0.131114	1	0.109201	0.908137	-0.0239839
Ang_11727	0.464789	0.392025	0.615569	0.0934212	0.136734	0.864184	0.807755	0.0190313	0.69067	0.0509168	1.05517	0.0153201	0.35033	0.601984	0.323613	0.461888	0.235588	0.99005	0.683684	1	0.748727	0.127801	0.852051	0.0502404	0.559425	NA	1.05517	0.00249084	0.687181	0.3209	0.419248	0.915516	1.15705	0.00370538	1.15705	0.00349367	0.615569	NA	0.96585	0.0232303	0.644641	0.136937	0.559425	0.130414	0.354735	1	0.0195509	0.992602	0.745376
Angel1_68737	0.263035	0.702579	-0.201634	0.662489	-0.131244	NA	0.458291	0.214495	-0.104023	0.828339	0.0970247	NA	0.15451	NA	1.9861e-07	1	0.108706	0.998551	-0.0641301	1	0.241973	0.709563	0.0124911	NA	-0.117569	NA	0.0371532	0.944945	0.0852475	0.939686	-0.104023	0.994816	-0.104023	0.849311	0.0493279	0.928182	0.187933	NA	-0.158989	0.763105	-0.14505	NA	0.273451	0.511264	0.0124912	1	0.252542	NA	0.0493279
Angel2_52477	-0.8204	0.000263208	-0.787423	0.000355668	-0.409538	0.294065	-0.028616	0.934429	-0.0851032	0.774776	-0.286361	0.328345	-0.473668	0.124954	-0.704281	0.0013025	-0.42848	0.395972	-0.289244	1	-0.369332	0.278728	-0.14912	0.621189	-0.199746	NA	-0.366285	0.144872	-0.207904	0.692005	-0.447673	0.311114	-0.454128	0.0767294	-0.167565	0.556452	-0.194332	NA	-0.0976813	0.773386	-0.269186	NA	0.0892677	0.774207	-0.457367	1	-0.647698	0.0468326	-0.300832
Angpt1_11600	1.9999	0.336914	-0.480998	0.862732	1.9999	NA	1.73687	0.285566	0.9999	0.605709	1.41494	NA	1.41494	NA	1.73686	0.30326	0.999899	NA	0.414938	1	1.41494	NA	0.999899	NA	1.73686	NA	0.999899	0.618788	0.999899	NA	1.41494	NA	0.999899	0.646428	-0.480996	0.86481	0.999899	NA	1.41494	NA	-1.44279	NA	1.41494	0.42692	0.999899	1	-1.44279	NA	1.41494
Angpt2_11601	-0.21058	0.912602	-0.0179348	0.98612	0.119569	NA	1.92692	0.00207509	1.61433	0.013461	1.16793	NA	-0.0919352	NA	0.704531	0.396243	0.15199	NA	0.493027	1	1.37438	NA	0.78942	NA	1.1993	NA	0.888956	0.245889	0.704531	NA	0.415025	NA	1.01769	0.192453	1.37438	0.0518726	0.637417	NA	1.1993	NA	0.7476	NA	2.35362	7.1444e-05	0.332562	1	-0.339862	NA	-0.385666
Angptl2_26360	-0.18608	0.792086	-0.309846	0.411815	-0.111364	0.874962	0.304886	0.416378	0.200431	0.606525	-0.0730434	0.891764	0.090354	0.930645	0.486806	0.166548	0.259059	0.949588	0.192588	1	0.102124	0.890421	0.214829	0.611908	0.3982	0.283732	0.42288	0.241757	0.354584	0.619672	0.226399	0.981759	0.120015	0.800961	0.39205	0.280735	0.394445	NA	0.312505	0.438516	0.37205	0.363766	0.577829	0.0771495	0.249263	1	0.207843	0.89428	-0.0233305
Angptl3_30924	1.80727	NA	1.58488	NA	1.58488	NA	2.45935	NA	-8.51405e-05	NA	1.58488	NA	-0.896016	NA	1.58487	NA	1.32184	NA	-8.59575e-05	1	1.58488	NA	-0.896014	NA	0.999915	NA	1.99991	NA	1.32184	NA	-0.896016	NA	1.80727	NA	0.584877	NA	-0.896016	NA	-8.37438e-05	NA	0.999913	NA	3.24784	0.0143626	0.584879	1	-0.896018	NA	1.58488
Angptl4_57875	1.17176	0.0685896	0.389943	0.587554	0.686336	NA	-0.0166826	0.985285	-0.742508	NA	-0.313664	NA	0.200909	NA	-0.121019	0.899688	-0.0506298	NA	0.686335	1	-0.488752	NA	0.665577	NA	0.914605	NA	0.364407	0.612749	-0.313664	NA	0.511249	NA	0.57942	0.413742	0.200909	0.808198	0.557053	NA	0.338412	NA	0.557052	NA	0.257492	0.741541	0.665577	1	0.364408	NA	-0.233494
Angptl6_70726	0.0740009	0.949158	0.0740009	0.895914	-0.0084612	NA	-0.0780021	0.895473	-0.535209	0.22863	-0.0603001	NA	-0.0428127	NA	-0.309328	0.552697	-0.00846124	0.998551	-0.0428127	1	-0.114071	0.903119	0.0415795	NA	0.296393	NA	-0.13245	0.805756	-0.0959241	0.939987	0.00841262	0.997791	0.240359	0.645464	0.0415795	0.945353	0.323615	NA	-0.0959241	0.874624	-0.309328	NA	-0.662965	0.132523	-0.208399	1	0.0084126	NA	-0.309328
Ank_11732	0.0141575	0.991537	0.148584	0.724052	0.1279	NA	0.354007	0.316699	0.203982	0.589519	0.208914	0.653228	0.465369	0.324572	0.313365	0.409537	0.280944	0.922983	0.257331	1	0.313365	0.54838	0.510012	NA	0.0963065	NA	0.501997	0.137089	0.572578	0.365896	0.0694399	0.994816	0.340587	0.377684	0.584013	0.0748123	0.517983	NA	0.693638	0.0463113	0.410762	NA	0.266823	0.476534	0.0309657	1	0.262085	0.83657	0.290282
Ank1_11733	0.559429	NA	-0.247925	NA	-0.662962	NA	-0.0779993	NA	-0.925994	NA	-0.925995	NA	0.0740029	NA	-0.925995	NA	-0.925995	NA	-0.247925	1	-0.662961	NA	-1.24792	NA	-0.925995	NA	-0.662961	NA	-0.66296	NA	-0.247925	NA	-0.0780012	NA	0.0740033	NA	-0.247925	NA	0.0740017	NA	-0.925997	NA	0.921998	0.533073	0.337036	1	-0.925997	NA	-0.440571
Ank2_109676	-0.321912	NA	-0.736945	NA	0.48544	NA	0.848009	NA	-1.32191	NA	1.3468e-05	NA	1.26305	NA	0.48544	NA	-0.32191	NA	1.68021e-05	1	0.485443	NA	0.678088	NA	0.678085	NA	-1.3219	NA	0.678086	NA	-0.736947	NA	0.848011	NA	0.848011	NA	0.678086	NA	1.48544	NA	1.48544	NA	0.848011	0.631491	1.13752	1	-1.32191	NA	0.678087
Ankdd1b_271144	0.485425	NA	-1.32193	NA	-1.57483e-06	NA	0.137502	0.930756	-0.321929	NA	0.263033	NA	0.485425	NA	-1.96053e-06	NA	0.263032	NA	-1.2849e-06	1	-0.32193	NA	-1	NA	0.137502	NA	-0.152006	NA	0.37851	NA	-1.96053e-06	NA	-0.321929	NA	0.37851	NA	-0.736966	NA	0.263032	NA	0.263032	NA	0.485424	0.718888	0.37851	1	0.137502	NA	0.765533
Ankfy1_11736	0.0919844	0.867269	-0.0516026	0.870246	0.156425	0.73322	0.202859	0.423168	-0.858868	1.96159e-05	-0.0305982	0.938734	-0.0112894	0.990695	-0.476837	0.0283462	-0.03875	0.998551	0.0792676	1	0.177383	0.649226	0.0838455	0.786581	-0.247992	0.32636	-0.193164	0.454141	-0.00051911	1	0.0380734	0.994816	0.141446	0.630611	0.162312	0.546195	0.0491518	0.896775	0.166017	0.561517	0.0548258	0.880127	0.596164	0.00317568	0.0265697	1	-0.0787524	0.942055	0.0538261
Ankhd1_108857	-0.0522775	0.952131	-0.372875	0.263768	0.0504487	NA	0.714196	0.0102253	0.160194	0.659487	0.160194	0.713994	-0.25791	0.6718	-0.215563	0.581323	-0.251784	0.942555	-0.215563	1	0.164781	0.783483	0.304365	NA	0.283426	NA	0.513032	0.0985911	0.0895751	0.923118	-0.084578	0.994816	0.287638	0.433401	0.513032	0.0971052	-0.057611	NA	0.369399	0.286793	0.320901	NA	0.942389	0.000282394	-0.145742	1	-0.288937	0.797515	0.253591
[truncated: 15,860 more rows]
[truncated: 67 more columns]
