# Supplementary material for: An integrative epigenome-based strategy for unbiased functional profiling of clinical kinase inhibitors
Source: Mol Syst Biol. 2024 May 9;20(6):626–50. doi: 10.1038/s44320-024-00040-x (PMC11148061; doi:10.1038/s44320-024-00040-x)
Supplement: Supplementary file 7 — Source data Fig. 6 [file 44320_2024_40_MOESM7_ESM.zip]

Archive with 118 entries (111 files):
- Figure 6_Source Data/
- __MACOSX/._Figure 6_Source Data
- Figure 6_Source Data/I/
- __MACOSX/Figure 6_Source Data/._I
- Figure 6_Source Data/H/
- __MACOSX/Figure 6_Source Data/._H
- Figure 6_Source Data/I/Image Data/
- __MACOSX/Figure 6_Source Data/I/._Image Data
- Figure 6_Source Data/I/README.rtf
- __MACOSX/Figure 6_Source Data/I/._README.rtf
- Figure 6_Source Data/I/Numerical Data/
- __MACOSX/Figure 6_Source Data/I/._Numerical Data
- Figure 6_Source Data/H/Image Data/
- __MACOSX/Figure 6_Source Data/H/._Image Data
- Figure 6_Source Data/H/README.rtf
- __MACOSX/Figure 6_Source Data/H/._README.rtf
- Figure 6_Source Data/H/Numerical Data/
- __MACOSX/Figure 6_Source Data/H/._Numerical Data
- Figure 6_Source Data/I/Image Data/colorimetric_TBK1_dmso_r1.tif
- __MACOSX/Figure 6_Source Data/I/Image Data/._colorimetric_TBK1_dmso_r1.tif
- Figure 6_Source Data/I/Image Data/colorimetric_TBK1_dmso_r2.tif
- __MACOSX/Figure 6_Source Data/I/Image Data/._colorimetric_TBK1_dmso_r2.tif
- Figure 6_Source Data/I/Image Data/western_TBK1_dmso_r1.tif
- __MACOSX/Figure 6_Source Data/I/Image Data/._western_TBK1_dmso_r1.tif
- Figure 6_Source Data/I/Image Data/western_GAPDH_dmso_r2.tif
- __MACOSX/Figure 6_Source Data/I/Image Data/._western_GAPDH_dmso_r2.tif
- Figure 6_Source Data/I/Image Data/western_GAPDH_momelotinib_10X_r1.tif
- __MACOSX/Figure 6_Source Data/I/Image Data/._western_GAPDH_momelotinib_10X_r1.tif
- Figure 6_Source Data/I/Image Data/western_TBK1_dmso_r2.tif
- __MACOSX/Figure 6_Source Data/I/Image Data/._western_TBK1_dmso_r2.tif
- Figure 6_Source Data/I/Image Data/western_GAPDH_dmso_r1.tif
- __MACOSX/Figure 6_Source Data/I/Image Data/._western_GAPDH_dmso_r1.tif
- Figure 6_Source Data/I/Image Data/western_GAPDH_momelotinib_10X_r2.tif
- __MACOSX/Figure 6_Source Data/I/Image Data/._western_GAPDH_momelotinib_10X_r2.tif
- Figure 6_Source Data/I/Image Data/colorimetric_GAPDH_momelotinib_1X_r2.tif
- __MACOSX/Figure 6_Source Data/I/Image Data/._colorimetric_GAPDH_momelotinib_1X_r2.tif
- Figure 6_Source Data/I/Image Data/western_GAPDH_momelotinib_1X_r2.tif
- __MACOSX/Figure 6_Source Data/I/Image Data/._western_GAPDH_momelotinib_1X_r2.tif
- Figure 6_Source Data/I/Image Data/colorimetric_GAPDH_momelotinib_1X_r1.tif
- __MACOSX/Figure 6_Source Data/I/Image Data/._colorimetric_GAPDH_momelotinib_1X_r1.tif
- Figure 6_Source Data/I/Image Data/western_GAPDH_momelotinib_1X_r1.tif
- __MACOSX/Figure 6_Source Data/I/Image Data/._western_GAPDH_momelotinib_1X_r1.tif
- Figure 6_Source Data/I/Image Data/colorimetric_TBK1_momelotinib_1X_r1.tif
- __MACOSX/Figure 6_Source Data/I/Image Data/._colorimetric_TBK1_momelotinib_1X_r1.tif
- Figure 6_Source Data/I/Image Data/western_TBK1_momelotinib_4X_r2.tif
- __MACOSX/Figure 6_Source Data/I/Image Data/._western_TBK1_momelotinib_4X_r2.tif
- Figure 6_Source Data/I/Image Data/colorimetric_TBK1_momelotinib_1X_r2.tif
- __MACOSX/Figure 6_Source Data/I/Image Data/._colorimetric_TBK1_momelotinib_1X_r2.tif
- Figure 6_Source Data/I/Image Data/western_TBK1_momelotinib_4X_r1.tif
- __MACOSX/Figure 6_Source Data/I/Image Data/._western_TBK1_momelotinib_4X_r1.tif
- Figure 6_Source Data/I/Image Data/colorimetric_TBK1_momelotinib_4X_r2.tif
- __MACOSX/Figure 6_Source Data/I/Image Data/._colorimetric_TBK1_momelotinib_4X_r2.tif
- Figure 6_Source Data/I/Image Data/western_TBK1_momelotinib_1X_r1.tif
- __MACOSX/Figure 6_Source Data/I/Image Data/._western_TBK1_momelotinib_1X_r1.tif
- Figure 6_Source Data/I/Image Data/colorimetric_TBK1_momelotinib_4X_r1.tif
- __MACOSX/Figure 6_Source Data/I/Image Data/._colorimetric_TBK1_momelotinib_4X_r1.tif
- Figure 6_Source Data/I/Image Data/western_TBK1_momelotinib_1X_r2.tif
- __MACOSX/Figure 6_Source Data/I/Image Data/._western_TBK1_momelotinib_1X_r2.tif
- Figure 6_Source Data/I/Image Data/western_GAPDH_momelotinib_4X_r1.tif
- __MACOSX/Figure 6_Source Data/I/Image Data/._western_GAPDH_momelotinib_4X_r1.tif
- Figure 6_Source Data/I/Image Data/colorimetric_GAPDH_momelotinib_4X_r1.tif
- __MACOSX/Figure 6_Source Data/I/Image Data/._colorimetric_GAPDH_momelotinib_4X_r1.tif
- Figure 6_Source Data/I/Image Data/western_GAPDH_momelotinib_4X_r2.tif
- __MACOSX/Figure 6_Source Data/I/Image Data/._western_GAPDH_momelotinib_4X_r2.tif
- Figure 6_Source Data/I/Image Data/colorimetric_GAPDH_momelotinib_4X_r2.tif
- __MACOSX/Figure 6_Source Data/I/Image Data/._colorimetric_GAPDH_momelotinib_4X_r2.tif
- Figure 6_Source Data/I/Image Data/colorimetric_GAPDH_momelotinib_10X_r2.tif
- __MACOSX/Figure 6_Source Data/I/Image Data/._colorimetric_GAPDH_momelotinib_10X_r2.tif
- Figure 6_Source Data/I/Image Data/colorimetric_GAPDH_momelotinib_10X_r1.tif
- __MACOSX/Figure 6_Source Data/I/Image Data/._colorimetric_GAPDH_momelotinib_10X_r1.tif
- Figure 6_Source Data/I/Image Data/western_TBK1_momelotinib_10X_r2.tif
- __MACOSX/Figure 6_Source Data/I/Image Data/._western_TBK1_momelotinib_10X_r2.tif
- Figure 6_Source Data/I/Image Data/colorimetric_TBK1_momelotinib_10X_r2.tif
- __MACOSX/Figure 6_Source Data/I/Image Data/._colorimetric_TBK1_momelotinib_10X_r2.tif
- Figure 6_Source Data/I/Image Data/colorimetric_GAPDH_dmso_r2.tif
- __MACOSX/Figure 6_Source Data/I/Image Data/._colorimetric_GAPDH_dmso_r2.tif
- Figure 6_Source Data/I/Image Data/western_TBK1_momelotinib_10X_r1.tif
- __MACOSX/Figure 6_Source Data/I/Image Data/._western_TBK1_momelotinib_10X_r1.tif
- Figure 6_Source Data/I/Image Data/colorimetric_TBK1_momelotinib_10X_r1.tif
- __MACOSX/Figure 6_Source Data/I/Image Data/._colorimetric_TBK1_momelotinib_10X_r1.tif
- Figure 6_Source Data/I/Image Data/colorimetric_GAPDH_dmso_r1.tif
- __MACOSX/Figure 6_Source Data/I/Image Data/._colorimetric_GAPDH_dmso_r1.tif
- Figure 6_Source Data/I/Numerical Data/QUANTIFICATION_CETSA_6I.xlsx
- __MACOSX/Figure 6_Source Data/I/Numerical Data/._QUANTIFICATION_CETSA_6I.xlsx
- Figure 6_Source Data/H/Image Data/colorimetric_TBK1_dmso_r1.tif
- __MACOSX/Figure 6_Source Data/H/Image Data/._colorimetric_TBK1_dmso_r1.tif
- Figure 6_Source Data/H/Image Data/colorimetric_TBK1_midostaurin_r1.tif
- __MACOSX/Figure 6_Source Data/H/Image Data/._colorimetric_TBK1_midostaurin_r1.tif
- Figure 6_Source Data/H/Image Data/colorimetric_TBK1_dmso_r2.tif
- __MACOSX/Figure 6_Source Data/H/Image Data/._colorimetric_TBK1_dmso_r2.tif
- Figure 6_Source Data/H/Image Data/colorimetric_TBK1_midostaurin_r2.tif
- __MACOSX/Figure 6_Source Data/H/Image Data/._colorimetric_TBK1_midostaurin_r2.tif
- Figure 6_Source Data/H/Image Data/western_TBK1_dmso_r1.tif
- __MACOSX/Figure 6_Source Data/H/Image Data/._western_TBK1_dmso_r1.tif
- Figure 6_Source Data/H/Image Data/western_GAPDH_dmso_r2.tif
- __MACOSX/Figure 6_Source Data/H/Image Data/._western_GAPDH_dmso_r2.tif
- Figure 6_Source Data/H/Image Data/western_TBK1_dmso_r2.tif
- __MACOSX/Figure 6_Source Data/H/Image Data/._western_TBK1_dmso_r2.tif
- Figure 6_Source Data/H/Image Data/western_GAPDH_dmso_r1.tif
- __MACOSX/Figure 6_Source Data/H/Image Data/._western_GAPDH_dmso_r1.tif
- Figure 6_Source Data/H/Image Data/colorimetric_GAPDH_midostaurin_r2.tif
- __MACOSX/Figure 6_Source Data/H/Image Data/._colorimetric_GAPDH_midostaurin_r2.tif
- Figure 6_Source Data/H/Image Data/western_TBK1_midostaurin_r2.tif
- __MACOSX/Figure 6_Source Data/H/Image Data/._western_TBK1_midostaurin_r2.tif
- Figure 6_Source Data/H/Image Data/colorimetric_GAPDH_midostaurin_r1.tif
- __MACOSX/Figure 6_Source Data/H/Image Data/._colorimetric_GAPDH_midostaurin_r1.tif
- Figure 6_Source Data/H/Image Data/western_TBK1_midostaurin_r1.tif
- __MACOSX/Figure 6_Source Data/H/Image Data/._western_TBK1_midostaurin_r1.tif
- Figure 6_Source Data/H/Image Data/western_GAPDH_midostaurin_r2.tif
- __MACOSX/Figure 6_Source Data/H/Image Data/._western_GAPDH_midostaurin_r2.tif
- Figure 6_Source Data/H/Image Data/colorimetric_GAPDH_dmso_r2.tif
- __MACOSX/Figure 6_Source Data/H/Image Data/._colorimetric_GAPDH_dmso_r2.tif
- Figure 6_Source Data/H/Image Data/western_GAPDH_midostaurin_r1.tif
- __MACOSX/Figure 6_Source Data/H/Image Data/._western_GAPDH_midostaurin_r1.tif
- Figure 6_Source Data/H/Image Data/colorimetric_GAPDH_dmso_r1.tif
- __MACOSX/Figure 6_Source Data/H/Image Data/._colorimetric_GAPDH_dmso_r1.tif
- Figure 6_Source Data/H/Numerical Data/QUANTIFICATION_CETSA_6H.xlsx
- __MACOSX/Figure 6_Source Data/H/Numerical Data/._QUANTIFICATION_CETSA_6H.xlsx
