# Supplementary material for: An integrative epigenome-based strategy for unbiased functional profiling of clinical kinase inhibitors
Source: Mol Syst Biol. 2024 May 9;20(6):626–50. doi: 10.1038/s44320-024-00040-x (PMC11148061; doi:10.1038/s44320-024-00040-x)
Supplement: Supplementary file 7 — Source data Fig. 6 [file 44320_2024_40_MOESM7_ESM.zip › Figure 6_Source Data/I/Numerical Data/QUANTIFICATION_CETSA_6I.xlsx]

## Sheet: Sheet1
		TBK1		GAPDH		NORMALIZED TBK1
		R1	R2	R1	R2	R1	R2
DMSO	37	1	1	1	1	1	1
DMSO	41	0.751064	0.670561	1.02848	0.813696	0.730265	0.824093
DMSO	44	0.219139	0.206127	0.822228	0.844795	0.266519	0.243996
DMSO	47	0.091169	0.090006	0.649541	0.767446	0.140359	0.11728
DMSO	50			0.318384	0.297803	0	0
DMSO	52			0.0425	0.039284	0	0
DMSO	54
DMSO	56
DMSO	59
DMSO	63
Momelotinib EC50	37	1	1	1	1	1	1
Momelotinib EC50	41	0.661595	0.61135	1.14039	0.996996	0.58015	0.613192
Momelotinib EC50	44	0.133984	0.091146	1.15986	0.999681	0.115517	0.0911751
Momelotinib EC50	47	0.025333	0.0243	0.78385	1.04508	0.0323187	0.0232519
Momelotinib EC50	50			0.091852	0.5391	0	0
Momelotinib EC50	52				0.054842		0
Momelotinib EC50	54
Momelotinib EC50	56
Momelotinib EC50	59
Momelotinib EC50	63
Momelotinib 4x	37	1	1	1	1	1	1
Momelotinib 4x	41	0.585103	0.478031	1.68271	0.652914	0.347714	0.73215
Momelotinib 4x	44	0.149324	0.103323	1.9186	0.580371	0.0778295	0.178029
Momelotinib 4x	47	0.041216	0.041655	0.743031	0.672807	0.0554701	0.0619123
Momelotinib 4x	50			0.061597	0.172381	0	0
Momelotinib 4x	52				0.019456		0
Momelotinib 4x	54
Momelotinib 4x	56
Momelotinib 4x	59
Momelotinib 4x	63
Momelotinib 10x	37	1	1	1	1	1	1
Momelotinib 10x	41	1.12706	0.813739	1.14739	0.974839	0.982284	0.834742
Momelotinib 10x	44	0.40047	0.348547	0.709537	0.926899	0.56441	0.376036
Momelotinib 10x	47	0.14323	0.165812	0.519381	0.870618	0.275771	0.190453
Momelotinib 10x	50			0.302707	0.459115	0	0
Momelotinib 10x	52			0.091508	0.205954	0	0
Momelotinib 10x	54				0.073314		0
Momelotinib 10x	56
Momelotinib 10x	59
Momelotinib 10x	63
