# Supplementary material for: An integrative epigenome-based strategy for unbiased functional profiling of clinical kinase inhibitors
Source: Mol Syst Biol. 2024 May 9;20(6):626–50. doi: 10.1038/s44320-024-00040-x (PMC11148061; doi:10.1038/s44320-024-00040-x)
Supplement: Supplementary file 7 — Source data Fig. 6 [file 44320_2024_40_MOESM7_ESM.zip › Figure 6_Source Data/H/Numerical Data/QUANTIFICATION_CETSA_6H.xlsx]

## Sheet: Sheet1
		RELATIVE INTENSITY OVER 37°C
		TBK1		GAPDH		NORMALIZED TBK1 (over GAPDH)
		R1	R2	R1	R2	R1	R2
DMSO	37	1	1	1	1	1	1
DMSO	41	0.744266	0.949198	0.942343	0.973332	0.789804	0.975205
DMSO	44	0.248966	0.172316	0.962382	1.09909	0.258698	0.156781
DMSO	47	0.038233		1.1319	0.984645	0.0337777	0
DMSO	50			1.03649	0.938789	0	0
DMSO	52			0.589916	0.517481	0	0
DMSO	54			0.180596	0.422021	0	0
DMSO	56			0.031387	0.12202	0	0
Midostaurin EC50	37	1	1	1	1	1	1
Midostaurin EC50	41	0.794195	0.93301	1.13647	1.01363	0.698826	0.920463
Midostaurin EC50	44	0.408691	0.353891	1.06275	0.944368	0.384561	0.374738
Midostaurin EC50	47	0.109457	0.058595	1.2864	0.718758	0.0850876	0.0815226
Midostaurin EC50	50		0.036752	1.13415	0.718313	0	0.0511643
Midostaurin EC50	52			0.769318	0.723753	0	0
Midostaurin EC50	54			0.245002	0.460806	0	0
Midostaurin EC50	56			0.05107	0.055334	0	0
